# Supplementary material for: Extending the Stochastic Titration CpHMD to CHARMM36m
Source: J Phys Chem B. 2022 Oct 3;126(40):7870–82. doi: 10.1021/acs.jpcb.2c04529 (PMC9776569; doi:10.1021/acs.jpcb.2c04529)
Supplement: Supplementary file 2 — jp2c04529_si_002.zip [file jp2c04529_si_002.zip]

Archive with 354 entries (332 files):
- CpHMD_G54A7_and_CHARMM36m/
- CpHMD_G54A7_and_CHARMM36m/CpH-MD_v2.1_verlet/
- CpHMD_G54A7_and_CHARMM36m/CpH-MD_v2.1_verlet/README
- CpHMD_G54A7_and_CHARMM36m/CpH-MD_v2.1_verlet/St-54a7_Fit/
- CpHMD_G54A7_and_CHARMM36m/CpH-MD_v2.1_verlet/St-54a7_Fit/ASPtau1.st
- CpHMD_G54A7_and_CHARMM36m/CpH-MD_v2.1_verlet/St-54a7_Fit/ASPtau2.st
- CpHMD_G54A7_and_CHARMM36m/CpH-MD_v2.1_verlet/St-54a7_Fit/ASPtau3.st
- CpHMD_G54A7_and_CHARMM36m/CpH-MD_v2.1_verlet/St-54a7_Fit/ASPtau4.st
- CpHMD_G54A7_and_CHARMM36m/CpH-MD_v2.1_verlet/St-54a7_Fit/CTRtau1.st
- CpHMD_G54A7_and_CHARMM36m/CpH-MD_v2.1_verlet/St-54a7_Fit/CTRtau2.st
- CpHMD_G54A7_and_CHARMM36m/CpH-MD_v2.1_verlet/St-54a7_Fit/CTRtau3.st
- CpHMD_G54A7_and_CHARMM36m/CpH-MD_v2.1_verlet/St-54a7_Fit/CTRtau4.st
- CpHMD_G54A7_and_CHARMM36m/CpH-MD_v2.1_verlet/St-54a7_Fit/CYStau1.st
- CpHMD_G54A7_and_CHARMM36m/CpH-MD_v2.1_verlet/St-54a7_Fit/CYStau2.st
- CpHMD_G54A7_and_CHARMM36m/CpH-MD_v2.1_verlet/St-54a7_Fit/CYStau3.st
- CpHMD_G54A7_and_CHARMM36m/CpH-MD_v2.1_verlet/St-54a7_Fit/GLUtau1.st
- CpHMD_G54A7_and_CHARMM36m/CpH-MD_v2.1_verlet/St-54a7_Fit/GLUtau2.st
- CpHMD_G54A7_and_CHARMM36m/CpH-MD_v2.1_verlet/St-54a7_Fit/GLUtau3.st
- CpHMD_G54A7_and_CHARMM36m/CpH-MD_v2.1_verlet/St-54a7_Fit/GLUtau4.st
- CpHMD_G54A7_and_CHARMM36m/CpH-MD_v2.1_verlet/St-54a7_Fit/HIStau1.st
- CpHMD_G54A7_and_CHARMM36m/CpH-MD_v2.1_verlet/St-54a7_Fit/HIStau2.st
- CpHMD_G54A7_and_CHARMM36m/CpH-MD_v2.1_verlet/St-54a7_Fit/LYStau1.st
- CpHMD_G54A7_and_CHARMM36m/CpH-MD_v2.1_verlet/St-54a7_Fit/LYStau2.st
- CpHMD_G54A7_and_CHARMM36m/CpH-MD_v2.1_verlet/St-54a7_Fit/LYStau3.st
- CpHMD_G54A7_and_CHARMM36m/CpH-MD_v2.1_verlet/St-54a7_Fit/NTRtau1.st
- CpHMD_G54A7_and_CHARMM36m/CpH-MD_v2.1_verlet/St-54a7_Fit/NTRtau2.st
- CpHMD_G54A7_and_CHARMM36m/CpH-MD_v2.1_verlet/St-54a7_Fit/NTRtau3.st
- CpHMD_G54A7_and_CHARMM36m/CpH-MD_v2.1_verlet/St-54a7_Fit/README
- CpHMD_G54A7_and_CHARMM36m/CpH-MD_v2.1_verlet/St-54a7_Fit/TYRtau1.st
- CpHMD_G54A7_and_CHARMM36m/CpH-MD_v2.1_verlet/St-54a7_Fit/TYRtau2.st
- CpHMD_G54A7_and_CHARMM36m/CpH-MD_v2.1_verlet/scripts/
- CpHMD_G54A7_and_CHARMM36m/CpH-MD_v2.1_verlet/scripts/CpHMD.sh
- CpHMD_G54A7_and_CHARMM36m/CpH-MD_v2.1_verlet/scripts/fix_topology
- CpHMD_G54A7_and_CHARMM36m/CpH-MD_v2.1_verlet/scripts/fixgro
- CpHMD_G54A7_and_CHARMM36m/CpH-MD_v2.1_verlet/scripts/functions.sh
- CpHMD_G54A7_and_CHARMM36m/CpH-MD_v2.1_verlet/scripts/functions.sh~
- CpHMD_G54A7_and_CHARMM36m/CpH-MD_v2.1_verlet/scripts/groswitch
- CpHMD_G54A7_and_CHARMM36m/CpH-MD_v2.1_verlet/scripts/lipids_54A7.rules
- CpHMD_G54A7_and_CHARMM36m/CpH-MD_v2.1_verlet/scripts/make_ndx
- CpHMD_G54A7_and_CHARMM36m/CpH-MD_v2.1_verlet/scripts/moldef.dat
- CpHMD_G54A7_and_CHARMM36m/CpH-MD_v2.1_verlet/scripts/pdbswitch
- CpHMD_G54A7_and_CHARMM36m/CpH-MD_v2.1_verlet/scripts/placebo.rules
- CpHMD_G54A7_and_CHARMM36m/CpH-MD_v2.1_verlet/scripts/residuetypes.dat
- CpHMD_G54A7_and_CHARMM36m/CpH-MD_v2.1_verlet/scripts/usertypes.dat
- CpHMD_G54A7_and_CHARMM36m/CpH-MD_v2.1_verlet/templates/
- CpHMD_G54A7_and_CHARMM36m/CpH-MD_v2.1_verlet/templates/MyProtein.mdp
- CpHMD_G54A7_and_CHARMM36m/CpH-MD_v2.1_verlet/templates/MyProtein.sites
- CpHMD_G54A7_and_CHARMM36m/CpH-MD_v2.1_verlet/templates/MyProtein_001.pHmdp
- CpHMD_G54A7_and_CHARMM36m/CpH-MD_v2.1_verlet/templates/MyProtein_Memb.pbp
- CpHMD_G54A7_and_CHARMM36m/CpH-MD_v2.1_verlet/templates/MyProtein_Prot.pbp
- CpHMD_G54A7_and_CHARMM36m/CpH-MD_v2.1_verlet/top/
- CpHMD_G54A7_and_CHARMM36m/CpH-MD_v2.1_verlet/top/CHARMM36pH.ff/
- CpHMD_G54A7_and_CHARMM36m/CpH-MD_v2.1_verlet/top/CHARMM36pH.ff/atomtypes.atp
- CpHMD_G54A7_and_CHARMM36m/CpH-MD_v2.1_verlet/top/CHARMM36pH.ff/cmap.itp
- CpHMD_G54A7_and_CHARMM36m/CpH-MD_v2.1_verlet/top/CHARMM36pH.ff/ffbonded.itp
- CpHMD_G54A7_and_CHARMM36m/CpH-MD_v2.1_verlet/top/CHARMM36pH.ff/ffnonbonded.itp
- CpHMD_G54A7_and_CHARMM36m/CpH-MD_v2.1_verlet/top/CHARMM36pH.ff/forcefield.doc
- CpHMD_G54A7_and_CHARMM36m/CpH-MD_v2.1_verlet/top/CHARMM36pH.ff/forcefield.itp
- CpHMD_G54A7_and_CHARMM36m/CpH-MD_v2.1_verlet/top/CHARMM36pH.ff/gb.itp
- CpHMD_G54A7_and_CHARMM36m/CpH-MD_v2.1_verlet/top/CHARMM36pH.ff/ions.itp
- CpHMD_G54A7_and_CHARMM36m/CpH-MD_v2.1_verlet/top/CHARMM36pH.ff/merged.arn
- CpHMD_G54A7_and_CHARMM36m/CpH-MD_v2.1_verlet/top/CHARMM36pH.ff/merged.c.tdb
- CpHMD_G54A7_and_CHARMM36m/CpH-MD_v2.1_verlet/top/CHARMM36pH.ff/merged.hdb
- CpHMD_G54A7_and_CHARMM36m/CpH-MD_v2.1_verlet/top/CHARMM36pH.ff/merged.n.tdb
- CpHMD_G54A7_and_CHARMM36m/CpH-MD_v2.1_verlet/top/CHARMM36pH.ff/merged.r2b
- CpHMD_G54A7_and_CHARMM36m/CpH-MD_v2.1_verlet/top/CHARMM36pH.ff/merged.rtp
- CpHMD_G54A7_and_CHARMM36m/CpH-MD_v2.1_verlet/top/CHARMM36pH.ff/merged.vsd
- CpHMD_G54A7_and_CHARMM36m/CpH-MD_v2.1_verlet/top/CHARMM36pH.ff/nbfix.itp
- CpHMD_G54A7_and_CHARMM36m/CpH-MD_v2.1_verlet/top/CHARMM36pH.ff/old_c36_cmap.itp
- CpHMD_G54A7_and_CHARMM36m/CpH-MD_v2.1_verlet/top/CHARMM36pH.ff/spc.itp
- CpHMD_G54A7_and_CHARMM36m/CpH-MD_v2.1_verlet/top/CHARMM36pH.ff/spce.itp
- CpHMD_G54A7_and_CHARMM36m/CpH-MD_v2.1_verlet/top/CHARMM36pH.ff/tip3p.itp
- CpHMD_G54A7_and_CHARMM36m/CpH-MD_v2.1_verlet/top/CHARMM36pH.ff/tip4p.itp
- CpHMD_G54A7_and_CHARMM36m/CpH-MD_v2.1_verlet/top/CHARMM36pH.ff/watermodels.dat
- CpHMD_G54A7_and_CHARMM36m/CpH-MD_v2.1_verlet/top/G54a7pH.ff/
- CpHMD_G54A7_and_CHARMM36m/CpH-MD_v2.1_verlet/top/G54a7pH.ff/aminoacids.c.tdb
- CpHMD_G54A7_and_CHARMM36m/CpH-MD_v2.1_verlet/top/G54a7pH.ff/aminoacids.hdb
- CpHMD_G54A7_and_CHARMM36m/CpH-MD_v2.1_verlet/top/G54a7pH.ff/aminoacids.n.tdb
- CpHMD_G54A7_and_CHARMM36m/CpH-MD_v2.1_verlet/top/G54a7pH.ff/aminoacids.r2b
- CpHMD_G54A7_and_CHARMM36m/CpH-MD_v2.1_verlet/top/G54a7pH.ff/aminoacids.rtp
- CpHMD_G54A7_and_CHARMM36m/CpH-MD_v2.1_verlet/top/G54a7pH.ff/aminoacids.vsd
- CpHMD_G54A7_and_CHARMM36m/CpH-MD_v2.1_verlet/top/G54a7pH.ff/atomtypes.atp
- CpHMD_G54A7_and_CHARMM36m/CpH-MD_v2.1_verlet/top/G54a7pH.ff/dppc.itp
- CpHMD_G54A7_and_CHARMM36m/CpH-MD_v2.1_verlet/top/G54a7pH.ff/ff_dum.itp
- CpHMD_G54A7_and_CHARMM36m/CpH-MD_v2.1_verlet/top/G54a7pH.ff/ffbonded.itp
- CpHMD_G54A7_and_CHARMM36m/CpH-MD_v2.1_verlet/top/G54a7pH.ff/ffnonbonded.itp
- CpHMD_G54A7_and_CHARMM36m/CpH-MD_v2.1_verlet/top/G54a7pH.ff/forcefield.doc
- CpHMD_G54A7_and_CHARMM36m/CpH-MD_v2.1_verlet/top/G54a7pH.ff/forcefield.itp
- CpHMD_G54A7_and_CHARMM36m/CpH-MD_v2.1_verlet/top/G54a7pH.ff/ions.itp
- CpHMD_G54A7_and_CHARMM36m/CpH-MD_v2.1_verlet/top/G54a7pH.ff/popc.itp
- CpHMD_G54A7_and_CHARMM36m/CpH-MD_v2.1_verlet/top/G54a7pH.ff/spc.itp
- CpHMD_G54A7_and_CHARMM36m/CpH-MD_v2.1_verlet/top/G54a7pH.ff/spce.itp
- CpHMD_G54A7_and_CHARMM36m/CpH-MD_v2.1_verlet/top/G54a7pH.ff/tip3p.itp
- CpHMD_G54A7_and_CHARMM36m/CpH-MD_v2.1_verlet/top/G54a7pH.ff/tip4p.itp
- CpHMD_G54A7_and_CHARMM36m/CpH-MD_v2.1_verlet/top/G54a7pH.ff/tmcl.itp
- CpHMD_G54A7_and_CHARMM36m/CpH-MD_v2.1_verlet/top/G54a7pH.ff/watermodels.dat
- CpHMD_G54A7_and_CHARMM36m/CpH-MD_v2.1_verlet/top/residuetypes.dat
- CpHMD_G54A7_and_CHARMM36m/CpH-MD_v2.1_verlet/top/residuetypes_CHARMM.dat
- CpHMD_G54A7_and_CHARMM36m/CpH-MD_v2.2_CHARMM/
- CpHMD_G54A7_and_CHARMM36m/CpH-MD_v2.2_CHARMM/README
- CpHMD_G54A7_and_CHARMM36m/CpH-MD_v2.2_CHARMM/St-CHARMM36_Fit/
- CpHMD_G54A7_and_CHARMM36m/CpH-MD_v2.2_CHARMM/St-CHARMM36_Fit/ASPtau1.st
- CpHMD_G54A7_and_CHARMM36m/CpH-MD_v2.2_CHARMM/St-CHARMM36_Fit/ASPtau2.st
- CpHMD_G54A7_and_CHARMM36m/CpH-MD_v2.2_CHARMM/St-CHARMM36_Fit/ASPtau3.st
- CpHMD_G54A7_and_CHARMM36m/CpH-MD_v2.2_CHARMM/St-CHARMM36_Fit/ASPtau4.st
- CpHMD_G54A7_and_CHARMM36m/CpH-MD_v2.2_CHARMM/St-CHARMM36_Fit/CTRtau1.st
- CpHMD_G54A7_and_CHARMM36m/CpH-MD_v2.2_CHARMM/St-CHARMM36_Fit/CTRtau2.st
- CpHMD_G54A7_and_CHARMM36m/CpH-MD_v2.2_CHARMM/St-CHARMM36_Fit/CTRtau3.st
- CpHMD_G54A7_and_CHARMM36m/CpH-MD_v2.2_CHARMM/St-CHARMM36_Fit/CTRtau4.st
- CpHMD_G54A7_and_CHARMM36m/CpH-MD_v2.2_CHARMM/St-CHARMM36_Fit/CYStau1.st
- CpHMD_G54A7_and_CHARMM36m/CpH-MD_v2.2_CHARMM/St-CHARMM36_Fit/CYStau2.st
- CpHMD_G54A7_and_CHARMM36m/CpH-MD_v2.2_CHARMM/St-CHARMM36_Fit/CYStau3.st
- CpHMD_G54A7_and_CHARMM36m/CpH-MD_v2.2_CHARMM/St-CHARMM36_Fit/GLUtau1.st
- CpHMD_G54A7_and_CHARMM36m/CpH-MD_v2.2_CHARMM/St-CHARMM36_Fit/GLUtau2.st
- CpHMD_G54A7_and_CHARMM36m/CpH-MD_v2.2_CHARMM/St-CHARMM36_Fit/GLUtau3.st
- CpHMD_G54A7_and_CHARMM36m/CpH-MD_v2.2_CHARMM/St-CHARMM36_Fit/GLUtau4.st
- CpHMD_G54A7_and_CHARMM36m/CpH-MD_v2.2_CHARMM/St-CHARMM36_Fit/HIStau1.st
- CpHMD_G54A7_and_CHARMM36m/CpH-MD_v2.2_CHARMM/St-CHARMM36_Fit/HIStau2.st
- CpHMD_G54A7_and_CHARMM36m/CpH-MD_v2.2_CHARMM/St-CHARMM36_Fit/LOGBOOK
- CpHMD_G54A7_and_CHARMM36m/CpH-MD_v2.2_CHARMM/St-CHARMM36_Fit/LYStau1.st
- CpHMD_G54A7_and_CHARMM36m/CpH-MD_v2.2_CHARMM/St-CHARMM36_Fit/LYStau2.st
- CpHMD_G54A7_and_CHARMM36m/CpH-MD_v2.2_CHARMM/St-CHARMM36_Fit/LYStau3.st
- CpHMD_G54A7_and_CHARMM36m/CpH-MD_v2.2_CHARMM/St-CHARMM36_Fit/NTRtau1.st
- CpHMD_G54A7_and_CHARMM36m/CpH-MD_v2.2_CHARMM/St-CHARMM36_Fit/NTRtau2.st
- CpHMD_G54A7_and_CHARMM36m/CpH-MD_v2.2_CHARMM/St-CHARMM36_Fit/NTRtau3.st
- CpHMD_G54A7_and_CHARMM36m/CpH-MD_v2.2_CHARMM/St-CHARMM36_Fit/TYRtau1.st
- CpHMD_G54A7_and_CHARMM36m/CpH-MD_v2.2_CHARMM/St-CHARMM36_Fit/TYRtau2.st
- CpHMD_G54A7_and_CHARMM36m/CpH-MD_v2.2_CHARMM/scripts/
- CpHMD_G54A7_and_CHARMM36m/CpH-MD_v2.2_CHARMM/scripts/CpHMD.sh
- CpHMD_G54A7_and_CHARMM36m/CpH-MD_v2.2_CHARMM/scripts/CpHMD.sh~
- CpHMD_G54A7_and_CHARMM36m/CpH-MD_v2.2_CHARMM/scripts/fix_topology
- CpHMD_G54A7_and_CHARMM36m/CpH-MD_v2.2_CHARMM/scripts/fixgro
- CpHMD_G54A7_and_CHARMM36m/CpH-MD_v2.2_CHARMM/scripts/functions.sh
- CpHMD_G54A7_and_CHARMM36m/CpH-MD_v2.2_CHARMM/scripts/functions.sh~
- CpHMD_G54A7_and_CHARMM36m/CpH-MD_v2.2_CHARMM/scripts/groswitch
- CpHMD_G54A7_and_CHARMM36m/CpH-MD_v2.2_CHARMM/scripts/lipids_54A7.rules
- CpHMD_G54A7_and_CHARMM36m/CpH-MD_v2.2_CHARMM/scripts/make_ndx
- CpHMD_G54A7_and_CHARMM36m/CpH-MD_v2.2_CHARMM/scripts/moldef.dat
- CpHMD_G54A7_and_CHARMM36m/CpH-MD_v2.2_CHARMM/scripts/pdbswitch
- CpHMD_G54A7_and_CHARMM36m/CpH-MD_v2.2_CHARMM/scripts/placebo.rules
- CpHMD_G54A7_and_CHARMM36m/CpH-MD_v2.2_CHARMM/scripts/residuetypes.dat
- CpHMD_G54A7_and_CHARMM36m/CpH-MD_v2.2_CHARMM/scripts/usertypes.dat
- CpHMD_G54A7_and_CHARMM36m/CpH-MD_v2.2_CHARMM/templates/
- CpHMD_G54A7_and_CHARMM36m/CpH-MD_v2.2_CHARMM/templates/MyProtein.mdp
- CpHMD_G54A7_and_CHARMM36m/CpH-MD_v2.2_CHARMM/templates/MyProtein.sites
- CpHMD_G54A7_and_CHARMM36m/CpH-MD_v2.2_CHARMM/templates/MyProtein_001.pHmdp
- CpHMD_G54A7_and_CHARMM36m/CpH-MD_v2.2_CHARMM/templates/MyProtein_001.pHmdp~
- CpHMD_G54A7_and_CHARMM36m/CpH-MD_v2.2_CHARMM/templates/MyProtein_Memb.pbp
- CpHMD_G54A7_and_CHARMM36m/CpH-MD_v2.2_CHARMM/templates/MyProtein_Prot.pbp
- CpHMD_G54A7_and_CHARMM36m/CpH-MD_v2.2_CHARMM/top/
- CpHMD_G54A7_and_CHARMM36m/CpH-MD_v2.2_CHARMM/top/CHARMM36pH.ff/
- CpHMD_G54A7_and_CHARMM36m/CpH-MD_v2.2_CHARMM/top/CHARMM36pH.ff/atomtypes.atp
- CpHMD_G54A7_and_CHARMM36m/CpH-MD_v2.2_CHARMM/top/CHARMM36pH.ff/cmap.itp
- CpHMD_G54A7_and_CHARMM36m/CpH-MD_v2.2_CHARMM/top/CHARMM36pH.ff/ffbonded.itp
- CpHMD_G54A7_and_CHARMM36m/CpH-MD_v2.2_CHARMM/top/CHARMM36pH.ff/ffnonbonded.itp
- CpHMD_G54A7_and_CHARMM36m/CpH-MD_v2.2_CHARMM/top/CHARMM36pH.ff/forcefield.doc
- CpHMD_G54A7_and_CHARMM36m/CpH-MD_v2.2_CHARMM/top/CHARMM36pH.ff/forcefield.itp
- CpHMD_G54A7_and_CHARMM36m/CpH-MD_v2.2_CHARMM/top/CHARMM36pH.ff/gb.itp
- CpHMD_G54A7_and_CHARMM36m/CpH-MD_v2.2_CHARMM/top/CHARMM36pH.ff/ions.itp
- CpHMD_G54A7_and_CHARMM36m/CpH-MD_v2.2_CHARMM/top/CHARMM36pH.ff/merged.arn
- CpHMD_G54A7_and_CHARMM36m/CpH-MD_v2.2_CHARMM/top/CHARMM36pH.ff/merged.c.tdb
- CpHMD_G54A7_and_CHARMM36m/CpH-MD_v2.2_CHARMM/top/CHARMM36pH.ff/merged.hdb
- CpHMD_G54A7_and_CHARMM36m/CpH-MD_v2.2_CHARMM/top/CHARMM36pH.ff/merged.n.tdb
- CpHMD_G54A7_and_CHARMM36m/CpH-MD_v2.2_CHARMM/top/CHARMM36pH.ff/merged.r2b
- CpHMD_G54A7_and_CHARMM36m/CpH-MD_v2.2_CHARMM/top/CHARMM36pH.ff/merged.rtp
- CpHMD_G54A7_and_CHARMM36m/CpH-MD_v2.2_CHARMM/top/CHARMM36pH.ff/merged.vsd
- CpHMD_G54A7_and_CHARMM36m/CpH-MD_v2.2_CHARMM/top/CHARMM36pH.ff/nbfix.itp
- CpHMD_G54A7_and_CHARMM36m/CpH-MD_v2.2_CHARMM/top/CHARMM36pH.ff/old_c36_cmap.itp
- CpHMD_G54A7_and_CHARMM36m/CpH-MD_v2.2_CHARMM/top/CHARMM36pH.ff/spc.itp
- CpHMD_G54A7_and_CHARMM36m/CpH-MD_v2.2_CHARMM/top/CHARMM36pH.ff/spce.itp
- CpHMD_G54A7_and_CHARMM36m/CpH-MD_v2.2_CHARMM/top/CHARMM36pH.ff/tip3p.itp
- CpHMD_G54A7_and_CHARMM36m/CpH-MD_v2.2_CHARMM/top/CHARMM36pH.ff/tip4p.itp
- CpHMD_G54A7_and_CHARMM36m/CpH-MD_v2.2_CHARMM/top/CHARMM36pH.ff/watermodels.dat
- CpHMD_G54A7_and_CHARMM36m/CpH-MD_v2.2_CHARMM/top/G54a7pH.ff/
- CpHMD_G54A7_and_CHARMM36m/CpH-MD_v2.2_CHARMM/top/G54a7pH.ff/aminoacids.c.tdb
- CpHMD_G54A7_and_CHARMM36m/CpH-MD_v2.2_CHARMM/top/G54a7pH.ff/aminoacids.hdb
- CpHMD_G54A7_and_CHARMM36m/CpH-MD_v2.2_CHARMM/top/G54a7pH.ff/aminoacids.n.tdb
- CpHMD_G54A7_and_CHARMM36m/CpH-MD_v2.2_CHARMM/top/G54a7pH.ff/aminoacids.r2b
- CpHMD_G54A7_and_CHARMM36m/CpH-MD_v2.2_CHARMM/top/G54a7pH.ff/aminoacids.rtp
- CpHMD_G54A7_and_CHARMM36m/CpH-MD_v2.2_CHARMM/top/G54a7pH.ff/aminoacids.vsd
- CpHMD_G54A7_and_CHARMM36m/CpH-MD_v2.2_CHARMM/top/G54a7pH.ff/atomtypes.atp
- CpHMD_G54A7_and_CHARMM36m/CpH-MD_v2.2_CHARMM/top/G54a7pH.ff/dppc.itp
- CpHMD_G54A7_and_CHARMM36m/CpH-MD_v2.2_CHARMM/top/G54a7pH.ff/ff_dum.itp
- CpHMD_G54A7_and_CHARMM36m/CpH-MD_v2.2_CHARMM/top/G54a7pH.ff/ffbonded.itp
- CpHMD_G54A7_and_CHARMM36m/CpH-MD_v2.2_CHARMM/top/G54a7pH.ff/ffnonbonded.itp
- CpHMD_G54A7_and_CHARMM36m/CpH-MD_v2.2_CHARMM/top/G54a7pH.ff/forcefield.doc
- CpHMD_G54A7_and_CHARMM36m/CpH-MD_v2.2_CHARMM/top/G54a7pH.ff/forcefield.itp
- CpHMD_G54A7_and_CHARMM36m/CpH-MD_v2.2_CHARMM/top/G54a7pH.ff/ions.itp
- CpHMD_G54A7_and_CHARMM36m/CpH-MD_v2.2_CHARMM/top/G54a7pH.ff/popc.itp
- CpHMD_G54A7_and_CHARMM36m/CpH-MD_v2.2_CHARMM/top/G54a7pH.ff/spc.itp
- CpHMD_G54A7_and_CHARMM36m/CpH-MD_v2.2_CHARMM/top/G54a7pH.ff/spce.itp
- CpHMD_G54A7_and_CHARMM36m/CpH-MD_v2.2_CHARMM/top/G54a7pH.ff/tip3p.itp
- CpHMD_G54A7_and_CHARMM36m/CpH-MD_v2.2_CHARMM/top/G54a7pH.ff/tip4p.itp
- CpHMD_G54A7_and_CHARMM36m/CpH-MD_v2.2_CHARMM/top/G54a7pH.ff/tmcl.itp
- CpHMD_G54A7_and_CHARMM36m/CpH-MD_v2.2_CHARMM/top/G54a7pH.ff/watermodels.dat
- CpHMD_G54A7_and_CHARMM36m/CpH-MD_v2.2_CHARMM/top/residuetypes.dat
- CpHMD_G54A7_and_CHARMM36m/CpH-MD_v2.2_CHARMM/top/residuetypes_CHARMM.dat
- CpHMD_G54A7_and_CHARMM36m/DelphiTools_v2.0/
- CpHMD_G54A7_and_CHARMM36m/DelphiTools_v2.0/CRG_FILE
- CpHMD_G54A7_and_CHARMM36m/DelphiTools_v2.0/CRG_FILE_toolarge
- CpHMD_G54A7_and_CHARMM36m/DelphiTools_v2.0/DELPHI.pbp
- CpHMD_G54A7_and_CHARMM36m/DelphiTools_v2.0/DELPHI_user.pbp
- CpHMD_G54A7_and_CHARMM36m/DelphiTools_v2.0/DataBaseT.crg
- CpHMD_G54A7_and_CHARMM36m/DelphiTools_v2.0/DataBaseT.siz
- CpHMD_G54A7_and_CHARMM36m/DelphiTools_v2.0/DataBaseT_toolarge.crg
- CpHMD_G54A7_and_CHARMM36m/DelphiTools_v2.0/DataBaseT_toolarge.siz
- CpHMD_G54A7_and_CHARMM36m/DelphiTools_v2.0/OLD_DataBaseT.crg
- CpHMD_G54A7_and_CHARMM36m/DelphiTools_v2.0/OLD_DataBaseT.siz
- CpHMD_G54A7_and_CHARMM36m/DelphiTools_v2.0/README.txt
- CpHMD_G54A7_and_CHARMM36m/DelphiTools_v2.0/averaging_g.awk
- CpHMD_G54A7_and_CHARMM36m/DelphiTools_v2.0/calc_pkg_low
- CpHMD_G54A7_and_CHARMM36m/DelphiTools_v2.0/calc_pkg_low_keep
- CpHMD_G54A7_and_CHARMM36m/DelphiTools_v2.0/delphiT
- CpHMD_G54A7_and_CHARMM36m/DelphiTools_v2.0/delphi_pgf90.txt
- CpHMD_G54A7_and_CHARMM36m/DelphiTools_v2.0/gen_charge.awk
- CpHMD_G54A7_and_CHARMM36m/DelphiTools_v2.0/gen_files.awk
- CpHMD_G54A7_and_CHARMM36m/DelphiTools_v2.0/geom_center
- CpHMD_G54A7_and_CHARMM36m/DelphiTools_v2.0/geom_center_keep
- CpHMD_G54A7_and_CHARMM36m/DelphiTools_v2.0/gromodels
- CpHMD_G54A7_and_CHARMM36m/DelphiTools_v2.0/slice.awk
- CpHMD_G54A7_and_CHARMM36m/DelphiTools_v2.0/stmodels
- CpHMD_G54A7_and_CHARMM36m/DelphiTools_v2.1_CHARMM/
- CpHMD_G54A7_and_CHARMM36m/DelphiTools_v2.1_CHARMM/CHARMM36_LJ_atomtypes.itp
- CpHMD_G54A7_and_CHARMM36m/DelphiTools_v2.1_CHARMM/CHARMM36_convert-LJ-to-radii
- CpHMD_G54A7_and_CHARMM36m/DelphiTools_v2.1_CHARMM/CHARMM36_radii_2RT
- CpHMD_G54A7_and_CHARMM36m/DelphiTools_v2.1_CHARMM/CHARMM36_radii_3RT
- CpHMD_G54A7_and_CHARMM36m/DelphiTools_v2.1_CHARMM/CHARMM36_radii_5RT
- CpHMD_G54A7_and_CHARMM36m/DelphiTools_v2.1_CHARMM/CHARMM36_radii_RT
- CpHMD_G54A7_and_CHARMM36m/DelphiTools_v2.1_CHARMM/CHARMM36_radii_min
- CpHMD_G54A7_and_CHARMM36m/DelphiTools_v2.1_CHARMM/CHARMM36_radii_zero
- CpHMD_G54A7_and_CHARMM36m/DelphiTools_v2.1_CHARMM/CRG_FILE
- CpHMD_G54A7_and_CHARMM36m/DelphiTools_v2.1_CHARMM/DELPHI.pbp
- CpHMD_G54A7_and_CHARMM36m/DelphiTools_v2.1_CHARMM/DELPHI_user.pbp
- CpHMD_G54A7_and_CHARMM36m/DelphiTools_v2.1_CHARMM/DataBaseT.crg
- CpHMD_G54A7_and_CHARMM36m/DelphiTools_v2.1_CHARMM/DataBaseT.crg~
- CpHMD_G54A7_and_CHARMM36m/DelphiTools_v2.1_CHARMM/DataBaseT.siz
- CpHMD_G54A7_and_CHARMM36m/DelphiTools_v2.1_CHARMM/DataBaseT.siz~
- CpHMD_G54A7_and_CHARMM36m/DelphiTools_v2.1_CHARMM/DataBaseT_to-be-filled.siz
- CpHMD_G54A7_and_CHARMM36m/DelphiTools_v2.1_CHARMM/README.txt
- CpHMD_G54A7_and_CHARMM36m/DelphiTools_v2.1_CHARMM/averaging_g.awk
- CpHMD_G54A7_and_CHARMM36m/DelphiTools_v2.1_CHARMM/calc_pkg_low
- CpHMD_G54A7_and_CHARMM36m/DelphiTools_v2.1_CHARMM/calc_pkg_low_keep
- CpHMD_G54A7_and_CHARMM36m/DelphiTools_v2.1_CHARMM/delphiT
- CpHMD_G54A7_and_CHARMM36m/DelphiTools_v2.1_CHARMM/delphi_pgf90.txt
- CpHMD_G54A7_and_CHARMM36m/DelphiTools_v2.1_CHARMM/fill-radii-in-DataBaseT
- CpHMD_G54A7_and_CHARMM36m/DelphiTools_v2.1_CHARMM/gen_charge.awk
- CpHMD_G54A7_and_CHARMM36m/DelphiTools_v2.1_CHARMM/gen_files.awk
- CpHMD_G54A7_and_CHARMM36m/DelphiTools_v2.1_CHARMM/geom_center
- CpHMD_G54A7_and_CHARMM36m/DelphiTools_v2.1_CHARMM/geom_center_keep
- CpHMD_G54A7_and_CHARMM36m/DelphiTools_v2.1_CHARMM/gromodels
- CpHMD_G54A7_and_CHARMM36m/DelphiTools_v2.1_CHARMM/slice.awk
- CpHMD_G54A7_and_CHARMM36m/DelphiTools_v2.1_CHARMM/stmodels
- CpHMD_G54A7_and_CHARMM36m/FFs/
- CpHMD_G54A7_and_CHARMM36m/FFs/CHARMM36pH.ff/
- CpHMD_G54A7_and_CHARMM36m/FFs/CHARMM36pH.ff/atomtypes.atp
- CpHMD_G54A7_and_CHARMM36m/FFs/CHARMM36pH.ff/cmap.itp
- CpHMD_G54A7_and_CHARMM36m/FFs/CHARMM36pH.ff/ffbonded.itp
- CpHMD_G54A7_and_CHARMM36m/FFs/CHARMM36pH.ff/ffnonbonded.itp
- CpHMD_G54A7_and_CHARMM36m/FFs/CHARMM36pH.ff/forcefield.doc
- CpHMD_G54A7_and_CHARMM36m/FFs/CHARMM36pH.ff/forcefield.itp
- CpHMD_G54A7_and_CHARMM36m/FFs/CHARMM36pH.ff/gb.itp
- CpHMD_G54A7_and_CHARMM36m/FFs/CHARMM36pH.ff/ions.itp
- CpHMD_G54A7_and_CHARMM36m/FFs/CHARMM36pH.ff/merged.arn
- CpHMD_G54A7_and_CHARMM36m/FFs/CHARMM36pH.ff/merged.c.tdb
- CpHMD_G54A7_and_CHARMM36m/FFs/CHARMM36pH.ff/merged.hdb
- CpHMD_G54A7_and_CHARMM36m/FFs/CHARMM36pH.ff/merged.n.tdb
- CpHMD_G54A7_and_CHARMM36m/FFs/CHARMM36pH.ff/merged.r2b
- CpHMD_G54A7_and_CHARMM36m/FFs/CHARMM36pH.ff/merged.rtp
- CpHMD_G54A7_and_CHARMM36m/FFs/CHARMM36pH.ff/merged.vsd
- CpHMD_G54A7_and_CHARMM36m/FFs/CHARMM36pH.ff/nbfix.itp
- CpHMD_G54A7_and_CHARMM36m/FFs/CHARMM36pH.ff/old_c36_cmap.itp
- CpHMD_G54A7_and_CHARMM36m/FFs/CHARMM36pH.ff/spc.itp
- CpHMD_G54A7_and_CHARMM36m/FFs/CHARMM36pH.ff/spce.itp
- CpHMD_G54A7_and_CHARMM36m/FFs/CHARMM36pH.ff/tip3p.itp
- CpHMD_G54A7_and_CHARMM36m/FFs/CHARMM36pH.ff/tip4p.itp
- CpHMD_G54A7_and_CHARMM36m/FFs/CHARMM36pH.ff/watermodels.dat
- CpHMD_G54A7_and_CHARMM36m/FFs/G54a7pH.ff/
- CpHMD_G54A7_and_CHARMM36m/FFs/G54a7pH.ff/aminoacids.c.tdb
- CpHMD_G54A7_and_CHARMM36m/FFs/G54a7pH.ff/aminoacids.hdb
- CpHMD_G54A7_and_CHARMM36m/FFs/G54a7pH.ff/aminoacids.n.tdb
- CpHMD_G54A7_and_CHARMM36m/FFs/G54a7pH.ff/aminoacids.r2b
- CpHMD_G54A7_and_CHARMM36m/FFs/G54a7pH.ff/aminoacids.rtp
- CpHMD_G54A7_and_CHARMM36m/FFs/G54a7pH.ff/aminoacids.vsd
- CpHMD_G54A7_and_CHARMM36m/FFs/G54a7pH.ff/atomtypes.atp
- CpHMD_G54A7_and_CHARMM36m/FFs/G54a7pH.ff/dppc.itp
- CpHMD_G54A7_and_CHARMM36m/FFs/G54a7pH.ff/ff_dum.itp
- CpHMD_G54A7_and_CHARMM36m/FFs/G54a7pH.ff/ffbonded.itp
- CpHMD_G54A7_and_CHARMM36m/FFs/G54a7pH.ff/ffnonbonded.itp
- CpHMD_G54A7_and_CHARMM36m/FFs/G54a7pH.ff/forcefield.doc
- CpHMD_G54A7_and_CHARMM36m/FFs/G54a7pH.ff/forcefield.itp
- CpHMD_G54A7_and_CHARMM36m/FFs/G54a7pH.ff/ions.itp
- CpHMD_G54A7_and_CHARMM36m/FFs/G54a7pH.ff/popc.itp
- CpHMD_G54A7_and_CHARMM36m/FFs/G54a7pH.ff/spc.itp
- CpHMD_G54A7_and_CHARMM36m/FFs/G54a7pH.ff/spce.itp
- CpHMD_G54A7_and_CHARMM36m/FFs/G54a7pH.ff/tip3p.itp
- CpHMD_G54A7_and_CHARMM36m/FFs/G54a7pH.ff/tip4p.itp
- CpHMD_G54A7_and_CHARMM36m/FFs/G54a7pH.ff/tmcl.itp
- CpHMD_G54A7_and_CHARMM36m/FFs/G54a7pH.ff/watermodels.dat
- CpHMD_G54A7_and_CHARMM36m/FFs/residuetypes.dat
- CpHMD_G54A7_and_CHARMM36m/FFs/residuetypes_CHARMM.dat
[truncated: 54 more entries]
