# Supplementary material for: Extending the Stochastic Titration CpHMD to CHARMM36m
Source: J Phys Chem B. 2022 Oct 3;126(40):7870–82. doi: 10.1021/acs.jpcb.2c04529 (PMC9776569; doi:10.1021/acs.jpcb.2c04529)
Supplement: Supplementary file 2 — jp2c04529_si_002.zip [file jp2c04529_si_002.zip › CpHMD_G54A7_and_CHARMM36m/CpH-MD_v2.1_verlet/St-54a7_Fit/CTRtau4.st]

1.3703
CTR C    0.330  0.270
CTR O1  -0.450 -0.635
CTR O2  -0.288 -0.635
CTR HO11 0.000  0.000
CTR HO21 0.000  0.000
CTR HO12 0.000  0.000
CTR HO22 0.408  0.000
