# Supplementary material for: Extending the Stochastic Titration CpHMD to CHARMM36m
Source: J Phys Chem B. 2022 Oct 3;126(40):7870–82. doi: 10.1021/acs.jpcb.2c04529 (PMC9776569; doi:10.1021/acs.jpcb.2c04529)
Supplement: Supplementary file 2 — jp2c04529_si_002.zip [file jp2c04529_si_002.zip › CpHMD_G54A7_and_CHARMM36m/CpH-MD_v2.1_verlet/St-54a7_Fit/CYStau2.st]

8.1839
CYS CB   0.150 -0.200
CYS SG  -0.370 -0.800
CYS HG1  0.000  0.000
CYS HG2  0.220  0.000
CYS HG3  0.000  0.000
