# Supplementary material for: Extending the Stochastic Titration CpHMD to CHARMM36m
Source: J Phys Chem B. 2022 Oct 3;126(40):7870–82. doi: 10.1021/acs.jpcb.2c04529 (PMC9776569; doi:10.1021/acs.jpcb.2c04529)
Supplement: Supplementary file 2 — jp2c04529_si_002.zip [file jp2c04529_si_002.zip › CpHMD_G54A7_and_CHARMM36m/CpH-MD_v2.1_verlet/St-54a7_Fit/HIStau2.st]

6.9789
HIS CB    0.00  0.00
HIS CG   -0.05  0.00
HIS ND1   0.38 -0.54
HIS HD1   0.30  0.00
HIS CD2  -0.10  0.00
HIS HD2   0.10  0.14
HIS CE1  -0.34  0.00
HIS HE1   0.10  0.14
HIS NE2   0.31 -0.05
HIS HE2   0.30  0.31
