# Supplementary material for: Extending the Stochastic Titration CpHMD to CHARMM36m
Source: J Phys Chem B. 2022 Oct 3;126(40):7870–82. doi: 10.1021/acs.jpcb.2c04529 (PMC9776569; doi:10.1021/acs.jpcb.2c04529)
Supplement: Supplementary file 2 — jp2c04529_si_002.zip [file jp2c04529_si_002.zip › CpHMD_G54A7_and_CHARMM36m/CpH-MD_v2.1_verlet/St-54a7_Fit/LYStau2.st]

10.9511
LYS CB   0.000  0.000
LYS CG   0.000  0.000
LYS CD   0.000  0.000
LYS CE   0.127 -0.240
LYS NZ   0.129 -0.640
LYS HZ1  0.248  0.440
LYS HZ2  0.248  0.000
LYS HZ3  0.248  0.440
