# Supplementary material for: Extending the Stochastic Titration CpHMD to CHARMM36m
Source: J Phys Chem B. 2022 Oct 3;126(40):7870–82. doi: 10.1021/acs.jpcb.2c04529 (PMC9776569; doi:10.1021/acs.jpcb.2c04529)
Supplement: Supplementary file 2 — jp2c04529_si_002.zip [file jp2c04529_si_002.zip › CpHMD_G54A7_and_CHARMM36m/CpH-MD_v2.1_verlet/St-54a7_Fit/NTRtau3.st]

8.5401
NTR N    0.129 -0.660
NTR H1   0.248  0.440
NTR H2   0.248  0.440
NTR H3   0.248  0.000
NTR CA   0.127 -0.220
NTR C    0.450  0.450
NTR O   -0.450 -0.450
