# Supplementary material for: Extending the Stochastic Titration CpHMD to CHARMM36m
Source: J Phys Chem B. 2022 Oct 3;126(40):7870–82. doi: 10.1021/acs.jpcb.2c04529 (PMC9776569; doi:10.1021/acs.jpcb.2c04529)
Supplement: Supplementary file 2 — jp2c04529_si_002.zip [file jp2c04529_si_002.zip › CpHMD_G54A7_and_CHARMM36m/CpH-MD_v2.1_verlet/St-54a7_Fit/TYRtau2.st]

9.2970
TYR CB   0.000  0.000
TYR CG   0.000  0.000
TYR CD1 -0.140 -0.140
TYR HD1  0.140  0.140
TYR CD2 -0.140 -0.140
TYR HD2  0.140  0.140
TYR CE1 -0.140 -0.140
TYR HE1  0.140  0.140
TYR CE2 -0.140 -0.140
TYR HE2  0.140  0.140
TYR CZ   0.203 -0.200
TYR OH  -0.611 -0.800
TYR HH1  0.000  0.000
TYR HH2  0.408  0.000
