# Supplementary material for: Extending the Stochastic Titration CpHMD to CHARMM36m
Source: J Phys Chem B. 2022 Oct 3;126(40):7870–82. doi: 10.1021/acs.jpcb.2c04529 (PMC9776569; doi:10.1021/acs.jpcb.2c04529)
Supplement: Supplementary file 2 — jp2c04529_si_002.zip [file jp2c04529_si_002.zip › CpHMD_G54A7_and_CHARMM36m/CpH-MD_v2.1_verlet/top/CHARMM36pH.ff/ffbonded.itp]

; This force field generated by charmm2gmx.py from
; multiple charmm parameter files 
; and multiple charmm topology files
[ bondtypes ]
;      i        j  func           b0           kb
     NH2      CT1     1   0.14550000    200832.00
      CA      CAI     1   0.13750000    255224.00
     CAI      CAI     1   0.13750000    255224.00
     CPT       CA     1   0.13600000    251040.00
     CPT      CAI     1   0.13600000    251040.00
     CPT      CPT     1   0.13850000    301248.00
      CY       CA     1   0.13650000    292880.00
      CY      CAI     1   0.13650000    292880.00
      CY      CPT     1   0.14300000    292880.00
      CY      CT3     1   0.14920000    313800.00
      CY      CT2     1   0.14920000    313800.00
      HP      CAI     1   0.10800000    284512.00
      HP       CY     1   0.10800000    292880.00
      NY       CA     1   0.13700000    225936.00
      NY      CPT     1   0.13700000    225936.00
      NY        H     1   0.09760000    449780.00
      CA       CA     1   0.13750000    255224.00
     CE1      CE1     1   0.13400000    368192.00
     CE1      CE2     1   0.13420000    418400.00
     CE1      CT2     1   0.15020000    305432.00
     CE1      CT3     1   0.15040000    320494.40
     CE2      CE2     1   0.13300000    426768.00
     CP1        C     1   0.14900000    209200.00
     CP1       CC     1   0.14900000    209200.00
     CP1       CD     1   0.14900000    167360.00
     CP2      CP1     1   0.15270000    186188.00
     CP2      CP2     1   0.15370000    186188.00
     CP3      CP2     1   0.15370000    186188.00
    CPH1     CPH1     1   0.13600000    343088.00
     CT1        C     1   0.14900000    209200.00
     CT1       CC     1   0.15220000    167360.00
     CT1       CD     1   0.15220000    167360.00
     CT1      CT1     1   0.15000000    186188.00
     CT2        C     1   0.14900000    209200.00
     CT2       CA     1   0.14900000    192464.00
     CT2       CC     1   0.15220000    167360.00
     CT2       CD     1   0.15220000    167360.00
     CT2     CPH1     1   0.15000000    192154.38
     CT2      CT1     1   0.15380000    186188.00
     CT2      CT2     1   0.15300000    186188.00
     CT3        C     1   0.14900000    209200.00
     CT3       CA     1   0.14900000    192464.00
     CT3       CC     1   0.15220000    167360.00
     CT3       CD     1   0.15220000    167360.00
     CT3     CPH1     1   0.15000000    192154.38
     CT3       CS     1   0.15310000    158992.00
     CT3      CT1     1   0.15380000    186188.00
     CT3      CT2     1   0.15280000    186188.00
     CT3      CT3     1   0.15300000    186188.00
       H       CD     1   0.11100000    276144.00
     HA1       CC     1   0.11000000    265374.38
     HA2      CP2     1   0.11110000    258571.20
     HA2      CP3     1   0.11110000    258571.20
     HA2       CS     1   0.11110000    251040.00
     HA3       CS     1   0.11110000    251040.00
     HA1      CT1     1   0.11110000    258571.20
     HA2      CT2     1   0.11110000    258571.20
     HA3      CT3     1   0.11110000    269449.60
     HE1      CE1     1   0.11000000    301666.40
     HE2      CE2     1   0.11000000    305432.00
     HB1      CP1     1   0.10800000    276144.00
     HB1      CT1     1   0.10800000    276144.00
     HB2      CT2     1   0.10800000    276144.00
      HP       CA     1   0.10800000    284512.00
     HR1     CPH1     1   0.10830000    313800.00
     HR1     CPH2     1   0.10900000    284512.00
     HR2     CPH2     1   0.10700000    278654.40
     HR3     CPH1     1   0.10830000    305432.00
       N        C     1   0.13000000    217568.00
       N      CP1     1   0.14340000    267776.00
       N      CP3     1   0.14550000    267776.00
     NC2        C     1   0.13650000    376560.00
     NC2      CT2     1   0.14900000    326352.00
     NC2      CT3     1   0.14900000    326352.00
     NC2       HC     1   0.10000000    380744.00
     NH1        C     1   0.13450000    309616.00
     NH1      CT1     1   0.14300000    267776.00
     NH1      CT2     1   0.14300000    267776.00
     NH1      CT3     1   0.14300000    267776.00
     NH1        H     1   0.09970000    368192.00
     NH1       HC     1   0.09800000    338904.00
     NH2       CC     1   0.13600000    359824.00
     NH2        C     1   0.13600000    359824.00 ;added
     NH2      CT2     1   0.14550000    200832.00
     NH2      CT3     1   0.14550000    200832.00
     NH2        H     1   0.10000000    401664.00
     NH2       HC     1   0.10000000    384928.00
     NH3      CT1     1   0.14800000    167360.00
     NH3      CT2     1   0.14800000    167360.00
     NH3      CT3     1   0.14800000    167360.00
     NH3       HC     1   0.10400000    337230.40
      NP      CP1     1   0.14850000    267776.00
      NP      CP3     1   0.15020000    267776.00
      NP       HC     1   0.10060000    384928.00
     NR1     CPH1     1   0.13800000    334720.00
     NR1     CPH2     1   0.13600000    334720.00
     NR1        H     1   0.10000000    389948.80
     NR2     CPH1     1   0.13800000    334720.00
     NR2     CPH2     1   0.13200000    334720.00
     NR3     CPH1     1   0.13700000    317984.00
     NR3     CPH2     1   0.13200000    317984.00
     NR3        H     1   0.10000000    379070.40
       O        C     1   0.12300000    518816.00
       O       CC     1   0.12300000    543920.00
      OB       CC     1   0.12200000    627600.00
      OB       CD     1   0.12200000    627600.00
      OC       CA     1   0.12600000    439320.00
      OC       CC     1   0.12600000    439320.00
      OC      CT2     1   0.13300000    376560.00
      OC      CT3     1   0.13300000    376560.00
     OH1       CA     1   0.14110000    279742.24
     OH1       CD     1   0.14000000    192464.00
     OH1      CT1     1   0.14200000    358150.40
     OH1      CT2     1   0.14200000    358150.40
     OH1      CT3     1   0.14200000    358150.40
     OH1        H     1   0.09600000    456056.00
      OS       CD     1   0.13340000    125520.00
      OS      CT3     1   0.14300000    284512.00
       S      CT2     1   0.18180000    165686.40
       S      CT3     1   0.18160000    200832.00
       S       HS     1   0.13250000    230120.00
      SM      CT2     1   0.18160000    179075.20
      SM      CT3     1   0.18160000    179075.20
      SM       SM     1   0.20290000    144766.40
      SS       CS     1   0.18360000    171544.00
     HR1       CD     1   0.11100000    276144.00
       O       CD     1   0.12050000    602496.00
    CT2A      CT1     1   0.15380000    186188.00
     CT2     CT2A     1   0.15300000    186188.00
    CT2A      HA2     1   0.11110000    258571.20
    CT2A     CPH1     1   0.15000000    192154.38
    CT2A       CC     1   0.15220000    167360.00
     CT1       CS     1   0.15380000    158992.00
      HT       HT     1   0.15139000         0.00
      HT       OT     1   0.09572000    376560.00
      OX       HX     1   0.09700000    456056.00
   CG1N1   CG2R61     1   0.14350000    288696.00
   CG1N1    CG331     1   0.14700000    334720.00
   CG1N1    NG1T1     1   0.11800000    881150.40
   CG1T1    CG1T1     1   0.12200000    803328.00
   CG1T1    CG1T2     1   0.12200000    820064.00
   CG1T1    CG331     1   0.14650000    343088.00
   CG1T2   HGPAM1     1   0.10700000    356476.80
  CG251O   CG25C1     1   0.13400000    368192.00
  CG251O   CG2DC3     1   0.13400000    476976.00
  CG251O   CG2R53     1   0.14800000    213384.00
  CG251O   NG2R53     1   0.14100000    167360.00
  CG251O    SG311     1   0.17700000    167360.00
  CG252O   CG25C2     1   0.13400000    368192.00
  CG252O   CG2DC3     1   0.13400000    476976.00
  CG252O   CG2R53     1   0.14800000    213384.00
  CG252O   NG2R53     1   0.14100000    167360.00
  CG252O    SG311     1   0.17700000    167360.00
  CG25C1   CG2DC3     1   0.13420000    418400.00
  CG25C1   CG2R53     1   0.14900000    206689.60
  CG25C1   CG2RC0     1   0.14800000    242672.00
  CG25C2   CG2DC3     1   0.13420000    418400.00
  CG25C2   CG2R53     1   0.14900000    206689.60
  CG25C2   CG2RC0     1   0.14800000    242672.00
   CG2D1    CG2D1     1   0.13400000    368192.00
   CG2D1   CG2D1O     1   0.13180000    368192.00
   CG2D1    CG2D2     1   0.13420000    418400.00
   CG2D1   CG2D2O     1   0.13180000    368192.00
   CG2D1    CG301     1   0.15020000    200832.00
   CG2D1    CG321     1   0.15020000    305432.00
   CG2D1    CG331     1   0.15040000    320494.40
   CG2D1    NG2D1     1   0.12760000    418400.00
   CG2D1    NG2P1     1   0.12830000    393296.00
   CG2D1     HGA4     1   0.11000000    301666.40
   CG2D1    HGR52     1   0.11000000    301666.40
  CG2D1O    CG2D2     1   0.13400000    502080.00
  CG2D1O   CG2DC1     1   0.13400000    368192.00
  CG2D1O    NG301     1   0.13550000    351456.00
  CG2D1O    NG311     1   0.13550000    351456.00
  CG2D1O    NG321     1   0.14000000    351456.00
  CG2D1O    OG301     1   0.13600000    322168.00
  CG2D1O   OG3R60     1   0.13470000    418400.00
  CG2D1O     HGA4     1   0.11000000    301666.40
   CG2D2    CG2D2     1   0.13300000    426768.00
   CG2D2   CG2D2O     1   0.13400000    502080.00
   CG2D2     HGA5     1   0.11000000    305432.00
  CG2D2O   CG2DC2     1   0.13400000    368192.00
  CG2D2O    NG301     1   0.13550000    351456.00
  CG2D2O    NG311     1   0.13550000    351456.00
  CG2D2O    NG321     1   0.14000000    351456.00
  CG2D2O    OG301     1   0.13600000    322168.00
  CG2D2O   OG3R60     1   0.13470000    418400.00
  CG2D2O     HGA4     1   0.11000000    301666.40
  CG2DC1   CG2DC1     1   0.13400000    368192.00
  CG2DC1   CG2DC2     1   0.14500000    251040.00
  CG2DC1   CG2DC3     1   0.13420000    418400.00
  CG2DC1    CG2O1     1   0.14890000    368192.00
  CG2DC1    CG2O3     1   0.14890000    368192.00
  CG2DC1    CG2O4     1   0.14798000    251040.00
  CG2DC1    CG2O5     1   0.14800000    251040.00
  CG2DC1   CG2R61     1   0.14500000    305432.00
  CG2DC1    CG301     1   0.15020000    305432.00
  CG2DC1    CG321     1   0.15020000    305432.00
  CG2DC1    CG331     1   0.15040000    320494.40
  CG2DC1    NG2D1     1   0.12760000    418400.00
  CG2DC1    NG2P1     1   0.12830000    393296.00
  CG2DC1     HGA4     1   0.11000000    301666.40
  CG2DC1    HGR52     1   0.11000000    301666.40
  CG2DC2   CG2DC2     1   0.13400000    368192.00
  CG2DC2   CG2DC3     1   0.13420000    418400.00
  CG2DC2    CG2O1     1   0.14890000    368192.00
  CG2DC2    CG2O3     1   0.14890000    368192.00
  CG2DC2    CG2O4     1   0.14798000    251040.00
  CG2DC2    CG2O5     1   0.14800000    251040.00
  CG2DC2   CG2R61     1   0.14500000    305432.00
  CG2DC2    CG301     1   0.15020000    305432.00
  CG2DC2    CG321     1   0.15020000    305432.00
  CG2DC2    CG331     1   0.15040000    320494.40
  CG2DC2    NG2D1     1   0.12760000    418400.00
  CG2DC2    NG2P1     1   0.12830000    393296.00
  CG2DC2     HGA4     1   0.11000000    301666.40
  CG2DC2    HGR52     1   0.11000000    301666.40
  CG2DC3     HGA5     1   0.11000000    305432.00
   CG2N1    NG2D1     1   0.13100000    418400.00
   CG2N1    NG2P1     1   0.13650000    387438.40
   CG2N1    NG311     1   0.14400000    418400.00
   CG2N1    NG321     1   0.14400000    376560.00
   CG2N2   CG2R61     1   0.14400000    251040.00
   CG2N2    CG331     1   0.15000000    234304.00
   CG2N2    NG2D1     1   0.12900000    519652.80
   CG2N2    NG2P1     1   0.13200000    397480.00
   CG2N2    NG321     1   0.14200000    305432.00
   CG2N2    SG311     1   0.17900000    156481.60
   CG2O1   CG2R51     1   0.14750000    234304.00
   CG2O1   CG2R61     1   0.14750000    251040.00
   CG2O1   CG2R62     1   0.14800000    252713.60
   CG2O1    CG311     1   0.14900000    209200.00
   CG2O1    CG314     1   0.14900000    209200.00
   CG2O1    CG321     1   0.14900000    209200.00
   CG2O1    CG324     1   0.14900000    209200.00
   CG2O1    CG331     1   0.14900000    209200.00
   CG2O1   CG3C51     1   0.14900000    209200.00
   CG2O1   CG3C53     1   0.14900000    209200.00
   CG2O1    NG2S0     1   0.13500000    359824.00
   CG2O1    NG2S1     1   0.13450000    309616.00
   CG2O1    NG2S2     1   0.13600000    359824.00
   CG2O1    OG2D1     1   0.12300000    518816.00
   CG2O1    HGR52     1   0.11000000    265374.38
   CG2O2   CG2R61     1   0.14800000    212547.20
   CG2O2    CG311     1   0.15220000    167360.00
   CG2O2    CG321     1   0.15220000    167360.00
   CG2O2    CG331     1   0.15220000    167360.00
   CG2O2    OG2D1     1   0.12200000    627600.00
   CG2O2    OG302     1   0.13340000    125520.00
   CG2O2    OG311     1   0.14000000    192464.00
   CG2O2    HGR52     1   0.10960000    291206.40
   CG2O3    CG2O5     1   0.15200000    209200.00
   CG2O3   CG2R61     1   0.15000000    167360.00
   CG2O3    CG301     1   0.15220000    167360.00
   CG2O3    CG311     1   0.15220000    167360.00
   CG2O3    CG314     1   0.15220000    167360.00
   CG2O3    CG321     1   0.15220000    167360.00
   CG2O3    CG324     1   0.15220000    167360.00
   CG2O3    CG331     1   0.15220000    167360.00
   CG2O3   CG3C51     1   0.14900000    209200.00
   CG2O3   CG3C53     1   0.14900000    209200.00
   CG2O3    OG2D2     1   0.12600000    439320.00
   CG2O3    HGR52     1   0.11422000    199158.40
   CG2O4   CG2R61     1   0.14798000    251040.00
   CG2O4    CG321     1   0.15000000    209200.00
   CG2O4    CG331     1   0.15000000    209200.00
   CG2O4    OG2D1     1   0.12150000    585760.00
   CG2O4    HGR52     1   0.11100000    276144.00
   CG2O5   CG2R61     1   0.14600000    212547.20
   CG2O5    CG311     1   0.15000000    276144.00
   CG2O5    CG321     1   0.15000000    276144.00
   CG2O5    CG331     1   0.15000000    276144.00
   CG2O5    OG2D3     1   0.12300000    585760.00
   CG2O6   NG2R51     1   0.14000000    251040.00
   CG2O6    NG2S1     1   0.13700000    426768.00
   CG2O6    NG2S2     1   0.13600000    359824.00
   CG2O6    OG2D1     1   0.12300000    543920.00
   CG2O6    OG2D2     1   0.12940000    263173.60
   CG2O6    OG302     1   0.13500000    292880.00
   CG2O6    OG311     1   0.14800000    154808.00
   CG2O6    SG2D1     1   0.16300000    251040.00
   CG2O6    SG311     1   0.17500000    158992.00
   CG2O7    NG2D1     1   0.11900000    769856.00
   CG2O7    OG2D5     1   0.11700000    825084.80
  CG2R51   CG2R51     1   0.13600000    343088.00
  CG2R51   CG2R52     1   0.14000000    301248.00
  CG2R51   CG2R53     1   0.15080000    220915.20
  CG2R51   CG2R57     1   0.13600000    343088.00
  CG2R51   CG2RC0     1   0.14300000    292880.00
  CG2R51   CG2RC7     1   0.14050000    284512.00
  CG2R51    CG321     1   0.15000000    192154.38
  CG2R51    CG331     1   0.15000000    192154.38
  CG2R51   CG3C52     1   0.15100000    292880.00
  CG2R51   CG3C54     1   0.14960000    271960.00
  CG2R51   NG2R50     1   0.13800000    334720.00
  CG2R51   NG2R51     1   0.13800000    334720.00
  CG2R51   NG2R52     1   0.13700000    317984.00
  CG2R51   NG2R57     1   0.13800000    334720.00
  CG2R51   NG2RC0     1   0.13710000    334720.00
  CG2R51   NG3C51     1   0.14120000    301248.00
  CG2R51    NG3P2     1   0.14800000    276144.00
  CG2R51   OG2R50     1   0.13710000    376560.00
  CG2R51   OG3C51     1   0.13700000    301248.00
  CG2R51   SG2R50     1   0.17300000    251040.00
  CG2R51    SG3O2     1   0.17300000    175728.00
  CG2R51    HGR51     1   0.10800000    292880.00
  CG2R51    HGR52     1   0.10830000    313800.00
  CG2R52   CG2R52     1   0.13800000    334720.00
  CG2R52   CG2RC0     1   0.14200000    301248.00
  CG2R52    CG321     1   0.15000000    246856.00
  CG2R52   CG3C52     1   0.15050000    292880.00
  CG2R52   NG2R50     1   0.13150000    334720.00
  CG2R52   NG2R52     1   0.13000000    410032.00
  CG2R52    HGR52     1   0.10830000    313800.00
  CG2R53   CG2R61     1   0.14400000    251040.00
  CG2R53   CG3C41     1   0.15600000    167360.00
  CG2R53   CG3C50     1   0.15100000    154808.00
  CG2R53   CG3C52     1   0.15300000    251040.00
  CG2R53   NG2R43     1   0.13800000    309616.00
  CG2R53   NG2R50     1   0.13200000    334720.00
  CG2R53   NG2R51     1   0.13740000    267776.00
  CG2R53   NG2R52     1   0.13200000    317984.00
  CG2R53   NG2R53     1   0.13800000    384928.00
  CG2R53   NG3C51     1   0.14000000    317984.00
  CG2R53    OG2D1     1   0.12350000    476976.00
  CG2R53   OG2R50     1   0.13710000    376560.00
  CG2R53   OG3C51     1   0.13570000    247274.40
  CG2R53    SG2D1     1   0.16300000    334720.00
  CG2R53   SG2R50     1   0.17300000    251040.00
  CG2R53    SG311     1   0.17700000    142256.00
  CG2R53    HGR52     1   0.10900000    284512.00
  CG2R53    HGR53     1   0.10700000    278654.40
  CG2R57   CG2R57     1   0.14500000    345598.40
  CG2R57   NG2R57     1   0.13950000    326352.00
  CG2R61   CG2R61     1   0.13750000    255224.00
  CG2R61   CG2R62     1   0.13750000    329699.20
  CG2R61   CG2R63     1   0.14270000    221752.00
  CG2R61   CG2R64     1   0.13550000    209200.00
  CG2R61   CG2R66     1   0.13700000    255224.00
  CG2R61   CG2R67     1   0.13750000    255224.00
  CG2R61   CG2RC0     1   0.13600000    251040.00
  CG2R61    CG311     1   0.14900000    192464.00
  CG2R61    CG312     1   0.14500000    165686.40
  CG2R61    CG321     1   0.14900000    192464.00
  CG2R61    CG324     1   0.14900000    192464.00
  CG2R61    CG331     1   0.14900000    192464.00
  CG2R61    NG2O1     1   0.14020000    192464.00
  CG2R61   NG2R51     1   0.14200000    334720.00
  CG2R61   NG2R60     1   0.13050000    376560.00
  CG2R61   NG2R61     1   0.13790000    317984.00
  CG2R61   NG2R62     1   0.13050000    376560.00
  CG2R61   NG2RC0     1   0.13790000    309616.00
  CG2R61    NG2S1     1   0.14140000    255224.00
  CG2R61    NG2S3     1   0.13900000    334720.00
  CG2R61    NG301     1   0.14100000    271960.00
  CG2R61    NG311     1   0.14000000    276144.00
  CG2R61    NG3N1     1   0.14100000    569024.00
  CG2R61    OG301     1   0.13820000    192464.00
  CG2R61    OG303     1   0.13800000    284512.00
  CG2R61    OG311     1   0.14110000    279742.24
  CG2R61    OG312     1   0.12600000    439320.00
  CG2R61   OG3R60     1   0.13500000    234304.00
  CG2R61    SG311     1   0.17500000    234304.00
  CG2R61    SG3O1     1   0.17800000    192464.00
  CG2R61    SG3O2     1   0.17300000    158992.00
  CG2R61    CLGR1     1   0.17400000    292880.00
  CG2R61    BRGR1     1   0.19030000    192464.00
  CG2R61     IGR1     1   0.21150000    158992.00
  CG2R61    HGR61     1   0.10800000    284512.00
  CG2R61    HGR62     1   0.10800000    284512.00
  CG2R62   CG2R62     1   0.13500000    351456.00
  CG2R62   CG2R63     1   0.14030000    252713.60
  CG2R62   CG2R64     1   0.14060000    267776.00
  CG2R62   CG2R67     1   0.13800000    255224.00
  CG2R62    CG331     1   0.14780000    192464.00
  CG2R62   NG2R61     1   0.13430000    252713.60
  CG2R62   NG2R62     1   0.13650000    284512.00
  CG2R62   NG2R67     1   0.13430000    252713.60
  CG2R62   OG3R60     1   0.13700000    276144.00
  CG2R62    HGR62     1   0.10900000    292880.00
  CG2R62    HGR63     1   0.10900000    292880.00
  CG2R63   CG2RC0     1   0.13600000    252713.60
  CG2R63   NG2R61     1   0.13830000    284512.00
  CG2R63   NG2R62     1   0.13350000    292880.00
  CG2R63   NG2R67     1   0.13430000    252713.60
  CG2R63    OG2D4     1   0.12340000    552288.00
  CG2R63   OG3R60     1   0.14000000    196648.00
  CG2R63    SG2D1     1   0.16550000    312126.40
  CG2R64   CG2RC0     1   0.13580000    301248.00
  CG2R64   NG2R51     1   0.13700000    267776.00
  CG2R64   NG2R60     1   0.13050000    376560.00
  CG2R64   NG2R61     1   0.13920000    334720.00
  CG2R64   NG2R62     1   0.13420000    334720.00
  CG2R64   NG2R67     1   0.13920000    334720.00
  CG2R64    NG2S1     1   0.14140000    255224.00
  CG2R64    NG2S3     1   0.13660000    301248.00
  CG2R64    NG301     1   0.13550000    326352.00
  CG2R64    SG311     1   0.17410000    219241.60
  CG2R64    HGR62     1   0.10900000    317984.00
  CG2R66   CG2R67     1   0.13800000    255224.00
  CG2R66     FGR1     1   0.13580000    334720.00
  CG2R67   CG2R67     1   0.14900000    251040.00
  CG2R67   CG2RC0     1   0.14200000    251040.00
  CG2R67   NG2R60     1   0.13100000    376560.00
  CG2R67   NG2R67     1   0.14110000    337230.40
  CG2R71   CG2R71     1   0.13850000    301248.00
  CG2R71   CG2RC7     1   0.13800000    334720.00
  CG2R71    HGR71     1   0.10900000    297064.00
  CG2RC0   CG2RC0     1   0.13850000    301248.00
  CG2RC0   CG3C50     1   0.14900000    200832.00
  CG2RC0   CG3C52     1   0.15200000    255224.00
  CG2RC0   NG2R50     1   0.13650000    259408.00
  CG2RC0   NG2R51     1   0.13750000    251040.00
  CG2RC0   NG2R53     1   0.13900000    301248.00
  CG2RC0   NG2R62     1   0.13150000    292880.00
  CG2RC0   NG2RC0     1   0.14170000    205016.00
  CG2RC0   NG3C51     1   0.14000000    276144.00
  CG2RC0   OG2R50     1   0.13700000    376560.00
  CG2RC0   OG3C51     1   0.13890000    276144.00
  CG2RC0   SG2R50     1   0.17600000    251040.00
  CG2RC7   CG2RC7     1   0.15200000    192464.00
   CG301    CG311     1   0.15000000    186188.00
   CG301    CG321     1   0.15380000    186188.00
   CG301    CG331     1   0.15380000    186188.00
   CG301    OG301     1   0.14150000    301248.00
   CG301    OG302     1   0.14300000    284512.00
   CG301    OG311     1   0.14200000    358150.40
   CG301    CLGA3     1   0.17700000    158992.00
   CG301    BRGA3     1   0.19540000    100416.00
   CG302    CG321     1   0.15200000    209200.00
   CG302    CG331     1   0.15200000    209200.00
   CG302     FGA3     1   0.13400000    221752.00
   CG311    CG311     1   0.15000000    186188.00
   CG311    CG314     1   0.15000000    186188.00
   CG311    CG321     1   0.15380000    186188.00
   CG311    CG324     1   0.15300000    186188.00
   CG311    CG331     1   0.15380000    186188.00
   CG311   CG3C51     1   0.15280000    186188.00
   CG311   CG3RC1     1   0.15240000    186188.00
   CG311   NG2R53     1   0.14300000    267776.00
   CG311    NG2S1     1   0.14300000    267776.00
   CG311    OG301     1   0.14150000    301248.00
   CG311    OG302     1   0.14300000    284512.00
   CG311    OG303     1   0.14300000    284512.00
   CG311    OG311     1   0.14200000    358150.40
   CG311    OG312     1   0.13130000    299574.40
   CG311    CLGA1     1   0.17768000    158992.00
   CG311    BRGA2     1   0.19560000    117152.00
   CG311     HGA1     1   0.11110000    258571.20
   CG312    CG331     1   0.15200000    165686.40
   CG312      PG1     1   0.18800000    225936.00
   CG312      PG2     1   0.18800000    225936.00
   CG312     FGA2     1   0.13530000    292043.20
   CG312     HGA7     1   0.10828000    289532.80
   CG314    CG321     1   0.15380000    186188.00
   CG314    CG331     1   0.15380000    186188.00
   CG314    NG3P2     1   0.14900000    167360.00
   CG314    NG3P3     1   0.14800000    167360.00
   CG314     HGA1     1   0.11110000    258571.20
   CG321    CG321     1   0.15300000    186188.00
   CG321    CG324     1   0.15300000    186188.00
   CG321    CG331     1   0.15280000    186188.00
   CG321   CG3C31     1   0.15000000    230120.00
   CG321   CG3C50     1   0.15200000    171544.00
   CG321   CG3C51     1   0.15280000    186188.00
   CG321   CG3RC1     1   0.15240000    186188.00
   CG321    NG2D1     1   0.14400000    245182.40
   CG321   NG2R51     1   0.14580000    334720.00
   CG321    NG2S1     1   0.14300000    267776.00
   CG321    NG2S3     1   0.14400000    269449.60
   CG321    NG301     1   0.14500000    167360.00
   CG321    NG311     1   0.14740000    220078.40
   CG321    NG321     1   0.14740000    220078.40
   CG321    OG301     1   0.14150000    301248.00
   CG321    OG302     1   0.14400000    267776.00
   CG321    OG303     1   0.14400000    267776.00
   CG321    OG311     1   0.14200000    358150.40
   CG321    OG312     1   0.13300000    376560.00
   CG321   OG3C61     1   0.14150000    301248.00
   CG321   OG3R60     1   0.14000000    234304.00
   CG321      PG1     1   0.18900000    225936.00
   CG321      PG2     1   0.18900000    225936.00
   CG321    SG301     1   0.18160000    179075.20
   CG321    SG311     1   0.18180000    165686.40
   CG321    SG3O1     1   0.18070000    154808.00
   CG321    SG3O2     1   0.17900000    154808.00
   CG321    SG3O3     1   0.18100000    154808.00
   CG321    CLGA1     1   0.17880000    184096.00
   CG321    BRGA1     1   0.19660000    133888.00
   CG321     HGA2     1   0.11110000    258571.20
   CG322    CG331     1   0.15200000    142256.00
   CG322     FGA1     1   0.13740000    351456.00
   CG322     HGA6     1   0.10828000    286185.60
   CG323    CG331     1   0.15310000    158992.00
   CG323    SG302     1   0.18360000    171544.00
   CG323     HGA2     1   0.11110000    251040.00
   CG323     HGA3     1   0.11110000    251040.00
   CG324    CG331     1   0.15280000    186188.00
   CG324   CG3C31     1   0.15280000    186188.00
   CG324    NG2O1     1   0.14900000    189116.80
   CG324    NG2P1     1   0.14530000    251040.00
   CG324    NG3P0     1   0.15100000    179912.00
   CG324    NG3P1     1   0.14800000    167360.00
   CG324    NG3P2     1   0.14900000    167360.00
   CG324    NG3P3     1   0.14900000    167360.00
   CG324     HGA2     1   0.11000000    238069.60
   CG324     HGP5     1   0.10800000    251040.00
   CG331    CG331     1   0.15300000    186188.00
   CG331   CG3C51     1   0.15280000    186188.00
   CG331   CG3RC1     1   0.15380000    186188.00
   CG331    NG2D1     1   0.14400000    259408.00
   CG331   NG2R51     1   0.14580000    334720.00
   CG331   NG2R53     1   0.14300000    267776.00
   CG331   NG2R61     1   0.14560000    334720.00
   CG331    NG2S0     1   0.14340000    263592.00
   CG331    NG2S1     1   0.14300000    267776.00
   CG331    NG2S3     1   0.14600000    222588.80
   CG331    NG301     1   0.14420000    263592.00
   CG331    NG311     1   0.14630000    213384.00
   CG331    OG301     1   0.14150000    301248.00
   CG331    OG302     1   0.14300000    284512.00
   CG331    OG303     1   0.14300000    284512.00
   CG331    OG311     1   0.14200000    358150.40
   CG331    OG312     1   0.13300000    376560.00
   CG331    SG301     1   0.18160000    179075.20
   CG331    SG311     1   0.18160000    200832.00
   CG331    SG3O1     1   0.18370000    163176.00
   CG331    SG3O2     1   0.17900000    175728.00
   CG331    SG3O3     1   0.18000000    200832.00
   CG331     HGA3     1   0.11110000    269449.60
   CG334    NG2O1     1   0.14800000    209200.00
   CG334    NG2P1     1   0.14530000    251040.00
   CG334    NG3P0     1   0.15100000    179912.00
   CG334    NG3P1     1   0.14800000    167360.00
   CG334    NG3P3     1   0.14800000    167360.00
   CG334     HGA3     1   0.11110000    269449.60
   CG334     HGP5     1   0.10800000    251040.00
  CG3AM0    NG301     1   0.14540000    196648.00
  CG3AM0   HGAAM0     1   0.11110000    260244.80
  CG3AM1    NG311     1   0.14630000    213384.00
  CG3AM1   HGAAM1     1   0.10980000    262587.84
  CG3AM2    NG321     1   0.14740000    220078.40
  CG3AM2   HGAAM2     1   0.10856000    263173.60
  CG3C31   CG3C31     1   0.15010000    200832.00
  CG3C31   CG3RC1     1   0.15240000    186188.00
  CG3C31   OG3C31     1   0.14500000    184096.00
  CG3C31     HGA1     1   0.10830000    284512.00
  CG3C31     HGA2     1   0.10830000    284512.00
  CG3C41   CG3C41     1   0.15400000    225936.00
  CG3C41   NG2R43     1   0.14500000    205016.00
  CG3C41   OG3C51     1   0.14223000    292880.00
  CG3C41     HGA2     1   0.10930000    291206.40
  CG3C51   CG3C51     1   0.15180000    163176.00
  CG3C51   CG3C52     1   0.15180000    163176.00
  CG3C51   CG3C53     1   0.15000000    186188.00
  CG3C51   CG3RC1     1   0.15240000    186188.00
  CG3C51   NG2R51     1   0.14580000    184096.00
  CG3C51   NG2R61     1   0.14560000    184096.00
  CG3C51    NG2S0     1   0.14340000    267776.00
  CG3C51    NG2S3     1   0.14620000    301248.00
  CG3C51    NG301     1   0.14560000    184096.00
  CG3C51    NG321     1   0.14740000    220078.40
  CG3C51    OG301     1   0.14110000    279742.24
  CG3C51    OG303     1   0.14300000    284512.00
  CG3C51    OG311     1   0.14200000    358150.40
  CG3C51   OG3C51     1   0.14250000    292880.00
  CG3C51     FGA1     1   0.13740000    351456.00
  CG3C51     HGA1     1   0.11000000    256897.60
  CG3C51     HGA6     1   0.10828000    286185.60
  CG3C52   CG3C52     1   0.15300000    163176.00
  CG3C52   CG3C53     1   0.15270000    186188.00
  CG3C52   CG3C54     1   0.15370000    186188.00
  CG3C52   CG3RC1     1   0.15240000    186188.00
  CG3C52   NG2R50     1   0.14700000    334720.00
  CG3C52   NG2R53     1   0.14500000    309616.00
  CG3C52    NG2S0     1   0.14550000    267776.00
  CG3C52   NG3C51     1   0.14780000    334720.00
  CG3C52   OG3C51     1   0.14250000    292880.00
  CG3C52     HGA2     1   0.11000000    256897.60
  CG3C53   NG2R61     1   0.14560000    184096.00
  CG3C53    NG3P2     1   0.14850000    267776.00
  CG3C53   OG3C51     1   0.14460000    200832.00
  CG3C53     HGA1     1   0.10800000    276144.00
  CG3C54   CG3C54     1   0.15600000    175728.00
  CG3C54   NG2R52     1   0.14600000    267776.00
  CG3C54   NG3C51     1   0.14300000    196648.00
  CG3C54    NG3P2     1   0.15150000    267776.00
  CG3C54     HGA2     1   0.11110000    258571.20
  CG3RC1   CG3RC1     1   0.15230000    186188.00
  CG3RC1   NG2R51     1   0.14580000    184096.00
  CG3RC1   NG2R53     1   0.14500000    309616.00
  CG3RC1   NG2R61     1   0.14560000    184096.00
  CG3RC1   OG3C51     1   0.14200000    217568.00
  CG3RC1     HGA1     1   0.11110000    258571.20
   NG2D1    NG2S1     1   0.13600000    460240.00
   NG2D1     HGP1     1   0.10000000    380744.00
   NG2O1    OG2N1     1   0.12250000    485344.00
   NG2P1     HGP2     1   0.10000000    380744.00
  NG2R43     HGP1     1   0.10150000    337230.40
  NG2R50   NG2R50     1   0.12900000    284512.00
  NG2R50   NG2R51     1   0.13550000    301248.00
  NG2R50   NG3C51     1   0.14110000    351456.00
  NG2R50   OG2R50     1   0.13950000    234304.00
  NG2R50   SG2R50     1   0.17000000    225936.00
  NG2R51     HGP1     1   0.10100000    396643.20
  NG2R52     HGP2     1   0.10000000    379070.40
  NG2R53     HGP1     1   0.10150000    393296.00
  NG2R57   NG2R57     1   0.13650000    376560.00
  NG2R61     HGP1     1   0.10100000    396643.20
  NG2R61     HGP2     1   0.10100000    396643.20
  NG2R62   NG2R62     1   0.13200000    351456.00
   NG2S1     HGP1     1   0.09970000    368192.00
   NG2S2     HGP1     1   0.10000000    401664.00
   NG2S3      PG1     1   0.17920000    150624.00
   NG2S3    SG3O1     1   0.17000000    187443.20
   NG2S3     HGP1     1   0.10250000    361916.00
   NG2S3     HGP4     1   0.10000000    408358.40
   NG301    SG3O2     1   0.16300000    179912.00
   NG311    SG3O2     1   0.16500000    196648.00
   NG311     HGP1     1   0.10210000    369865.60
   NG311   HGPAM1     1   0.10190000    374719.04
   NG321    SG3O2     1   0.16800000    200832.00
   NG321     HGP1     1   0.10200000    379907.20
   NG321   HGPAM2     1   0.10140000    379154.08
   NG331   HGPAM3     1   0.10140000    381162.40
  NG3C51    NG3P2     1   0.14400000    225936.00
  NG3C51     HGP1     1   0.10180000    376560.00
   NG3N1    NG3N1     1   0.14000000    297064.00
   NG3N1     HGP1     1   0.10100000    365681.60
   NG3P0    OG311     1   0.14000000    205016.00
   NG3P0    OG312     1   0.14000000    259408.00
   NG3P1     HGP2     1   0.10400000    337230.40
   NG3P2     HGP2     1   0.10060000    384928.00
   NG3P3     HGP2     1   0.10400000    337230.40
   OG2P1      PG0     1   0.14800000    485344.00
   OG2P1      PG1     1   0.15100000    418400.00
   OG2P1      PG2     1   0.15200000    334720.00
   OG2P1    SG3O1     1   0.14480000    451872.00
   OG2P1    SG3O2     1   0.14400000    527184.00
   OG2P1    SG3O3     1   0.15300000    451872.00
   OG2S1      PG2     1   0.14770000    483670.40
   OG303      PG0     1   0.16100000    192464.00
   OG303      PG1     1   0.16500000    158992.00
   OG303      PG2     1   0.16550000    125520.00
   OG303    SG3O1     1   0.15750000    209200.00
   OG303    SG3O2     1   0.16000000    196648.00
   OG304      PG0     1   0.16750000    276144.00
   OG304      PG1     1   0.16750000    276144.00
   OG304      PG2     1   0.17150000    251040.00
   OG311      PG0     1   0.15800000    198321.60
   OG311      PG1     1   0.16100000    198321.60
   OG311     HGP1     1   0.09600000    456056.00
     PG0    SG2P1     1   0.19953000    217902.72
     PG0    SG2P2     1   0.19953000    217902.72
     PG2    SG2P1     1   0.19953000    217902.72
     PG2    SG2P2     1   0.19953000    216647.52
   SG301    SG301     1   0.20290000    144766.40
   SG311     HGP3     1   0.13250000    230120.00
    FGP1     ALG1     1   0.17260000    171544.00
     LPH    CLGR1     1   0.00000000         0.00
     LPH    BRGR1     1   0.00000000         0.00
     LPH     IGR1     1   0.00000000         0.00
   OC2D3    CC2O3     1   0.12150000    585760.00
   CC2O3    CC331     1   0.15000000    276144.00
   CC2O3    CC312     1   0.15000000    276144.00
   CC2O3    CC322     1   0.15000000    276144.00
   OC2D4    CC2O4     1   0.12150000    585760.00
    HCR1    CC2O4     1   0.11100000    276144.00
   CC2O4    CC331     1   0.15000000    209200.00
   CC2O4    CC312     1   0.15000000    209200.00
   CC311    CC311     1   0.15000000    186188.00
   CC312    CC312     1   0.14850000    186188.00
  CC3161   CC3163     1   0.15000000    186188.00
  CC3161   CC3263     1   0.15000000    186188.00
   CC312    CC322     1   0.14850000    186188.00
   CC301    CC331     1   0.15380000    186188.00
   CC311    CC321     1   0.15380000    186188.00
   CC311    CC331     1   0.15380000    186188.00
   CC331   CC3163     1   0.15380000    186188.00
  CC3161   CC3161     1   0.14800000    186188.00
  CC3261   CC3161     1   0.14800000    186188.00
  CC3161   CC3162     1   0.14800000    186188.00
  CC3261   CC3062     1   0.15150000    186188.00
   CC321   CC3163     1   0.14900000    186188.00
   CC312   CC3163     1   0.14900000    186188.00
   CC301    CC2O2     1   0.15220000    167360.00
   CC311    CC2O2     1   0.15220000    167360.00
  CC3163    CC2O2     1   0.14800000    167360.00
  CC3062    CC2O2     1   0.14800000    167360.00
   CC2O1    CC331     1   0.15200000    209200.00
   CC321    CC331     1   0.15280000    186188.00
   CC321    CC321     1   0.15300000    186188.00
  CC321C   CC321C     1   0.15300000    186188.00
  CC321C   CC321D     1   0.15300000    186188.00
  CC321C   CC311C     1   0.15380000    186188.00
   CC321   CC311C     1   0.14900000    186188.00
  CC321C   CC311D     1   0.15380000    186188.00
  CC321D   CC311C     1   0.15380000    186188.00
   CC321    CC2O2     1   0.15220000    167360.00
  CC3161    OC311     1   0.14100000    343088.00
  CC3162    OC311     1   0.14000000    358150.40
  CC3062    OC311     1   0.14000000    358150.40
   CC301    OC311     1   0.14200000    358150.40
   CC311    OC311     1   0.14200000    358150.40
   CC312    OC311     1   0.14200000    334720.00
   CC311   OC311M     1   0.14200000    358150.40
   CC321    OC311     1   0.14200000    358150.40
   CC321   OC311M     1   0.14200000    358150.40
   CC331   OC311M     1   0.14200000    358150.40
   CC322    OC311     1   0.14200000    334720.00
   CC2O1    OC2D1     1   0.12300000    518816.00
   CC2O2    OC2D2     1   0.12600000    439320.00
   CC301    OC301     1   0.14150000    301248.00
   CC311    OC301     1   0.14150000    301248.00
   CC321    OC301     1   0.14150000    301248.00
   CC331    OC301     1   0.14150000    301248.00
  CC311D    OC301     1   0.13950000    301248.00
  CC3162    OC301     1   0.13950000    301248.00
  CC3062    OC301     1   0.13950000    301248.00
  CC311D    OC302     1   0.14150000    301248.00
  CC3162    OC302     1   0.14150000    301248.00
  CC311C    OC301     1   0.14350000    301248.00
  CC3161    OC301     1   0.14150000    301248.00
  CC321D   OC3C61     1   0.14150000    301248.00
  CC311D   OC3C61     1   0.14150000    301248.00
  CC3162   OC3C61     1   0.14250000    301248.00
  CC3062   OC3C61     1   0.14250000    301248.00
  CC321C   OC3C61     1   0.14150000    301248.00
  CC311C   OC3C61     1   0.14150000    301248.00
  CC3163   OC3C61     1   0.14250000    301248.00
  CC3263   OC3C61     1   0.14250000    301248.00
   NC2D1    CC311     1   0.14300000    267776.00
   NC2D1   CC3161     1   0.14300000    267776.00
   NC2D1    CC331     1   0.14300000    267776.00
   NC2D1    CC2O1     1   0.13450000    309616.00
   CC311     HCA1     1   0.11110000    258571.20
   CC312     HCA1     1   0.11110000    258571.20
  CC3161     HCA1     1   0.11110000    258571.20
  CC3162     HCA1     1   0.11110000    258571.20
  CC3163     HCA1     1   0.11110000    258571.20
  CC311C     HCA1     1   0.11110000    258571.20
  CC311D     HCA1     1   0.11110000    258571.20
   CC321     HCA2     1   0.11110000    258571.20
   CC322     HCA2     1   0.11110000    258571.20
  CC3263     HCA2     1   0.11110000    258571.20
   CC331     HCA3     1   0.11110000    269449.60
  CC321C     HCA2     1   0.11110000    258571.20
  CC321D     HCA2     1   0.11110000    258571.20
  CC3261     HCA2     1   0.11110000    258571.20
   OC311     HCP1     1   0.09600000    456056.00
  OC311M     HCP1     1   0.09600000    456056.00
  OC311M    HCP1M     1   0.09600000    456056.00
   NC2D1     HCP1     1   0.09970000    368192.00
  CC322C   OC3C5M     1   0.14250000    292880.00
  CC322C   CC322C     1   0.15180000    163176.00
  CC322C   HCA2C2     1   0.11000000    256897.60
  CC312C    CC331     1   0.15280000    186188.00
  CC312C   OC3C5M     1   0.14250000    292880.00
  CC312C   CC322C     1   0.15180000    163176.00
  CC312C   HCA1C2     1   0.11000000    256897.60
  CC312C    OC301     1   0.13950000    301248.00
  OC3C51   CC3152     1   0.14250000    292880.00
  OC3C51   CC3051     1   0.14250000    292880.00
  OC3C51   CC3153     1   0.14250000    292880.00
   OC311   CC3152     1   0.13950000    358150.40
   OC311   CC3051     1   0.13950000    358150.40
   OC311   CC3151     1   0.13950000    343088.00
  CC3152     HCA1     1   0.11110000    258571.20
  CC3251     HCA2     1   0.11000000    256897.60
  CC3151     HCA1     1   0.11110000    258571.20
  CC3153     HCA1     1   0.11110000    258571.20
  CC3152   CC3251     1   0.15080000    163176.00
  CC3051   CC3251     1   0.15080000    163176.00
  CC3251   CC3151     1   0.15080000    163176.00
  CC3151   CC3153     1   0.15080000    163176.00
  CC3151   CC3152     1   0.15080000    163176.00
  CC3151   CC3051     1   0.15080000    163176.00
  CC3151   CC3151     1   0.15080000    163176.00
  CC3153    CC321     1   0.14900000    186188.00
  CC3051    CC321     1   0.14900000    186188.00
  CC3152    OC301     1   0.13950000    301248.00
  CC321D   CC311D     1   0.15380000    186188.00
  CC311D   CC311D     1   0.15380000    186188.00
  CC3161    OC30P     1   0.14250000    301248.00
  CC311D    OC30P     1   0.14250000    301248.00
  CC3162    OC30P     1   0.14250000    301248.00
   CC321    OC30P     1   0.14520000    301248.00
   OC30P       PC     1   0.16750000    225936.00
   OC2DP       PC     1   0.15250000    485344.00
   OC312       PC     1   0.16100000    198321.60
   OC312     HCP1     1   0.09600000    456056.00
      SC    OC2DP     1   0.14480000    451872.00
      SC    OC30P     1   0.16100000    209200.00
  CC312D    OC301     1   0.13950000    301248.00
  CC312D   OC3C5M     1   0.14250000    292880.00
  CC312D   CC322C     1   0.15180000    163176.00
  CC312D     HCA1     1   0.11000000    256897.60
  CC312D    OC302     1   0.14250000    301248.00
  CC312C     HCA1     1   0.11000000    256897.60
  CC312C    CC321     1   0.15000000    186188.00
   CC331    OC303     1   0.14150000    301248.00
  CC312C    OC303     1   0.14250000    301248.00
  CC311D    OC303     1   0.13950000    301248.00
  CC3051    OC302     1   0.14250000    301248.00
  CC3162    OC303     1   0.13950000    301248.00
   OC303   CC3151     1   0.14250000    301248.00
   OC301   CC3051     1   0.13950000    301248.00
   OC301    CC312     1   0.14200000    334720.00
   OC301    CC322     1   0.14200000    334720.00
   CC2O5    OC301     1   0.13340000    125520.00
   CC2O5    CC331     1   0.15220000    167360.00
   CC2O5    OC2D1     1   0.12200000    627600.00
      SC    NC311     1   0.17000000    154808.00
  CC3161    NC311     1   0.14550000    225936.00
   NC311     HCP1     1   0.10300000    361497.60
     CN8      NN6     1   0.14800000    167360.00
     NN6      HN1     1   0.10400000    337230.40
     ON6     CN8B     1   0.14200000    217568.00
     CN8     CN8B     1   0.15280000    186188.00
     CN1      CN3     1   0.14090000    252713.60
     CN1     CN3T     1   0.14030000    252713.60
     CN1     CN5G     1   0.13600000    252713.60
     CN1      NN2     1   0.13670000    317984.00
    CN1T     NN2B     1   0.13480000    252713.60
     CN1     NN2G     1   0.13960000    284512.00
     CN1     NN2U     1   0.13890000    284512.00
    CN1T     NN2U     1   0.13830000    284512.00
     CN1      NN3     1   0.13350000    292880.00
    CN1T      ON1     1   0.12300000    719648.00
     CN1      ON1     1   0.12340000    552288.00
     CN1     ON1C     1   0.12450000    518816.00
     CN2      CN3     1   0.14060000    267776.00
     CN2      CN5     1   0.13580000    301248.00
     CN2      NN1     1   0.13660000    301248.00
     CN2     NN2G     1   0.13920000    334720.00
     CN2      NN3     1   0.13430000    376560.00
     CN2     NN3A     1   0.13420000    334720.00
     CN2     NN3G     1   0.13260000    267776.00
     CN3      CN3     1   0.13260000    418400.00
     CN3     CN3T     1   0.13200000    468608.00
    CN3T      CN9     1   0.14780000    192464.00
     CN3      HN3     1   0.10900000    292880.00
    CN3T      HN3     1   0.10900000    292880.00
     CN3      NN2     1   0.13430000    252713.60
     CN3     NN2B     1   0.13430000    267776.00
     CN4      HN3     1   0.10900000    317984.00
     CN4      NN2     1   0.13740000    267776.00
     CN4     NN2B     1   0.13780000    251040.00
     CN4     NN3A     1   0.13220000    351456.00
     CN4      NN4     1   0.13050000    334720.00
     CN5      CN5     1   0.13610000    259408.00
     CN5     CN5G     1   0.13500000    267776.00
     CN5      NN2     1   0.13750000    251040.00
     CN5     NN2B     1   0.13750000    252713.60
     CN5     NN3A     1   0.13120000    292880.00
     CN5     NN3G     1   0.13150000    292880.00
     CN5      NN4     1   0.13550000    259408.00
    CN5G      NN4     1   0.13650000    259408.00
     CN8      CN8     1   0.15280000    186188.00
     CN8      CN9     1   0.15280000    186188.00
     CN8      NN2     1   0.14600000    334720.00
     CN8      ON5     1   0.14200000    358150.40
     CN9      HN9     1   0.11110000    269449.60
     CN9      ON2     1   0.14300000    284512.00
     HN1      NN1     1   0.10000000    408358.40
     HN2      NN2     1   0.10100000    396643.20
     HN2     NN2B     1   0.10100000    396643.20
     HN2     NN2G     1   0.10100000    394132.80
     HN2     NN2U     1   0.10100000    396643.20
     HN4      ON4     1   0.09600000    456056.00
     ON2        P     1   0.16000000    225936.00
     ON2       P2     1   0.16000000    225936.00
     ON3        P     1   0.14800000    485344.00
     ON3       P2     1   0.14800000    485344.00
     ON4        P     1   0.15800000    198321.60
     ON4       P2     1   0.15800000    198321.60
    CN7B      ON6     1   0.14200000    217568.00
    CN7B      CN8     1   0.15180000    167360.00
     CN7      ON6     1   0.14460000    200832.00
     CN7      CN7     1   0.15290000    186188.00
     CN7      CN8     1   0.15160000    186188.00
     CN7      CN9     1   0.15160000    186188.00
     CN7      HN7     1   0.11110000    258571.20
     CN8      HN8     1   0.11110000    258571.20
    CN7B      HN7     1   0.11110000    258571.20
    CN7B     ON6B     1   0.14200000    217568.00
     CN7     ON6B     1   0.14800000    200832.00
    CN7B     CN7B     1   0.14500000    167360.00
     CN7     CN7B     1   0.14600000    186188.00
     CN7     CN8B     1   0.15120000    186188.00
    CN8B      ON2     1   0.14400000    267776.00
    CN8B      ON5     1   0.14200000    358150.40
     CN7      ON2     1   0.14330000    259408.00
    CN7B      ON2     1   0.14330000    259408.00
     CN7      ON5     1   0.14200000    358150.40
     CN9      NN2     1   0.14560000    334720.00
     CN8     NN2B     1   0.14580000    334720.00
     CN9     NN2B     1   0.14580000    334720.00
    CN7B      NN2     1   0.14560000    184096.00
    CN7B     NN2B     1   0.14580000    184096.00
    CN8B      HN8     1   0.11110000    258571.20
     ON5      HN5     1   0.09600000    456056.00
    CN7B      ON5     1   0.14000000    358150.40
     CN8      ON2     1   0.14400000    284512.00
    CTL3       CL     1   0.15220000    167360.00
    CTL2       CL     1   0.15220000    167360.00
    CTL1       CL     1   0.15220000    167360.00
    CTL1      CCL     1   0.15220000    167360.00
     OBL       CL     1   0.12200000    627600.00
     OCL       CL     1   0.12600000    439320.00
     OCL      CCL     1   0.12600000    439320.00
     OSL       CL     1   0.13340000    125520.00
    OSLP       CL     1   0.13340000    125520.00
     OHL       CL     1   0.14000000    192464.00
     HOL      OHL     1   0.09600000    456056.00
    CTL1     HAL1     1   0.11110000    258571.20
    CTL1      HBL     1   0.10800000    276144.00
    CTL2     HAL2     1   0.11110000    258571.20
    CTL3     HAL3     1   0.11110000    269449.60
    CTL3      OSL     1   0.14300000    284512.00
    CTL2      OSL     1   0.14300000    284512.00
    CTL1      OSL     1   0.14300000    284512.00
    CTL3     OSLP     1   0.14300000    284512.00
    CTL2     OSLP     1   0.14300000    284512.00
    CTL1     OSLP     1   0.14300000    284512.00
     OSL       PL     1   0.16000000    225936.00
    OSLP       PL     1   0.16000000    225936.00
     O2L       PL     1   0.14800000    485344.00
     OHL       PL     1   0.15900000    198321.60
    NH3L      HCL     1   0.10400000    343088.00
    NH3L     CTL1     1   0.14800000    167360.00
    NH3L     CTL2     1   0.15100000    218404.80
     NTL     CTL2     1   0.15100000    179912.00
     NTL     CTL5     1   0.15100000    179912.00
    CTL5       HL     1   0.10800000    251040.00
    CTL2       HL     1   0.10800000    251040.00
    CTL1     CTL1     1   0.15000000    186188.00
    CTL1     CTL2     1   0.15380000    186188.00
    CTL1     CTL3     1   0.15380000    186188.00
    CTL2     CTL2     1   0.15300000    186188.00
    CTL2     CTL3     1   0.15280000    186188.00
    CTL3     CTL3     1   0.15300000    186188.00
     OHL     CTL1     1   0.14200000    358150.40
     OHL     CTL2     1   0.14200000    358150.40
     OHL     CTL3     1   0.14200000    358150.40
      SL      O2L     1   0.14480000    451872.00
      SL      OSL     1   0.15750000    209200.00
    CEL2     CEL2     1   0.13300000    426768.00
    HEL2     CEL2     1   0.11000000    305432.00
    CEL1     CTL3     1   0.15040000    320494.40
    CEL1     CEL2     1   0.13420000    418400.00
    HEL1     CEL1     1   0.11000000    301666.40
    CEL1     CTL2     1   0.15020000    305432.00
    CEL1     CEL1     1   0.13400000    368192.00
   CC31A    HCA1A     1   0.11110000    258571.20
   CC32A    HCA2A     1   0.11110000    258571.20
   CC33A    HCA3A     1   0.11110000    269449.60
   CC30A    CC32A     1   0.15380000    186188.00
   CC30A    CC33A     1   0.15380000    186188.00
   CC31A    CC31A     1   0.15000000    186188.00
   CC31A    CC32A     1   0.15380000    186188.00
   CC31A    CC33A     1   0.15380000    186188.00
   CC32A    CC32A     1   0.15300000    186188.00
   CC32A    CC33A     1   0.15280000    186188.00
   CC33A    CC33A     1   0.15300000    186188.00
  CC325A   CC325A     1   0.15480000    163176.00
  CC325A   HCA25A     1   0.11160000    256897.60
  CC325B   OC305A     1   0.14250000    292880.00
  CC325B   CC325B     1   0.15180000    163176.00
  CC325B   HCA25A     1   0.11000000    256897.60
  CC325B    CC33A     1   0.15280000    186188.00
   CC32A    OC30A     1   0.14150000    301248.00
   CC33A    OC30A     1   0.14150000    301248.00
  CC326A    HCA2A     1   0.11110000    258571.20
  CC326A   CC326A     1   0.15300000    186188.00
  CC326A    OC30A     1   0.14150000    301248.00
       C        C     1   0.13350000    502080.00
     CST      OST     1   0.11600000    784884.93
      SS       FE     1   0.23200000    209200.00
     CPB      CE1     1   0.13800000    376560.00
     CPB      CPA     1   0.14432000    250872.64
     CPB      CPB     1   0.13464000    285097.76
     CPM      CPA     1   0.13716000    301248.00
     CT2      CPB     1   0.14900000    192464.00
     CT3      CPB     1   0.14900000    192464.00
      FE       CM     1   0.19000000    215894.40
      FE      CPM     1   0.33814000         0.00
      HA      CPM     1   0.10900000    307607.68
     NPH      CPA     1   0.13757000    315640.96
     NPH       FE     1   0.19580000    226103.36
     NR2       FE     1   0.22000000     54392.00
      OM       CM     1   0.11280000    933032.00
      OM       FE     1   0.18000000    209200.00
      OM       OM     1   0.12300000    502080.00
    CEL1     CTL1     1   0.15020000    200832.00
    CTL1     CRL1     1   0.15000000    186188.00
    CRL1     CRL1     1   0.15000000    186188.00
    CRL1     CTL2     1   0.15380000    186188.00
    CRL1     CRL2     1   0.15380000    186188.00
    CTL1     CRL2     1   0.15380000    186188.00
    CRL2     CRL2     1   0.15300000    186188.00
    CTL2     CRL2     1   0.15300000    186188.00
    CRL1     HGA1     1   0.11110000    258571.20
    CRL2     HGA2     1   0.11110000    258571.20
     OHL     CRL1     1   0.14200000    358150.40
    CRL1     CTL3     1   0.15380000    186188.00
    CEL1     CRL2     1   0.15020000    305432.00
    CEL1     CRL1     1   0.15020000    200832.00
    CTL2   CG3RC1     1   0.15300000    186188.00
    CTL3   CG3RC1     1   0.15380000    186188.00
    CTL3   CG3C31     1   0.15010000    200832.00
    CTL2   CG3C31     1   0.15010000    200832.00
      CA     ON2B     1   0.13800000    284512.00
    ON2B        P     1   0.16100000    225936.00
     CT2        P     1   0.18900000    225936.00
     CT1      ON2     1   0.14330000    259408.00
     CT2      ON2     1   0.14400000    267776.00
    CN8B        S     1   0.18160000    200832.00
    CN8B       SP     1   0.18160000    165686.40
     CT2       SP     1   0.18160000    165686.40
     CT3       SP     1   0.18160000    200832.00
    CN7B      NR1     1   0.14620000    184096.00
  CC311D    NC2D1     1   0.14300000    267776.00
  CC3162    NC2D1     1   0.14300000    267776.00
   CC321      CT1     1   0.15380000    186188.00
   CC2O1    CC321     1   0.15220000    167360.00
   OC301      CT2     1   0.14250000    301248.00
   OC301      CT1     1   0.14250000    301248.00
   OC30P       PL     1   0.16750000    225936.00
   OC2DP       PL     1   0.15250000    485344.00
   OC312       PL     1   0.16100000    198321.60
    CTL2    OC301     1   0.14150000    301248.00
      SS       ZN     1   0.23200000     16736.00
     NR2       ZN     1   0.20700000     16736.00
      CT        C     1   0.14900000    209200.00
     CT3       CT     1   0.15380000    186188.00
     NH1       CT     1   0.14300000    267776.00
    CT2A       CT     1   0.15380000    186188.00
     NH2       CT     1   0.14550000    200832.00
      CT       CC     1   0.15220000    167360.00
      CT       CD     1   0.15220000    167360.00
     NH3       CT     1   0.14800000    167360.00
     CT3        N     1   0.14340000    263592.00
     CT2   NG2R51     1   0.14580000    334720.00
     CT2   CG2R51     1   0.15000000    192154.38
     CP2      OH1     1   0.14300000    358150.40
     HA1      CP2     1   0.11110000    258571.20
     CN4     NN2G     1   0.13650000    292880.00
     CN4     NN3I     1   0.12950000    376560.00
     CN5     NN3I     1   0.13320000    292880.00
     CN2     CN3D     1   0.14050000    217568.00
    CN3D      CN3     1   0.13350000    468608.00
    CN3D      CN9     1   0.14800000    192464.00
     CN1     NN3G     1   0.13100000    401664.00
     CN1      ON5     1   0.13300000    376560.00
     CN1     NN2C     1   0.13830000    334720.00
     CN2     NN2C     1   0.13890000    334720.00
     CN2     NN1C     1   0.13430000    464424.00
    NN1C      HN1     1   0.10000000    408358.40
    NN2C      HN2     1   0.10100000    396643.20
    NN2G      CN8     1   0.13400000    334720.00
     NN3      CN8     1   0.13400000    334720.00
     CNA      CNA     1   0.13750000    255224.00
     CN9      CNA     1   0.14900000    192464.00
     CN8      CNA     1   0.14900000    192464.00
    CN7B      CNA     1   0.14900000    192464.00
     HNP      CNA     1   0.10800000    284512.00
    CNA2      CNA     1   0.13700000    255224.00
     HN3      CNA     1   0.10800000    284512.00
    CNA2      FNA     1   0.13580000    334720.00
    CN3T     CNE1     1   0.14750000    305432.00
    CNE2     HNE2     1   0.11000000    305432.00
    CNE2     CNE1     1   0.13420000    418400.00
    CNE1     HNE1     1   0.11000000    301666.40
     NN1      CN8     1   0.14500000    359824.00
     CN4      NN1     1   0.13780000    251040.00
     NN1      CN3     1   0.14140000    255224.00
     NNG      CN8     1   0.14900000    218404.80
     NNG      CNG     1   0.13650000    387438.40
     NNG      HN1     1   0.10000000    380744.00
     NN1     CN8B     1   0.14620000    301248.00
     NN1        P     1   0.17920000    150624.00
     NN1      HN2     1   0.10250000    361916.00
     NN1      CN7     1   0.14620000    301248.00
     ON2      HN8     1   0.09600000    456056.00
     ON5      HN7     1   0.09600000    456056.00
       N       CC     1   0.13500000    359824.00
     CT2      NN2     1   0.14580000    334720.00
     CT2     NN2B     1   0.14580000    334720.00
     HB2     CT2P     1   0.10800000    276144.00
     CT2     CT2P     1   0.15300000    186188.00
     CT2        N     1   0.14340000    267776.00
    CT2P        N     1   0.14340000    267776.00
    CN7B     ON2M     1   0.14110000    279742.24
     CN9     ON2M     1   0.14150000    301248.00
     CN8      CN6     1   0.15000000    334720.00
     CN7      CN6     1   0.15380000    186188.00
    CN7E     CN8B     1   0.15160000    186188.00
     CN6     CN8B     1   0.15320000    186188.00
     CN6      HN7     1   0.11110000    258571.20
    CN7E      HN7     1   0.11050000    258571.20
    CN7E      CN6     1   0.15350000    334720.00
    CN7E      CN8     1   0.15000000    334720.00
    CN7E     CN7E     1   0.15120000    186188.00
     CN7     CN7E     1   0.15100000    186188.00
     CN6      NN2     1   0.14560000    184096.00
     CN7      NN2     1   0.14560000    184096.00
     CN6     NN2B     1   0.14580000    184096.00
     CN7     NN2B     1   0.14580000    184096.00
    ON6B     CN8B     1   0.14350000    267776.00
    CTD1        C     1   0.14900000    209200.00
    CTD1       CC     1   0.15220000    167360.00
    CTD1       CD     1   0.15220000    167360.00
     CT1     CTD1     1   0.15000000    186188.00
     CT2     CTD1     1   0.15380000    186188.00
     CT3     CTD1     1   0.15380000    186188.00
    CT2A     CTD1     1   0.15380000    186188.00
      HA     CTD1     1   0.11110000    258571.20
     HB1     CTD1     1   0.10800000    276144.00
     NH1     CTD1     1   0.14300000    267776.00
     NH3     CTD1     1   0.14800000    167360.00
     OH1     CTD1     1   0.14200000    358150.40
    CPD1        C     1   0.14900000    209200.00
     CP2     CPD1     1   0.15270000    186188.00
     HB1     CPD1     1   0.10800000    276144.00
       N     CPD1     1   0.14340000    267776.00
     HE1     CC1A     1   0.11000000    301666.40
     HE1     CC1B     1   0.11000000    301666.40
     HE2      CC2     1   0.11000000    305432.00
    CC1A     CC1A     1   0.13400000    368192.00
    CC1B     CC1B     1   0.13400000    368192.00
    CC1A      CC2     1   0.13420000    418400.00
    CC1B      CC2     1   0.13420000    418400.00
    CC1A     CC1B     1   0.14700000    251040.00
    CC1B      CT3     1   0.15040000    320494.40
    CC1A      CT2     1   0.15020000    305432.00
    CC1A       CT     1   0.15020000    305432.00
    CC1A      CT3     1   0.15040000    320494.40
      CT      CT2     1   0.15380000    186188.00
      CT      CT3     1   0.15380000    186188.00
      CA      NH1     1   0.14140000    255224.00
    CC1A       CD     1   0.14798000    251040.00
      CD      HR1     1   0.11100000    276144.00
    CC1A       CC     1   0.14890000    368192.00
    CC1A        C     1   0.14890000    368192.00
     CT3      NS1     1   0.14400000    259408.00
     NS1     CC1B     1   0.12760000    418400.00
     HR1     CC1B     1   0.11000000    301666.40
     CT3      NS2     1   0.14530000    251040.00
     NS2     CC1B     1   0.12830000    393296.00
     NS2       HC     1   0.10000000    380744.00
     CT2      NS1     1   0.14400000    259408.00
     CT2      NS2     1   0.14530000    251040.00
  CC3162    OG301     1   0.14150000    301248.00
   CG331     NN2B     1   0.14560000    334720.00
   CG331      NN2     1   0.14560000    334720.00
    CN7B    OG301     1   0.14110000    279742.24
    CN7B    OC301     1   0.14110000    279742.24
    CN7B   NG2R61     1   0.14570000    184096.00
    CN7B   NG2R51     1   0.14570000    184096.00
  CG2R62     CN7B     1   0.14860000    292880.00
    CN7B    NG2S0     1   0.14340000    267776.00
  NG2R52     CN7B     1   0.14600000    267776.00
    CN7B    NG2P1     1   0.14530000    203342.40
  CG2R63    SEGD1     1   0.18500000    292880.00
   CG2O6    NG2S0     1   0.13600000    372376.00
   CG321    NG2S0     1   0.14510000    284512.00
  CG2R62    OG311     1   0.13490000    291206.40
  CG2R62    OG301     1   0.13420000    263592.00
  CG2R62    CG324     1   0.14800000    251040.00
   CG334    NG3P2     1   0.14900000    184096.00
   CG2D1    CG324     1   0.14950000    309616.00
  CG2R62    CG321     1   0.14800000    221752.00
  CG2R62    CG311     1   0.14800000    221752.00
   CG321   NG2R61     1   0.14510000    313800.00
   CG311    NG321     1   0.14740000    220078.40
   CG1N1    CG321     1   0.14700000    334720.00
   CG2O4   CG2R62     1   0.14640000    326352.00
  CG2R64    NG311     1   0.13700000    309616.00
  CG2R64    NG2D1     1   0.12950000    405848.00
  CG2R63    NG2P1     1   0.14100000    343088.00
  CG2R64    NG2P1     1   0.13700000    368192.00
  CG2R61    NG2P1     1   0.13820000    251040.00
  CG2R64    CG331     1   0.15020000    210873.60
  CG2R64    NG2S0     1   0.13860000    251040.00
  CG2R53    CG331     1   0.14950000    225936.00
  CG2RC0   NG2R52     1   0.13810000    284512.00
   CG334   NG2R52     1   0.14680000    276144.00
   CG1N1   CG2R51     1   0.14220000    313800.00
   CG2N2   CG2R51     1   0.14200000    271960.00
  CG2R51    CG324     1   0.14800000    251040.00
  CG2R51   CG3C53     1   0.14960000    297064.00
  CG2R51   CG3C51     1   0.15100000    288696.00
  CG3C53   CG3RC1     1   0.15240000    186188.00
  CG3RC1   OG3C31     1   0.14250000    209200.00
  CG2RC0   NG2R61     1   0.13790000    301248.00
  CG2R63   NG2RC0     1   0.13910000    251040.00
   OG301    OG311     1   0.14610000    251040.00
   CG2O4    CG311     1   0.15000000    209200.00
   CG311   OG3C61     1   0.14150000    301248.00
  CG3C53    NG3P3     1   0.14850000    267776.00
  CG2R61    NG2S0     1   0.14140000    255224.00
  CG3C51    NG311     1   0.14560000    184096.00
      SI     OSIE     1   0.16980000    252713.60
    ALSI     OSIE     1   0.16980000    252713.60
      SI     OSIA     1   0.16980000    252713.60
      SI     OSIH     1   0.16800000    271960.00
      AL      OAL     1   0.20000000    252713.60
    SIH3     OSIE     1   0.16820000    254387.20
    HSIO     OSIH     1   0.09750000    473628.80
     HAL      OAL     1   0.09600000    473628.80
      AL      HAL     1   0.09572000    376560.00
      SI     HSIA     1   0.14890000    170707.20
    HSIA     SIH3     1   0.14890000    170707.20
      SI      OAL     1   0.16820000    254387.20
      HT       HT     1   0.15139000         0.00
      HT       OT     1   0.09572000    376560.00
      SL     CTL2     1   0.18070000    154808.00
       S       CL     1   0.18160000    200832.00
       S    CG321     1   0.18180000    165686.40
   CG321     CTL1     1   0.15380000    186188.00
    CTL1     CEL3     1   0.14900000    209200.00
    CTO1     CEL3     1   0.14900000    209200.00
    CTO1     CTL1     1   0.15000000    186188.00
    CTO1     CTL3     1   0.15380000    186188.00
    CEL3     CTL2     1   0.15020000    305432.00
    CEL3     CEL3     1   0.13400000    368192.00
    CTL2        C     1   0.14900000    209200.00
    CTL3        C     1   0.14900000    209200.00
    CTO1      OHL     1   0.14200000    358150.40
    CTO1      OSL     1   0.14300000    284512.00
    CTO1     HAL1     1   0.11110000    258571.20
    HEL1     CEL3     1   0.11000000    301666.40
     NHL        H     1   0.09970000    368192.00
     NHL     CTL3     1   0.14300000    267776.00
     NHL        C     1   0.13450000    309616.00
     NHL     CTL1     1   0.14300000    267776.00
    CTO2     HAL2     1   0.11110000    258571.20
    CTO2     CTL1     1   0.15380000    186188.00
    CTO2      OHL     1   0.14200000    358150.40
    CN3C      HN6     1   0.10900000    312963.20
     CN3      HN6     1   0.10900000    292880.00
    CN1A      CN3     1   0.14800000    252713.60
    CN1A      NN1     1   0.13600000    468608.00
    CN1A      ON1     1   0.12300000    719648.00
    CN3A      CN3     1   0.13600000    376560.00
    CN3B      CN3     1   0.13500000    351456.00
    CN3C      CN3     1   0.13200000    351456.00
     CN3      CN8     1   0.14900000    186188.00
     CN3     HN3B     1   0.10900000    292880.00
    CN3A     HN3B     1   0.10900000    292880.00
    CN3B     HN3B     1   0.10900000    292880.00
    CN3C      HN3     1   0.10900000    312963.20
    CN3B      NN2     1   0.13150000    351456.00
    CN3C      NN2     1   0.13550000    351456.00
     ON2       P3     1   0.16800000    251040.00
     ON3       P3     1   0.15300000    401664.00
     ON2       P4     1   0.16800000    251040.00
     ON3       P4     1   0.15300000    401664.00
     ON4       P4     1   0.15800000    198321.60
      OC       CD     1   0.12940000    263173.60
      C3       C3     1   0.15010000    200832.00
      C3      HB2     1   0.10830000    284512.00

; bonds for CpHMD
; Carboxylic: these are adapted from OH1
      OC        H     1   0.09600000    456056.00
      OB        H     1   0.09600000    456056.00
    CT2A       CD     1   0.15220000    167360.00
      OC    HBACK     1   0.09600000    456056.00
      OB    HBACK     1   0.09600000    456056.00
     OH1    HBACK     1   0.09600000    456056.00
      OC    HLJ       1   0.09600000    456056.00
      OB    HLJ       1   0.09600000    456056.00
     OH1    HLJ       1   0.09600000    456056.00
      OC    HBLJ      1   0.09600000    456056.00
      OB    HBLJ      1   0.09600000    456056.00
     OH1    HBLJ      1   0.09600000    456056.00
; Imidazole: these are adapted from NR1
     NR2      HLJ     1   0.10000000    389948.80
; Thiolate: these are adapted from S
      SS     HSLJ     1   0.13250000    230120.00
; Thiol: these are adapted from S
       S     HSLJ     1   0.13250000    230120.00
; Amine group
     NH2     HCLJ     1   0.10000000    384928.00
     NH2      HLJ     1   0.10000000    401664.00

[ constrainttypes ]
; this section is copied from OPLS. In theory we could recalculate
; optimal geometries from charmm values, but since pratical equilibrium
; geometries do not correspond exactly to these values anyway it is not
; worth the effort...
#ifdef HEAVY_H
; account for larger inertia with heavy hydrogens
; constraints for the rigid NH3 groups
MNH3     CT1   2        0.191406
MNH3     CT2   2        0.191406
MNH3     CT3   2        0.191406
MNH3    MNH3   2        0.165238
; constraints for rigid ch3
MCH3     CT1   2        0.206892
MCH3     CT2   2        0.206000
MCH3     CT3   2        0.206179
MCH3    MCH3   2        0.185689
MCH3       S   2        0.233335
#else
; no heavy hydrogens.
; constraints for the rigid NH3 groups
MNH3     CT1   2        0.159603
MNH3     CT2   2        0.159603
MNH3     CT3   2        0.159603
MNH3    MNH3   2        0.082619
; constraints for rigid ch3
MCH3     CT1   2        0.168122
MCH3     CT2   2        0.167162
MCH3     CT3   2        0.167354
MCH3    MCH3   2        0.093582
MCH3       S   2        0.195314
#endif
; angle-derived constraints for OH and SH groups in proteins
; The constraint A-C is calculated from the angle A-B-C and bonds A-B, B-C.
CA                H   2         0.193641
CD                H   2         0.200439
CT1               H   2         0.192081
CT2               H   2         0.192081
CT3               H   2         0.192081
CT2            HSLJ   2         0.234108
CT3            HSLJ   2         0.233942

[ angletypes ]
;      i        j        k  func       theta0       ktheta          ub0          kub
       H      NH2      CT1     5   111.000000   418.400000   0.00000000         0.00
       H      NH2      CT2     5   111.000000   418.400000   0.00000000         0.00
     NH2      CT1      CT1     5   110.000000   566.513600   0.00000000         0.00
     NH2      CT1      CT2     5   110.000000   566.513600   0.00000000         0.00
     NH2      CT1      CT3     5   110.000000   566.513600   0.00000000         0.00
     CT1       CD      OH1     5   110.500000   460.240000   0.00000000         0.00
     CT3      CT1       CD     5   108.000000   435.136000   0.00000000         0.00
     NH2      CT1      HB1     5   109.500000   317.984000   0.21400000     41840.00
     NH2      CT1        C     5   107.000000   418.400000   0.00000000         0.00
     NH2      CT2        C     5   107.000000   418.400000   0.00000000         0.00
     CAI      CAI       CA     5   120.000000   334.720000   0.24162000     29288.00
     CAI       CA       CA     5   120.000000   334.720000   0.24162000     29288.00
     CPT       CA       CA     5   113.200000   418.400000   0.00000000         0.00
     CPT      CPT       CA     5   110.000000   418.400000   0.00000000         0.00
     CPT      CAI       CA     5   113.200000   418.400000   0.00000000         0.00
     CPT      CPT      CAI     5   110.000000   418.400000   0.00000000         0.00
     CPT       CY       CA     5   106.400000   711.280000   0.22610000     20920.00
     CPT       NY       CA     5   112.000000   711.280000   0.00000000         0.00
     CT2       CY       CA     5   127.000000   251.040000   0.00000000         0.00
     CT2       CY      CPT     5   126.700000   251.040000   0.00000000         0.00
     CT3       CY       CA     5   127.000000   251.040000   0.00000000         0.00
     CT3       CY      CPT     5   126.700000   251.040000   0.00000000         0.00
      CY      CPT       CA     5   133.500000  1087.840000   0.00000000         0.00
      CY      CPT      CAI     5   133.500000  1087.840000   0.00000000         0.00
      CY      CPT      CPT     5   108.000000   711.280000   0.00000000         0.00
      CY      CT2      CT1     5   114.000000   488.272800   0.00000000         0.00
      CY      CT2      CT3     5   114.000000   488.272800   0.00000000         0.00
       H       NY       CA     5   126.000000   234.304000   0.00000000         0.00
       H       NY      CAI     5   126.000000   234.304000   0.00000000         0.00
       H       NY      CPT     5   126.000000   234.304000   0.00000000         0.00
     HA2      CT2       CY     5   109.500000   460.240000   0.00000000         0.00
     HA3      CT3       CY     5   109.500000   460.240000   0.00000000         0.00
      HP       CA      CAI     5   120.000000   251.040000   0.21525000     18409.60
      HP      CAI       CA     5   120.000000   251.040000   0.21525000     18409.60
      HP       CA      CPT     5   122.000000   251.040000   0.21460000     18409.60
      HP      CAI      CPT     5   122.000000   251.040000   0.21460000     18409.60
      HP       CA       CY     5   125.000000   267.776000   0.21730000     20920.00
      HP       CY       CA     5   126.400000   267.776000   0.21860000     20920.00
      HP       CY      CPT     5   126.400000   267.776000   0.22550000     20920.00
      NY       CA       CY     5   110.500000   711.280000   0.22400000     20920.00
      NY       CA       HP     5   125.000000   267.776000   0.21770000     20920.00
      NY      CPT       CA     5   129.500000  1087.840000   0.00000000         0.00
      NY      CPT      CAI     5   129.500000  1087.840000   0.00000000         0.00
      NY      CPT      CPT     5   107.400000   794.960000   0.00000000         0.00
      CA       CA       CA     5   120.000000   334.720000   0.24162000     29288.00
     CE1      CE1      CT2     5   123.500000   401.664000   0.00000000         0.00
     CE1      CE1      CT3     5   123.500000   401.664000   0.00000000         0.00
     CE1      CT2      CT3     5   112.200000   267.776000   0.00000000         0.00
     CE2      CE1      CT2     5   126.000000   401.664000   0.00000000         0.00
     CE2      CE1      CT3     5   125.200000   393.296000   0.00000000         0.00
     CP1        N        C     5   117.000000   502.080000   0.00000000         0.00
     CP2      CP1        C     5   112.300000   435.136000   0.00000000         0.00
     CP2      CP1       CC     5   112.300000   435.136000   0.00000000         0.00
     CP2      CP1       CD     5   112.300000   418.400000   0.00000000         0.00
     CP2      CP2      CP1     5   108.500000   585.760000   0.00000000         0.00
     CP3      CP2      CP2     5   108.500000   585.760000   0.00000000         0.00
     CP3        N        C     5   117.000000   502.080000   0.00000000         0.00
     CP3        N      CP1     5   114.200000   836.800000   0.00000000         0.00
     CP3       NP      CP1     5   111.000000   836.800000   0.00000000         0.00
    CPH2      NR1     CPH1     5   107.500000  1087.840000   0.00000000         0.00
    CPH2      NR2     CPH1     5   104.000000  1087.840000   0.00000000         0.00
    CPH2      NR3     CPH1     5   108.000000  1213.360000   0.00000000         0.00
     CT1      CT1        C     5   108.000000   435.136000   0.00000000         0.00
     CT1      CT1       CC     5   108.000000   435.136000   0.00000000         0.00
     CT1      CT1       CD     5   108.000000   435.136000   0.00000000         0.00
     CT1      CT1      CT1     5   111.000000   446.432800   0.25610000      6694.40
     CT1      CT2       CA     5   107.500000   433.462400   0.00000000         0.00
     CT1      CT2       CC     5   108.000000   435.136000   0.00000000         0.00
     CT1      CT2       CD     5   108.000000   435.136000   0.00000000         0.00
     CT1      CT2     CPH1     5   113.000000   488.272800   0.00000000         0.00
     CT1      CT2      CT1     5   113.500000   488.272800   0.25610000      9338.69
     CT1      NH1        C     5   120.000000   418.400000   0.00000000         0.00
     CT2       CA       CA     5   122.300000   383.254400   0.00000000         0.00
     CT2     CPH1     CPH1     5   130.000000   383.254400   0.00000000         0.00
     CT2      CT1        C     5   108.000000   435.136000   0.00000000         0.00
     CT2      CT1       CC     5   108.000000   435.136000   0.00000000         0.00
    CT2A      CT1       CC     5   108.000000   435.136000   0.00000000         0.00
     CT2      CT1       CD     5   108.000000   435.136000   0.00000000         0.00
     CT2      CT1      CT1     5   111.000000   446.432800   0.25610000      6694.40
     CT2      CT2        C     5   108.000000   435.136000   0.00000000         0.00
     CT2      CT2       CC     5   108.000000   435.136000   0.00000000         0.00
     CT3      CT2       CC     5   108.000000   435.136000   0.00000000         0.00
     CT2      CT2       CD     5   108.000000   435.136000   0.00000000         0.00
    CT2A      CT2       CD     5   108.000000   435.136000   0.00000000         0.00
     CT2      CT2      CT1     5   113.500000   488.272800   0.25610000      9338.69
     CT2      CT2      CT2     5   113.600000   488.272800   0.25610000      9338.69
     CT2      CT3      CT1     5   113.500000   488.272800   0.25610000      9338.69
     CT2      NC2        C     5   120.000000   521.326400   0.00000000         0.00
     CT2      NH1        C     5   120.000000   418.400000   0.00000000         0.00
     CT2       OS       CD     5   109.600000   334.720000   0.22651000     25104.00
     CT3       CA       CA     5   122.300000   383.254400   0.00000000         0.00
     CT3     CPH1     CPH1     5   130.000000   383.254400   0.00000000         0.00
     CT3      CT1        C     5   108.000000   435.136000   0.00000000         0.00
     CT3      CT1       CC     5   108.000000   435.136000   0.00000000         0.00
     CT3      CT1      CT1     5   108.500000   446.432800   0.25610000      6694.40
     CT3      CT1      CT2     5   114.000000   446.432800   0.25610000      6694.40
     CT3      CT1      CT3     5   114.000000   446.432800   0.25610000      6694.40
     CT3      CT2       CA     5   107.500000   433.462400   0.00000000         0.00
     CT3      CT2     CPH1     5   113.000000   488.272800   0.00000000         0.00
     CT3      CT2      CT1     5   113.500000   488.272800   0.25610000      9338.69
     CT3      CT2      CT2     5   115.000000   485.344000   0.25610000      6694.40
     CT3      CT2      CT3     5   114.000000   446.432800   0.25610000      6694.40
     CT3      NC2        C     5   120.000000   521.326400   0.00000000         0.00
     CT3      NH1        C     5   120.000000   418.400000   0.00000000         0.00
     CT3       OS       CD     5   109.600000   334.720000   0.22651000     25104.00
     CT3        S      CT2     5    95.000000   284.512000   0.00000000         0.00
       H      NH1        C     5   123.000000   284.512000   0.00000000         0.00
       H      NH1      CT1     5   117.000000   292.880000   0.00000000         0.00
       H      NH1      CT2     5   117.000000   292.880000   0.00000000         0.00
       H      NH1      CT3     5   117.000000   292.880000   0.00000000         0.00
       H      NH2       CC     5   120.000000   418.400000   0.00000000         0.00
       H      NH2        C     5   120.000000   418.400000   0.00000000         0.00 ;added
       H      NH2        H     5   120.000000   192.464000   0.00000000         0.00
       H      NR1     CPH1     5   125.500000   251.040000   0.21500000     16736.00
       H      NR1     CPH2     5   127.000000   251.040000   0.21400000     16736.00
       H      NR3     CPH1     5   126.000000   209.200000   0.21300000     12552.00
       H      NR3     CPH2     5   126.000000   209.200000   0.20900000     12552.00
       H      OH1       CA     5   108.000000   543.920000   0.00000000         0.00
       H      OH1       CD     5   115.000000   460.240000   0.00000000         0.00
       H      OH1      CT1     5   106.000000   481.160000   0.00000000         0.00
       H      OH1      CT2     5   106.000000   481.160000   0.00000000         0.00
       H      OH1      CT3     5   106.000000   481.160000   0.00000000         0.00
     HA2      CP2      CP1     5   110.100000   279.742240   0.21790000     18853.10
     HA2      CP2      CP2     5   110.100000   221.752000   0.21790000     18853.10
     HA2      CP2      CP3     5   110.100000   221.752000   0.21790000     18853.10
     HA2      CP2      HA2     5   109.000000   297.064000   0.18020000      4518.72
     HA2      CP3      CP2     5   110.100000   221.752000   0.21790000     18853.10
     HA2      CP3      HA2     5   109.000000   297.064000   0.18020000      4518.72
     HA2       CS      CT3     5   110.100000   289.532800   0.21790000     18853.10
     HA2       CS      HA2     5   108.400000   297.064000   0.17750000     11715.20
     HA3       CS      HA3     5   108.400000   297.064000   0.17750000     11715.20
     HA1      CT1        C     5   109.500000   276.144000   0.21630000     25104.00
     HA1      CT1       CD     5   109.500000   276.144000   0.21630000     25104.00
     HA1      CT1      CT1     5   110.100000   288.696000   0.21790000     18853.10
     HA1      CT1      CT2     5   110.100000   288.696000   0.21790000     18853.10
     HA1      CT1      CT3     5   110.100000   288.696000   0.21790000     18853.10
     HA1      CT1      HA1     5   109.000000   297.064000   0.18020000      4518.72
     HA2      CT2        C     5   109.500000   276.144000   0.21630000     25104.00
     HA2      CT2       CA     5   107.500000   412.542400   0.00000000         0.00
     HA2      CT2       CC     5   109.500000   276.144000   0.21630000     25104.00
     HA2      CT2       CD     5   109.500000   276.144000   0.21630000     25104.00
     HA2      CT2      CE1     5   111.500000   376.560000   0.00000000         0.00
     HA2      CT2     CPH1     5   109.500000   279.742240   0.00000000         0.00
     HA2      CT2      CT1     5   110.100000   221.752000   0.21790000     18853.10
     HA2      CT2      CT2     5   110.100000   221.752000   0.21790000     18853.10
     HA2      CT2      CT3     5   110.100000   289.532800   0.21790000     18853.10
     HA2      CT2      HA2     5   109.000000   297.064000   0.18020000      4518.72
     HA3      CT3        C     5   109.500000   276.144000   0.21630000     25104.00
     HA3      CT3       CA     5   107.500000   412.542400   0.00000000         0.00
     HA3      CT3       CC     5   109.500000   276.144000   0.21630000     25104.00
     HA3      CT3       CD     5   109.500000   276.144000   0.21630000     25104.00
     HA3      CT3      CE1     5   111.500000   351.456000   0.00000000         0.00
     HA3      CT3     CPH1     5   109.500000   279.742240   0.00000000         0.00
     HA3      CT3       CS     5   110.100000   289.532800   0.21790000     18853.10
     HA3      CT3      CT1     5   110.100000   279.742240   0.21790000     18853.10
     HA3      CT3      CT2     5   110.100000   289.532800   0.21790000     18853.10
     HA3      CT3      CT3     5   110.100000   313.800000   0.21790000     18853.10
     HA3      CT3      HA3     5   108.400000   297.064000   0.18020000      4518.72
     HE1      CE1      CE1     5   119.500000   435.136000   0.00000000         0.00
     HE1      CE1      CE2     5   118.000000   351.456000   0.00000000         0.00
     HE1      CE1      CT2     5   116.000000   334.720000   0.00000000         0.00
     HE1      CE1      CT3     5   117.000000   184.096000   0.00000000         0.00
     HE2      CE2      CE1     5   120.500000   376.560000   0.00000000         0.00
     HE2      CE2      CE2     5   120.500000   464.424000   0.00000000         0.00
     HE2      CE2      HE2     5   119.000000   158.992000   0.00000000         0.00
     HB1      CP1        C     5   112.000000   418.400000   0.00000000         0.00
     HB1      CP1       CC     5   112.000000   418.400000   0.00000000         0.00
     HB1      CP1       CD     5   112.000000   418.400000   0.00000000         0.00
     HB1      CP1      CP2     5   118.000000   292.880000   0.00000000         0.00
     HB1      CT1        C     5   109.500000   418.400000   0.00000000         0.00
     HB1      CT1       CC     5   109.500000   418.400000   0.00000000         0.00
     HB1      CT1       CD     5   109.500000   418.400000   0.00000000         0.00
     HB1      CT1      CT1     5   111.000000   292.880000   0.00000000         0.00
     HB1      CT1      CT2     5   111.000000   292.880000   0.00000000         0.00
     HB1      CT1      CT3     5   111.000000   292.880000   0.00000000         0.00
     HB2      CT2        C     5   109.500000   418.400000   0.00000000         0.00
     HB2      CT2       CC     5   109.500000   418.400000   0.00000000         0.00
     HB2      CT2       CD     5   109.500000   418.400000   0.00000000         0.00
     HB2      CT2      HB2     5   115.000000   301.248000   0.00000000         0.00
      HC      NC2        C     5   120.000000   410.032000   0.00000000         0.00
      HC      NC2      CT2     5   120.000000   338.067200   0.00000000         0.00
      HC      NC2      CT3     5   120.000000   338.067200   0.00000000         0.00
      HC      NC2       HC     5   120.000000   209.200000   0.00000000         0.00
      HC      NH2      CT2     5   111.000000   418.400000   0.00000000         0.00
      HC      NH2      CT3     5   111.000000   418.400000   0.00000000         0.00
      HC      NH2       HC     5   106.500000   326.352000   0.00000000         0.00
      HC      NH3      CT1     5   109.500000   251.040000   0.20740000     16736.00
      HC      NH3      CT2     5   109.500000   251.040000   0.20740000     16736.00
      HC      NH3      CT3     5   109.500000   251.040000   0.20740000     16736.00
      HC      NH3       HC     5   109.500000   368.192000   0.00000000         0.00
      HC       NP      CP1     5   109.500000   276.144000   0.20560000      3347.20
      HC       NP      CP3     5   109.500000   276.144000   0.20560000      3347.20
      HC       NP       HC     5   107.500000   426.768000   0.00000000         0.00
      HP       CA       CA     5   120.000000   251.040000   0.21525000     18409.60
     HR1     CPH1     CPH1     5   130.000000   184.096000   0.22150000     12552.00
     HR3     CPH1     CPH1     5   130.000000   209.200000   0.22000000     16736.00
      HS        S      CT2     5    95.000000   324.678400   0.00000000         0.00
      HS        S      CT3     5    95.000000   359.824000   0.00000000         0.00
       N        C      CP1     5   112.500000   167.360000   0.00000000         0.00
       N        C      CT1     5   112.500000   167.360000   0.00000000         0.00
       N        C      CT2     5   112.500000   167.360000   0.00000000         0.00
       N        C      CT3     5   112.500000   167.360000   0.00000000         0.00
       N      CP1        C     5   108.200000   418.400000   0.00000000         0.00
       N      CP1       CC     5   108.200000   418.400000   0.00000000         0.00
       N      CP1       CD     5   108.200000   418.400000   0.00000000         0.00
       N      CP1      CP2     5   110.800000   585.760000   0.00000000         0.00
       N      CP1      HB1     5   112.000000   401.664000   0.00000000         0.00
       N      CP3      CP2     5   110.500000   585.760000   0.00000000         0.00
       N      CP3      HA2     5   108.000000   401.664000   0.00000000         0.00
     NC2        C      NC2     5   120.000000   334.720000   0.23100000     58576.00
     NC2      CT2      CT2     5   107.500000   566.513600   0.00000000         0.00
     NC2      CT2      HA2     5   107.500000   472.792000   0.00000000         0.00
     NC2      CT3      HA3     5   107.500000   472.792000   0.00000000         0.00
     NH1        C      CP1     5   116.500000   669.440000   0.00000000         0.00
     NH1        C      CT1     5   116.500000   669.440000   0.00000000         0.00
     NH1        C      CT2     5   116.500000   669.440000   0.00000000         0.00
     NH1        C      CT3     5   116.500000   669.440000   0.00000000         0.00
     NH1      CT1        C     5   107.000000   418.400000   0.00000000         0.00
     NH1      CT1       CC     5   107.000000   418.400000   0.00000000         0.00
     NH1      CT1       CD     5   107.000000   418.400000   0.00000000         0.00
     NH1      CT1      CT1     5   113.500000   585.760000   0.00000000         0.00
     NH1      CT1      CT2     5   113.500000   585.760000   0.00000000         0.00
     NH1      CT1      CT3     5   113.500000   585.760000   0.00000000         0.00
     NH1      CT1      HB1     5   108.000000   401.664000   0.00000000         0.00
     NH1      CT2        C     5   107.000000   418.400000   0.00000000         0.00
     NH1      CT2       CC     5   107.000000   418.400000   0.00000000         0.00
     NH1      CT2       CD     5   107.000000   418.400000   0.00000000         0.00
     NH1      CT2      CT2     5   113.500000   585.760000   0.00000000         0.00
     NH1      CT2      HA2     5   109.500000   430.952000   0.00000000         0.00
     NH1      CT2      HB2     5   108.000000   401.664000   0.00000000         0.00
     NH1      CT3      HA3     5   109.500000   430.952000   0.00000000         0.00
     NH2       CC      CP1     5   112.500000   669.440000   0.00000000         0.00
     NH2       CC      CT1     5   116.500000   418.400000   0.24500000     41840.00
     NH2       CC      CT2     5   116.500000   418.400000   0.24500000     41840.00
     NH2       CC      CT2     5   116.500000   418.400000   0.24500000     41840.00 ;possibly repeated
     NH2        C      CT1     5   116.500000   418.400000   0.24500000     41840.00 ;added
     NH2       CC      HA1     5   111.000000   368.192000   0.19800000     41840.00
     NH2      CT2      HB2     5   109.500000   317.984000   0.21400000     41840.00
     NH2      CT2       CD     5   108.000000   435.136000   0.00000000         0.00
     NH2      CT2      CT2     5   110.000000   566.513600   0.00000000         0.00
     NH2      CT2      HA2     5   109.500000   317.984000   0.21400000     41840.00
     NH2      CT3      HA3     5   109.500000   317.984000   0.21400000     41840.00
     NH3      CT1        C     5   110.000000   365.681600   0.00000000         0.00
     NH3      CT1       CC     5   110.000000   365.681600   0.00000000         0.00
     NH3      CT1      CT1     5   110.000000   566.513600   0.00000000         0.00
     NH3      CT1      CT2     5   110.000000   566.513600   0.00000000         0.00
     NH3      CT1      CT3     5   110.000000   566.513600   0.00000000         0.00
     NH3      CT1      HB1     5   107.500000   430.952000   0.00000000         0.00
     NH3      CT2        C     5   110.000000   365.681600   0.00000000         0.00
     NH3      CT2       CC     5   110.000000   365.681600   0.00000000         0.00
     NH3      CT2       CD     5   110.000000   365.681600   0.00000000         0.00
     NH3      CT2      CT2     5   110.000000   566.513600   0.00000000         0.00
     NH3      CT2      CT3     5   110.000000   566.513600   0.00000000         0.00
     NH3      CT2      HA2     5   107.500000   376.560000   0.21010000     29288.00
     NH3      CT2      HB2     5   107.500000   430.952000   0.00000000         0.00
     NH3      CT3      HA3     5   107.500000   376.560000   0.21010000     29288.00
      NP      CP1        C     5   106.000000   418.400000   0.00000000         0.00
      NP      CP1       CC     5   106.000000   418.400000   0.00000000         0.00
      NP      CP1       CD     5   106.000000   418.400000   0.00000000         0.00
      NP      CP1      CP2     5   108.500000   585.760000   0.00000000         0.00
      NP      CP1      HB1     5   107.500000   430.952000   0.00000000         0.00
      NP      CP3      CP2     5   108.500000   585.760000   0.00000000         0.00
      NP      CP3      HA2     5   109.150000   430.952000   0.00000000         0.00
     NR1     CPH1     CPH1     5   106.000000  1087.840000   0.00000000         0.00
     NR1     CPH1      CT2     5   124.000000   383.254400   0.00000000         0.00
     NR1     CPH1      CT3     5   124.000000   383.254400   0.00000000         0.00
     NR1     CPH1      HR3     5   124.000000   209.200000   0.21400000     16736.00
     NR1     CPH2      HR1     5   122.500000   209.200000   0.21400000     16736.00
     NR2     CPH1     CPH1     5   110.000000  1087.840000   0.00000000         0.00
     NR2     CPH1      CT2     5   120.000000   383.254400   0.00000000         0.00
     NR2     CPH1      HR3     5   120.000000   209.200000   0.21400000     16736.00
     NR2     CPH2      HR1     5   125.000000   209.200000   0.21200000     16736.00
     NR2     CPH2      NR1     5   112.500000  1087.840000   0.00000000         0.00
     NR3     CPH1     CPH1     5   108.000000  1213.360000   0.00000000         0.00
     NR3     CPH1      CT2     5   122.000000   383.254400   0.00000000         0.00
     NR3     CPH1      HR1     5   122.000000   184.096000   0.21800000     12552.00
     NR3     CPH2      HR2     5   126.000000   267.776000   0.21400000     20920.00
     NR3     CPH2      NR3     5   108.000000  1213.360000   0.00000000         0.00
       O        C      CP1     5   118.000000   669.440000   0.00000000         0.00
       O        C      CT1     5   121.000000   669.440000   0.00000000         0.00
       O        C      CT2     5   121.000000   669.440000   0.00000000         0.00
       O        C      CT3     5   121.000000   669.440000   0.00000000         0.00
       O        C        H     5   121.700000   418.400000   0.00000000         0.00
       O        C        N     5   122.500000   669.440000   0.00000000         0.00
       O        C      NH1     5   122.500000   669.440000   0.00000000         0.00
       O       CC      CP1     5   118.000000   669.440000   0.00000000         0.00
       O       CC      CT1     5   121.000000   125.520000   0.24400000     41840.00
       O       CC      CT2     5   121.000000   125.520000   0.24400000     41840.00
       O       CC      CT3     5   121.000000   125.520000   0.24400000     41840.00
       O       CC      HA1     5   122.000000   368.192000   0.00000000         0.00
       O       CC      NH2     5   122.500000   627.600000   0.23700000     41840.00
       O        C      NH2     5   122.500000   627.600000   0.23700000     41840.00 ;added
      OB       CD      CP1     5   125.000000   585.760000   0.24420000     16736.00
      OB       CD      CT1     5   125.000000   585.760000   0.24420000     16736.00
      OB       CD      CT2     5   125.000000   585.760000   0.24420000     16736.00
      OB       CD      CT3     5   125.000000   585.760000   0.24420000     16736.00
      OC       CA       CA     5   120.000000   334.720000   0.00000000         0.00
      OC       CC      CP1     5   118.000000   334.720000   0.23880000     41840.00
      OC       CC      CT1     5   118.000000   334.720000   0.23880000     41840.00
      OC       CC      CT2     5   118.000000   334.720000   0.23880000     41840.00
      OC       CC      CT3     5   118.000000   334.720000   0.23880000     41840.00
      OC       CC       OC     5   124.000000   836.800000   0.22250000     58576.00
      OC      CT2      CT3     5   122.000000   543.920000   0.00000000         0.00
      OC      CT2      HA2     5   118.300000   543.920000   0.00000000         0.00
      OC      CT3      HA3     5   118.300000   543.920000   0.00000000         0.00
     OH1       CA       CA     5   120.000000   378.233600   0.00000000         0.00
     OH1       CD      CT2     5   110.500000   460.240000   0.00000000         0.00
     OH1       CD      CT3     5   110.500000   460.240000   0.00000000         0.00
     OH1       CD       OB     5   123.000000   418.400000   0.22620000    175728.00
     OH1      CT1      CT1     5   110.100000   633.457600   0.00000000         0.00
     OH1      CT1      CT3     5   110.100000   633.457600   0.00000000         0.00
     OH1      CT1      HA1     5   108.890000   384.091200   0.00000000         0.00
     OH1      CT2      CT1     5   110.100000   633.457600   0.00000000         0.00
     OH1      CT2      CT2     5   110.100000   633.457600   0.00000000         0.00
     OH1      CT2      CT3     5   110.100000   633.457600   0.00000000         0.00
     OH1      CT2      HA2     5   108.890000   384.091200   0.00000000         0.00
     OH1      CT3      HA3     5   108.890000   384.091200   0.00000000         0.00
      OS       CD      CP1     5   109.000000   460.240000   0.23260000     16736.00
      OS       CD      CT1     5   109.000000   460.240000   0.23260000     16736.00
      OS       CD      CT2     5   109.000000   460.240000   0.23260000     16736.00
      OS       CD      CT3     5   109.000000   460.240000   0.23260000     16736.00
      OS       CD       OB     5   125.900000   753.120000   0.22576000    133888.00
      OS      CT2      HA2     5   109.500000   502.080000   0.00000000         0.00
      OS      CT3      HA3     5   109.500000   502.080000   0.00000000         0.00
       S      CT2      CT1     5   112.500000   485.344000   0.00000000         0.00
       S      CT2      CT2     5   114.500000   485.344000   0.00000000         0.00
       S      CT2      CT3     5   114.500000   485.344000   0.00000000         0.00
       S      CT2      HA2     5   111.300000   385.764800   0.00000000         0.00
       S      CT3      HA3     5   111.300000   385.764800   0.00000000         0.00
      SM      CT2      CT1     5   112.500000   485.344000   0.00000000         0.00
      SM      CT2      CT3     5   112.500000   485.344000   0.00000000         0.00
      SM      CT2      HA2     5   111.000000   317.984000   0.00000000         0.00
      SM      CT3      HA3     5   111.000000   317.984000   0.00000000         0.00
      SM       SM      CT2     5   103.300000   606.680000   0.00000000         0.00
      SM       SM      CT3     5   103.300000   606.680000   0.00000000         0.00
      SS       CS      CT3     5   118.000000   460.240000   0.00000000         0.00
      SS       CS      HA2     5   112.300000   334.720000   0.00000000         0.00
      SS       CS      HA3     5   112.300000   334.720000   0.00000000         0.00
       O       CD      HR1     5   121.000000   627.600000   0.00000000         0.00
     NH1      CT1     CT2A     5   113.500000   585.760000   0.00000000         0.00
     HB1      CT1     CT2A     5   111.000000   292.880000   0.00000000         0.00
    CT2A      CT1        C     5   108.000000   435.136000   0.00000000         0.00
     CT1     CT2A      HA2     5   110.100000   221.752000   0.21790000     18853.10
     CT1     CT2A      CT2     5   113.500000   488.272800   0.25610000      9338.69
     HA2     CT2A      HA2     5   109.000000   297.064000   0.18020000      4518.72
     HA2     CT2A      CT2     5   110.100000   221.752000   0.21790000     18853.10
    CT2A      CT2      HA2     5   110.100000   221.752000   0.21790000     18853.10
    CT2A      CT2       CC     5   108.000000   435.136000   0.00000000         0.00
     CT1     CT2A     CPH1     5   113.000000   488.272800   0.00000000         0.00
     HA2     CT2A     CPH1     5   109.500000   279.742240   0.00000000         0.00
    CT2A     CPH1     CPH1     5   130.000000   383.254400   0.00000000         0.00
    CT2A     CPH1      NR3     5   122.000000   383.254400   0.00000000         0.00
     CT1     CT2A       CC     5   108.000000   435.136000   0.00000000         0.00
     HA2     CT2A       CC     5   109.500000   276.144000   0.21630000     25104.00
      OC       CC     CT2A     5   118.000000   334.720000   0.23880000     41840.00
     NH3      CT1     CT2A     5   110.000000   566.513600   0.00000000         0.00
    CT2A      CT1       CD     5   108.000000   435.136000   0.00000000         0.00
     NH2      CT1       CS     5   110.000000   566.513600   0.00000000         0.00
      CS      CT1        C     5   108.000000   435.136000   0.00000000         0.00
      CS      CT1       CC     5   108.000000   435.136000   0.00000000         0.00
      CS      CT1       CD     5   108.000000   435.136000   0.00000000         0.00
     HB1      CT1       CS     5   111.000000   292.880000   0.00000000         0.00
     NH1      CT1       CS     5   113.500000   585.760000   0.00000000         0.00
     NH3      CT1       CS     5   110.000000   566.513600   0.00000000         0.00
      SS       CS      CT1     5   118.000000   460.240000   0.00000000         0.00
     HA2       CS      CT1     5   110.100000   289.532800   0.21790000     18853.10
      OC      CT2      CT1     5   122.000000   543.920000   0.00000000         0.00
      HT       OT       HT     5   104.520000   460.240000   0.00000000         0.00
  CG2R61    CG1N1    NG1T1     5   180.000000   334.720000   0.00000000         0.00
   CG331    CG1N1    NG1T1     5   180.000000   177.401600   0.00000000         0.00
   CG1T1    CG1T1    CG331     5   180.000000   158.992000   0.00000000         0.00
   CG1T2    CG1T1    CG331     5   180.000000    92.048000   0.00000000         0.00
   CG1T1    CG1T2   HGPAM1     5   180.000000    66.944000   0.00000000         0.00
  CG25C1   CG251O   CG2R53     5   125.000000   334.720000   0.00000000         0.00
  CG25C1   CG251O   NG2R53     5   124.000000   334.720000   0.00000000         0.00
  CG25C1   CG251O    SG311     5   124.000000   334.720000   0.00000000         0.00
  CG2DC3   CG251O   CG2R53     5   119.000000   334.720000   0.00000000         0.00
  CG2DC3   CG251O   NG2R53     5   130.000000   334.720000   0.00000000         0.00
  CG2DC3   CG251O    SG311     5   130.000000   334.720000   0.00000000         0.00
  CG2R53   CG251O   NG2R53     5   111.000000   970.688000   0.00000000         0.00
  CG2R53   CG251O    SG311     5   111.000000   920.480000   0.00000000         0.00
  CG25C2   CG252O   CG2R53     5   125.000000   334.720000   0.00000000         0.00
  CG25C2   CG252O   NG2R53     5   124.000000   334.720000   0.00000000         0.00
  CG25C2   CG252O    SG311     5   124.000000   334.720000   0.00000000         0.00
  CG2DC3   CG252O   CG2R53     5   119.000000   334.720000   0.00000000         0.00
  CG2DC3   CG252O   NG2R53     5   130.000000   334.720000   0.00000000         0.00
  CG2DC3   CG252O    SG311     5   130.000000   334.720000   0.00000000         0.00
  CG2R53   CG252O   NG2R53     5   111.000000   970.688000   0.00000000         0.00
  CG2R53   CG252O    SG311     5   111.000000   920.480000   0.00000000         0.00
  CG251O   CG25C1   CG2R53     5   113.000000   276.144000   0.00000000         0.00
  CG251O   CG25C1   CG2RC0     5   131.500000   276.144000   0.00000000         0.00
  CG2DC3   CG25C1   CG2R53     5   115.500000   276.144000   0.00000000         0.00
  CG2DC3   CG25C1   CG2RC0     5   130.000000   276.144000   0.00000000         0.00
  CG2R53   CG25C1   CG2RC0     5   114.500000   376.560000   0.00000000         0.00
  CG252O   CG25C2   CG2R53     5   113.000000   276.144000   0.00000000         0.00
  CG252O   CG25C2   CG2RC0     5   131.500000   276.144000   0.00000000         0.00
  CG2DC3   CG25C2   CG2R53     5   115.500000   276.144000   0.00000000         0.00
  CG2DC3   CG25C2   CG2RC0     5   130.000000   276.144000   0.00000000         0.00
  CG2R53   CG25C2   CG2RC0     5   114.500000   376.560000   0.00000000         0.00
   CG2D1    CG2D1    CG301     5   123.500000   401.664000   0.00000000         0.00
   CG2D1    CG2D1    CG321     5   123.500000   401.664000   0.00000000         0.00
   CG2D1    CG2D1    CG331     5   123.500000   401.664000   0.00000000         0.00
   CG2D1    CG2D1     HGA4     5   119.500000   435.136000   0.00000000         0.00
  CG2D1O    CG2D1    CG321     5   127.500000   334.720000   0.00000000         0.00
  CG2D1O    CG2D1     HGA4     5   119.500000   435.136000   0.00000000         0.00
   CG2D2    CG2D1    CG321     5   126.000000   401.664000   0.00000000         0.00
   CG2D2    CG2D1    CG331     5   125.200000   393.296000   0.00000000         0.00
   CG2D2    CG2D1     HGA4     5   118.000000   351.456000   0.00000000         0.00
  CG2D2O    CG2D1    CG321     5   127.500000   334.720000   0.00000000         0.00
  CG2D2O    CG2D1     HGA4     5   119.500000   435.136000   0.00000000         0.00
   CG301    CG2D1    CG321     5   113.000000   418.400000   0.00000000         0.00
   CG301    CG2D1    CG331     5   123.500000   401.664000   0.00000000         0.00
   CG321    CG2D1    CG331     5   123.500000   401.664000   0.00000000         0.00
   CG321    CG2D1     HGA4     5   116.000000   334.720000   0.00000000         0.00
   CG331    CG2D1    NG2D1     5   123.000000   669.440000   0.00000000         0.00
   CG331    CG2D1    NG2P1     5   125.600000   393.296000   0.00000000         0.00
   CG331    CG2D1     HGA4     5   117.000000   184.096000   0.00000000         0.00
   CG331    CG2D1    HGR52     5   120.400000   351.456000   0.00000000         0.00
   NG2D1    CG2D1     HGA4     5   119.500000   410.032000   0.00000000         0.00
   NG2P1    CG2D1    HGR52     5   114.000000   326.352000   0.00000000         0.00
   CG2D1   CG2D1O    NG301     5   122.000000   502.080000   0.00000000         0.00
   CG2D1   CG2D1O    NG311     5   122.000000   502.080000   0.00000000         0.00
   CG2D1   CG2D1O   OG3R60     5   126.000000   334.720000   0.00000000         0.00
   CG2D1   CG2D1O     HGA4     5   122.000000   435.136000   0.00000000         0.00
   CG2D2   CG2D1O    NG321     5   128.000000   669.440000   0.00000000         0.00
   CG2D2   CG2D1O    OG301     5   123.500000   543.920000   0.00000000         0.00
   CG2D2   CG2D1O     HGA4     5   121.000000   368.192000   0.00000000         0.00
  CG2DC1   CG2D1O    NG301     5   122.000000   502.080000   0.00000000         0.00
  CG2DC1   CG2D1O    NG311     5   122.000000   502.080000   0.00000000         0.00
  CG2DC1   CG2D1O    OG301     5   124.500000   468.608000   0.00000000         0.00
  CG2DC1   CG2D1O   OG3R60     5   128.000000   334.720000   0.00000000         0.00
  CG2DC1   CG2D1O     HGA4     5   120.000000   351.456000   0.00000000         0.00
   NG301   CG2D1O     HGA4     5   119.000000   351.456000   0.00000000         0.00
   NG311   CG2D1O     HGA4     5   119.000000   351.456000   0.00000000         0.00
   NG321   CG2D1O     HGA4     5   113.000000   251.040000   0.00000000         0.00
   OG301   CG2D1O     HGA4     5   115.500000   251.040000   0.00000000         0.00
  OG3R60   CG2D1O     HGA4     5   112.000000   251.040000   0.00000000         0.00
   CG2D1    CG2D2     HGA5     5   120.500000   376.560000   0.00000000         0.00
  CG2D1O    CG2D2     HGA5     5   120.500000   292.880000   0.00000000         0.00
   CG2D2    CG2D2     HGA5     5   120.500000   464.424000   0.00000000         0.00
  CG2D2O    CG2D2     HGA5     5   120.500000   292.880000   0.00000000         0.00
    HGA5    CG2D2     HGA5     5   119.000000   158.992000   0.00000000         0.00
   CG2D1   CG2D2O    NG301     5   122.000000   502.080000   0.00000000         0.00
   CG2D1   CG2D2O    NG311     5   122.000000   502.080000   0.00000000         0.00
   CG2D1   CG2D2O   OG3R60     5   126.000000   334.720000   0.00000000         0.00
   CG2D1   CG2D2O     HGA4     5   122.000000   435.136000   0.00000000         0.00
   CG2D2   CG2D2O    NG321     5   128.000000   669.440000   0.00000000         0.00
   CG2D2   CG2D2O    OG301     5   123.500000   543.920000   0.00000000         0.00
   CG2D2   CG2D2O     HGA4     5   121.000000   368.192000   0.00000000         0.00
  CG2DC2   CG2D2O    NG301     5   122.000000   502.080000   0.00000000         0.00
  CG2DC2   CG2D2O    NG311     5   122.000000   502.080000   0.00000000         0.00
  CG2DC2   CG2D2O    OG301     5   124.500000   468.608000   0.00000000         0.00
  CG2DC2   CG2D2O   OG3R60     5   128.000000   334.720000   0.00000000         0.00
  CG2DC2   CG2D2O     HGA4     5   120.000000   351.456000   0.00000000         0.00
   NG301   CG2D2O     HGA4     5   119.000000   351.456000   0.00000000         0.00
   NG311   CG2D2O     HGA4     5   119.000000   351.456000   0.00000000         0.00
   NG321   CG2D2O     HGA4     5   113.000000   251.040000   0.00000000         0.00
   OG301   CG2D2O     HGA4     5   115.500000   251.040000   0.00000000         0.00
  OG3R60   CG2D2O     HGA4     5   112.000000   251.040000   0.00000000         0.00
  CG2D1O   CG2DC1   CG2DC2     5   120.000000   401.664000   0.00000000         0.00
  CG2D1O   CG2DC1    CG2O1     5   113.000000   543.920000   0.00000000         0.00
  CG2D1O   CG2DC1    CG321     5   126.500000   364.008000   0.00000000         0.00
  CG2D1O   CG2DC1     HGA4     5   122.000000   351.456000   0.00000000         0.00
  CG2DC1   CG2DC1   CG2DC2     5   123.000000   401.664000   0.00000000         0.00
  CG2DC1   CG2DC1    CG2O1     5   123.500000   401.664000   0.00000000         0.00
  CG2DC1   CG2DC1    CG2O3     5   123.500000   401.664000   0.00000000         0.00
  CG2DC1   CG2DC1    CG2O4     5   120.000000   502.080000   0.00000000         0.00
  CG2DC1   CG2DC1    CG301     5   123.500000   401.664000   0.00000000         0.00
  CG2DC1   CG2DC1    CG321     5   123.500000   401.664000   0.00000000         0.00
  CG2DC1   CG2DC1    CG331     5   123.500000   401.664000   0.00000000         0.00
  CG2DC1   CG2DC1     HGA4     5   119.000000   351.456000   0.00000000         0.00
  CG2DC2   CG2DC1   CG2DC3     5   123.500000   401.664000   0.00000000         0.00
  CG2DC2   CG2DC1    CG301     5   123.500000   401.664000   0.00000000         0.00
  CG2DC2   CG2DC1    CG331     5   113.000000   401.664000   0.00000000         0.00
  CG2DC2   CG2DC1    NG2P1     5   125.600000   334.720000   0.00000000         0.00
  CG2DC2   CG2DC1     HGA4     5   118.000000   351.456000   0.00000000         0.00
  CG2DC2   CG2DC1    HGR52     5   120.400000   351.456000   0.00000000         0.00
  CG2DC3   CG2DC1    CG2O3     5   119.000000   334.720000   0.25267000     29288.00
  CG2DC3   CG2DC1    CG2O4     5   120.000000   502.080000   0.00000000         0.00
  CG2DC3   CG2DC1    CG2O5     5   118.600000   292.880000   0.00000000         0.00
  CG2DC3   CG2DC1   CG2R61     5   122.000000   242.672000   0.00000000         0.00
  CG2DC3   CG2DC1    CG331     5   123.500000   401.664000   0.00000000         0.00
  CG2DC3   CG2DC1     HGA4     5   118.000000   351.456000   0.00000000         0.00
   CG2O1   CG2DC1    CG321     5   123.500000   543.920000   0.00000000         0.00
   CG2O1   CG2DC1     HGA4     5   119.500000   435.136000   0.00000000         0.00
   CG2O3   CG2DC1     HGA4     5   119.500000   435.136000   0.00000000         0.00
   CG2O4   CG2DC1     HGA4     5   122.000000   267.776000   0.00000000         0.00
   CG2O5   CG2DC1     HGA4     5   123.400000   267.776000   0.00000000         0.00
  CG2R61   CG2DC1    NG2D1     5   117.000000   468.608000   0.00000000         0.00
  CG2R61   CG2DC1     HGA4     5   120.000000   267.776000   0.00000000         0.00
   CG321   CG2DC1    CG331     5   123.500000   401.664000   0.00000000         0.00
   CG321   CG2DC1     HGA4     5   116.000000   334.720000   0.00000000         0.00
   CG331   CG2DC1    CG331     5   113.000000   393.296000   0.00000000         0.00
   CG331   CG2DC1     HGA4     5   117.500000   351.456000   0.00000000         0.00
   NG2D1   CG2DC1     HGA4     5   123.000000   317.984000   0.00000000         0.00
   NG2P1   CG2DC1    HGR52     5   114.000000   317.984000   0.00000000         0.00
  CG2D2O   CG2DC2   CG2DC1     5   120.000000   401.664000   0.00000000         0.00
  CG2D2O   CG2DC2    CG2O1     5   113.000000   543.920000   0.00000000         0.00
  CG2D2O   CG2DC2    CG321     5   126.500000   364.008000   0.00000000         0.00
  CG2D2O   CG2DC2     HGA4     5   122.000000   351.456000   0.00000000         0.00
  CG2DC1   CG2DC2   CG2DC2     5   123.000000   401.664000   0.00000000         0.00
  CG2DC1   CG2DC2   CG2DC3     5   123.500000   401.664000   0.00000000         0.00
  CG2DC1   CG2DC2    CG301     5   123.500000   401.664000   0.00000000         0.00
  CG2DC1   CG2DC2    CG331     5   113.000000   401.664000   0.00000000         0.00
  CG2DC1   CG2DC2    NG2P1     5   125.600000   334.720000   0.00000000         0.00
  CG2DC1   CG2DC2     HGA4     5   118.000000   351.456000   0.00000000         0.00
  CG2DC1   CG2DC2    HGR52     5   120.400000   351.456000   0.00000000         0.00
  CG2DC2   CG2DC2    CG2O1     5   123.500000   401.664000   0.00000000         0.00
  CG2DC2   CG2DC2    CG2O3     5   123.500000   401.664000   0.00000000         0.00
  CG2DC2   CG2DC2    CG2O4     5   120.000000   502.080000   0.00000000         0.00
  CG2DC2   CG2DC2    CG301     5   123.500000   401.664000   0.00000000         0.00
  CG2DC2   CG2DC2    CG321     5   123.500000   401.664000   0.00000000         0.00
  CG2DC2   CG2DC2    CG331     5   123.500000   401.664000   0.00000000         0.00
  CG2DC2   CG2DC2     HGA4     5   119.000000   351.456000   0.00000000         0.00
  CG2DC3   CG2DC2    CG2O3     5   119.000000   334.720000   0.25267000     29288.00
  CG2DC3   CG2DC2    CG2O4     5   120.000000   502.080000   0.00000000         0.00
  CG2DC3   CG2DC2    CG2O5     5   118.600000   292.880000   0.00000000         0.00
  CG2DC3   CG2DC2   CG2R61     5   122.000000   242.672000   0.00000000         0.00
  CG2DC3   CG2DC2    CG331     5   123.500000   401.664000   0.00000000         0.00
  CG2DC3   CG2DC2     HGA4     5   118.000000   351.456000   0.00000000         0.00
   CG2O1   CG2DC2    CG321     5   123.500000   543.920000   0.00000000         0.00
   CG2O1   CG2DC2     HGA4     5   119.500000   435.136000   0.00000000         0.00
   CG2O3   CG2DC2     HGA4     5   119.500000   435.136000   0.00000000         0.00
   CG2O4   CG2DC2     HGA4     5   122.000000   267.776000   0.00000000         0.00
   CG2O5   CG2DC2     HGA4     5   123.400000   267.776000   0.00000000         0.00
  CG2R61   CG2DC2    NG2D1     5   117.000000   468.608000   0.00000000         0.00
  CG2R61   CG2DC2     HGA4     5   120.000000   267.776000   0.00000000         0.00
   CG321   CG2DC2    CG331     5   123.500000   401.664000   0.00000000         0.00
   CG321   CG2DC2     HGA4     5   116.000000   334.720000   0.00000000         0.00
   CG331   CG2DC2    CG331     5   113.000000   393.296000   0.00000000         0.00
   CG331   CG2DC2     HGA4     5   117.500000   351.456000   0.00000000         0.00
   NG2D1   CG2DC2     HGA4     5   123.000000   317.984000   0.00000000         0.00
   NG2P1   CG2DC2    HGR52     5   114.000000   317.984000   0.00000000         0.00
  CG251O   CG2DC3     HGA5     5   120.500000   292.880000   0.00000000         0.00
  CG252O   CG2DC3     HGA5     5   120.500000   292.880000   0.00000000         0.00
  CG25C1   CG2DC3     HGA5     5   120.500000   376.560000   0.00000000         0.00
  CG25C2   CG2DC3     HGA5     5   120.500000   376.560000   0.00000000         0.00
  CG2DC1   CG2DC3     HGA5     5   120.500000   376.560000   0.00000000         0.00
  CG2DC2   CG2DC3     HGA5     5   120.500000   376.560000   0.00000000         0.00
    HGA5   CG2DC3     HGA5     5   119.000000   158.992000   0.00000000         0.00
   NG2D1    CG2N1    NG311     5   125.000000   418.400000   0.00000000         0.00
   NG2D1    CG2N1    NG321     5   125.000000   836.800000   0.00000000         0.00
   NG2P1    CG2N1    NG2P1     5   120.000000   435.136000   0.23642000     75312.00
   NG311    CG2N1    NG321     5   113.000000   418.400000   0.00000000         0.00
   NG321    CG2N1    NG321     5   113.000000   627.600000   0.00000000         0.00
  CG2R61    CG2N2    NG2P1     5   118.500000   669.440000   0.00000000         0.00
   CG331    CG2N2    NG2P1     5   118.500000   435.136000   0.00000000         0.00
   NG2D1    CG2N2    NG321     5   127.000000   711.280000   0.00000000         0.00
   NG2D1    CG2N2    SG311     5   116.400000   309.616000   0.00000000         0.00
   NG2P1    CG2N2    NG2P1     5   123.000000   435.136000   0.23642000     75312.00
   NG321    CG2N2    SG311     5   116.600000   468.608000   0.00000000         0.00
  CG2DC1    CG2O1    NG2S1     5   116.500000   669.440000   0.00000000         0.00
  CG2DC1    CG2O1    NG2S2     5   113.000000   711.280000   0.24600000     66944.00
  CG2DC1    CG2O1    OG2D1     5   122.500000   669.440000   0.00000000         0.00
  CG2DC2    CG2O1    NG2S1     5   116.500000   669.440000   0.00000000         0.00
  CG2DC2    CG2O1    NG2S2     5   113.000000   711.280000   0.24600000     66944.00
  CG2DC2    CG2O1    OG2D1     5   122.500000   669.440000   0.00000000         0.00
  CG2R51    CG2O1    NG2S1     5   115.500000   435.136000   0.00000000         0.00
  CG2R51    CG2O1    OG2D1     5   122.000000   376.560000   0.00000000         0.00
  CG2R61    CG2O1    NG2S1     5   116.500000   669.440000   0.00000000         0.00
  CG2R61    CG2O1    NG2S2     5   110.230000   418.400000   0.00000000         0.00
  CG2R61    CG2O1    OG2D1     5   121.000000   251.040000   0.00000000         0.00
  CG2R62    CG2O1    NG2S2     5   113.000000   711.280000   0.24600000     66944.00
  CG2R62    CG2O1    OG2D1     5   118.500000   711.280000   0.24300000     16736.00
   CG311    CG2O1    NG2S0     5   112.500000   167.360000   0.00000000         0.00
   CG311    CG2O1    NG2S1     5   116.500000   669.440000   0.00000000         0.00
   CG311    CG2O1    NG2S2     5   116.500000   418.400000   0.24500000     41840.00
   CG311    CG2O1    OG2D1     5   121.000000   669.440000   0.00000000         0.00
   CG314    CG2O1    NG2S0     5   112.500000   167.360000   0.00000000         0.00
   CG314    CG2O1    NG2S1     5   116.500000   669.440000   0.00000000         0.00
   CG314    CG2O1    NG2S2     5   116.500000   418.400000   0.24500000     41840.00
   CG314    CG2O1    OG2D1     5   121.000000   669.440000   0.00000000         0.00
   CG321    CG2O1    NG2S0     5   112.500000   167.360000   0.00000000         0.00
   CG321    CG2O1    NG2S1     5   116.500000   669.440000   0.00000000         0.00
   CG321    CG2O1    NG2S2     5   116.500000   418.400000   0.24500000     41840.00
   CG321    CG2O1    OG2D1     5   121.000000   669.440000   0.00000000         0.00
   CG324    CG2O1    NG2S0     5   112.500000   167.360000   0.00000000         0.00
   CG324    CG2O1    NG2S1     5   116.500000   669.440000   0.00000000         0.00
   CG324    CG2O1    NG2S2     5   116.500000   418.400000   0.24500000     41840.00
   CG324    CG2O1    OG2D1     5   121.000000   669.440000   0.00000000         0.00
   CG331    CG2O1    NG2S0     5   115.000000   334.720000   0.00000000         0.00
   CG331    CG2O1    NG2S1     5   116.500000   669.440000   0.00000000         0.00
   CG331    CG2O1    NG2S2     5   116.500000   418.400000   0.24500000     41840.00
   CG331    CG2O1    OG2D1     5   121.000000   669.440000   0.00000000         0.00
  CG3C51    CG2O1    NG2S0     5   112.500000   167.360000   0.00000000         0.00
  CG3C51    CG2O1    NG2S1     5   116.500000   669.440000   0.00000000         0.00
  CG3C51    CG2O1    NG2S2     5   112.500000   669.440000   0.00000000         0.00
  CG3C51    CG2O1    OG2D1     5   118.000000   669.440000   0.00000000         0.00
  CG3C53    CG2O1    NG2S0     5   112.500000   167.360000   0.00000000         0.00
  CG3C53    CG2O1    NG2S1     5   116.500000   669.440000   0.00000000         0.00
  CG3C53    CG2O1    NG2S2     5   112.500000   669.440000   0.00000000         0.00
  CG3C53    CG2O1    OG2D1     5   118.000000   669.440000   0.00000000         0.00
   NG2S0    CG2O1    OG2D1     5   124.000000   669.440000   0.00000000         0.00
   NG2S0    CG2O1    HGR52     5   115.000000   359.824000   0.00000000         0.00
   NG2S1    CG2O1    OG2D1     5   122.500000   669.440000   0.00000000         0.00
   NG2S2    CG2O1    OG2D1     5   122.500000   627.600000   0.23700000     41840.00
   NG2S2    CG2O1    HGR52     5   111.000000   368.192000   0.19800000     41840.00
   OG2D1    CG2O1    HGR52     5   122.000000   368.192000   0.00000000         0.00
  CG2R61    CG2O2    OG2D1     5   123.100000   585.760000   0.24420000     16736.00
  CG2R61    CG2O2    OG302     5   111.000000   418.400000   0.23600000     16736.00
  CG2R61    CG2O2    OG311     5   113.900000   334.720000   0.23700000     25104.00
   CG311    CG2O2    OG2D1     5   125.000000   585.760000   0.24420000     16736.00
   CG311    CG2O2    OG302     5   109.000000   460.240000   0.23260000     16736.00
   CG311    CG2O2    OG311     5   110.500000   460.240000   0.00000000         0.00
   CG321    CG2O2    OG2D1     5   125.000000   585.760000   0.24420000     16736.00
   CG321    CG2O2    OG302     5   109.000000   460.240000   0.23260000     16736.00
   CG321    CG2O2    OG311     5   110.500000   460.240000   0.00000000         0.00
   CG331    CG2O2    OG2D1     5   125.000000   585.760000   0.24420000     16736.00
   CG331    CG2O2    OG302     5   109.000000   460.240000   0.23260000     16736.00
   CG331    CG2O2    OG311     5   110.500000   460.240000   0.00000000         0.00
   OG2D1    CG2O2    OG302     5   125.900000   753.120000   0.22576000    133888.00
   OG2D1    CG2O2    OG311     5   123.000000   418.400000   0.22620000    175728.00
   OG2D1    CG2O2    HGR52     5   119.000000   326.352000   0.00000000         0.00
   OG311    CG2O2    HGR52     5   105.000000   393.296000   0.00000000         0.00
  CG2DC1    CG2O3    OG2D2     5   116.000000   334.720000   0.23530000     41840.00
  CG2DC2    CG2O3    OG2D2     5   116.000000   334.720000   0.23530000     41840.00
   CG2O5    CG2O3    OG2D2     5   116.000000   794.960000   0.00000000         0.00
  CG2R61    CG2O3    OG2D2     5   116.000000   334.720000   0.23530000     41840.00
   CG301    CG2O3    OG2D2     5   116.000000   334.720000   0.23530000     41840.00
   CG311    CG2O3    OG2D2     5   116.000000   334.720000   0.23530000     41840.00
   CG314    CG2O3    OG2D2     5   116.000000   334.720000   0.23530000     41840.00
   CG321    CG2O3    OG2D2     5   116.000000   334.720000   0.23530000     41840.00
   CG324    CG2O3    OG2D2     5   116.000000   334.720000   0.23530000     41840.00
   CG331    CG2O3    OG2D2     5   116.000000   334.720000   0.23530000     41840.00
  CG3C51    CG2O3    OG2D2     5   116.000000   334.720000   0.23530000     41840.00
  CG3C53    CG2O3    OG2D2     5   116.000000   334.720000   0.23530000     41840.00
   OG2D2    CG2O3    OG2D2     5   128.000000   836.800000   0.22587000     58576.00
   OG2D2    CG2O3    HGR52     5   116.000000   376.560000   0.00000000         0.00
  CG2DC1    CG2O4    OG2D1     5   126.000000   627.600000   0.00000000         0.00
  CG2DC1    CG2O4    HGR52     5   116.000000   125.520000   0.00000000         0.00
  CG2DC2    CG2O4    OG2D1     5   126.000000   627.600000   0.00000000         0.00
  CG2DC2    CG2O4    HGR52     5   116.000000   125.520000   0.00000000         0.00
  CG2R61    CG2O4    OG2D1     5   126.000000   627.600000   0.00000000         0.00
  CG2R61    CG2O4    HGR52     5   116.000000   125.520000   0.00000000         0.00
   CG321    CG2O4    OG2D1     5   126.000000   376.560000   0.00000000         0.00
   CG321    CG2O4    HGR52     5   116.000000   543.920000   0.00000000         0.00
   CG331    CG2O4    OG2D1     5   126.000000   376.560000   0.00000000         0.00
   CG331    CG2O4    HGR52     5   116.000000   543.920000   0.00000000         0.00
   OG2D1    CG2O4    HGR52     5   118.000000   543.920000   0.00000000         0.00
  CG2DC1    CG2O5    CG331     5   116.000000   292.880000   0.00000000         0.00
  CG2DC1    CG2O5    OG2D3     5   121.800000   585.760000   0.00000000         0.00
  CG2DC2    CG2O5    CG331     5   116.000000   292.880000   0.00000000         0.00
  CG2DC2    CG2O5    OG2D3     5   121.800000   585.760000   0.00000000         0.00
   CG2O3    CG2O5   CG2R61     5   117.200000   334.720000   0.00000000         0.00
   CG2O3    CG2O5    OG2D3     5   121.500000   794.960000   0.00000000         0.00
  CG2R61    CG2O5    CG311     5   117.200000   334.720000   0.00000000         0.00
  CG2R61    CG2O5    CG321     5   116.500000   167.360000   0.00000000         0.00
  CG2R61    CG2O5    CG331     5   116.500000   502.080000   0.00000000         0.00
  CG2R61    CG2O5    OG2D3     5   121.300000   585.760000   0.00000000         0.00
   CG311    CG2O5    OG2D3     5   121.500000   794.960000   0.00000000         0.00
   CG321    CG2O5    CG321     5   115.600000   292.880000   0.00000000         0.00
   CG321    CG2O5    CG331     5   115.600000   292.880000   0.00000000         0.00
   CG321    CG2O5    OG2D3     5   122.200000   627.600000   0.00000000         0.00
   CG331    CG2O5    CG331     5   115.600000   292.880000   0.00000000         0.00
   CG331    CG2O5    OG2D3     5   122.200000   627.600000   0.00000000         0.00
  NG2R51    CG2O6    NG2S1     5   112.300000   418.400000   0.00000000         0.00
  NG2R51    CG2O6    OG2D1     5   122.000000   585.760000   0.00000000         0.00
   NG2S1    CG2O6    OG2D1     5   125.700000   502.080000   0.00000000         0.00
   NG2S1    CG2O6    OG302     5   110.300000   753.120000   0.00000000         0.00
   NG2S2    CG2O6    NG2S2     5   115.000000   585.760000   0.00000000         0.00
   NG2S2    CG2O6    OG2D1     5   122.500000   627.600000   0.23700000     41840.00
   OG2D1    CG2O6    OG302     5   123.500000   585.760000   0.00000000         0.00
   OG2D2    CG2O6    OG2D2     5   120.000000   334.720000   0.22412700     83261.60
   OG2D2    CG2O6    OG311     5   120.000000   661.072000   0.00000000         0.00
   OG302    CG2O6    OG302     5   105.000000   711.280000   0.00000000         0.00
   SG2D1    CG2O6    SG311     5   124.000000   585.760000   0.00000000         0.00
   SG311    CG2O6    SG311     5   112.000000   334.720000   0.00000000         0.00
   NG2D1    CG2O7    OG2D5     5   172.000000   351.456000   0.00000000         0.00
   OG2D5    CG2O7    OG2D5     5   180.000000   376.560000   0.00000000         0.00
   CG2O1   CG2R51   CG2R51     5   130.000000   292.880000   0.00000000         0.00
   CG2O1   CG2R51   NG2R51     5   124.000000   292.880000   0.00000000         0.00
  CG2R51   CG2R51   CG2R51     5   107.200000   753.120000   0.00000000         0.00
  CG2R51   CG2R51   CG2R52     5   106.000000   753.120000   0.00000000         0.00
  CG2R51   CG2R51   CG2R53     5   116.500000   836.800000   0.00000000         0.00
  CG2R51   CG2R51   CG2R57     5   107.200000   753.120000   0.00000000         0.00
  CG2R51   CG2R51   CG2RC0     5   105.700000   711.280000   0.22610000     20920.00
  CG2R51   CG2R51   CG2RC7     5   106.900000   585.760000   0.00000000         0.00
  CG2R51   CG2R51    CG321     5   130.000000   383.254400   0.00000000         0.00
  CG2R51   CG2R51    CG331     5   130.000000   383.254400   0.00000000         0.00
  CG2R51   CG2R51   CG3C52     5   109.000000   962.320000   0.00000000         0.00
  CG2R51   CG2R51   CG3C54     5   109.000000   962.320000   0.00000000         0.00
  CG2R51   CG2R51   NG2R50     5   110.000000  1087.840000   0.00000000         0.00
  CG2R51   CG2R51   NG2R51     5   106.000000  1087.840000   0.00000000         0.00
  CG2R51   CG2R51   NG2R52     5   108.000000  1213.360000   0.00000000         0.00
  CG2R51   CG2R51   NG2R57     5   106.000000  1087.840000   0.00000000         0.00
  CG2R51   CG2R51   NG2RC0     5   108.200000  1087.840000   0.00000000         0.00
  CG2R51   CG2R51   NG3C51     5   111.800000   878.640000   0.00000000         0.00
  CG2R51   CG2R51    NG3P2     5   111.000000  1004.160000   0.00000000         0.00
  CG2R51   CG2R51   OG2R50     5   111.700000  1087.840000   0.00000000         0.00
  CG2R51   CG2R51   OG3C51     5   113.200000  1129.680000   0.00000000         0.00
  CG2R51   CG2R51   SG2R50     5   109.000000   878.640000   0.00000000         0.00
  CG2R51   CG2R51    SG3O2     5   129.000000   225.936000   0.00000000         0.00
  CG2R51   CG2R51    HGR51     5   126.400000   267.776000   0.21730000     20920.00
  CG2R51   CG2R51    HGR52     5   130.000000   184.096000   0.22150000     12552.00
  CG2R52   CG2R51    CG321     5   130.000000   167.360000   0.00000000         0.00
  CG2R52   CG2R51    HGR51     5   127.600000   125.520000   0.00000000         0.00
  CG2R53   CG2R51    HGR51     5   117.100000    83.680000   0.00000000         0.00
  CG2R57   CG2R51   NG2R51     5   106.000000  1087.840000   0.00000000         0.00
  CG2R57   CG2R51    HGR51     5   126.400000   267.776000   0.21730000     20920.00
  CG2R57   CG2R51    HGR52     5   130.000000   184.096000   0.22150000     12552.00
  CG2RC0   CG2R51    CG321     5   126.700000   251.040000   0.00000000         0.00
  CG2RC0   CG2R51    CG331     5   126.700000   251.040000   0.00000000         0.00
  CG2RC0   CG2R51   NG2R51     5   107.500000   836.800000   0.00000000         0.00
  CG2RC0   CG2R51    HGR51     5   126.400000   267.776000   0.22550000     20920.00
  CG2RC0   CG2R51    HGR52     5   128.500000   259.408000   0.00000000         0.00
  CG2RC7   CG2R51    HGR51     5   126.700000   267.776000   0.00000000         0.00
   CG321   CG2R51   NG2R50     5   120.000000   383.254400   0.00000000         0.00
   CG321   CG2R51   NG2R51     5   124.000000   383.254400   0.00000000         0.00
   CG321   CG2R51   NG2R52     5   122.000000   383.254400   0.00000000         0.00
   CG331   CG2R51   NG2R51     5   124.000000   383.254400   0.00000000         0.00
  CG3C52   CG2R51    HGR51     5   124.600000   242.672000   0.00000000         0.00
  CG3C54   CG2R51    HGR51     5   124.600000   108.784000   0.00000000         0.00
  NG2R50   CG2R51    HGR52     5   120.000000   209.200000   0.21400000     16736.00
  NG2R51   CG2R51    HGR52     5   124.000000   209.200000   0.21400000     16736.00
  NG2R52   CG2R51    HGR52     5   122.000000   184.096000   0.21800000     12552.00
  NG2R57   CG2R51    HGR52     5   124.000000   209.200000   0.21400000     16736.00
  NG2RC0   CG2R51    HGR52     5   121.800000   259.408000   0.00000000         0.00
  NG3C51   CG2R51    HGR52     5   118.200000   292.880000   0.00000000         0.00
   NG3P2   CG2R51    HGR52     5   119.000000   292.880000   0.00000000         0.00
  OG2R50   CG2R51    HGR52     5   118.300000   418.400000   0.00000000         0.00
  OG3C51   CG2R51    HGR52     5   116.800000   326.352000   0.00000000         0.00
  SG2R50   CG2R51    SG3O2     5   122.000000   225.936000   0.00000000         0.00
  SG2R50   CG2R51    HGR52     5   121.000000   376.560000   0.00000000         0.00
  CG2R51   CG2R52    CG321     5   130.000000   267.776000   0.00000000         0.00
  CG2R51   CG2R52   NG2R50     5   110.500000   920.480000   0.00000000         0.00
  CG2R51   CG2R52   NG2R52     5   110.000000  1012.528000   0.00000000         0.00
  CG2R51   CG2R52    HGR52     5   126.500000   267.776000   0.00000000         0.00
  CG2R52   CG2R52   NG2R50     5   106.000000   585.760000   0.00000000         0.00
  CG2R52   CG2R52    HGR52     5   131.000000   251.040000   0.00000000         0.00
  CG2RC0   CG2R52   NG2R50     5   110.400000  1255.200000   0.00000000         0.00
  CG2RC0   CG2R52    HGR52     5   126.600000   267.776000   0.00000000         0.00
   CG321   CG2R52   NG2R50     5   120.000000   376.560000   0.00000000         0.00
  CG3C52   CG2R52   NG2R50     5   112.000000  1422.560000   0.00000000         0.00
  CG3C52   CG2R52    HGR52     5   125.000000   393.296000   0.00000000         0.00
  NG2R50   CG2R52    HGR52     5   123.000000   267.776000   0.00000000         0.00
  NG2R52   CG2R52    HGR52     5   123.500000   292.880000   0.00000000         0.00
  CG251O   CG2R53   NG2R53     5   108.500000   460.240000   0.00000000         0.00
  CG251O   CG2R53    OG2D1     5   124.500000   460.240000   0.00000000         0.00
  CG252O   CG2R53   NG2R53     5   108.500000   460.240000   0.00000000         0.00
  CG252O   CG2R53    OG2D1     5   124.500000   460.240000   0.00000000         0.00
  CG25C1   CG2R53   NG2R51     5   107.000000   418.400000   0.00000000         0.00
  CG25C1   CG2R53    OG2D1     5   125.500000   460.240000   0.00000000         0.00
  CG25C2   CG2R53   NG2R51     5   107.000000   418.400000   0.00000000         0.00
  CG25C2   CG2R53    OG2D1     5   125.500000   460.240000   0.00000000         0.00
  CG2R51   CG2R53    OG2D1     5   127.500000   508.774400   0.00000000         0.00
  CG2R51   CG2R53   OG3C51     5   105.000000   548.104000   0.00000000         0.00
  CG2R61   CG2R53   NG2R50     5   123.000000   292.880000   0.00000000         0.00
  CG2R61   CG2R53   SG2R50     5   119.800000   209.200000   0.00000000         0.00
  CG3C41   CG2R53   NG2R43     5   104.500000  1004.160000   0.00000000         0.00
  CG3C41   CG2R53    OG2D1     5   135.700000   502.080000   0.00000000         0.00
  CG3C50   CG2R53   NG2R53     5   106.000000   669.440000   0.00000000         0.00
  CG3C50   CG2R53    OG2D1     5   126.200000   460.240000   0.00000000         0.00
  CG3C52   CG2R53   NG2R53     5   105.500000  1004.160000   0.00000000         0.00
  CG3C52   CG2R53    OG2D1     5   126.700000   543.920000   0.00000000         0.00
  CG3C52   CG2R53   OG3C51     5   105.800000   753.120000   0.00000000         0.00
  NG2R43   CG2R53    OG2D1     5   134.300000   502.080000   0.00000000         0.00
  NG2R50   CG2R53   NG2R50     5   111.000000   836.800000   0.00000000         0.00
  NG2R50   CG2R53   NG2R51     5   113.000000   836.800000   0.00000000         0.00
  NG2R50   CG2R53   NG3C51     5   117.400000  1338.880000   0.00000000         0.00
  NG2R50   CG2R53   OG2R50     5   115.700000  1004.160000   0.00000000         0.00
  NG2R50   CG2R53   SG2R50     5   117.200000   920.480000   0.00000000         0.00
  NG2R50   CG2R53    HGR52     5   124.800000   326.352000   0.00000000         0.00
  NG2R51   CG2R53    OG2D1     5   127.500000   585.760000   0.00000000         0.00
  NG2R51   CG2R53    HGR52     5   122.200000   334.720000   0.00000000         0.00
  NG2R52   CG2R53   NG2R52     5   108.000000  1213.360000   0.00000000         0.00
  NG2R52   CG2R53    HGR53     5   126.000000   267.776000   0.21400000     20920.00
  NG2R53   CG2R53   NG2R53     5   104.400000   627.600000   0.00000000         0.00
  NG2R53   CG2R53    OG2D1     5   127.800000   543.920000   0.00000000         0.00
  NG2R53   CG2R53    SG2D1     5   127.000000   376.560000   0.00000000         0.00
  NG2R53   CG2R53    SG311     5   109.000000   585.760000   0.00000000         0.00
  NG3C51   CG2R53    HGR52     5   117.800000   267.776000   0.00000000         0.00
   OG2D1   CG2R53   OG3C51     5   127.500000   535.552000   0.00000000         0.00
   OG2D1   CG2R53    SG311     5   125.000000   460.240000   0.00000000         0.00
  OG2R50   CG2R53    HGR52     5   119.500000   209.200000   0.21400000     16736.00
   SG2D1   CG2R53    SG311     5   124.000000   376.560000   0.00000000         0.00
  SG2R50   CG2R53    HGR52     5   118.000000   251.040000   0.00000000         0.00
  CG2R51   CG2R57   CG2R51     5   107.200000   753.120000   0.00000000         0.00
  CG2R51   CG2R57   CG2R57     5   126.400000   276.144000   0.00000000         0.00
  CG2R51   CG2R57   NG2R57     5   126.400000   355.640000   0.00000000         0.00
   CG1N1   CG2R61   CG2R61     5   120.000000   292.880000   0.00000000         0.00
  CG2DC1   CG2R61   CG2R61     5   120.000000   301.248000   0.00000000         0.00
  CG2DC2   CG2R61   CG2R61     5   120.000000   301.248000   0.00000000         0.00
   CG2N2   CG2R61   CG2R61     5   120.000000   209.200000   0.00000000         0.00
   CG2O1   CG2R61   CG2R61     5   119.000000   376.560000   0.00000000         0.00
   CG2O1   CG2R61   CG2RC0     5   120.000000   502.080000   0.00000000         0.00
   CG2O2   CG2R61   CG2R61     5   120.000000   376.560000   0.00000000         0.00
   CG2O3   CG2R61   CG2R61     5   119.000000   376.560000   0.00000000         0.00
   CG2O4   CG2R61   CG2R61     5   119.800000   376.560000   0.00000000         0.00
   CG2O5   CG2R61   CG2R61     5   120.000000   376.560000   0.00000000         0.00
  CG2R53   CG2R61   CG2R61     5   120.000000   267.776000   0.00000000         0.00
  CG2R61   CG2R61   CG2R61     5   120.000000   334.720000   0.24162000     29288.00
  CG2R61   CG2R61   CG2R62     5   119.000000   334.720000   0.24162000     29288.00
  CG2R61   CG2R61   CG2R63     5   120.000000   334.720000   0.24162000     29288.00
  CG2R61   CG2R61   CG2R64     5   115.500000   334.720000   0.24162000     29288.00
  CG2R61   CG2R61   CG2R66     5   119.000000   334.720000   0.24162000     29288.00
  CG2R61   CG2R61   CG2R67     5   120.000000   334.720000   0.00000000         0.00
  CG2R61   CG2R61   CG2RC0     5   120.000000   418.400000   0.00000000         0.00
  CG2R61   CG2R61    CG311     5   120.000000   383.254400   0.00000000         0.00
  CG2R61   CG2R61    CG312     5   120.000000   383.254400   0.00000000         0.00
  CG2R61   CG2R61    CG321     5   120.000000   383.254400   0.00000000         0.00
  CG2R61   CG2R61    CG324     5   120.000000   383.254400   0.00000000         0.00
  CG2R61   CG2R61    CG331     5   120.000000   383.254400   0.00000000         0.00
  CG2R61   CG2R61    NG2O1     5   120.000000   167.360000   0.00000000         0.00
  CG2R61   CG2R61   NG2R51     5   121.000000   502.080000   0.00000000         0.00
  CG2R61   CG2R61   NG2R60     5   124.000000   167.360000   0.00000000         0.00
  CG2R61   CG2R61   NG2R61     5   120.000000  1046.000000   0.00000000         0.00
  CG2R61   CG2R61   NG2R62     5   124.000000   167.360000   0.00000000         0.00
  CG2R61   CG2R61   NG2RC0     5   121.400000   836.800000   0.00000000         0.00
  CG2R61   CG2R61    NG2S1     5   120.000000   334.720000   0.24162000     29288.00
  CG2R61   CG2R61    NG2S3     5   121.000000   502.080000   0.00000000         0.00
  CG2R61   CG2R61    NG301     5   120.000000   351.456000   0.00000000         0.00
  CG2R61   CG2R61    NG311     5   120.000000   334.720000   0.00000000         0.00
  CG2R61   CG2R61    NG3N1     5   122.000000   401.664000   0.00000000         0.00
  CG2R61   CG2R61    OG301     5   120.000000   920.480000   0.00000000         0.00
  CG2R61   CG2R61    OG303     5   120.000000   627.600000   0.00000000         0.00
  CG2R61   CG2R61    OG311     5   120.000000   378.233600   0.00000000         0.00
  CG2R61   CG2R61    OG312     5   120.000000   334.720000   0.00000000         0.00
  CG2R61   CG2R61   OG3R60     5   120.000000   334.720000   0.00000000         0.00
  CG2R61   CG2R61    SG311     5   120.000000   334.720000   0.00000000         0.00
  CG2R61   CG2R61    SG3O1     5   122.300000    83.680000   0.00000000         0.00
  CG2R61   CG2R61    SG3O2     5   119.000000   292.880000   0.00000000         0.00
  CG2R61   CG2R61    CLGR1     5   120.000000   502.080000   0.00000000         0.00
  CG2R61   CG2R61    BRGR1     5   120.000000   376.560000   0.00000000         0.00
  CG2R61   CG2R61     IGR1     5   120.000000   376.560000   0.00000000         0.00
  CG2R61   CG2R61    HGR61     5   120.000000   251.040000   0.21525000     18409.60
  CG2R61   CG2R61    HGR62     5   120.000000   251.040000   0.21525000     18409.60
  CG2R62   CG2R61    HGR61     5   121.000000   167.360000   0.21525000     18409.60
  CG2R63   CG2R61    HGR62     5   120.000000   150.624000   0.21525000     18409.60
  CG2R64   CG2R61   NG2R60     5   123.400000   167.360000   0.00000000         0.00
  CG2R64   CG2R61    OG311     5   120.000000   378.233600   0.00000000         0.00
  CG2R64   CG2R61    HGR61     5   120.000000   251.040000   0.21525000     18409.60
  CG2R66   CG2R61   CG2R66     5   117.000000   334.720000   0.24162000     29288.00
  CG2R66   CG2R61    CG331     5   120.000000   383.254400   0.00000000         0.00
  CG2R66   CG2R61   NG2R60     5   124.000000   167.360000   0.00000000         0.00
  CG2R66   CG2R61    NG2S1     5   120.000000   334.720000   0.24162000     29288.00
  CG2R66   CG2R61    HGR62     5   121.500000   251.040000   0.21525000     18409.60
  CG2R67   CG2R61   NG2R60     5   124.000000   167.360000   0.00000000         0.00
  CG2R67   CG2R61    HGR61     5   120.000000   251.040000   0.00000000         0.00
  CG2R67   CG2R61    HGR62     5   120.000000   251.040000   0.00000000         0.00
  CG2RC0   CG2R61   NG2R62     5   119.000000   167.360000   0.00000000         0.00
  CG2RC0   CG2R61    HGR61     5   120.000000   251.040000   0.21460000     18409.60
  CG2RC0   CG2R61    HGR62     5   121.500000   251.040000   0.00000000         0.00
   CG321   CG2R61   NG2R60     5   122.300000   383.254400   0.00000000         0.00
   CG331   CG2R61   NG2R60     5   122.300000   383.254400   0.00000000         0.00
  NG2R60   CG2R61    BRGR1     5   120.000000   376.560000   0.00000000         0.00
  NG2R60   CG2R61    HGR62     5   116.000000   251.040000   0.21000000     29288.00
  NG2R61   CG2R61    HGR62     5   115.000000   276.144000   0.00000000         0.00
  NG2R62   CG2R61    HGR62     5   116.000000   251.040000   0.21000000     29288.00
  NG2RC0   CG2R61    HGR62     5   118.600000   251.040000   0.00000000         0.00
   CG2O1   CG2R62   CG2R62     5   131.800000    83.680000   0.00000000         0.00
  CG2R61   CG2R62   CG2R62     5   121.000000   334.720000   0.00000000         0.00
  CG2R61   CG2R62   CG2R63     5   122.300000  1004.160000   0.00000000         0.00
  CG2R61   CG2R62   NG2R61     5   116.100000   192.464000   0.00000000         0.00
  CG2R61   CG2R62   NG2R62     5   118.000000   251.040000   0.00000000         0.00
  CG2R61   CG2R62   OG3R60     5   119.700000   334.720000   0.00000000         0.00
  CG2R62   CG2R62   CG2R62     5   118.000000   334.720000   0.00000000         0.00
  CG2R62   CG2R62   CG2R63     5   116.700000  1004.160000   0.00000000         0.00
  CG2R62   CG2R62   CG2R64     5   117.800000   711.280000   0.00000000         0.00
  CG2R62   CG2R62   CG2R67     5   121.000000   334.720000   0.00000000         0.00
  CG2R62   CG2R62    CG331     5   124.200000   334.720000   0.00000000         0.00
  CG2R62   CG2R62   NG2R61     5   122.900000   711.280000   0.00000000         0.00
  CG2R62   CG2R62   NG2R62     5   121.000000   167.360000   0.00000000         0.00
  CG2R62   CG2R62   NG2R67     5   122.900000   711.280000   0.00000000         0.00
  CG2R62   CG2R62   OG3R60     5   119.300000    83.680000   0.00000000         0.00
  CG2R62   CG2R62    HGR62     5   119.000000   351.456000   0.00000000         0.00
  CG2R62   CG2R62    HGR63     5   120.500000   669.440000   0.00000000         0.00
  CG2R63   CG2R62   CG2R67     5   122.300000  1004.160000   0.00000000         0.00
  CG2R63   CG2R62    CG331     5   118.700000   317.984000   0.00000000         0.00
  CG2R63   CG2R62    HGR62     5   120.300000   251.040000   0.00000000         0.00
  CG2R64   CG2R62    HGR62     5   120.100000   317.984000   0.00000000         0.00
  CG2R67   CG2R62   NG2R61     5   116.100000   192.464000   0.00000000         0.00
  CG2R67   CG2R62   NG2R62     5   118.000000   251.040000   0.00000000         0.00
  CG2R67   CG2R62    HGR62     5   119.000000   351.456000   0.00000000         0.00
  CG2R67   CG2R62    HGR63     5   120.500000   669.440000   0.00000000         0.00
  NG2R61   CG2R62   NG2R62     5   124.000000   418.400000   0.00000000         0.00
  NG2R61   CG2R62    HGR62     5   115.000000   368.192000   0.00000000         0.00
  NG2R61   CG2R62    HGR63     5   117.500000   669.440000   0.00000000         0.00
  NG2R62   CG2R62    HGR62     5   120.000000   196.648000   0.21000000     29288.00
  NG2R62   CG2R62    HGR63     5   118.500000   422.584000   0.00000000         0.00
  NG2R67   CG2R62    HGR62     5   118.100000   368.192000   0.00000000         0.00
  CG2R61   CG2R63   NG2R61     5   111.900000   493.712000   0.00000000         0.00
  CG2R61   CG2R63   NG2R67     5   113.400000   493.712000   0.00000000         0.00
  CG2R61   CG2R63    SG2D1     5   125.100000   317.984000   0.00000000         0.00
  CG2R62   CG2R63   CG2R62     5   120.800000    83.680000   0.00000000         0.00
  CG2R62   CG2R63   NG2R61     5   113.500000   585.760000   0.00000000         0.00
  CG2R62   CG2R63   NG2R67     5   115.700000   585.760000   0.00000000         0.00
  CG2R62   CG2R63    OG2D4     5   124.600000   836.800000   0.00000000         0.00
  CG2R62   CG2R63   OG3R60     5   121.500000    83.680000   0.00000000         0.00
  CG2R62   CG2R63    SG2D1     5   123.500000   435.136000   0.00000000         0.00
  CG2RC0   CG2R63   NG2R61     5   107.800000   585.760000   0.00000000         0.00
  CG2RC0   CG2R63    OG2D4     5   124.700000   418.400000   0.00000000         0.00
  NG2R61   CG2R63   NG2R61     5   114.000000   418.400000   0.00000000         0.00
  NG2R61   CG2R63   NG2R62     5   116.800000   418.400000   0.00000000         0.00
  NG2R61   CG2R63   NG2R67     5   114.000000   418.400000   0.00000000         0.00
  NG2R61   CG2R63    OG2D4     5   119.400000  1087.840000   0.00000000         0.00
  NG2R61   CG2R63    SG2D1     5   123.000000   468.608000   0.00000000         0.00
  NG2R62   CG2R63    OG2D4     5   123.800000  1087.840000   0.00000000         0.00
  NG2R67   CG2R63    OG2D4     5   119.700000  1087.840000   0.00000000         0.00
  NG2R67   CG2R63    SG2D1     5   123.000000   468.608000   0.00000000         0.00
   OG2D4   CG2R63   OG3R60     5   113.900000   167.360000   0.00000000         0.00
  CG2R61   CG2R64   NG2R51     5   120.000000   334.720000   0.00000000         0.00
  CG2R61   CG2R64   NG2R60     5   124.000000   167.360000   0.00000000         0.00
  CG2R61   CG2R64   NG2R62     5   128.000000   167.360000   0.00000000         0.00
  CG2R61   CG2R64    NG2S1     5   120.000000   334.720000   0.24162000     29288.00
  CG2R62   CG2R64   NG2R62     5   119.300000   711.280000   0.00000000         0.00
  CG2R62   CG2R64    NG2S3     5   118.400000   677.808000   0.00000000         0.00
  CG2R62   CG2R64    NG301     5   120.700000   560.656000   0.00000000         0.00
  CG2RC0   CG2R64   NG2R62     5   110.700000   502.080000   0.00000000         0.00
  CG2RC0   CG2R64    NG2S3     5   118.600000   418.400000   0.00000000         0.00
  CG2RC0   CG2R64    NG301     5   120.000000   334.720000   0.00000000         0.00
  NG2R51   CG2R64   NG2R60     5   116.000000   334.720000   0.00000000         0.00
  NG2R60   CG2R64    NG2S1     5   120.000000   334.720000   0.24162000     29288.00
  NG2R61   CG2R64   NG2R62     5   122.200000   585.760000   0.00000000         0.00
  NG2R61   CG2R64    NG2S3     5   115.400000   794.960000   0.00000000         0.00
  NG2R61   CG2R64    SG311     5   121.800000   167.360000   0.00000000         0.00
  NG2R61   CG2R64    HGR62     5   119.000000   669.440000   0.00000000         0.00
  NG2R62   CG2R64   NG2R62     5   128.000000   502.080000   0.00000000         0.00
  NG2R62   CG2R64   NG2R67     5   125.000000   585.760000   0.00000000         0.00
  NG2R62   CG2R64    NG2S3     5   122.400000   794.960000   0.00000000         0.00
  NG2R62   CG2R64    NG301     5   120.000000   652.704000   0.00000000         0.00
  NG2R62   CG2R64    SG311     5   116.000000   451.872000   0.00000000         0.00
  NG2R62   CG2R64    HGR62     5   116.000000   317.984000   0.00000000         0.00
  NG2R67   CG2R64    HGR62     5   119.000000   669.440000   0.00000000         0.00
  CG2R61   CG2R66   CG2R61     5   122.500000   334.720000   0.24162000     29288.00
  CG2R61   CG2R66   CG2R67     5   122.500000   334.720000   0.24162000     29288.00
  CG2R61   CG2R66     FGR1     5   118.750000   502.080000   0.00000000         0.00
  CG2R67   CG2R66     FGR1     5   118.750000   502.080000   0.00000000         0.00
  CG2R61   CG2R67   CG2R61     5   120.000000   334.720000   0.00000000         0.00
  CG2R61   CG2R67   CG2R66     5   120.000000   334.720000   0.00000000         0.00
  CG2R61   CG2R67   CG2R67     5   120.000000   334.720000   0.00000000         0.00
  CG2R61   CG2R67   CG2RC0     5   120.000000   418.400000   0.00000000         0.00
  CG2R61   CG2R67   NG2R60     5   126.800000   485.344000   0.00000000         0.00
  CG2R61   CG2R67   NG2R67     5   120.000000   418.400000   0.00000000         0.00
  CG2R62   CG2R67   CG2R62     5   120.000000   334.720000   0.00000000         0.00
  CG2R62   CG2R67   CG2R67     5   120.000000   334.720000   0.00000000         0.00
  CG2R66   CG2R67   CG2R67     5   120.000000   334.720000   0.00000000         0.00
  CG2R67   CG2R67   CG2RC0     5   110.000000   460.240000   0.00000000         0.00
  CG2R67   CG2R67   NG2R60     5   113.200000   368.192000   0.00000000         0.00
  CG2R71   CG2R71   CG2R71     5   128.600000   251.040000   0.00000000         0.00
  CG2R71   CG2R71   CG2RC7     5   129.300000   753.120000   0.00000000         0.00
  CG2R71   CG2R71    HGR71     5   115.700000   309.616000   0.00000000         0.00
  CG2RC7   CG2R71    HGR71     5   115.000000   267.776000   0.00000000         0.00
  CG25C1   CG2RC0   CG2R61     5   125.000000   334.720000   0.00000000         0.00
  CG25C1   CG2RC0   CG2RC0     5   107.000000   167.360000   0.00000000         0.00
  CG25C2   CG2RC0   CG2R61     5   125.000000   334.720000   0.00000000         0.00
  CG25C2   CG2RC0   CG2RC0     5   107.000000   167.360000   0.00000000         0.00
  CG2R51   CG2RC0   CG2R61     5   132.000000  1087.840000   0.00000000         0.00
  CG2R51   CG2RC0   CG2RC0     5   108.000000   711.280000   0.00000000         0.00
  CG2R51   CG2RC0   NG2RC0     5   109.200000   753.120000   0.00000000         0.00
  CG2R52   CG2RC0   CG2R61     5   134.100000   502.080000   0.00000000         0.00
  CG2R52   CG2RC0   CG2RC0     5   105.900000   753.120000   0.00000000         0.00
  CG2R61   CG2RC0   CG2R67     5   120.000000   418.400000   0.00000000         0.00
  CG2R61   CG2RC0   CG2RC0     5   120.000000   418.400000   0.00000000         0.00
  CG2R61   CG2RC0   CG3C50     5   130.000000   418.400000   0.00000000         0.00
  CG2R61   CG2RC0   CG3C52     5   130.000000   502.080000   0.00000000         0.00
  CG2R61   CG2RC0   NG2R50     5   130.000000  1087.840000   0.00000000         0.00
  CG2R61   CG2RC0   NG2R51     5   132.600000  1087.840000   0.00000000         0.00
  CG2R61   CG2RC0   NG2R53     5   130.000000   418.400000   0.00000000         0.00
  CG2R61   CG2RC0   NG2RC0     5   118.800000   669.440000   0.00000000         0.00
  CG2R61   CG2RC0   NG3C51     5   130.700000   292.880000   0.00000000         0.00
  CG2R61   CG2RC0   OG2R50     5   129.400000   836.800000   0.00000000         0.00
  CG2R61   CG2RC0   OG3C51     5   125.300000   418.400000   0.00000000         0.00
  CG2R61   CG2RC0   SG2R50     5   123.700000   376.560000   0.00000000         0.00
  CG2R63   CG2RC0   CG2RC0     5   119.600000   585.760000   0.00000000         0.00
  CG2R63   CG2RC0   NG2R50     5   129.000000  1046.000000   0.00000000         0.00
  CG2R64   CG2RC0   CG2RC0     5   121.000000   502.080000   0.00000000         0.00
  CG2R64   CG2RC0   NG2R50     5   129.000000   836.800000   0.00000000         0.00
  CG2R67   CG2RC0   CG3C52     5   110.000000   920.480000   0.00000000         0.00
  CG2R67   CG2RC0   NG2R51     5   105.700000   836.800000   0.00000000         0.00
  CG2RC0   CG2RC0   CG3C50     5   110.000000   585.760000   0.00000000         0.00
  CG2RC0   CG2RC0   CG3C52     5   110.000000   920.480000   0.00000000         0.00
  CG2RC0   CG2RC0   NG2R50     5   110.000000   836.800000   0.00000000         0.00
  CG2RC0   CG2RC0   NG2R51     5   105.700000   836.800000   0.00000000         0.00
  CG2RC0   CG2RC0   NG2R53     5   110.000000   585.760000   0.00000000         0.00
  CG2RC0   CG2RC0   NG2R62     5   127.400000   502.080000   0.00000000         0.00
  CG2RC0   CG2RC0   NG3C51     5   109.300000   836.800000   0.00000000         0.00
  CG2RC0   CG2RC0   OG2R50     5   110.600000   920.480000   0.00000000         0.00
  CG2RC0   CG2RC0   OG3C51     5   114.700000   669.440000   0.00000000         0.00
  CG2RC0   CG2RC0   SG2R50     5   116.300000   585.760000   0.00000000         0.00
  NG2R50   CG2RC0   NG2R62     5   122.600000   167.360000   0.00000000         0.00
  NG2R51   CG2RC0   NG2R62     5   126.900000   836.800000   0.00000000         0.00
  CG2R51   CG2RC7   CG2R71     5   122.700000   251.040000   0.00000000         0.00
  CG2R51   CG2RC7   CG2RC7     5   109.500000   920.480000   0.00000000         0.00
  CG2R71   CG2RC7   CG2RC7     5   127.800000   251.040000   0.00000000         0.00
   CG2D1    CG301    CG311     5   112.200000   267.776000   0.00000000         0.00
   CG2D1    CG301    CG321     5   112.200000   267.776000   0.00000000         0.00
   CG2D1    CG301    CG331     5   112.200000   267.776000   0.00000000         0.00
  CG2DC1    CG301    CG321     5   112.200000   267.776000   0.00000000         0.00
  CG2DC1    CG301    CG331     5   112.200000   267.776000   0.00000000         0.00
  CG2DC2    CG301    CG321     5   112.200000   267.776000   0.00000000         0.00
  CG2DC2    CG301    CG331     5   112.200000   267.776000   0.00000000         0.00
   CG2O3    CG301    CG331     5   108.000000   435.136000   0.00000000         0.00
   CG2O3    CG301    OG301     5   109.000000   376.560000   0.00000000         0.00
   CG2O3    CG301    OG311     5   110.100000   633.457600   0.00000000         0.00
   CG311    CG301    CG311     5   113.500000   488.272800   0.25610000      9338.69
   CG311    CG301    CG321     5   113.500000   488.272800   0.25610000      9338.69
   CG311    CG301    CG331     5   113.500000   488.272800   0.25610000      9338.69
   CG321    CG301    CG321     5   113.500000   488.272800   0.25610000      9338.69
   CG321    CG301    CG331     5   113.500000   488.272800   0.25610000      9338.69
   CG321    CG301    OG301     5   114.500000   380.744000   0.00000000         0.00
   CG331    CG301    CG331     5   113.500000   488.272800   0.25610000      9338.69
   CG331    CG301    OG301     5   111.500000   376.560000   0.00000000         0.00
   CG331    CG301    OG302     5   110.100000   633.457600   0.00000000         0.00
   CG331    CG301    OG311     5   110.100000   633.457600   0.00000000         0.00
   CG331    CG301    CLGA3     5   111.200000   811.696000   0.00000000         0.00
   CG331    CG301    BRGA3     5   111.200000   820.064000   0.00000000         0.00
   OG301    CG301    OG301     5   107.000000   589.860320   0.00000000         0.00
   OG301    CG301    OG311     5   116.500000   376.560000   0.00000000         0.00
   CLGA3    CG301    CLGA3     5   109.000000   794.960000   0.00000000         0.00
   BRGA3    CG301    BRGA3     5   110.500000   753.120000   0.00000000         0.00
   CG321    CG302     FGA3     5   112.000000   351.456000   0.23570000     25104.00
   CG331    CG302     FGA3     5   112.000000   351.456000   0.23570000     25104.00
    FGA3    CG302     FGA3     5   107.000000   987.424000   0.21550000     25104.00
   CG2O1    CG311    CG311     5   108.000000   435.136000   0.00000000         0.00
   CG2O1    CG311    CG321     5   108.000000   435.136000   0.00000000         0.00
   CG2O1    CG311    CG331     5   108.000000   435.136000   0.00000000         0.00
   CG2O1    CG311    NG2S1     5   107.000000   418.400000   0.00000000         0.00
   CG2O1    CG311     HGA1     5   109.500000   418.400000   0.00000000         0.00
   CG2O2    CG311    CG321     5   108.000000   435.136000   0.00000000         0.00
   CG2O2    CG311   NG2R53     5   107.000000   418.400000   0.00000000         0.00
   CG2O2    CG311    NG2S1     5   107.000000   418.400000   0.00000000         0.00
   CG2O2    CG311     HGA1     5   109.500000   418.400000   0.00000000         0.00
   CG2O3    CG311   CG2R61     5   107.500000   433.462400   0.00000000         0.00
   CG2O3    CG311    CG311     5   108.000000   435.136000   0.00000000         0.00
   CG2O3    CG311    CG321     5   108.000000   435.136000   0.00000000         0.00
   CG2O3    CG311    CG331     5   108.000000   435.136000   0.00000000         0.00
   CG2O3    CG311   NG2R53     5   107.000000   418.400000   0.00000000         0.00
   CG2O3    CG311    NG2S1     5   107.000000   418.400000   0.00000000         0.00
   CG2O3    CG311    OG301     5   109.000000   376.560000   0.00000000         0.00
   CG2O3    CG311     HGA1     5   109.500000   418.400000   0.00000000         0.00
   CG2O5    CG311    OG311     5   111.000000   937.216000   0.00000000         0.00
   CG2O5    CG311    OG312     5   111.000000  1087.840000   0.00000000         0.00
   CG2O5    CG311     HGA1     5   109.500000   418.400000   0.00000000         0.00
  CG2R61    CG311    CG321     5   107.500000   433.462400   0.00000000         0.00
  CG2R61    CG311    CG331     5   107.500000   433.462400   0.00000000         0.00
  CG2R61    CG311     HGA1     5   111.000000   359.824000   0.00000000         0.00
   CG301    CG311    CG311     5   108.000000   435.136000   0.00000000         0.00
   CG301    CG311    CG321     5   113.500000   488.272800   0.25610000      9338.69
   CG301    CG311     HGA1     5   110.100000   289.532800   0.21790000     18853.10
   CG311    CG311    CG311     5   111.000000   446.432800   0.25610000      6694.40
   CG311    CG311    CG321     5   111.000000   446.432800   0.25610000      6694.40
   CG311    CG311    CG331     5   108.500000   446.432800   0.25610000      6694.40
   CG311    CG311   CG3RC1     5   103.700000   446.432800   0.25610000      6694.40
   CG311    CG311    NG2S1     5   113.500000   585.760000   0.00000000         0.00
   CG311    CG311    OG311     5   110.100000   633.457600   0.00000000         0.00
   CG311    CG311     HGA1     5   110.100000   288.696000   0.21790000     18853.10
   CG314    CG311    CG321     5   111.000000   446.432800   0.25610000      6694.40
   CG314    CG311    CG331     5   108.500000   446.432800   0.25610000      6694.40
   CG314    CG311     HGA1     5   110.100000   288.696000   0.21790000     18853.10
   CG321    CG311    CG321     5   113.500000   488.272800   0.25610000      9338.69
   CG321    CG311    CG324     5   110.500000   488.272800   0.25610000      9338.69
   CG321    CG311    CG331     5   114.000000   446.432800   0.25610000      6694.40
   CG321    CG311   CG3C51     5   111.000000   446.432800   0.25610000      6694.40
   CG321    CG311   CG3RC1     5   103.700000   446.432800   0.25610000      6694.40
   CG321    CG311   NG2R53     5   113.500000   585.760000   0.00000000         0.00
   CG321    CG311    NG2S1     5   113.500000   585.760000   0.00000000         0.00
   CG321    CG311    OG302     5   109.700000   962.320000   0.00000000         0.00
   CG321    CG311    OG311     5   110.000000   633.457600   0.00000000         0.00
   CG321    CG311     HGA1     5   110.100000   288.696000   0.21790000     18853.10
   CG324    CG311    NG2S1     5   113.500000   585.760000   0.00000000         0.00
   CG324    CG311    OG311     5   112.100000   633.457600   0.00000000         0.00
   CG324    CG311     HGA1     5   111.800000   221.752000   0.21790000     18853.10
   CG331    CG311    CG331     5   114.000000   446.432800   0.25610000      6694.40
   CG331    CG311   CG3C51     5   108.500000   446.432800   0.25610000      6694.40
   CG331    CG311    NG2S1     5   113.500000   585.760000   0.00000000         0.00
   CG331    CG311    OG301     5   111.500000   376.560000   0.00000000         0.00
   CG331    CG311    OG302     5   110.100000   633.457600   0.00000000         0.00
   CG331    CG311    OG303     5   109.700000   962.320000   0.00000000         0.00
   CG331    CG311    OG311     5   110.100000   633.457600   0.00000000         0.00
   CG331    CG311    CLGA1     5   111.200000   736.384000   0.00000000         0.00
   CG331    CG311    BRGA2     5   111.000000   627.600000   0.00000000         0.00
   CG331    CG311     HGA1     5   110.100000   288.696000   0.21790000     18853.10
  CG3C51    CG311     HGA1     5   110.100000   289.532800   0.21790000     18853.10
  CG3RC1    CG311    OG311     5   110.100000   633.457600   0.00000000         0.00
  CG3RC1    CG311     HGA1     5   110.100000   288.696000   0.21790000     18853.10
  NG2R53    CG311     HGA1     5   108.000000   401.664000   0.00000000         0.00
   NG2S1    CG311     HGA1     5   108.000000   401.664000   0.00000000         0.00
   OG301    CG311     HGA1     5   109.500000   502.080000   0.00000000         0.00
   OG302    CG311     HGA1     5   109.500000   502.080000   0.00000000         0.00
   OG303    CG311     HGA1     5   109.500000   502.080000   0.00000000         0.00
   OG311    CG311    OG312     5   111.000000   936.379200   0.23500000     83680.00
   OG311    CG311     HGA1     5   108.890000   384.091200   0.00000000         0.00
   OG312    CG311     HGA1     5   117.800000   551.451200   0.00000000         0.00
   CLGA1    CG311    CLGA1     5   109.000000   794.960000   0.00000000         0.00
   CLGA1    CG311     HGA1     5   108.500000   368.192000   0.00000000         0.00
   BRGA2    CG311    BRGA2     5   110.000000   794.960000   0.00000000         0.00
   BRGA2    CG311     HGA1     5   107.000000   301.248000   0.00000000         0.00
  CG2R61    CG312      PG1     5   117.000000   753.120000   0.23000000     16736.00
  CG2R61    CG312      PG2     5   117.000000   753.120000   0.23000000     16736.00
  CG2R61    CG312     FGA2     5   115.000000   418.400000   0.23570000     25104.00
   CG331    CG312     FGA2     5   112.000000   418.400000   0.23570000     25104.00
   CG331    CG312     HGA7     5   112.000000   267.776000   0.21680000      2510.40
     PG1    CG312     FGA2     5   122.000000   418.400000   0.23570000     25104.00
     PG2    CG312     FGA2     5   122.000000   418.400000   0.23570000     25104.00
    FGA2    CG312     FGA2     5   107.000000  1255.200000   0.21700000      8368.00
    FGA2    CG312     HGA7     5   108.890000   350.619200   0.19800000      4184.00
   CG2O1    CG314    CG311     5   108.000000   435.136000   0.00000000         0.00
   CG2O1    CG314    CG321     5   108.000000   435.136000   0.00000000         0.00
   CG2O1    CG314    CG331     5   108.000000   435.136000   0.00000000         0.00
   CG2O1    CG314    NG3P3     5   110.000000   365.681600   0.00000000         0.00
   CG2O1    CG314     HGA1     5   109.500000   418.400000   0.00000000         0.00
   CG2O3    CG314    CG311     5   108.000000   435.136000   0.00000000         0.00
   CG2O3    CG314    CG321     5   108.000000   435.136000   0.00000000         0.00
   CG2O3    CG314    CG331     5   108.000000   435.136000   0.00000000         0.00
   CG2O3    CG314    NG3P3     5   110.000000   365.681600   0.00000000         0.00
   CG2O3    CG314     HGA1     5   109.500000   418.400000   0.00000000         0.00
   CG311    CG314    NG3P3     5   110.000000   566.513600   0.00000000         0.00
   CG311    CG314     HGA1     5   110.100000   288.696000   0.21790000     18853.10
   CG321    CG314    CG321     5   113.500000   488.272800   0.25610000      9338.69
   CG321    CG314    NG3P2     5   110.000000   334.720000   0.00000000         0.00
   CG321    CG314    NG3P3     5   110.000000   566.513600   0.00000000         0.00
   CG321    CG314     HGA1     5   110.100000   288.696000   0.21790000     18853.10
   CG331    CG314    NG3P3     5   110.000000   566.513600   0.00000000         0.00
   CG331    CG314     HGA1     5   110.100000   288.696000   0.21790000     18853.10
   NG3P2    CG314     HGA1     5   102.300000   376.560000   0.21010000     29288.00
   NG3P3    CG314     HGA1     5   107.500000   430.952000   0.00000000         0.00
   CG2D1    CG321    CG2D1     5   114.000000   251.040000   0.00000000         0.00
   CG2D1    CG321   CG2DC1     5   108.000000  1046.000000   0.00000000         0.00
   CG2D1    CG321   CG2DC2     5   108.000000  1046.000000   0.00000000         0.00
   CG2D1    CG321    CG311     5   112.200000   267.776000   0.00000000         0.00
   CG2D1    CG321    CG321     5   112.200000   267.776000   0.00000000         0.00
   CG2D1    CG321    CG331     5   112.200000   267.776000   0.00000000         0.00
   CG2D1    CG321    OG311     5   110.100000   633.457600   0.00000000         0.00
   CG2D1    CG321     HGA2     5   111.500000   376.560000   0.00000000         0.00
  CG2DC1    CG321    CG321     5   112.200000   267.776000   0.00000000         0.00
  CG2DC1    CG321    OG311     5   110.100000   633.457600   0.00000000         0.00
  CG2DC1    CG321   OG3R60     5    99.000000   167.360000   0.00000000         0.00
  CG2DC1    CG321     HGA2     5   111.500000   376.560000   0.00000000         0.00
  CG2DC2    CG321    CG321     5   112.200000   267.776000   0.00000000         0.00
  CG2DC2    CG321    OG311     5   110.100000   633.457600   0.00000000         0.00
  CG2DC2    CG321   OG3R60     5    99.000000   167.360000   0.00000000         0.00
  CG2DC2    CG321     HGA2     5   111.500000   376.560000   0.00000000         0.00
   CG2O1    CG321    CG311     5   108.000000   435.136000   0.00000000         0.00
   CG2O1    CG321    CG314     5   108.000000   435.136000   0.00000000         0.00
   CG2O1    CG321    CG321     5   108.000000   435.136000   0.00000000         0.00
   CG2O1    CG321    CG331     5   108.000000   435.136000   0.00000000         0.00
   CG2O1    CG321    NG2S1     5   107.000000   418.400000   0.00000000         0.00
   CG2O1    CG321     HGA2     5   109.500000   276.144000   0.21630000     25104.00
   CG2O2    CG321    CG311     5   108.000000   435.136000   0.00000000         0.00
   CG2O2    CG321    CG314     5   108.000000   435.136000   0.00000000         0.00
   CG2O2    CG321    CG321     5   108.000000   435.136000   0.00000000         0.00
   CG2O2    CG321    CG331     5   108.000000   435.136000   0.00000000         0.00
   CG2O2    CG321    NG2S1     5   107.000000   418.400000   0.00000000         0.00
   CG2O2    CG321    NG321     5   110.000000   365.681600   0.00000000         0.00
   CG2O2    CG321     HGA2     5   109.500000   276.144000   0.21630000     25104.00
   CG2O3    CG321    CG311     5   108.000000   435.136000   0.00000000         0.00
   CG2O3    CG321    CG314     5   108.000000   435.136000   0.00000000         0.00
   CG2O3    CG321    CG321     5   108.000000   435.136000   0.00000000         0.00
   CG2O3    CG321    CG331     5   108.000000   435.136000   0.00000000         0.00
   CG2O3    CG321    NG2S1     5   107.000000   418.400000   0.00000000         0.00
   CG2O3    CG321     HGA1     5   109.500000   418.400000   0.00000000         0.00
   CG2O3    CG321     HGA2     5   109.500000   276.144000   0.21630000     25104.00
   CG2O4    CG321    CG331     5   113.800000   502.080000   0.00000000         0.00
   CG2O4    CG321    CLGA1     5   111.820000   543.920000   0.00000000         0.00
   CG2O4    CG321     HGA2     5   109.500000   276.144000   0.21630000     25104.00
   CG2O5    CG321    CG321     5   113.800000   502.080000   0.00000000         0.00
   CG2O5    CG321    CG331     5   111.500000   502.080000   0.00000000         0.00
   CG2O5    CG321     HGA2     5   109.500000   418.400000   0.00000000         0.00
  CG2R51    CG321    CG311     5   114.000000   488.272800   0.00000000         0.00
  CG2R51    CG321    CG314     5   114.000000   488.272800   0.00000000         0.00
  CG2R51    CG321    CG321     5   114.000000   488.272800   0.00000000         0.00
  CG2R51    CG321    CG331     5   114.000000   488.272800   0.00000000         0.00
  CG2R51    CG321    NG301     5   107.000000   476.976000   0.00000000         0.00
  CG2R51    CG321     HGA2     5   109.500000   460.240000   0.00000000         0.00
  CG2R52    CG321    CG321     5   111.000000   485.344000   0.00000000         0.00
  CG2R52    CG321     HGA2     5   109.500000   418.400000   0.00000000         0.00
  CG2R61    CG321   CG2R61     5   107.500000   433.462400   0.00000000         0.00
  CG2R61    CG321    CG311     5   107.500000   433.462400   0.00000000         0.00
  CG2R61    CG321    CG314     5   107.500000   433.462400   0.00000000         0.00
  CG2R61    CG321    CG321     5   107.500000   433.462400   0.00000000         0.00
  CG2R61    CG321    CG331     5   107.500000   433.462400   0.00000000         0.00
  CG2R61    CG321    NG2S1     5   115.200000   443.504000   0.00000000         0.00
  CG2R61    CG321    OG302     5   110.100000   633.457600   0.00000000         0.00
  CG2R61    CG321    OG311     5   110.100000   633.457600   0.00000000         0.00
  CG2R61    CG321      PG1     5   111.000000   753.120000   0.23000000     16736.00
  CG2R61    CG321      PG2     5   111.000000   753.120000   0.23000000     16736.00
  CG2R61    CG321     HGA2     5   107.500000   412.542400   0.00000000         0.00
   CG301    CG321    CG321     5   113.500000   488.272800   0.25610000      9338.69
   CG301    CG321    CG331     5   113.500000   546.848800   0.00000000         0.00
   CG301    CG321     HGA2     5   110.100000   221.752000   0.21790000     18853.10
   CG302    CG321    OG311     5   110.100000   633.457600   0.00000000         0.00
   CG302    CG321     HGA2     5   110.100000   289.532800   0.21790000     18853.10
   CG311    CG321    CG311     5   113.500000   488.272800   0.25610000      9338.69
   CG311    CG321    CG314     5   113.500000   488.272800   0.25610000      9338.69
   CG311    CG321    CG321     5   113.500000   488.272800   0.25610000      9338.69
   CG311    CG321    CG324     5   110.500000   488.272800   0.25610000      9338.69
   CG311    CG321    CG331     5   113.500000   488.272800   0.25610000      9338.69
   CG311    CG321    NG2S1     5   113.500000   585.760000   0.00000000         0.00
   CG311    CG321    OG302     5   110.100000   633.457600   0.00000000         0.00
   CG311    CG321    OG303     5   110.100000   633.457600   0.00000000         0.00
   CG311    CG321    OG311     5   110.100000   633.457600   0.00000000         0.00
   CG311    CG321    SG311     5   112.500000   485.344000   0.00000000         0.00
   CG311    CG321     HGA2     5   110.100000   279.742240   0.21790000     18853.10
   CG314    CG321    CG321     5   113.500000   488.272800   0.25610000      9338.69
   CG314    CG321    NG2S1     5   113.500000   585.760000   0.00000000         0.00
   CG314    CG321    OG311     5   110.100000   633.457600   0.00000000         0.00
   CG314    CG321    SG311     5   112.500000   485.344000   0.00000000         0.00
   CG314    CG321     HGA2     5   110.100000   279.742240   0.21790000     18853.10
   CG321    CG321    CG321     5   113.600000   488.272800   0.25610000      9338.69
   CG321    CG321    CG324     5   110.500000   488.272800   0.25610000      9338.69
   CG321    CG321    CG331     5   115.000000   485.344000   0.25610000      6694.40
   CG321    CG321   CG3C50     5   112.000000   443.504000   0.25610000      6694.40
   CG321    CG321   CG3RC1     5   111.000000   446.432800   0.25610000      6694.40
   CG321    CG321    NG2D1     5   112.000000   861.904000   0.00000000         0.00
   CG321    CG321    NG2S1     5   113.500000   585.760000   0.00000000         0.00
   CG321    CG321    NG301     5   107.000000   476.976000   0.00000000         0.00
   CG321    CG321    NG311     5   110.000000   365.681600   0.00000000         0.00
   CG321    CG321    OG301     5   111.500000   376.560000   0.00000000         0.00
   CG321    CG321    OG302     5   110.100000   633.457600   0.00000000         0.00
   CG321    CG321    OG303     5   110.100000   633.457600   0.00000000         0.00
   CG321    CG321    OG311     5   110.100000   633.457600   0.00000000         0.00
   CG321    CG321   OG3C61     5   111.500000   376.560000   0.00000000         0.00
   CG321    CG321    SG311     5   114.500000   485.344000   0.00000000         0.00
   CG321    CG321    SG3O1     5   105.500000   359.824000   0.00000000         0.00
   CG321    CG321     HGA2     5   110.100000   221.752000   0.21790000     18853.10
   CG324    CG321    CG331     5   110.500000   488.272800   0.25610000      9338.69
   CG324    CG321    OG302     5   110.100000   633.457600   0.00000000         0.00
   CG324    CG321    OG303     5   110.100000   633.457600   0.00000000         0.00
   CG324    CG321    OG311     5   112.100000   633.457600   0.00000000         0.00
   CG324    CG321   OG3C61     5   106.500000   418.400000   0.00000000         0.00
   CG324    CG321    SG311     5   110.000000   585.760000   0.00000000         0.00
   CG324    CG321     HGA2     5   110.100000   221.752000   0.21790000     18853.10
   CG331    CG321    CG331     5   114.000000   446.432800   0.25610000      6694.40
   CG331    CG321   CG3C31     5   111.000000   446.432800   0.00000000         0.00
   CG331    CG321    NG2D1     5   114.000000   518.816000   0.00000000         0.00
   CG331    CG321   NG2R51     5   120.000000   585.760000   0.00000000         0.00
   CG331    CG321    NG2S1     5   120.000000   585.760000   0.00000000         0.00
   CG331    CG321    NG2S3     5   109.700000   228.446400   0.00000000         0.00
   CG331    CG321    NG311     5   112.200000   365.681600   0.00000000         0.00
   CG331    CG321    OG301     5   111.500000   376.560000   0.00000000         0.00
   CG331    CG321    OG302     5   110.100000   633.457600   0.00000000         0.00
   CG331    CG321    OG303     5   108.400000   585.760000   0.00000000         0.00
   CG331    CG321    OG311     5   110.100000   633.457600   0.00000000         0.00
   CG331    CG321    OG312     5   122.000000   543.920000   0.00000000         0.00
   CG331    CG321    SG301     5   112.500000   485.344000   0.00000000         0.00
   CG331    CG321    SG311     5   114.500000   485.344000   0.00000000         0.00
   CG331    CG321    SG3O1     5   105.500000   418.400000   0.00000000         0.00
   CG331    CG321    SG3O2     5   105.000000   376.560000   0.00000000         0.00
   CG331    CG321    SG3O3     5   105.000000   376.560000   0.00000000         0.00
   CG331    CG321    CLGA1     5   112.200000   594.128000   0.00000000         0.00
   CG331    CG321    BRGA1     5   111.000000   594.128000   0.00000000         0.00
   CG331    CG321     HGA2     5   110.100000   289.532800   0.21790000     18853.10
  CG3C31    CG321     HGA2     5   109.000000   351.456000   0.00000000         0.00
  CG3C50    CG321     HGA2     5   109.000000   267.776000   0.21790000     18853.10
  CG3C51    CG321    OG301     5   110.100000   633.457600   0.00000000         0.00
  CG3C51    CG321    OG303     5   110.100000   633.457600   0.00000000         0.00
  CG3C51    CG321    OG311     5   110.100000   633.457600   0.00000000         0.00
  CG3C51    CG321    SG311     5   112.500000   485.344000   0.00000000         0.00
  CG3C51    CG321     HGA2     5   110.100000   289.532800   0.21790000     18853.10
  CG3RC1    CG321    OG303     5   110.100000   633.457600   0.00000000         0.00
  CG3RC1    CG321     HGA2     5   110.100000   288.696000   0.21790000     18853.10
   NG2D1    CG321     HGA2     5   107.500000   376.560000   0.00000000         0.00
  NG2R51    CG321     HGA2     5   110.100000   279.742240   0.00000000         0.00
   NG2S1    CG321     HGA2     5   109.500000   430.952000   0.00000000         0.00
   NG2S3    CG321     HGA2     5   105.200000   320.494400   0.00000000         0.00
   NG301    CG321     HGA2     5   109.000000   271.123200   0.00000000         0.00
   NG311    CG321    NG311     5   113.000000   753.120000   0.00000000         0.00
   NG311    CG321     HGA2     5   109.500000   271.123200   0.21300000     41840.00
   NG321    CG321     HGA2     5   109.500000   271.123200   0.21400000     41840.00
   OG301    CG321     HGA2     5   108.890000   384.091200   0.00000000         0.00
   OG302    CG321     HGA2     5   109.500000   502.080000   0.00000000         0.00
   OG303    CG321     HGA2     5   109.500000   502.080000   0.00000000         0.00
   OG311    CG321     HGA2     5   108.890000   384.091200   0.00000000         0.00
   OG312    CG321     HGA2     5   118.300000   543.920000   0.00000000         0.00
  OG3C61    CG321   OG3C61     5   110.500000   376.560000   0.00000000         0.00
  OG3C61    CG321     HGA2     5   109.500000   376.560000   0.00000000         0.00
  OG3R60    CG321     HGA2     5   111.500000   460.240000   0.00000000         0.00
     PG1    CG321     HGA2     5   110.000000   753.120000   0.18020000      4518.72
     PG2    CG321     HGA2     5   110.000000   753.120000   0.18020000      4518.72
   SG301    CG321     HGA2     5   111.000000   317.984000   0.00000000         0.00
   SG311    CG321    SG311     5   117.000000   836.800000   0.00000000         0.00
   SG311    CG321     HGA2     5   111.300000   385.764800   0.00000000         0.00
   SG3O1    CG321     HGA2     5   109.000000   410.032000   0.00000000         0.00
   SG3O2    CG321     HGA2     5   107.000000   376.560000   0.00000000         0.00
   SG3O3    CG321     HGA2     5   107.000000   376.560000   0.00000000         0.00
   CLGA1    CG321     HGA2     5   107.000000   351.456000   0.00000000         0.00
   BRGA1    CG321     HGA2     5   106.000000   301.248000   0.00000000         0.00
    HGA2    CG321     HGA2     5   109.000000   297.064000   0.18020000      4518.72
   CG331    CG322     FGA1     5   112.000000   368.192000   0.23690000     25104.00
   CG331    CG322     HGA6     5   112.000000   259.408000   0.21680000      2510.40
    FGA1    CG322     HGA6     5   108.890000   481.160000   0.19970000      4184.00
    HGA6    CG322     HGA6     5   108.400000   297.064000   0.17460000      8702.72
   CG331    CG323    SG302     5   118.000000   460.240000   0.00000000         0.00
   CG331    CG323     HGA2     5   110.100000   289.532800   0.21790000     18853.10
   SG302    CG323     HGA2     5   112.300000   334.720000   0.00000000         0.00
   SG302    CG323     HGA3     5   112.300000   334.720000   0.00000000         0.00
    HGA2    CG323     HGA2     5   108.400000   297.064000   0.17750000     11715.20
    HGA3    CG323     HGA3     5   108.400000   297.064000   0.17750000     11715.20
   CG2O1    CG324    NG3P3     5   110.000000   365.681600   0.00000000         0.00
   CG2O1    CG324     HGA2     5   109.500000   276.144000   0.21630000     25104.00
   CG2O3    CG324    NG3P3     5   110.000000   365.681600   0.00000000         0.00
   CG2O3    CG324     HGA2     5   109.500000   276.144000   0.21630000     25104.00
  CG2R61    CG324    NG3P1     5   102.300000   376.560000   0.21010000     29288.00
  CG2R61    CG324     HGA2     5   107.500000   412.542400   0.00000000         0.00
   CG311    CG324    NG3P1     5   110.000000   836.800000   0.00000000         0.00
   CG311    CG324    NG3P2     5   110.000000   334.720000   0.00000000         0.00
   CG311    CG324     HGA2     5   111.800000   221.752000   0.21790000     18853.10
   CG321    CG324    NG2O1     5   109.000000   475.302400   0.00000000         0.00
   CG321    CG324    NG2P1     5   110.000000   566.513600   0.00000000         0.00
   CG321    CG324    NG3P0     5   115.000000   566.513600   0.00000000         0.00
   CG321    CG324    NG3P1     5   110.000000   836.800000   0.00000000         0.00
   CG321    CG324    NG3P2     5   110.000000   334.720000   0.00000000         0.00
   CG321    CG324    NG3P3     5   110.000000   566.513600   0.00000000         0.00
   CG321    CG324     HGA2     5   111.800000   221.752000   0.21790000     18853.10
   CG321    CG324     HGP5     5   110.100000   279.742240   0.21790000     18853.10
   CG331    CG324    NG3P0     5   115.000000   566.513600   0.00000000         0.00
   CG331    CG324    NG3P3     5   110.000000   566.513600   0.00000000         0.00
   CG331    CG324     HGA2     5   110.100000   289.532800   0.21790000     18853.10
   CG331    CG324     HGP5     5   110.100000   279.742240   0.21790000     18853.10
  CG3C31    CG324    NG3P3     5   110.000000   566.513600   0.00000000         0.00
  CG3C31    CG324     HGA2     5   110.100000   289.532800   0.00000000         0.00
   NG2O1    CG324     HGA2     5   106.300000   502.080000   0.00000000         0.00
   NG2P1    CG324     HGA2     5   110.100000   351.456000   0.00000000         0.00
   NG3P0    CG324     HGP5     5   109.500000   334.720000   0.21300000     22593.60
   NG3P1    CG324     HGA2     5   102.300000   376.560000   0.21010000     29288.00
   NG3P2    CG324     HGA2     5   102.300000   376.560000   0.21010000     29288.00
   NG3P3    CG324     HGA2     5   107.500000   376.560000   0.21010000     29288.00
    HGA2    CG324     HGA2     5   109.000000   297.064000   0.18020000      4518.72
    HGP5    CG324     HGP5     5   109.500000   200.832000   0.17670000     23430.40
   CG1N1    CG331     HGA3     5   110.500000   418.400000   0.00000000         0.00
   CG1T1    CG331     HGA3     5   111.500000   393.296000   0.00000000         0.00
   CG2D1    CG331     HGA3     5   111.500000   351.456000   0.00000000         0.00
  CG2DC1    CG331     HGA3     5   111.500000   351.456000   0.00000000         0.00
  CG2DC2    CG331     HGA3     5   111.500000   351.456000   0.00000000         0.00
   CG2N2    CG331     HGA3     5   109.500000   276.144000   0.21300000     25104.00
   CG2O1    CG331     HGA3     5   109.500000   276.144000   0.21630000     25104.00
   CG2O2    CG331     HGA3     5   109.500000   276.144000   0.21630000     25104.00
   CG2O3    CG331     HGA3     5   109.500000   276.144000   0.21630000     25104.00
   CG2O4    CG331     HGA3     5   109.500000   276.144000   0.21630000     25104.00
   CG2O5    CG331     HGA3     5   109.500000   418.400000   0.00000000         0.00
  CG2R51    CG331     HGA3     5   109.500000   460.240000   0.00000000         0.00
  CG2R61    CG331     HGA3     5   107.500000   412.542400   0.00000000         0.00
  CG2R62    CG331     HGA3     5   110.100000   279.742240   0.21790000     18853.10
   CG301    CG331     HGA3     5   110.100000   279.742240   0.21790000     18853.10
   CG302    CG331     HGA3     5   110.500000   276.144000   0.21550000     32635.20
   CG311    CG331     HGA3     5   110.100000   279.742240   0.21790000     18853.10
   CG312    CG331     HGA3     5   110.500000   276.144000   0.21680000     30961.60
   CG314    CG331     HGA3     5   110.100000   279.742240   0.21790000     18853.10
   CG321    CG331     HGA3     5   110.100000   289.532800   0.21790000     18853.10
   CG322    CG331     HGA3     5   110.500000   276.144000   0.21810000     31798.40
   CG323    CG331     HGA3     5   110.100000   289.532800   0.21790000     18853.10
   CG324    CG331     HGA3     5   110.100000   289.532800   0.21790000     18853.10
   CG331    CG331     HGA3     5   110.100000   313.800000   0.21790000     18853.10
  CG3C51    CG331     HGA3     5   110.100000   289.532800   0.21790000     18853.10
  CG3RC1    CG331     HGA3     5   110.100000   279.742240   0.21790000     18853.10
   NG2D1    CG331     HGA3     5   113.500000   351.456000   0.00000000         0.00
  NG2R51    CG331     HGA3     5   110.100000   279.742240   0.00000000         0.00
  NG2R53    CG331     HGA3     5   109.000000   326.352000   0.00000000         0.00
  NG2R61    CG331     HGA3     5   110.100000   279.742240   0.21790000     18853.10
   NG2S0    CG331     HGA3     5   105.000000   418.400000   0.00000000         0.00
   NG2S1    CG331     HGA3     5   109.500000   430.952000   0.00000000         0.00
   NG2S3    CG331     HGA3     5   107.500000   430.952000   0.00000000         0.00
   NG301    CG331     HGA3     5   109.700000   255.224000   0.21400000     41840.00
   NG311    CG331     HGA3     5   109.700000   255.224000   0.21400000     41840.00
   OG301    CG331     HGA3     5   108.890000   384.091200   0.00000000         0.00
   OG302    CG331     HGA3     5   109.500000   502.080000   0.00000000         0.00
   OG303    CG331     HGA3     5   109.500000   502.080000   0.00000000         0.00
   OG311    CG331     HGA3     5   108.890000   384.091200   0.00000000         0.00
   OG312    CG331     HGA3     5   118.300000   543.920000   0.00000000         0.00
   SG301    CG331     HGA3     5   111.000000   317.984000   0.00000000         0.00
   SG311    CG331     HGA3     5   111.300000   385.764800   0.00000000         0.00
   SG3O1    CG331     HGA3     5   110.600000   351.456000   0.00000000         0.00
   SG3O2    CG331     HGA3     5   108.500000   376.560000   0.00000000         0.00
   SG3O3    CG331     HGA3     5   111.300000   385.764800   0.00000000         0.00
    HGA3    CG331     HGA3     5   108.400000   297.064000   0.18020000      4518.72
   NG2O1    CG334     HGA3     5   108.000000   399.990400   0.00000000         0.00
   NG2P1    CG334     HGA3     5   110.100000   351.456000   0.00000000         0.00
   NG3P0    CG334     HGP5     5   109.500000   334.720000   0.21300000     22593.60
   NG3P1    CG334     HGA3     5   102.300000   376.560000   0.21010000     29288.00
   NG3P3    CG334     HGA3     5   107.500000   376.560000   0.21010000     29288.00
    HGA3    CG334     HGA3     5   108.400000   297.064000   0.18020000      4518.72
    HGP5    CG334     HGP5     5   109.500000   200.832000   0.17670000     23430.40
   NG301   CG3AM0   HGAAM0     5   109.500000   292.880000   0.21400000     41840.00
  HGAAM0   CG3AM0   HGAAM0     5   108.400000   297.064000   0.18020000      4518.72
   NG311   CG3AM1   HGAAM1     5   109.700000   255.224000   0.21400000     41840.00
  HGAAM1   CG3AM1   HGAAM1     5   109.000000   299.574400   0.18020000      4518.72
   NG321   CG3AM2   HGAAM2     5   109.500000   271.123200   0.21400000     41840.00
  HGAAM2   CG3AM2   HGAAM2     5   109.470000   292.880000   0.18020000      4518.72
   CG321   CG3C31   CG3C31     5   116.700000   563.584800   0.00000000         0.00
   CG321   CG3C31   OG3C31     5   115.500000   505.008800   0.00000000         0.00
   CG321   CG3C31     HGA1     5   115.400000   251.040000   0.00000000         0.00
   CG324   CG3C31   CG3C31     5   120.000000   488.272800   0.00000000         0.00
   CG324   CG3C31     HGA1     5   110.100000   289.532800   0.00000000         0.00
  CG3C31   CG3C31   CG3C31     5   111.000000   647.264800   0.25610000      6694.40
  CG3C31   CG3C31   OG3C31     5   103.000000   251.040000   0.00000000         0.00
  CG3C31   CG3C31     HGA1     5   117.100000   192.464000   0.21790000     18853.10
  CG3C31   CG3C31     HGA2     5   117.100000   192.464000   0.21790000     18853.10
  CG3RC1   CG3C31   CG3RC1     5    58.500000   446.432800   0.00000000         0.00
  CG3RC1   CG3C31     HGA2     5   110.100000   288.696000   0.21790000     18853.10
  OG3C31   CG3C31     HGA1     5   118.500000   535.552000   0.00000000         0.00
  OG3C31   CG3C31     HGA2     5   115.000000   573.208000   0.00000000         0.00
    HGA2   CG3C31     HGA2     5   117.000000   192.464000   0.18020000      4518.72
  CG2R53   CG3C41   CG3C41     5   106.000000   753.120000   0.00000000         0.00
  CG2R53   CG3C41     HGA2     5   112.300000   384.928000   0.00000000         0.00
  CG3C41   CG3C41   CG3C41     5   106.000000   585.760000   0.00000000         0.00
  CG3C41   CG3C41   NG2R43     5   104.500000   753.120000   0.00000000         0.00
  CG3C41   CG3C41   OG3C51     5    99.490000   744.752000   0.00000000         0.00
  CG3C41   CG3C41     HGA2     5   110.500000   384.928000   0.00000000         0.00
  NG2R43   CG3C41     HGA2     5   110.800000   426.768000   0.00000000         0.00
  OG3C51   CG3C41     HGA2     5   112.000000   460.240000   0.00000000         0.00
    HGA2   CG3C41     HGA2     5   105.000000   234.304000   0.18067000      4518.72
  CG2R53   CG3C50   CG2RC0     5   103.000000   376.560000   0.00000000         0.00
  CG2R53   CG3C50    CG321     5   103.000000   376.560000   0.00000000         0.00
  CG2RC0   CG3C50    CG321     5   105.000000   376.560000   0.00000000         0.00
   CG321   CG3C50    CG321     5   110.000000   485.344000   0.25610000      9338.69
   CG2O1   CG3C51   CG3C52     5   112.300000   435.136000   0.00000000         0.00
   CG2O1   CG3C51    NG2S0     5   108.200000   418.400000   0.00000000         0.00
   CG2O1   CG3C51     HGA1     5   112.000000   418.400000   0.00000000         0.00
   CG2O3   CG3C51   CG3C52     5   112.300000   435.136000   0.00000000         0.00
   CG2O3   CG3C51    NG2S0     5   108.200000   418.400000   0.00000000         0.00
   CG2O3   CG3C51     HGA1     5   112.000000   418.400000   0.00000000         0.00
   CG311   CG3C51   CG3C52     5   115.000000   485.344000   0.25610000      6694.40
   CG311   CG3C51   CG3RC1     5   108.000000   435.136000   0.00000000         0.00
   CG311   CG3C51     HGA1     5   110.100000   289.532800   0.21790000     18853.10
   CG321   CG3C51   CG3C51     5   115.000000   485.344000   0.25610000      6694.40
   CG321   CG3C51   CG3C52     5   115.000000   485.344000   0.25610000      6694.40
   CG321   CG3C51   CG3RC1     5   103.700000   446.432800   0.25610000      6694.40
   CG321   CG3C51   OG3C51     5   111.500000   376.560000   0.00000000         0.00
   CG321   CG3C51     HGA1     5   110.100000   289.532800   0.21790000     18853.10
   CG331   CG3C51   CG3C51     5   115.000000   485.344000   0.25610000      6694.40
   CG331   CG3C51   CG3C52     5   115.000000   485.344000   0.25610000      6694.40
   CG331   CG3C51   CG3RC1     5   108.500000   446.432800   0.25610000      6694.40
   CG331   CG3C51   OG3C51     5   111.500000   376.560000   0.00000000         0.00
   CG331   CG3C51     HGA1     5   110.100000   289.532800   0.21790000     18853.10
  CG3C51   CG3C51   CG3C51     5   109.500000   485.344000   0.25610000      9338.69
  CG3C51   CG3C51   CG3C52     5   109.500000   485.344000   0.25610000      9338.69
  CG3C51   CG3C51   CG3C53     5   111.000000   446.432800   0.25610000      6694.40
  CG3C51   CG3C51   CG3RC1     5   103.700000   446.432800   0.25610000      6694.40
  CG3C51   CG3C51   NG2R51     5   111.000000   920.480000   0.00000000         0.00
  CG3C51   CG3C51   NG2R61     5   111.000000   920.480000   0.00000000         0.00
  CG3C51   CG3C51    NG2S3     5   110.000000   365.681600   0.00000000         0.00
  CG3C51   CG3C51    NG301     5   111.000000   920.480000   0.00000000         0.00
  CG3C51   CG3C51    NG321     5   107.500000   566.513600   0.00000000         0.00
  CG3C51   CG3C51    OG303     5   109.700000   962.320000   0.00000000         0.00
  CG3C51   CG3C51    OG311     5   110.100000   633.457600   0.00000000         0.00
  CG3C51   CG3C51   OG3C51     5   111.100000   376.560000   0.00000000         0.00
  CG3C51   CG3C51     FGA1     5   112.000000   368.192000   0.23690000     25104.00
  CG3C51   CG3C51     HGA1     5   111.400000   292.880000   0.21790000     18853.10
  CG3C51   CG3C51     HGA6     5   111.400000   292.880000   0.21790000     18853.10
  CG3C52   CG3C51   CG3C52     5   109.500000   485.344000   0.25610000      9338.69
  CG3C52   CG3C51   CG3RC1     5   103.700000   446.432800   0.25610000      6694.40
  CG3C52   CG3C51   NG2R51     5   113.700000  1171.520000   0.00000000         0.00
  CG3C52   CG3C51   NG2R61     5   113.700000   920.480000   0.00000000         0.00
  CG3C52   CG3C51    NG2S0     5   110.800000   585.760000   0.00000000         0.00
  CG3C52   CG3C51    NG2S3     5   110.000000   365.681600   0.00000000         0.00
  CG3C52   CG3C51    NG321     5   107.500000   566.513600   0.00000000         0.00
  CG3C52   CG3C51    OG301     5   106.500000   485.344000   0.25610000      6694.40
  CG3C52   CG3C51    OG303     5   109.700000   962.320000   0.00000000         0.00
  CG3C52   CG3C51    OG311     5   110.000000   633.457600   0.00000000         0.00
  CG3C52   CG3C51   OG3C51     5   111.100000   376.560000   0.00000000         0.00
  CG3C52   CG3C51     FGA1     5   112.000000   368.192000   0.23690000     25104.00
  CG3C52   CG3C51     HGA1     5   111.400000   292.880000   0.21790000     18853.10
  CG3C52   CG3C51     HGA6     5   111.400000   292.880000   0.21790000     18853.10
  CG3C53   CG3C51    OG311     5   110.100000   633.457600   0.00000000         0.00
  CG3C53   CG3C51     HGA1     5   110.100000   288.696000   0.21790000     18853.10
  CG3RC1   CG3C51   NG2R51     5   108.000000   920.480000   0.00000000         0.00
  CG3RC1   CG3C51   NG2R61     5   108.000000   920.480000   0.00000000         0.00
  CG3RC1   CG3C51    OG303     5   110.100000   633.457600   0.00000000         0.00
  CG3RC1   CG3C51    OG311     5   110.100000   633.457600   0.00000000         0.00
  CG3RC1   CG3C51     HGA1     5   110.100000   288.696000   0.21790000     18853.10
  NG2R51   CG3C51   OG3C51     5   108.000000  1171.520000   0.00000000         0.00
  NG2R51   CG3C51     HGA1     5   111.000000   359.824000   0.00000000         0.00
  NG2R61   CG3C51   OG3C51     5   108.000000   920.480000   0.00000000         0.00
  NG2R61   CG3C51     HGA1     5   111.000000   359.824000   0.00000000         0.00
   NG2S0   CG3C51     HGA1     5   112.000000   401.664000   0.00000000         0.00
   NG2S3   CG3C51     HGA1     5   110.000000   401.664000   0.00000000         0.00
   NG301   CG3C51   OG3C51     5   112.000000   920.480000   0.00000000         0.00
   NG301   CG3C51     HGA1     5   111.000000   359.824000   0.00000000         0.00
   NG321   CG3C51     HGA1     5   109.500000   271.123200   0.21400000     41840.00
   OG301   CG3C51     HGA1     5   108.500000   384.091200   0.00000000         0.00
   OG303   CG3C51     HGA1     5   109.500000   502.080000   0.00000000         0.00
   OG311   CG3C51     HGA1     5   108.890000   384.091200   0.00000000         0.00
  OG3C51   CG3C51     HGA1     5   107.300000   585.760000   0.00000000         0.00
    FGA1   CG3C51     HGA6     5   108.890000   481.160000   0.19970000      4184.00
  CG2R51   CG3C52   CG2R51     5   107.600000   635.968000   0.00000000         0.00
  CG2R51   CG3C52   CG2R52     5   106.000000   702.912000   0.00000000         0.00
  CG2R51   CG3C52   CG2R53     5   108.000000   376.560000   0.00000000         0.00
  CG2R51   CG3C52   CG2RC0     5   107.300000   334.720000   0.00000000         0.00
  CG2R51   CG3C52   CG3C52     5   106.000000   435.136000   0.00000000         0.00
  CG2R51   CG3C52   CG3C54     5   103.300000   435.136000   0.00000000         0.00
  CG2R51   CG3C52   NG2R50     5   111.600000   878.640000   0.00000000         0.00
  CG2R51   CG3C52   NG3C51     5   105.100000   585.760000   0.00000000         0.00
  CG2R51   CG3C52   OG3C51     5   102.400000   627.600000   0.00000000         0.00
  CG2R51   CG3C52     HGA2     5   112.600000   435.136000   0.00000000         0.00
  CG2R52   CG3C52   CG2RC0     5   105.000000   585.760000   0.00000000         0.00
  CG2R52   CG3C52   CG3C52     5    99.000000   669.440000   0.00000000         0.00
  CG2R52   CG3C52     HGA2     5   112.200000   485.344000   0.00000000         0.00
  CG2R53   CG3C52   CG3C52     5   106.500000   585.760000   0.00000000         0.00
  CG2R53   CG3C52     HGA2     5   111.000000   485.344000   0.00000000         0.00
  CG2RC0   CG3C52   CG2RC0     5    95.000000   334.720000   0.00000000         0.00
  CG2RC0   CG3C52   CG3C52     5   108.200000   543.920000   0.00000000         0.00
  CG2RC0   CG3C52     HGA2     5   114.000000   317.984000   0.00000000         0.00
  CG3C51   CG3C52   CG3C51     5   109.500000   485.344000   0.25610000      9338.69
  CG3C51   CG3C52   CG3C52     5   109.500000   485.344000   0.25610000      9338.69
  CG3C51   CG3C52   CG3RC1     5   105.500000   669.440000   0.25610000      6694.40
  CG3C51   CG3C52   NG3C51     5   107.600000   702.912000   0.00000000         0.00
  CG3C51   CG3C52   OG3C51     5   111.100000   376.560000   0.00000000         0.00
  CG3C51   CG3C52     HGA2     5   111.400000   292.880000   0.21790000     18853.10
  CG3C52   CG3C52   CG3C52     5   109.500000   485.344000   0.25610000      9338.69
  CG3C52   CG3C52   CG3C53     5   108.500000   585.760000   0.00000000         0.00
  CG3C52   CG3C52   CG3C54     5   108.500000   585.760000   0.00000000         0.00
  CG3C52   CG3C52   CG3RC1     5   111.000000   446.432800   0.25610000      6694.40
  CG3C52   CG3C52   NG2R50     5   107.100000   334.720000   0.00000000         0.00
  CG3C52   CG3C52   NG2R53     5   104.500000   753.120000   0.00000000         0.00
  CG3C52   CG3C52    NG2S0     5   110.500000   585.760000   0.00000000         0.00
  CG3C52   CG3C52   NG3C51     5   107.600000   702.912000   0.00000000         0.00
  CG3C52   CG3C52   OG3C51     5   111.100000   376.560000   0.00000000         0.00
  CG3C52   CG3C52     HGA2     5   111.400000   292.880000   0.21790000     18853.10
  CG3C53   CG3C52     HGA2     5   110.100000   279.742240   0.21790000     18853.10
  CG3C54   CG3C52   NG3C51     5   110.400000   728.016000   0.00000000         0.00
  CG3C54   CG3C52     HGA2     5   110.100000   221.752000   0.21790000     18853.10
  CG3RC1   CG3C52   CG3RC1     5   105.300000   485.344000   0.00000000         0.00
  CG3RC1   CG3C52     HGA2     5   110.100000   288.696000   0.21790000     18853.10
  NG2R50   CG3C52     HGA2     5   109.800000   368.192000   0.00000000         0.00
  NG2R53   CG3C52     HGA2     5   111.000000   493.712000   0.00000000         0.00
   NG2S0   CG3C52     HGA2     5   108.000000   401.664000   0.00000000         0.00
  NG3C51   CG3C52     HGA2     5   109.000000   451.872000   0.00000000         0.00
  OG3C51   CG3C52   OG3C51     5   108.100000   711.280000   0.00000000         0.00
  OG3C51   CG3C52     HGA2     5   107.300000   585.760000   0.00000000         0.00
    HGA2   CG3C52     HGA2     5   106.800000   322.168000   0.18020000      4518.72
   CG2O1   CG3C53   CG3C52     5   112.300000   435.136000   0.00000000         0.00
   CG2O1   CG3C53    NG3P2     5   106.000000   418.400000   0.00000000         0.00
   CG2O1   CG3C53     HGA1     5   112.000000   418.400000   0.00000000         0.00
   CG2O3   CG3C53   CG3C52     5   112.300000   435.136000   0.00000000         0.00
   CG2O3   CG3C53    NG3P2     5   106.000000   418.400000   0.00000000         0.00
   CG2O3   CG3C53     HGA1     5   112.000000   418.400000   0.00000000         0.00
  CG3C51   CG3C53   NG2R61     5   111.000000   920.480000   0.00000000         0.00
  CG3C51   CG3C53   OG3C51     5   106.250000  1004.160000   0.00000000         0.00
  CG3C51   CG3C53     HGA1     5   110.100000   288.696000   0.21790000     18853.10
  CG3C52   CG3C53    NG3P2     5   108.500000   585.760000   0.00000000         0.00
  CG3C52   CG3C53     HGA1     5   118.000000   292.880000   0.00000000         0.00
  NG2R61   CG3C53   OG3C51     5   108.000000   920.480000   0.00000000         0.00
  NG2R61   CG3C53     HGA1     5   111.000000   359.824000   0.00000000         0.00
   NG3P2   CG3C53     HGA1     5   107.500000   430.952000   0.00000000         0.00
  OG3C51   CG3C53     HGA1     5   107.240000   378.233600   0.00000000         0.00
  CG2R51   CG3C54   NG2R52     5   103.100000  1154.784000   0.00000000         0.00
  CG2R51   CG3C54    NG3P2     5   103.000000   518.816000   0.00000000         0.00
  CG2R51   CG3C54     HGA2     5   114.800000   343.088000   0.00000000         0.00
  CG3C52   CG3C54    NG3P2     5   108.500000   585.760000   0.00000000         0.00
  CG3C52   CG3C54     HGA2     5   110.100000   221.752000   0.21790000     18853.10
  CG3C54   CG3C54   NG2R52     5   106.000000   569.024000   0.00000000         0.00
  CG3C54   CG3C54     HGA2     5   110.100000   221.752000   0.21790000     18853.10
  NG2R52   CG3C54     HGA2     5   107.000000   451.872000   0.00000000         0.00
  NG3C51   CG3C54    NG3P2     5   119.000000   719.648000   0.00000000         0.00
  NG3C51   CG3C54     HGA2     5   114.600000   443.504000   0.00000000         0.00
   NG3P2   CG3C54     HGA2     5   109.150000   430.952000   0.00000000         0.00
    HGA2   CG3C54     HGA2     5   109.000000   297.064000   0.18020000      4518.72
   CG311   CG3RC1    CG331     5   113.500000   488.272800   0.25610000      9338.69
   CG311   CG3RC1   CG3C51     5   113.500000   488.272800   0.25610000      9338.69
   CG311   CG3RC1   CG3C52     5   111.000000   446.432800   0.25610000      6694.40
   CG311   CG3RC1   CG3RC1     5   108.000000   446.432800   0.25610000      6694.40
   CG311   CG3RC1     HGA1     5   110.100000   288.696000   0.21790000     18853.10
   CG321   CG3RC1    CG331     5   113.500000   488.272800   0.25610000      9338.69
   CG321   CG3RC1   CG3C31     5   111.000000   446.432800   0.25610000      6694.40
   CG321   CG3RC1   CG3C51     5   111.000000   446.432800   0.25610000      6694.40
   CG321   CG3RC1   CG3C52     5   113.500000   488.272800   0.25610000      9338.69
   CG321   CG3RC1   CG3RC1     5   111.000000   446.432800   0.25610000      6694.40
   CG321   CG3RC1     HGA1     5   110.100000   288.696000   0.21790000     18853.10
   CG331   CG3RC1   CG3C51     5   113.500000   488.272800   0.25610000      9338.69
   CG331   CG3RC1   CG3RC1     5   113.500000   488.272800   0.25610000      9338.69
  CG3C31   CG3RC1   CG3C51     5   111.000000   446.432800   0.25610000      6694.40
  CG3C31   CG3RC1   CG3C52     5   111.000000   446.432800   0.25610000      6694.40
  CG3C31   CG3RC1   CG3RC1     5    62.500000   446.432800   0.00000000         0.00
  CG3C31   CG3RC1   NG2R51     5   113.700000   585.760000   0.00000000         0.00
  CG3C31   CG3RC1   NG2R61     5   113.700000   585.760000   0.00000000         0.00
  CG3C31   CG3RC1     HGA1     5   110.100000   288.696000   0.21790000     18853.10
  CG3C51   CG3RC1   CG3C52     5   109.000000   585.760000   0.00000000         0.00
  CG3C51   CG3RC1   CG3RC1     5   108.000000   446.432800   0.25610000      6694.40
  CG3C51   CG3RC1     HGA1     5   110.100000   288.696000   0.21790000     18853.10
  CG3C52   CG3RC1   CG3C52     5   109.400000   468.608000   0.00000000         0.00
  CG3C52   CG3RC1   CG3RC1     5   111.000000   446.432800   0.25610000      6694.40
  CG3C52   CG3RC1   NG2R51     5   113.700000   585.760000   0.00000000         0.00
  CG3C52   CG3RC1   NG2R61     5   113.700000   585.760000   0.00000000         0.00
  CG3C52   CG3RC1     HGA1     5   110.100000   288.696000   0.21790000     18853.10
  CG3RC1   CG3RC1   NG2R51     5   113.700000   585.760000   0.00000000         0.00
  CG3RC1   CG3RC1   NG2R53     5   113.700000   585.760000   0.00000000         0.00
  CG3RC1   CG3RC1   NG2R61     5   113.700000   585.760000   0.00000000         0.00
  CG3RC1   CG3RC1   OG3C51     5   109.000000   418.400000   0.00000000         0.00
  CG3RC1   CG3RC1     HGA1     5   110.100000   288.696000   0.21790000     18853.10
  NG2R53   CG3RC1   NG2R53     5   117.000000   585.760000   0.00000000         0.00
  NG2R53   CG3RC1     HGA1     5   111.000000   493.712000   0.00000000         0.00
  OG3C51   CG3RC1   OG3C51     5   105.000000   585.760000   0.00000000         0.00
  OG3C51   CG3RC1     HGA1     5   106.000000   460.240000   0.00000000         0.00
   CG2D1    NG2D1    CG321     5   111.000000   623.416000   0.00000000         0.00
   CG2D1    NG2D1    CG331     5   111.000000   560.656000   0.00000000         0.00
   CG2D1    NG2D1    NG2S1     5   115.000000   836.800000   0.00000000         0.00
  CG2DC1    NG2D1    NG2S1     5   115.000000   836.800000   0.00000000         0.00
  CG2DC2    NG2D1    NG2S1     5   115.000000   836.800000   0.00000000         0.00
   CG2N1    NG2D1    CG331     5   108.000000   418.400000   0.00000000         0.00
   CG2N1    NG2D1     HGP1     5   113.000000   410.032000   0.00000000         0.00
   CG2N2    NG2D1    CG321     5   103.800000   376.560000   0.00000000         0.00
   CG2O7    NG2D1    CG331     5   136.000000    75.312000   0.00000000         0.00
  CG2R61    NG2O1    OG2N1     5   116.000000   543.920000   0.00000000         0.00
   CG324    NG2O1    OG2N1     5   117.000000   468.608000   0.00000000         0.00
   CG334    NG2O1    OG2N1     5   120.000000   502.080000   0.00000000         0.00
   OG2N1    NG2O1    OG2N1     5   128.000000   878.640000   0.00000000         0.00
   CG2D1    NG2P1    CG334     5   123.600000   560.656000   0.00000000         0.00
   CG2D1    NG2P1     HGP2     5   118.800000   317.984000   0.00000000         0.00
  CG2DC1    NG2P1    CG334     5   123.600000   560.656000   0.00000000         0.00
  CG2DC1    NG2P1     HGP2     5   118.800000   317.984000   0.00000000         0.00
  CG2DC2    NG2P1    CG334     5   123.600000   560.656000   0.00000000         0.00
  CG2DC2    NG2P1     HGP2     5   118.800000   317.984000   0.00000000         0.00
   CG2N1    NG2P1    CG324     5   120.000000   521.326400   0.00000000         0.00
   CG2N1    NG2P1    CG334     5   120.000000   521.326400   0.00000000         0.00
   CG2N1    NG2P1     HGP2     5   120.000000   410.032000   0.00000000         0.00
   CG2N2    NG2P1     HGP2     5   120.000000   334.720000   0.00000000         0.00
   CG324    NG2P1     HGP2     5   120.000000   338.067200   0.00000000         0.00
   CG334    NG2P1     HGP2     5   120.000000   338.067200   0.00000000         0.00
    HGP2    NG2P1     HGP2     5   120.000000   209.200000   0.00000000         0.00
  CG2R53   NG2R43   CG3C41     5   111.500000   711.280000   0.00000000         0.00
  CG2R53   NG2R43     HGP1     5   129.700000   284.512000   0.00000000         0.00
  CG3C41   NG2R43     HGP1     5   125.300000   284.512000   0.00000000         0.00
  CG2R51   NG2R50   CG2R52     5   103.000000   485.344000   0.00000000         0.00
  CG2R51   NG2R50   CG2R53     5   103.500000  1087.840000   0.00000000         0.00
  CG2R51   NG2R50   NG2R50     5   106.800000   920.480000   0.00000000         0.00
  CG2R52   NG2R50   CG2RC0     5   103.000000   502.080000   0.00000000         0.00
  CG2R52   NG2R50   CG3C52     5   102.900000   962.320000   0.00000000         0.00
  CG2R52   NG2R50   NG2R51     5   103.500000  1338.880000   0.00000000         0.00
  CG2R52   NG2R50   NG3C51     5   105.500000  1338.880000   0.00000000         0.00
  CG2R52   NG2R50   OG2R50     5   103.300000  1255.200000   0.00000000         0.00
  CG2R52   NG2R50   SG2R50     5   111.000000  1255.200000   0.00000000         0.00
  CG2R53   NG2R50   CG2R53     5   101.000000   836.800000   0.00000000         0.00
  CG2R53   NG2R50   CG2RC0     5   103.800000  1004.160000   0.00000000         0.00
  CG2R53   NG2R50   CG3C52     5   101.900000  1338.880000   0.00000000         0.00
  CG2R53   NG2R50   NG2R51     5   101.000000   836.800000   0.00000000         0.00
  CG2R53   NG2R50   OG2R50     5   103.000000   418.400000   0.00000000         0.00
  NG2R50   NG2R50   NG2R51     5   102.200000  1338.880000   0.00000000         0.00
  NG2R50   NG2R50   OG2R50     5   103.000000   920.480000   0.00000000         0.00
   CG2O6   NG2R51   CG2R51     5   125.500000   251.040000   0.00000000         0.00
  CG2R51   NG2R51   CG2R51     5   109.000000   836.800000   0.00000000         0.00
  CG2R51   NG2R51   CG2R53     5   107.500000  1087.840000   0.00000000         0.00
  CG2R51   NG2R51   CG2R61     5   127.000000   334.720000   0.00000000         0.00
  CG2R51   NG2R51   CG2R64     5   128.000000   292.880000   0.00000000         0.00
  CG2R51   NG2R51   CG2RC0     5   110.000000   711.280000   0.00000000         0.00
  CG2R51   NG2R51    CG321     5   127.100000   585.760000   0.00000000         0.00
  CG2R51   NG2R51    CG331     5   127.800000   585.760000   0.00000000         0.00
  CG2R51   NG2R51   CG3C51     5   126.000000  1087.840000   0.00000000         0.00
  CG2R51   NG2R51   NG2R50     5   115.000000  1338.880000   0.00000000         0.00
  CG2R51   NG2R51     HGP1     5   125.500000   251.040000   0.21500000     16736.00
  CG2R53   NG2R51   CG2RC0     5   107.200000   836.800000   0.00000000         0.00
  CG2R53   NG2R51    CG331     5   127.800000   585.760000   0.00000000         0.00
  CG2R53   NG2R51   CG3C51     5   126.300000   376.560000   0.00000000         0.00
  CG2R53   NG2R51   CG3RC1     5   127.600000   376.560000   0.00000000         0.00
  CG2R53   NG2R51   NG2R50     5   114.000000  1087.840000   0.00000000         0.00
  CG2R53   NG2R51     HGP1     5   127.000000   251.040000   0.21400000     16736.00
  CG2R61   NG2R51   NG2R50     5   118.000000   334.720000   0.00000000         0.00
  CG2R64   NG2R51   NG2R50     5   117.000000   292.880000   0.00000000         0.00
  CG2RC0   NG2R51   CG2RC0     5   110.000000   711.280000   0.00000000         0.00
  CG2RC0   NG2R51    CG331     5   125.900000   585.760000   0.00000000         0.00
  CG2RC0   NG2R51   CG3C51     5   126.500000   376.560000   0.00000000         0.00
  CG2RC0   NG2R51   CG3RC1     5   126.500000   376.560000   0.00000000         0.00
  CG2RC0   NG2R51   NG2R50     5   114.500000  1589.920000   0.00000000         0.00
  CG2RC0   NG2R51     HGP1     5   126.000000   234.304000   0.00000000         0.00
   CG321   NG2R51   NG2R50     5   117.900000   585.760000   0.00000000         0.00
   CG331   NG2R51   NG2R50     5   118.000000   334.720000   0.00000000         0.00
  NG2R50   NG2R51   NG2R50     5   121.000000   753.120000   0.00000000         0.00
  NG2R50   NG2R51     HGP1     5   119.500000   267.776000   0.00000000         0.00
  CG2R51   NG2R52   CG2R53     5   108.000000  1213.360000   0.00000000         0.00
  CG2R51   NG2R52     HGP2     5   124.900000   209.200000   0.21300000     12552.00
  CG2R52   NG2R52   CG3C54     5   111.900000   845.168000   0.00000000         0.00
  CG2R52   NG2R52     HGP2     5   123.200000   242.672000   0.00000000         0.00
  CG2R53   NG2R52   CG3C54     5   108.000000  1171.520000   0.00000000         0.00
  CG2R53   NG2R52     HGP2     5   127.100000   209.200000   0.20900000     12552.00
  CG3C54   NG2R52     HGP2     5   124.900000   242.672000   0.00000000         0.00
  CG251O   NG2R53   CG2R53     5   117.500000   970.688000   0.00000000         0.00
  CG251O   NG2R53     HGP1     5   123.000000   317.984000   0.00000000         0.00
  CG252O   NG2R53   CG2R53     5   117.500000   970.688000   0.00000000         0.00
  CG252O   NG2R53     HGP1     5   123.000000   317.984000   0.00000000         0.00
  CG2R53   NG2R53   CG2R53     5   120.500000   460.240000   0.00000000         0.00
  CG2R53   NG2R53   CG2RC0     5   111.000000   292.880000   0.00000000         0.00
  CG2R53   NG2R53    CG311     5   120.000000   418.400000   0.00000000         0.00
  CG2R53   NG2R53    CG331     5   124.000000   251.040000   0.00000000         0.00
  CG2R53   NG2R53   CG3C52     5   111.000000   627.600000   0.00000000         0.00
  CG2R53   NG2R53   CG3RC1     5   112.000000   627.600000   0.00000000         0.00
  CG2R53   NG2R53     HGP1     5   119.500000   317.984000   0.00000000         0.00
  CG2RC0   NG2R53    CG331     5   125.000000   251.040000   0.00000000         0.00
  CG3C52   NG2R53     HGP1     5   116.000000   317.984000   0.00000000         0.00
  CG3RC1   NG2R53     HGP1     5   116.000000   317.984000   0.00000000         0.00
  CG2R51   NG2R57   CG2R51     5   109.000000   836.800000   0.00000000         0.00
  CG2R51   NG2R57   CG2R57     5   125.500000   351.456000   0.00000000         0.00
  CG2R51   NG2R57   NG2R57     5   125.500000   451.872000   0.00000000         0.00
  CG2R61   NG2R60   CG2R61     5   112.000000   167.360000   0.00000000         0.00
  CG2R61   NG2R60   CG2R64     5   112.000000   167.360000   0.00000000         0.00
  CG2R61   NG2R60   CG2R67     5   109.200000   167.360000   0.00000000         0.00
  CG2R61   NG2R61   CG2R63     5   123.900000    83.680000   0.00000000         0.00
  CG2R61   NG2R61     HGP1     5   120.700000   276.144000   0.00000000         0.00
  CG2R62   NG2R61   CG2R62     5   120.000000   251.040000   0.00000000         0.00
  CG2R62   NG2R61   CG2R63     5   122.000000   585.760000   0.00000000         0.00
  CG2R62   NG2R61    CG331     5   120.500000   585.760000   0.00000000         0.00
  CG2R62   NG2R61   CG3C51     5   118.400000   376.560000   0.00000000         0.00
  CG2R62   NG2R61   CG3C53     5   118.400000   376.560000   0.00000000         0.00
  CG2R62   NG2R61   CG3RC1     5   115.900000   376.560000   0.00000000         0.00
  CG2R62   NG2R61     HGP1     5   117.400000   267.776000   0.00000000         0.00
  CG2R62   NG2R61     HGP2     5   117.400000   267.776000   0.00000000         0.00
  CG2R63   NG2R61   CG2R63     5   130.200000   418.400000   0.00000000         0.00
  CG2R63   NG2R61   CG2R64     5   131.100000   585.760000   0.00000000         0.00
  CG2R63   NG2R61    CG331     5   115.400000   585.760000   0.00000000         0.00
  CG2R63   NG2R61   CG3C51     5   118.400000   376.560000   0.00000000         0.00
  CG2R63   NG2R61   CG3RC1     5   120.000000   376.560000   0.00000000         0.00
  CG2R63   NG2R61     HGP1     5   115.400000   338.904000   0.00000000         0.00
  CG2R64   NG2R61     HGP1     5   115.600000   376.560000   0.00000000         0.00
  CG2R61   NG2R62   CG2R64     5   110.500000   334.720000   0.00000000         0.00
  CG2R61   NG2R62   NG2R62     5   120.000000    83.680000   0.00000000         0.00
  CG2R62   NG2R62   CG2R62     5   114.100000   209.200000   0.00000000         0.00
  CG2R62   NG2R62   CG2R64     5   115.500000   585.760000   0.00000000         0.00
  CG2R63   NG2R62   CG2R64     5   119.100000   711.280000   0.00000000         0.00
  CG2R64   NG2R62   CG2R64     5   117.800000   753.120000   0.00000000         0.00
  CG2R64   NG2R62   CG2RC0     5   115.100000   753.120000   0.00000000         0.00
  CG2R64   NG2R62   NG2R62     5   121.000000   543.920000   0.00000000         0.00
  CG2R62   NG2R67   CG2R62     5   120.000000   251.040000   0.00000000         0.00
  CG2R62   NG2R67   CG2R63     5   128.700000   585.760000   0.00000000         0.00
  CG2R62   NG2R67   CG2R67     5   120.000000   435.136000   0.00000000         0.00
  CG2R63   NG2R67   CG2R63     5   128.700000   418.400000   0.00000000         0.00
  CG2R63   NG2R67   CG2R64     5   126.100000   585.760000   0.00000000         0.00
  CG2R63   NG2R67   CG2R67     5   111.300000   276.144000   0.00000000         0.00
  CG2R64   NG2R67   CG2R67     5   121.000000   460.240000   0.00000000         0.00
  CG2R51   NG2RC0   CG2R61     5   130.500000   125.520000   0.00000000         0.00
  CG2R51   NG2RC0   CG2RC0     5   109.700000   836.800000   0.00000000         0.00
  CG2R61   NG2RC0   CG2RC0     5   119.800000   125.520000   0.00000000         0.00
   CG2O1    NG2S0    CG331     5   119.500000   351.456000   0.00000000         0.00
   CG2O1    NG2S0   CG3C51     5   117.000000   502.080000   0.00000000         0.00
   CG2O1    NG2S0   CG3C52     5   117.000000   502.080000   0.00000000         0.00
   CG331    NG2S0    CG331     5   121.000000   376.560000   0.00000000         0.00
  CG3C51    NG2S0   CG3C52     5   114.200000   836.800000   0.00000000         0.00
   CG2O1    NG2S1   CG2R61     5   120.000000   418.400000   0.00000000         0.00
   CG2O1    NG2S1   CG2R64     5   120.000000   418.400000   0.00000000         0.00
   CG2O1    NG2S1    CG311     5   120.000000   418.400000   0.00000000         0.00
   CG2O1    NG2S1    CG321     5   120.000000   418.400000   0.00000000         0.00
   CG2O1    NG2S1    CG331     5   120.000000   418.400000   0.00000000         0.00
   CG2O1    NG2S1    NG2D1     5   115.000000   418.400000   0.00000000         0.00
   CG2O1    NG2S1     HGP1     5   123.000000   284.512000   0.00000000         0.00
   CG2O6    NG2S1    CG321     5   120.000000   502.080000   0.00000000         0.00
   CG2O6    NG2S1    CG331     5   120.000000   502.080000   0.00000000         0.00
   CG2O6    NG2S1     HGP1     5   121.500000   334.720000   0.00000000         0.00
  CG2R61    NG2S1     HGP1     5   117.000000   284.512000   0.00000000         0.00
  CG2R64    NG2S1     HGP1     5   117.000000   284.512000   0.00000000         0.00
   CG311    NG2S1     HGP1     5   117.000000   292.880000   0.00000000         0.00
   CG321    NG2S1     HGP1     5   117.000000   292.880000   0.00000000         0.00
   CG331    NG2S1     HGP1     5   117.000000   292.880000   0.00000000         0.00
   NG2D1    NG2S1     HGP1     5   122.000000   284.512000   0.00000000         0.00
   CG2O1    NG2S2     HGP1     5   120.000000   418.400000   0.00000000         0.00
   CG2O6    NG2S2     HGP1     5   120.000000   418.400000   0.00000000         0.00
    HGP1    NG2S2     HGP1     5   120.000000   192.464000   0.00000000         0.00
  CG2R61    NG2S3     HGP4     5   111.600000   502.080000   0.00000000         0.00
  CG2R64    NG2S3     HGP4     5   121.500000   334.720000   0.00000000         0.00
   CG321    NG2S3    SG3O1     5   104.900000   491.201600   0.00000000         0.00
   CG321    NG2S3     HGP1     5   109.500000   433.462400   0.00000000         0.00
   CG331    NG2S3      PG1     5   118.300000   920.480000   0.23300000     29288.00
   CG331    NG2S3    SG3O1     5   103.100000   330.536000   0.00000000         0.00
   CG331    NG2S3     HGP1     5   109.000000   292.880000   0.00000000         0.00
  CG3C51    NG2S3      PG1     5   118.300000   920.480000   0.23300000     29288.00
  CG3C51    NG2S3     HGP1     5   109.000000   292.880000   0.00000000         0.00
     PG1    NG2S3     HGP1     5   123.600000   251.040000   0.23500000     33472.00
   SG3O1    NG2S3     HGP1     5   113.100000   393.296000   0.00000000         0.00
    HGP4    NG2S3     HGP4     5   117.000000   259.408000   0.00000000         0.00
  CG2D1O    NG301   CG2D1O     5   114.000000   167.360000   0.00000000         0.00
  CG2D1O    NG301   CG3C51     5   121.700000   585.760000   0.00000000         0.00
  CG2D2O    NG301   CG2D2O     5   114.000000   167.360000   0.00000000         0.00
  CG2D2O    NG301   CG3C51     5   121.700000   585.760000   0.00000000         0.00
  CG2R61    NG301    CG331     5   113.500000   401.664000   0.00000000         0.00
  CG2R64    NG301    CG331     5   113.500000   401.664000   0.00000000         0.00
   CG321    NG301    CG321     5   112.000000   585.760000   0.00000000         0.00
   CG321    NG301    SG3O2     5   111.000000   292.880000   0.00000000         0.00
   CG331    NG301    CG331     5   116.000000   355.640000   0.00000000         0.00
  CG3AM0    NG301   CG3AM0     5   110.900000   443.504000   0.00000000         0.00
  CG2D1O    NG311   CG2D1O     5   114.000000   167.360000   0.00000000         0.00
  CG2D1O    NG311   HGPAM1     5   123.000000   326.352000   0.00000000         0.00
  CG2D2O    NG311   CG2D2O     5   114.000000   167.360000   0.00000000         0.00
  CG2D2O    NG311   HGPAM1     5   123.000000   326.352000   0.00000000         0.00
   CG2N1    NG311    CG331     5   106.000000   359.824000   0.00000000         0.00
   CG2N1    NG311   HGPAM1     5   106.000000   376.560000   0.00000000         0.00
  CG2R61    NG311   CG2R61     5   109.000000   334.720000   0.00000000         0.00
  CG2R61    NG311    CG321     5   113.000000   460.240000   0.00000000         0.00
  CG2R61    NG311    SG3O2     5   115.000000   292.880000   0.00000000         0.00
  CG2R61    NG311     HGP1     5   114.000000   334.720000   0.00000000         0.00
  CG2R61    NG311   HGPAM1     5   115.000000   376.560000   0.00000000         0.00
   CG321    NG311    CG321     5   109.600000   338.904000   0.00000000         0.00
   CG321    NG311    SG3O2     5   115.000000   502.080000   0.00000000         0.00
   CG321    NG311     HGP1     5   111.000000   384.928000   0.00000000         0.00
   CG321    NG311   HGPAM1     5   111.000000   292.880000   0.00000000         0.00
   CG331    NG311    SG3O2     5   114.000000   569.024000   0.00000000         0.00
   CG331    NG311     HGP1     5   111.500000   353.966400   0.00000000         0.00
   CG331    NG311   HGPAM1     5   104.000000   376.560000   0.00000000         0.00
  CG3AM1    NG311   CG3AM1     5   112.200000   338.904000   0.24217000      4184.00
  CG3AM1    NG311   HGPAM1     5   108.900000   352.292800   0.20292000      4184.00
   SG3O2    NG311     HGP1     5   113.200000   353.966400   0.00000000         0.00
  CG2D1O    NG321   HGPAM2     5   113.000000   460.240000   0.00000000         0.00
  CG2D2O    NG321   HGPAM2     5   113.000000   460.240000   0.00000000         0.00
   CG2N1    NG321   HGPAM2     5   108.000000   460.240000   0.00000000         0.00
   CG2N2    NG321   HGPAM2     5   115.800000   418.400000   0.00000000         0.00
   CG321    NG321   HGPAM2     5   112.100000   343.088000   0.00000000         0.00
  CG3AM2    NG321   HGPAM2     5   112.100000   343.088000   0.00000000         0.00
  CG3C51    NG321   HGPAM2     5   112.100000   343.088000   0.00000000         0.00
   SG3O2    NG321     HGP1     5   115.000000   410.032000   0.00000000         0.00
    HGP1    NG321     HGP1     5   110.000000   317.984000   0.00000000         0.00
  HGPAM2    NG321   HGPAM2     5   105.850000   351.456000   0.00000000         0.00
  HGPAM3    NG331   HGPAM3     5   107.100000   347.272000   0.00000000         0.00
  CG2R51   NG3C51   CG3C52     5   104.800000   376.560000   0.00000000         0.00
  CG2R51   NG3C51     HGP1     5   113.900000   359.824000   0.00000000         0.00
  CG2R53   NG3C51   CG3C52     5   107.000000   334.720000   0.00000000         0.00
  CG2R53   NG3C51     HGP1     5   115.600000   359.824000   0.00000000         0.00
  CG2RC0   NG3C51   CG3C52     5   106.900000   502.080000   0.00000000         0.00
  CG2RC0   NG3C51     HGP1     5   114.500000   343.088000   0.00000000         0.00
  CG3C52   NG3C51   CG3C52     5   103.700000  1171.520000   0.00000000         0.00
  CG3C52   NG3C51   CG3C54     5   104.100000   560.656000   0.00000000         0.00
  CG3C52   NG3C51   NG2R50     5   109.000000   393.296000   0.00000000         0.00
  CG3C52   NG3C51    NG3P2     5   103.900000   393.296000   0.00000000         0.00
  CG3C52   NG3C51     HGP1     5   112.000000   359.824000   0.00000000         0.00
  CG3C54   NG3C51     HGP1     5   109.250000   418.400000   0.00000000         0.00
  NG2R50   NG3C51     HGP1     5   103.600000   418.400000   0.00000000         0.00
   NG3P2   NG3C51     HGP1     5   100.600000   468.608000   0.00000000         0.00
  CG2R61    NG3N1    NG3N1     5   112.000000   502.080000   0.00000000         0.00
  CG2R61    NG3N1     HGP1     5   115.000000   435.136000   0.00000000         0.00
   NG3N1    NG3N1     HGP1     5   102.000000   460.240000   0.00000000         0.00
    HGP1    NG3N1     HGP1     5   102.000000   418.400000   0.00000000         0.00
   CG324    NG3P0    CG324     5   109.500000   502.080000   0.24660000     21756.80
   CG324    NG3P0    CG334     5   109.500000   502.080000   0.24660000     21756.80
   CG334    NG3P0    CG334     5   109.500000   502.080000   0.24660000     21756.80
   CG334    NG3P0    OG311     5   100.000000   577.392000   0.00000000         0.00
   CG334    NG3P0    OG312     5   112.000000   669.440000   0.00000000         0.00
   CG324    NG3P1    CG324     5   115.200000   376.560000   0.00000000         0.00
   CG324    NG3P1    CG334     5   109.500000   376.560000   0.00000000         0.00
   CG324    NG3P1     HGP2     5   110.800000   251.040000   0.20740000     22593.60
   CG334    NG3P1     HGP2     5   110.800000   251.040000   0.20740000     22593.60
  CG2R51    NG3P2   CG3C54     5   107.000000   711.280000   0.00000000         0.00
  CG2R51    NG3P2     HGP2     5   112.000000   317.984000   0.00000000         0.00
   CG314    NG3P2    CG324     5   115.200000   376.560000   0.00000000         0.00
   CG314    NG3P2     HGP2     5   110.800000   251.040000   0.20740000     22593.60
   CG324    NG3P2    CG324     5   115.200000   334.720000   0.00000000         0.00
   CG324    NG3P2     HGP2     5   110.800000   251.040000   0.20740000     22593.60
  CG3C53    NG3P2   CG3C54     5   111.000000   836.800000   0.00000000         0.00
  CG3C53    NG3P2     HGP2     5   109.500000   276.144000   0.20560000      3347.20
  CG3C54    NG3P2   CG3C54     5   113.000000   870.272000   0.00000000         0.00
  CG3C54    NG3P2   NG3C51     5   114.200000  1129.680000   0.00000000         0.00
  CG3C54    NG3P2     HGP2     5   109.500000   276.144000   0.20560000      3347.20
  NG3C51    NG3P2     HGP2     5   106.300000   351.456000   0.00000000         0.00
    HGP2    NG3P2     HGP2     5   107.500000   426.768000   0.00000000         0.00
   CG314    NG3P3     HGP2     5   109.500000   251.040000   0.20740000     16736.00
   CG324    NG3P3     HGP2     5   109.500000   251.040000   0.20740000     16736.00
   CG334    NG3P3     HGP2     5   109.500000   251.040000   0.20740000     16736.00
    HGP2    NG3P3     HGP2     5   109.500000   368.192000   0.00000000         0.00
  CG2R51   OG2R50   CG2R51     5   106.000000   836.800000   0.00000000         0.00
  CG2R51   OG2R50   CG2R53     5   104.000000  1171.520000   0.00000000         0.00
  CG2R51   OG2R50   CG2RC0     5   104.000000   418.400000   0.00000000         0.00
  CG2R51   OG2R50   NG2R50     5   108.500000  1255.200000   0.00000000         0.00
  CG2R53   OG2R50   NG2R50     5   109.300000  1380.720000   0.00000000         0.00
  CG2D1O    OG301    CG331     5   109.000000   443.504000   0.00000000         0.00
  CG2D2O    OG301    CG331     5   109.000000   443.504000   0.00000000         0.00
  CG2R61    OG301   CG2R61     5   120.000000  1548.080000   0.00000000         0.00
  CG2R61    OG301    CG321     5   108.000000   543.920000   0.00000000         0.00
  CG2R61    OG301    CG331     5   108.000000   543.920000   0.00000000         0.00
   CG301    OG301    CG331     5   109.700000   794.960000   0.00000000         0.00
   CG311    OG301    CG331     5   109.700000   794.960000   0.00000000         0.00
   CG321    OG301    CG321     5   109.700000   794.960000   0.00000000         0.00
   CG321    OG301    CG331     5   109.700000   794.960000   0.00000000         0.00
   CG331    OG301    CG331     5   109.700000   794.960000   0.00000000         0.00
   CG331    OG301   CG3C51     5   107.000000   543.920000   0.00000000         0.00
   CG2O2    OG302    CG301     5   109.600000   334.720000   0.22651000     25104.00
   CG2O2    OG302    CG311     5   109.600000   334.720000   0.22651000     25104.00
   CG2O2    OG302    CG321     5   109.600000   334.720000   0.22651000     25104.00
   CG2O2    OG302    CG331     5   109.600000   334.720000   0.22651000     25104.00
   CG2O6    OG302    CG321     5   111.000000   334.720000   0.00000000         0.00
   CG2O6    OG302    CG331     5   111.000000   334.720000   0.00000000         0.00
  CG2R61    OG303      PG1     5   120.000000   753.120000   0.23000000     16736.00
  CG2R61    OG303    SG3O2     5   108.000000   276.144000   0.00000000         0.00
   CG311    OG303      PG2     5   120.000000   167.360000   0.23300000     29288.00
   CG321    OG303      PG0     5   120.000000   167.360000   0.23300000     29288.00
   CG321    OG303      PG1     5   120.000000   167.360000   0.23300000     29288.00
   CG321    OG303      PG2     5   120.000000   167.360000   0.23300000     29288.00
   CG321    OG303    SG3O1     5   109.000000   125.520000   0.19000000     22593.60
   CG331    OG303      PG0     5   120.000000   167.360000   0.23300000     29288.00
   CG331    OG303      PG1     5   120.000000   167.360000   0.23300000     29288.00
   CG331    OG303      PG2     5   120.000000   167.360000   0.23300000     29288.00
   CG331    OG303    SG3O1     5   109.000000   125.520000   0.19000000     22593.60
   CG331    OG303    SG3O2     5   113.000000   401.664000   0.00000000         0.00
  CG3C51    OG303      PG1     5   120.000000   167.360000   0.23300000     29288.00
  CG3C51    OG303      PG2     5   120.000000   167.360000   0.23300000     29288.00
     PG0    OG304      PG0     5   143.000000   376.560000   0.32500000     33472.00
     PG1    OG304      PG1     5   143.000000   376.560000   0.32500000     33472.00
     PG1    OG304      PG2     5   139.500000   376.560000   0.30500000     33472.00
   CG2O2    OG311     HGP1     5   115.000000   460.240000   0.00000000         0.00
   CG2O6    OG311     HGP1     5   116.000000   510.448000   0.00000000         0.00
  CG2R61    OG311     HGP1     5   108.000000   543.920000   0.00000000         0.00
   CG301    OG311     HGP1     5   106.000000   418.400000   0.00000000         0.00
   CG311    OG311     HGP1     5   106.000000   418.400000   0.00000000         0.00
   CG321    OG311     HGP1     5   106.000000   418.400000   0.00000000         0.00
   CG331    OG311     HGP1     5   106.000000   481.160000   0.00000000         0.00
  CG3C51    OG311     HGP1     5   109.000000   418.400000   0.00000000         0.00
   NG3P0    OG311     HGP1     5   101.500000   502.080000   0.00000000         0.00
     PG0    OG311     HGP1     5   115.000000   251.040000   0.23500000     33472.00
     PG1    OG311     HGP1     5   115.000000   251.040000   0.23500000     33472.00
  CG3C31   OG3C31   CG3C31     5    97.000000   421.328800   0.00000000         0.00
  CG2R51   OG3C51   CG2R53     5   104.000000   711.280000   0.00000000         0.00
  CG2R51   OG3C51   CG3C52     5   104.400000  1046.000000   0.00000000         0.00
  CG2R53   OG3C51   CG3C52     5   107.100000   753.120000   0.00000000         0.00
  CG2RC0   OG3C51   CG3C52     5   108.050000   635.968000   0.00000000         0.00
  CG3C41   OG3C51   CG3C41     5    89.120000   460.240000   0.00000000         0.00
  CG3C51   OG3C51   CG3C51     5   111.000000   794.960000   0.00000000         0.00
  CG3C51   OG3C51   CG3C52     5   111.000000   794.960000   0.00000000         0.00
  CG3C51   OG3C51   CG3C53     5   108.000000   920.480000   0.00000000         0.00
  CG3C52   OG3C51   CG3C52     5   111.000000   794.960000   0.00000000         0.00
  CG3C52   OG3C51   CG3RC1     5   109.000000  1422.560000   0.00000000         0.00
   CG321   OG3C61    CG321     5   109.700000   794.960000   0.00000000         0.00
  CG2D1O   OG3R60   CG2D1O     5    99.000000   334.720000   0.00000000         0.00
  CG2D1O   OG3R60    CG321     5    99.000000   167.360000   0.00000000         0.00
  CG2D2O   OG3R60   CG2D2O     5    99.000000   334.720000   0.00000000         0.00
  CG2D2O   OG3R60    CG321     5    99.000000   167.360000   0.00000000         0.00
  CG2R61   OG3R60   CG2R61     5   115.000000   334.720000   0.00000000         0.00
  CG2R62   OG3R60   CG2R63     5   126.500000   853.536000   0.00000000         0.00
   OG2P1      PG0    OG303     5   111.600000   827.595200   0.00000000         0.00
   OG2P1      PG0    OG304     5   111.600000   827.595200   0.00000000         0.00
   OG2P1      PG0    OG311     5   108.230000   827.595200   0.00000000         0.00
   OG2P1      PG0    SG2P1     5   131.030000   627.600000   0.00000000         0.00
   OG303      PG0    OG303     5   108.000000   402.500800   0.00000000         0.00
   OG303      PG0    OG304     5   108.000000   402.500800   0.00000000         0.00
   OG303      PG0    OG311     5   108.000000   402.500800   0.00000000         0.00
   OG303      PG0    SG2P1     5   111.600000   827.595200   0.00000000         0.00
   OG303      PG0    SG2P2     5   111.600000   827.595200   0.00000000         0.00
   OG304      PG0    OG304     5   108.000000   402.500800   0.00000000         0.00
   OG304      PG0    OG311     5   108.000000   402.500800   0.00000000         0.00
   OG304      PG0    SG2P1     5   112.840000   810.022400   0.00000000         0.00
   OG304      PG0    SG2P2     5   112.840000   810.022400   0.00000000         0.00
   OG311      PG0    OG311     5   104.000000   827.595200   0.00000000         0.00
   OG311      PG0    SG2P1     5   131.030000   627.600000   0.00000000         0.00
   OG311      PG0    SG2P2     5   131.030000   627.600000   0.00000000         0.00
   SG2P2      PG0    SG2P2     5   128.470000   773.203200   0.00000000         0.00
   CG312      PG1    OG2P1     5    94.000000   827.595200   0.00000000         0.00
   CG312      PG1    OG311     5    90.000000   753.956800   0.00000000         0.00
   CG321      PG1    OG2P1     5   103.000000   827.595200   0.00000000         0.00
   CG321      PG1    OG311     5    94.000000   753.956800   0.00000000         0.00
   NG2S3      PG1    OG2P1     5   110.600000  1171.520000   0.00000000         0.00
   NG2S3      PG1    OG303     5   103.200000   502.080000   0.00000000         0.00
   OG2P1      PG1    OG2P1     5   120.000000   870.272000   0.00000000         0.00
   OG2P1      PG1    OG303     5   107.500000   827.595200   0.00000000         0.00
   OG2P1      PG1    OG304     5   111.600000   743.915200   0.00000000         0.00
   OG2P1      PG1    OG311     5   111.000000   827.595200   0.00000000         0.00
   OG303      PG1    OG303     5   104.300000   669.440000   0.00000000         0.00
   OG303      PG1    OG304     5   105.000000   402.500800   0.00000000         0.00
   OG303      PG1    OG311     5   108.000000   402.500800   0.00000000         0.00
   OG304      PG1    OG304     5   107.500000   402.500800   0.00000000         0.00
   OG304      PG1    OG311     5   111.000000   402.500800   0.00000000         0.00
   CG312      PG2    OG2P1     5    94.000000   827.595200   0.00000000         0.00
   CG321      PG2    OG2P1     5   103.000000   827.595200   0.00000000         0.00
   OG2P1      PG2    OG2P1     5   121.000000   870.272000   0.00000000         0.00
   OG2P1      PG2    OG303     5   111.000000   743.915200   0.00000000         0.00
   OG2P1      PG2    OG304     5   111.600000   743.915200   0.00000000         0.00
   OG2P1      PG2    SG2P1     5   131.030000   627.600000   0.00000000         0.00
   OG2S1      PG2    OG2S1     5   121.000000   870.272000   0.00000000         0.00
   OG2S1      PG2    OG303     5   111.000000   743.915200   0.00000000         0.00
   OG2S1      PG2    OG304     5   111.600000   743.915200   0.00000000         0.00
   OG2S1      PG2    SG2P1     5   131.030000   627.600000   0.00000000         0.00
   OG2S1      PG2    SG2P2     5   131.030000   627.600000   0.00000000         0.00
   OG303      PG2    SG2P1     5   111.000000   743.915200   0.00000000         0.00
   OG303      PG2    SG2P2     5   111.000000   743.915200   0.00000000         0.00
   OG304      PG2    SG2P1     5   112.840000   810.022400   0.00000000         0.00
   OG304      PG2    SG2P2     5   112.840000   810.022400   0.00000000         0.00
   SG2P2      PG2    SG2P2     5   128.470000   773.203200   0.00000000         0.00
  CG2R51   SG2R50   CG2R51     5    95.000000   878.640000   0.00000000         0.00
  CG2R51   SG2R50   CG2R53     5    97.000000   920.480000   0.00000000         0.00
  CG2R51   SG2R50   CG2RC0     5    99.500000   585.760000   0.00000000         0.00
  CG2R51   SG2R50   NG2R50     5   103.000000  1255.200000   0.00000000         0.00
  CG2R53   SG2R50   CG2RC0     5    97.000000   920.480000   0.00000000         0.00
   CG321    SG301    SG301     5   103.300000   606.680000   0.00000000         0.00
   CG331    SG301    SG301     5   103.300000   606.680000   0.00000000         0.00
  CG251O    SG311   CG2R53     5    92.000000   627.600000   0.00000000         0.00
  CG252O    SG311   CG2R53     5    92.000000   627.600000   0.00000000         0.00
   CG2N2    SG311    CG321     5    94.700000   493.712000   0.00000000         0.00
   CG2N2    SG311    CG331     5    94.700000   493.712000   0.00000000         0.00
   CG2O6    SG311    CG331     5    96.000000   502.080000   0.00000000         0.00
  CG2R61    SG311   CG2R61     5   109.000000   418.400000   0.00000000         0.00
  CG2R64    SG311    CG331     5    91.000000   552.288000   0.00000000         0.00
   CG321    SG311    CG321     5    95.000000   284.512000   0.00000000         0.00
   CG321    SG311    CG331     5    95.000000   284.512000   0.00000000         0.00
   CG321    SG311     HGP3     5    95.000000   324.678400   0.00000000         0.00
   CG331    SG311     HGP3     5    95.000000   359.824000   0.00000000         0.00
  CG2R61    SG3O1    OG2P1     5    98.000000   711.280000   0.00000000         0.00
   CG321    SG3O1    OG2P1     5    99.000000   669.440000   0.00000000         0.00
   CG331    SG3O1    OG2P1     5   100.000000   711.280000   0.00000000         0.00
   NG2S3    SG3O1    OG2P1     5    94.200000   277.817600   0.00000000         0.00
   OG2P1    SG3O1    OG2P1     5   109.470000  1087.840000   0.24500000     29288.00
   OG2P1    SG3O1    OG303     5    98.000000   711.280000   0.00000000         0.00
  CG2R51    SG3O2    NG301     5    97.000000   418.400000   0.00000000         0.00
  CG2R51    SG3O2    OG2P1     5   106.500000   585.760000   0.00000000         0.00
  CG2R61    SG3O2    NG301     5    97.000000   418.400000   0.00000000         0.00
  CG2R61    SG3O2    NG311     5    97.000000   585.760000   0.00000000         0.00
  CG2R61    SG3O2    NG321     5    98.000000   502.080000   0.00000000         0.00
  CG2R61    SG3O2    OG2P1     5   101.000000   502.080000   0.00000000         0.00
   CG321    SG3O2    CG331     5   102.000000   669.440000   0.00000000         0.00
   CG321    SG3O2    NG311     5   101.000000   518.816000   0.00000000         0.00
   CG321    SG3O2    OG2P1     5   107.500000   627.600000   0.00000000         0.00
   CG331    SG3O2    CG331     5   102.000000   669.440000   0.00000000         0.00
   CG331    SG3O2    NG311     5   103.000000   610.864000   0.00000000         0.00
   CG331    SG3O2    NG321     5   101.000000   694.544000   0.00000000         0.00
   CG331    SG3O2    OG2P1     5   108.500000   661.072000   0.00000000         0.00
   CG331    SG3O2    OG303     5    96.000000   778.224000   0.00000000         0.00
   NG301    SG3O2    OG2P1     5   108.500000   585.760000   0.00000000         0.00
   NG311    SG3O2    NG311     5   102.300000   695.380800   0.00000000         0.00
   NG311    SG3O2    OG2P1     5   110.500000   627.600000   0.00000000         0.00
   NG321    SG3O2    OG2P1     5   111.000000   669.440000   0.00000000         0.00
   NG321    SG3O2    OG303     5   102.000000   836.800000   0.00000000         0.00
   OG2P1    SG3O2    OG2P1     5   121.000000   711.280000   0.00000000         0.00
   OG2P1    SG3O2    OG303     5   109.000000   753.120000   0.00000000         0.00
   CG321    SG3O3    CG331     5    95.000000   711.280000   0.00000000         0.00
   CG321    SG3O3    OG2P1     5   106.500000   543.920000   0.00000000         0.00
   CG331    SG3O3    CG331     5    95.000000   284.512000   0.00000000         0.00
   CG331    SG3O3    OG2P1     5   106.750000   661.072000   0.00000000         0.00
    FGP1     ALG1     FGP1     5   109.470000   192.464000   0.28185500     12552.00
   CC311    CC311    CC321     5   111.000000   446.432800   0.25610000      6694.40
   CC322    CC312    CC322     5   111.000000   376.560000   0.00000000         0.00
   CC312    CC312    CC322     5   111.000000   376.560000   0.00000000         0.00
   CC312    CC2O3    OC2D3     5   121.500000   627.600000   0.00000000         0.00
   CC331    CC2O3    OC2D3     5   121.500000   627.600000   0.00000000         0.00
   CC322    CC2O3    OC2D3     5   121.500000   627.600000   0.00000000         0.00
   CC331    CC2O3    CC331     5   116.000000   292.880000   0.00000000         0.00
   CC312    CC2O3    CC322     5   116.000000   292.880000   0.00000000         0.00
   CC322    CC2O3    CC322     5   116.000000   292.880000   0.00000000         0.00
   CC312    CC312    CC2O3     5   113.800000   502.080000   0.00000000         0.00
   CC2O3    CC331     HCA3     5   109.500000   418.400000   0.00000000         0.00
   CC2O3    CC322     HCA2     5   109.500000   418.400000   0.00000000         0.00
    HCA1    CC312    CC2O3     5   109.500000   418.400000   0.00000000         0.00
   OC311    CC312    CC2O3     5   108.890000   460.240000   0.00000000         0.00
   CC2O3    CC322    OC311     5   108.890000   460.240000   0.00000000         0.00
   OC2D4    CC2O4     HCR1     5   118.000000   543.920000   0.00000000         0.00
    HCR1    CC2O4    CC331     5   116.000000   543.920000   0.00000000         0.00
    HCR1    CC2O4    CC312     5   116.000000   543.920000   0.00000000         0.00
   CC312    CC2O4    OC2D4     5   126.000000   376.560000   0.00000000         0.00
   CC331    CC2O4    OC2D4     5   126.000000   376.560000   0.00000000         0.00
   CC312    CC312    CC2O4     5   113.800000   502.080000   0.00000000         0.00
   OC311    CC312    CC2O4     5   108.890000   460.240000   0.00000000         0.00
   CC2O4    CC312     HCA1     5   109.500000   276.144000   0.21630000     25104.00
   CC2O4    CC331     HCA3     5   109.500000   276.144000   0.21630000     25104.00
  CC3161   CC3161   CC3161     5   111.000000   446.432800   0.25610000      6694.40
  CC3261   CC3161   CC3161     5   111.000000   446.432800   0.25610000      6694.40
  CC3161   CC3161   CC3163     5   111.000000   446.432800   0.25610000      6694.40
  CC3161   CC3161   CC3263     5   111.000000   446.432800   0.25610000      6694.40
   CC312    CC312    CC312     5   111.000000   376.560000   0.00000000         0.00
  CC3162   CC3161   CC3161     5   111.000000   446.432800   0.25610000      6694.40
  CC3163    CC312    CC312     5   111.000000   446.432800   0.25610000      6694.40
  CC3062   CC3261   CC3161     5   113.500000   488.272800   0.25610000      9338.69
  CC3161   CC3163    CC321     5   113.500000   488.272800   0.25610000      9338.69
  CC3161   CC3163    CC312     5   113.500000   488.272800   0.25610000      9338.69
  CC3161   CC3163    CC331     5   113.500000   488.272800   0.25610000      9338.69
   CC2O2    CC311    CC331     5   108.000000   435.136000   0.00000000         0.00
   CC2O2   CC3163   CC3161     5   108.000000   435.136000   0.00000000         0.00
   CC2O2    CC301    CC331     5   112.000000   435.136000   0.00000000         0.00
   CC2O2   CC3062   CC3261     5   112.000000   435.136000   0.00000000         0.00
   CC321    CC321    CC321     5   113.600000   488.272800   0.25610000      9338.69
   CC331    CC321    CC321     5   115.000000   485.344000   0.25610000      6694.40
   CC331    CC311    CC331     5   114.000000   446.432800   0.25610000      6694.40
  CC321C   CC321C   CC321C     5   112.000000   488.272800   0.25610000      9338.69
  CC321C   CC311C   CC321C     5   112.000000   488.272800   0.25610000      9338.69
  CC321D   CC321C   CC311C     5   112.000000   488.272800   0.25610000      9338.69
  CC321D   CC311C   CC321C     5   112.000000   488.272800   0.25610000      9338.69
  CC321D   CC321C   CC321C     5   112.000000   488.272800   0.25610000      9338.69
  CC311D   CC321C   CC321C     5   112.000000   488.272800   0.25610000      9338.69
  CC311C   CC321C   CC321C     5   112.000000   488.272800   0.25610000      9338.69
  CC321C   CC321D   CC321C     5   112.000000   488.272800   0.25610000      9338.69
   CC321   CC311C   CC321C     5   113.500000   488.272800   0.25610000      9338.69
   CC2O2    CC321    CC331     5   108.000000   435.136000   0.00000000         0.00
   CC312    CC312     HCA1     5   110.100000   288.696000   0.21790000     18853.10
   CC312   CC3163     HCA1     5   110.100000   288.696000   0.21790000     18853.10
  CC3161   CC3161     HCA1     5   110.100000   288.696000   0.21790000     18853.10
  CC3161   CC3162     HCA1     5   110.100000   288.696000   0.21790000     18853.10
  CC3261   CC3161     HCA1     5   110.100000   288.696000   0.21790000     18853.10
  CC3162   CC3161     HCA1     5   110.100000   288.696000   0.21790000     18853.10
  CC3163   CC3161     HCA1     5   110.100000   288.696000   0.21790000     18853.10
  CC3161   CC3163     HCA1     5   110.100000   288.696000   0.21790000     18853.10
  CC3163    CC312     HCA1     5   110.100000   288.696000   0.21790000     18853.10
   CC322    CC312     HCA1     5   110.100000   288.696000   0.21790000     18853.10
   CC321   CC3163     HCA1     5   110.100000   288.696000   0.21790000     18853.10
   CC331    CC311     HCA1     5   110.100000   288.696000   0.21790000     18853.10
   CC331   CC3163     HCA1     5   110.100000   288.696000   0.21790000     18853.10
  CC3263   CC3161     HCA1     5   110.100000   288.696000   0.21790000     18853.10
   CC321    CC311     HCA1     5   110.100000   288.696000   0.21790000     18853.10
   CC312    CC322     HCA2     5   110.100000   279.742240   0.21790000     18853.10
  CC3163    CC321     HCA2     5   110.100000   279.742240   0.21790000     18853.10
  CC3062   CC3261     HCA2     5   110.100000   279.742240   0.21790000     18853.10
  CC3161   CC3261     HCA2     5   110.100000   279.742240   0.21790000     18853.10
   CC311    CC321     HCA2     5   110.100000   279.742240   0.21790000     18853.10
  CC3161   CC3263     HCA2     5   110.100000   279.742240   0.21790000     18853.10
  CC3163    CC331     HCA3     5   110.100000   279.742240   0.21790000     18853.10
   CC311    CC331     HCA3     5   110.100000   279.742240   0.21790000     18853.10
   CC301    CC331     HCA3     5   110.100000   279.742240   0.21790000     18853.10
   CC2O2   CC3163     HCA1     5   109.500000   418.400000   0.00000000         0.00
   CC2O2    CC311     HCA1     5   109.500000   418.400000   0.00000000         0.00
   CC2O1    CC331     HCA3     5   109.500000   276.144000   0.21630000     25104.00
    HCA1   CC311C    CC321     5   110.100000   288.696000   0.21790000     18853.10
    HCA1   CC311D   CC321C     5   110.100000   288.696000   0.21790000     18853.10
    HCA1   CC311C   CC321C     5   110.100000   288.696000   0.21790000     18853.10
    HCA1   CC311C   CC321D     5   110.100000   288.696000   0.21790000     18853.10
    HCA2    CC321   CC311C     5   110.100000   279.742240   0.21790000     18853.10
    HCA2    CC321    CC321     5   110.100000   221.752000   0.21790000     18853.10
    HCA2    CC321    CC331     5   110.100000   289.532800   0.21790000     18853.10
    HCA3    CC331    CC321     5   110.100000   289.532800   0.21790000     18853.10
    HCA2   CC321C   CC321C     5   110.100000   288.696000   0.21790000     18853.10
    HCA2   CC321D   CC321C     5   110.100000   288.696000   0.21790000     18853.10
    HCA2   CC321C   CC321D     5   110.100000   288.696000   0.21790000     18853.10
    HCA2   CC321C   CC311D     5   110.100000   288.696000   0.21790000     18853.10
    HCA2   CC321C   CC311C     5   110.100000   288.696000   0.21790000     18853.10
    HCA2   CC321D   CC311C     5   110.100000   288.696000   0.21790000     18853.10
   CC2O2    CC321     HCA2     5   109.500000   276.144000   0.21630000     25104.00
  CC3161   CC3161    NC2D1     5   113.500000   585.760000   0.00000000         0.00
  CC3162   CC3161    NC2D1     5   113.500000   585.760000   0.00000000         0.00
  CC3163   CC3161    NC2D1     5   113.500000   585.760000   0.00000000         0.00
   CC331    CC311    NC2D1     5   113.500000   585.760000   0.00000000         0.00
   NC2D1    CC2O1    CC331     5   116.500000   669.440000   0.00000000         0.00
  CC3161    NC2D1    CC2O1     5   120.000000   418.400000   0.00000000         0.00
   CC2O1    NC2D1    CC311     5   120.000000   418.400000   0.00000000         0.00
   CC2O1    NC2D1    CC331     5   120.000000   418.400000   0.00000000         0.00
   NC2D1    CC2O1    OC2D1     5   122.500000   669.440000   0.00000000         0.00
   NC2D1   CC3161     HCA1     5   108.000000   401.664000   0.00000000         0.00
   NC2D1    CC311     HCA1     5   108.000000   401.664000   0.00000000         0.00
   NC2D1    CC331     HCA3     5   109.500000   430.952000   0.00000000         0.00
    HCP1    NC2D1    CC2O1     5   123.000000   284.512000   0.00000000         0.00
  CC3161    NC2D1     HCP1     5   117.000000   292.880000   0.00000000         0.00
    HCP1    NC2D1    CC311     5   117.000000   292.880000   0.00000000         0.00
    HCP1    NC2D1    CC331     5   117.000000   292.880000   0.00000000         0.00
    HCA2    CC321     HCA2     5   109.000000   297.064000   0.18020000      4518.72
    HCA2    CC322     HCA2     5   109.000000   297.064000   0.18020000      4518.72
    HCA2   CC321C     HCA2     5   109.000000   297.064000   0.18020000      4518.72
    HCA2   CC321D     HCA2     5   109.000000   297.064000   0.18020000      4518.72
    HCA2   CC3261     HCA2     5   109.000000   297.064000   0.18020000      4518.72
    HCA2   CC3263     HCA2     5   109.000000   297.064000   0.18020000      4518.72
    HCA3    CC331     HCA3     5   108.400000   297.064000   0.18020000      4518.72
  CC3161   CC3163   OC3C61     5   110.000000   376.560000   0.00000000         0.00
  CC3161   CC3263   OC3C61     5   110.000000   376.560000   0.00000000         0.00
  CC3161   CC3162   OC3C61     5   106.000000   376.560000   0.00000000         0.00
  OC3C61   CC3062   CC3261     5   111.500000   376.560000   0.00000000         0.00
   CC321   CC3163   OC3C61     5   109.000000   376.560000   0.00000000         0.00
   CC312   CC3163   OC3C61     5   109.000000   376.560000   0.00000000         0.00
   CC331   CC3163   OC3C61     5   111.500000   376.560000   0.00000000         0.00
   CC2O2    CC311    OC301     5   103.000000   376.560000   0.00000000         0.00
   CC2O2   CC3163   OC3C61     5   103.000000   376.560000   0.00000000         0.00
   CC2O2    CC301    OC301     5   103.000000   376.560000   0.00000000         0.00
   CC2O2   CC3062    OC301     5   103.000000   376.560000   0.00000000         0.00
   CC2O2   CC3062   OC3C61     5   103.000000   376.560000   0.00000000         0.00
  CC3161   CC3162    OC311     5   107.000000   633.457600   0.00000000         0.00
   CC312    CC312    OC311     5   108.000000   633.457600   0.00000000         0.00
  CC3161   CC3161    OC311     5   110.100000   633.457600   0.00000000         0.00
  CC3261   CC3161    OC311     5   110.100000   633.457600   0.00000000         0.00
  CC3162   CC3161    OC311     5   110.100000   633.457600   0.00000000         0.00
  CC3163   CC3161    OC311     5   110.100000   633.457600   0.00000000         0.00
  CC3163    CC312    OC311     5   110.100000   633.457600   0.00000000         0.00
  CC3263   CC3161    OC311     5   110.100000   633.457600   0.00000000         0.00
   CC312    CC322    OC311     5   106.000000   418.400000   0.00000000         0.00
  CC3163    CC321    OC311     5   110.100000   633.457600   0.00000000         0.00
   CC311    CC321    OC311     5   110.100000   633.457600   0.00000000         0.00
   CC321    CC311    OC311     5   110.100000   633.457600   0.00000000         0.00
   CC322    CC312    OC311     5   108.000000   633.457600   0.00000000         0.00
   CC331    CC301    OC311     5   113.000000   633.457600   0.00000000         0.00
  CC3261   CC3062    OC311     5   113.000000   633.457600   0.00000000         0.00
   CC2O2    CC301    OC311     5   110.100000   633.457600   0.00000000         0.00
   CC2O2   CC3062    OC311     5   110.100000   633.457600   0.00000000         0.00
  CC3163    CC2O2    OC2D2     5   114.000000   334.720000   0.23880000     41840.00
  CC3062    CC2O2    OC2D2     5   114.000000   334.720000   0.23880000     41840.00
   CC311    CC2O2    OC2D2     5   114.000000   334.720000   0.23880000     41840.00
   CC301    CC2O2    OC2D2     5   114.000000   334.720000   0.23880000     41840.00
   CC321    CC2O2    OC2D2     5   114.000000   334.720000   0.23880000     41840.00
   OC2D1    CC2O1    CC331     5   121.000000   669.440000   0.00000000         0.00
   OC301    CC311    CC331     5   111.500000   376.560000   0.00000000         0.00
   OC301    CC321    CC321     5   111.500000   376.560000   0.00000000         0.00
   OC301    CC301    CC331     5   109.000000   376.560000   0.00000000         0.00
  OC3C61   CC311C    CC321     5   109.000000   376.560000   0.00000000         0.00
  OC3C61   CC311C   CC321C     5   111.500000   376.560000   0.00000000         0.00
  OC3C61   CC321C   CC321C     5   111.500000   376.560000   0.00000000         0.00
  OC3C61   CC321C   CC311C     5   111.500000   376.560000   0.00000000         0.00
  OC3C61   CC321D   CC321C     5   111.500000   376.560000   0.00000000         0.00
  OC3C61   CC321D   CC311C     5   111.500000   376.560000   0.00000000         0.00
  OC3C61   CC311D   CC321C     5   111.500000   376.560000   0.00000000         0.00
   OC301   CC311D   CC321C     5   109.000000   376.560000   0.00000000         0.00
   OC301   CC3162   CC3161     5   105.000000   376.560000   0.00000000         0.00
   OC301   CC3062   CC3261     5   105.000000   376.560000   0.00000000         0.00
   OC302   CC311D   CC321C     5   109.000000   376.560000   0.00000000         0.00
   OC302   CC3162   CC3161     5   105.000000   376.560000   0.00000000         0.00
   OC301   CC311C   CC321C     5   109.000000   376.560000   0.00000000         0.00
   OC301   CC3161   CC3161     5   109.000000   376.560000   0.00000000         0.00
   OC301   CC3161   CC3163     5   109.000000   376.560000   0.00000000         0.00
   OC301   CC311C   CC321D     5   109.000000   376.560000   0.00000000         0.00
   OC301   CC3161   CC3162     5   109.000000   376.560000   0.00000000         0.00
   OC301    CC321   CC311C     5   106.000000   376.560000   0.00000000         0.00
   OC301    CC321   CC3163     5   106.000000   376.560000   0.00000000         0.00
   CC321    CC321   OC311M     5   110.100000   633.457600   0.00000000         0.00
   CC331    CC321   OC311M     5   110.100000   633.457600   0.00000000         0.00
   CC331    CC311   OC311M     5   110.100000   633.457600   0.00000000         0.00
  CC3161    OC311     HCP1     5   109.000000   418.400000   0.00000000         0.00
   CC321    OC311     HCP1     5   109.000000   418.400000   0.00000000         0.00
  CC3162    OC311     HCP1     5   109.000000   418.400000   0.00000000         0.00
  CC3062    OC311     HCP1     5   109.000000   418.400000   0.00000000         0.00
    HCP1    OC311    CC311     5   106.000000   418.400000   0.00000000         0.00
    HCP1    OC311    CC312     5   106.000000   418.400000   0.00000000         0.00
    HCP1    OC311    CC301     5   106.000000   418.400000   0.00000000         0.00
    HCP1    OC311    CC322     5   106.000000   418.400000   0.00000000         0.00
    HCP1   OC311M    CC321     5   106.000000   418.400000   0.00000000         0.00
   HCP1M   OC311M    CC321     5   106.000000   418.400000   0.00000000         0.00
    HCP1   OC311M    CC311     5   106.000000   418.400000   0.00000000         0.00
    HCP1   OC311M    CC331     5   106.000000   481.160000   0.00000000         0.00
   OC311   CC3162   OC3C61     5   116.500000   376.560000   0.00000000         0.00
   OC311    CC301    OC301     5   116.500000   376.560000   0.00000000         0.00
   OC311   CC3062   OC3C61     5   113.000000   376.560000   0.00000000         0.00
   OC2D2    CC2O2    OC2D2     5   132.000000   836.800000   0.22250000     58576.00
   OC301   CC311D   OC3C61     5   110.000000   753.120000   0.00000000         0.00
   OC301   CC3162   OC3C61     5   112.000000   753.120000   0.00000000         0.00
   OC301   CC3062   OC3C61     5   112.000000   753.120000   0.00000000         0.00
   OC302   CC311D   OC3C61     5   110.000000   753.120000   0.00000000         0.00
   OC302   CC3162   OC3C61     5   112.000000   753.120000   0.00000000         0.00
  CC3163   OC3C61   CC3162     5   109.700000   794.960000   0.00000000         0.00
  CC3163   OC3C61   CC3062     5   109.700000   794.960000   0.00000000         0.00
  CC3263   OC3C61   CC3162     5   109.700000   794.960000   0.00000000         0.00
   CC311    OC301    CC331     5   109.700000   794.960000   0.00000000         0.00
   CC301    OC301    CC331     5   109.700000   794.960000   0.00000000         0.00
  CC321C   OC3C61   CC321C     5   109.700000   794.960000   0.00000000         0.00
  CC321D   OC3C61   CC321C     5   109.700000   794.960000   0.00000000         0.00
  CC321D   OC3C61   CC311C     5   109.700000   794.960000   0.00000000         0.00
  CC311D   OC3C61   CC321C     5   109.700000   794.960000   0.00000000         0.00
  CC311D    OC301    CC331     5   109.700000   794.960000   0.00000000         0.00
  CC3162    OC301    CC331     5   109.700000   794.960000   0.00000000         0.00
  CC3162    OC301    CC321     5   109.700000   794.960000   0.00000000         0.00
   CC321    OC301    CC331     5   109.700000   794.960000   0.00000000         0.00
  CC311D    OC302   CC311D     5   111.500000   418.400000   0.00000000         0.00
  CC3162    OC302   CC3162     5   111.500000   418.400000   0.00000000         0.00
  CC311C    OC301   CC311D     5   109.200000   418.400000   0.00000000         0.00
  CC3161    OC301   CC3162     5   109.200000   418.400000   0.00000000         0.00
  CC3161    OC301   CC3062     5   109.200000   418.400000   0.00000000         0.00
    HCA1    CC312    OC311     5   108.890000   460.240000   0.00000000         0.00
    HCA1   CC3161    OC311     5   108.890000   460.240000   0.00000000         0.00
    HCA1   CC3162    OC311     5   108.890000   460.240000   0.00000000         0.00
    HCA1   CC3163    OC311     5   108.890000   460.240000   0.00000000         0.00
    HCA2    CC321    OC311     5   108.890000   460.240000   0.00000000         0.00
    HCA2    CC322    OC311     5   108.890000   460.240000   0.00000000         0.00
    HCA1   CC3162   OC3C61     5   109.500000   376.560000   0.00000000         0.00
    HCA1   CC3163   OC3C61     5   109.500000   376.560000   0.00000000         0.00
    HCA2   CC3263   OC3C61     5   109.500000   376.560000   0.00000000         0.00
    HCA1    CC311    OC301     5   109.500000   502.080000   0.00000000         0.00
   OC301    CC321     HCA2     5   109.500000   502.080000   0.00000000         0.00
   OC301    CC331     HCA3     5   109.500000   502.080000   0.00000000         0.00
    HCA3    CC331   OC311M     5   108.890000   460.240000   0.00000000         0.00
    HCA2    CC321   OC311M     5   108.890000   460.240000   0.00000000         0.00
    HCA1    CC311   OC311M     5   108.890000   460.240000   0.00000000         0.00
    HCA2   CC321C   OC3C61     5   109.500000   376.560000   0.00000000         0.00
    HCA2   CC321D   OC3C61     5   109.500000   376.560000   0.00000000         0.00
    HCA1   CC311C   OC3C61     5   109.500000   376.560000   0.00000000         0.00
    HCA1   CC311D   OC3C61     5   109.500000   376.560000   0.00000000         0.00
    HCA1   CC311D    OC301     5   109.500000   502.080000   0.00000000         0.00
    HCA1   CC3162    OC301     5   109.500000   502.080000   0.00000000         0.00
    HCA1   CC311D    OC302     5   109.500000   502.080000   0.00000000         0.00
    HCA1   CC3162    OC302     5   109.500000   502.080000   0.00000000         0.00
    HCA1   CC311C    OC301     5   109.500000   502.080000   0.00000000         0.00
    HCA1   CC3161    OC301     5   109.500000   502.080000   0.00000000         0.00
  CC322C   CC322C   CC322C     5   109.500000   485.344000   0.25610000      9338.69
  HCA2C2   CC322C   CC322C     5   111.400000   292.880000   0.21790000     18853.10
  HCA2C2   CC322C   HCA2C2     5   106.800000   322.168000   0.18020000      4518.72
  OC3C5M   CC322C   CC322C     5   111.100000   376.560000   0.00000000         0.00
  CC322C   OC3C5M   CC322C     5   111.000000   794.960000   0.00000000         0.00
  HCA2C2   CC322C   OC3C5M     5   107.300000   585.760000   0.00000000         0.00
    HCA3    CC331   CC312C     5   110.100000   279.742240   0.21790000     18853.10
  CC322C   CC312C    CC331     5   114.000000   446.432800   0.25610000      6694.40
  HCA1C2   CC312C    CC331     5   110.100000   288.696000   0.21790000     18853.10
  OC3C5M   CC312C    CC331     5   111.500000   376.560000   0.00000000         0.00
  HCA1C2   CC312C   CC322C     5   111.400000   292.880000   0.21790000     18853.10
  HCA2C2   CC322C   CC312C     5   111.400000   292.880000   0.21790000     18853.10
  CC312C   CC322C   CC322C     5   109.500000   485.344000   0.25610000      9338.69
  CC322C   CC312C   CC322C     5   109.500000   485.344000   0.25610000      9338.69
  OC3C5M   CC312C   CC322C     5   111.100000   376.560000   0.00000000         0.00
  CC312C   OC3C5M   CC322C     5   111.000000   794.960000   0.00000000         0.00
  HCA1C2   CC312C   OC3C5M     5   107.300000   585.760000   0.00000000         0.00
  HCA1C2   CC312C    OC301     5   109.500000   502.080000   0.00000000         0.00
   OC301   CC312C   CC322C     5   106.500000   376.560000   0.00000000         0.00
  CC312C    OC301    CC331     5   109.700000   794.960000   0.00000000         0.00
   OC301   CC312C   OC3C5M     5   112.000000   753.120000   0.00000000         0.00
  OC3C51   CC3152   CC3251     5   111.100000   376.560000   0.00000000         0.00
  OC3C51   CC3051   CC3251     5   111.100000   376.560000   0.00000000         0.00
  OC3C51   CC3152   CC3151     5   111.100000   376.560000   0.00000000         0.00
  OC3C51   CC3051   CC3151     5   111.100000   376.560000   0.00000000         0.00
  OC3C51   CC3153   CC3151     5   111.100000   376.560000   0.00000000         0.00
  OC3C51   CC3153    CC321     5   108.000000   376.560000   0.00000000         0.00
  OC3C51   CC3051    CC321     5   108.000000   376.560000   0.00000000         0.00
   OC311   CC3151   CC3251     5   110.100000   633.457600   0.00000000         0.00
   OC311   CC3151   CC3153     5   110.100000   633.457600   0.00000000         0.00
   OC311   CC3151   CC3152     5   110.100000   633.457600   0.00000000         0.00
   OC311   CC3151   CC3051     5   110.100000   633.457600   0.00000000         0.00
   OC311   CC3151   CC3151     5   110.100000   633.457600   0.00000000         0.00
   OC311    CC321   CC3153     5   110.100000   633.457600   0.00000000         0.00
   OC311    CC321   CC3152     5   110.100000   633.457600   0.00000000         0.00
   OC311    CC321   CC3051     5   110.100000   633.457600   0.00000000         0.00
   OC311   CC3152   CC3251     5   110.100000   633.457600   0.00000000         0.00
   OC311   CC3051   CC3251     5   110.100000   633.457600   0.00000000         0.00
   OC311   CC3152    CC321     5   110.100000   633.457600   0.00000000         0.00
   OC311   CC3051    CC321     5   110.100000   633.457600   0.00000000         0.00
   OC311   CC3152   CC3151     5   110.100000   633.457600   0.00000000         0.00
   OC311   CC3051   CC3151     5   110.100000   633.457600   0.00000000         0.00
  OC3C51   CC3152    OC311     5   116.500000   376.560000   0.00000000         0.00
  OC3C51   CC3051    OC311     5   116.500000   376.560000   0.00000000         0.00
  OC3C51   CC3152     HCA1     5   107.300000   585.760000   0.00000000         0.00
  OC3C51   CC3153     HCA1     5   107.300000   585.760000   0.00000000         0.00
   OC311   CC3152     HCA1     5   108.890000   460.240000   0.00000000         0.00
   OC311   CC3151     HCA1     5   108.890000   460.240000   0.00000000         0.00
  CC3152    OC311     HCP1     5   109.000000   418.400000   0.00000000         0.00
  CC3051    OC311     HCP1     5   109.000000   418.400000   0.00000000         0.00
  CC3151    OC311     HCP1     5   109.000000   418.400000   0.00000000         0.00
  CC3153   OC3C51   CC3152     5   111.000000   794.960000   0.00000000         0.00
  CC3153   OC3C51   CC3051     5   111.000000   794.960000   0.00000000         0.00
  CC3152   CC3251   CC3151     5   109.500000   485.344000   0.25610000      9338.69
  CC3051   CC3251   CC3151     5   109.500000   485.344000   0.25610000      9338.69
  CC3152   CC3151   CC3151     5   109.500000   485.344000   0.25610000      9338.69
  CC3051   CC3151   CC3151     5   109.500000   485.344000   0.25610000      9338.69
  CC3251   CC3151   CC3153     5   109.500000   485.344000   0.25610000      9338.69
  CC3151   CC3151   CC3153     5   109.500000   485.344000   0.25610000      9338.69
  CC3151   CC3153    CC321     5   113.500000   488.272800   0.25610000      9338.69
  CC3151   CC3051    CC321     5   113.500000   488.272800   0.25610000      9338.69
  CC3152   CC3251     HCA2     5   111.400000   292.880000   0.21790000     18853.10
  CC3051   CC3251     HCA2     5   111.400000   292.880000   0.21790000     18853.10
  CC3251   CC3152     HCA1     5   111.400000   292.880000   0.21790000     18853.10
  CC3251   CC3151     HCA1     5   111.400000   292.880000   0.21790000     18853.10
  CC3151   CC3251     HCA2     5   111.400000   292.880000   0.21790000     18853.10
  CC3153   CC3151     HCA1     5   111.400000   292.880000   0.21790000     18853.10
  CC3152   CC3151     HCA1     5   111.400000   292.880000   0.21790000     18853.10
  CC3051   CC3151     HCA1     5   111.400000   292.880000   0.21790000     18853.10
  CC3151   CC3151     HCA1     5   111.400000   292.880000   0.21790000     18853.10
  CC3151   CC3152     HCA1     5   111.400000   292.880000   0.21790000     18853.10
  CC3151   CC3153     HCA1     5   111.400000   292.880000   0.21790000     18853.10
  CC3153    CC321     HCA2     5   110.100000   279.742240   0.21790000     18853.10
  CC3152    CC321     HCA2     5   110.100000   279.742240   0.21790000     18853.10
  CC3051    CC321     HCA2     5   110.100000   279.742240   0.21790000     18853.10
   CC321   CC3153     HCA1     5   110.100000   288.696000   0.21790000     18853.10
    HCA2   CC3251     HCA2     5   106.800000   322.168000   0.18020000      4518.72
    HCA1   CC3152    OC301     5   109.500000   502.080000   0.00000000         0.00
   OC301   CC3152   CC3151     5   105.000000   376.560000   0.00000000         0.00
  CC3152    OC301    CC331     5   111.000000   794.960000   0.00000000         0.00
   OC301   CC3152   OC3C51     5   112.000000   753.120000   0.00000000         0.00
  CC321C   CC311D   CC321C     5   112.000000   488.272800   0.25610000      9338.69
  CC321D   CC311D   CC321C     5   112.000000   488.272800   0.25610000      9338.69
  CC311D   CC311D   CC321C     5   112.000000   488.272800   0.25610000      9338.69
  OC3C61   CC311D   CC311D     5   111.500000   376.560000   0.00000000         0.00
  OC3C61   CC321D   CC311D     5   111.500000   376.560000   0.00000000         0.00
    HCA1   CC311D   CC311D     5   110.100000   288.696000   0.21790000     18853.10
    HCA2   CC321D   CC311D     5   110.100000   288.696000   0.21790000     18853.10
    HCA1   CC311D   CC321D     5   110.100000   288.696000   0.21790000     18853.10
   OC30P   CC311D   CC321C     5   107.000000   376.560000   0.00000000         0.00
   OC30P   CC311D   CC311D     5   107.000000   376.560000   0.00000000         0.00
   OC30P   CC3161   CC3161     5   107.000000   376.560000   0.00000000         0.00
   OC30P   CC3161   CC3163     5   107.000000   376.560000   0.00000000         0.00
   OC30P   CC311D   CC321D     5   109.000000   376.560000   0.00000000         0.00
   OC30P   CC3162   CC3161     5   109.000000   376.560000   0.00000000         0.00
   OC30P   CC3161   CC3162     5   109.000000   376.560000   0.00000000         0.00
   OC30P    CC321   CC311C     5   107.500000   633.457600   0.00000000         0.00
   OC30P    CC321   CC3163     5   107.500000   633.457600   0.00000000         0.00
   OC30P   CC311D   OC3C61     5   110.000000   753.120000   0.00000000         0.00
   OC30P   CC3162   OC3C61     5   110.000000   753.120000   0.00000000         0.00
   OC30P    CC321     HCA2     5   109.500000   502.080000   0.00000000         0.00
   OC30P   CC3162     HCA1     5   109.500000   502.080000   0.00000000         0.00
   OC30P   CC3161     HCA1     5   109.500000   502.080000   0.00000000         0.00
   OC30P   CC311D     HCA1     5   109.500000   502.080000   0.00000000         0.00
   OC30P       PC    OC2DP     5   111.600000   827.595200   0.00000000         0.00
   OC2DP       PC    OC2DP     5   120.000000  1004.160000   0.00000000         0.00
   OC2DP       PC    OC312     5   113.230000   827.595200   0.00000000         0.00
   OC312       PC    OC312     5   104.413000   827.595200   0.00000000         0.00
   OC30P       PC    OC312     5   108.000000   402.500800   0.00000000         0.00
    HCP1    OC312       PC     5   115.000000   251.040000   0.23500000     33472.00
  CC3161    OC30P       PC     5   120.000000   167.360000   0.23300000     29288.00
  CC311D    OC30P       PC     5   120.000000   167.360000   0.23300000     29288.00
  CC3162    OC30P       PC     5   120.000000   167.360000   0.23300000     29288.00
  CC311D    OC30P       SC     5   109.000000   125.520000   0.19000000     22593.60
  CC3161    OC30P       SC     5   109.000000   125.520000   0.19000000     22593.60
   CC321    OC30P       SC     5   110.100000   125.520000   0.19000000     22593.60
   OC2DP       SC    OC2DP     5   109.470000  1087.840000   0.24500000     29288.00
   OC30P       SC    OC2DP     5    98.000000   711.280000   0.00000000         0.00
  CC311D    OC301    CC321     5   109.700000   794.960000   0.00000000         0.00
   OC301    CC321    CC331     5   111.500000   376.560000   0.00000000         0.00
   OC301   CC312D   OC3C5M     5   112.000000   753.120000   0.00000000         0.00
    HCA1   CC312D    OC301     5   109.500000   502.080000   0.00000000         0.00
   OC301   CC312D   CC322C     5   106.500000   376.560000   0.00000000         0.00
  CC312D    OC301    CC331     5   109.700000   794.960000   0.00000000         0.00
  CC311D    OC302   CC312D     5   111.500000   418.400000   0.00000000         0.00
  CC312D   OC3C5M   CC322C     5   111.000000   794.960000   0.00000000         0.00
   OC302   CC312D   OC3C5M     5   112.000000   753.120000   0.00000000         0.00
  HCA2C2   CC322C   CC312D     5   111.400000   292.880000   0.21790000     18853.10
  CC312D   CC322C   CC322C     5   109.500000   485.344000   0.25610000      9338.69
  OC3C5M   CC312D   CC322C     5   111.100000   376.560000   0.00000000         0.00
   OC302   CC312D   CC322C     5   106.500000   376.560000   0.00000000         0.00
    HCA1   CC312D    OC302     5   109.500000   502.080000   0.00000000         0.00
    HCA1   CC312D   OC3C5M     5   107.300000   585.760000   0.00000000         0.00
    HCA1   CC312D   CC322C     5   111.400000   292.880000   0.21790000     18853.10
    HCA1   CC312C   OC3C5M     5   107.300000   585.760000   0.00000000         0.00
    HCA1   CC312C   CC322C     5   111.400000   292.880000   0.21790000     18853.10
   CC321   CC312C   CC322C     5   113.000000   488.272800   0.25610000      9338.69
    HCA1   CC312C    CC321     5   110.100000   288.696000   0.21790000     18853.10
    HCA2    CC321   CC312C     5   110.100000   279.742240   0.21790000     18853.10
   OC301    CC321   CC312C     5   106.000000   376.560000   0.00000000         0.00
  OC3C5M   CC312C    CC321     5   109.000000   502.080000   0.00000000         0.00
  CC312C    OC303    CC331     5   109.700000   794.960000   0.00000000         0.00
   OC303    CC331     HCA3     5   109.500000   502.080000   0.00000000         0.00
   OC303   CC311D   CC321C     5   109.000000   376.560000   0.00000000         0.00
   OC303   CC311D   OC3C61     5   110.000000   753.120000   0.00000000         0.00
    HCA1   CC311D    OC303     5   109.500000   502.080000   0.00000000         0.00
    HCA1   CC312C    OC303     5   109.500000   502.080000   0.00000000         0.00
   OC303   CC312C   CC322C     5   110.500000   376.560000   0.00000000         0.00
  CC311D    OC303   CC312C     5   109.500000   418.400000   0.00000000         0.00
  OC3C5M   CC322C   CC312C     5   111.100000   376.560000   0.00000000         0.00
  CC311C    OC301   CC312D     5   109.200000   418.400000   0.00000000         0.00
  CC3162    OC302   CC3051     5   111.500000   418.400000   0.00000000         0.00
   OC302   CC3051   OC3C51     5   112.000000   753.120000   0.00000000         0.00
   OC302   CC3051    CC321     5   110.100000   633.457600   0.00000000         0.00
   OC302   CC3051   CC3151     5   105.000000   376.560000   0.00000000         0.00
    HCA1   CC3162    OC303     5   109.500000   502.080000   0.00000000         0.00
   OC303   CC3162   OC3C61     5   112.000000   753.120000   0.00000000         0.00
   OC303   CC3162   CC3161     5   105.000000   376.560000   0.00000000         0.00
  CC3162    OC303   CC3151     5   109.500000   418.400000   0.00000000         0.00
   OC303   CC3151   CC3153     5   110.500000   376.560000   0.00000000         0.00
   OC303   CC3151   CC3151     5   110.500000   376.560000   0.00000000         0.00
   OC303   CC3151     HCA1     5   109.500000   502.080000   0.00000000         0.00
   OC303   CC3151   CC3051     5   110.500000   376.560000   0.00000000         0.00
  CC3051    CC321    OC301     5   106.000000   376.560000   0.00000000         0.00
   CC321    OC301   CC3051     5   112.200000   794.960000   0.00000000         0.00
   OC301   CC3051   OC3C51     5   112.000000   753.120000   0.00000000         0.00
   OC301   CC3051    CC321     5   110.100000   633.457600   0.00000000         0.00
   OC301   CC3051   CC3151     5   106.500000   376.560000   0.00000000         0.00
  CC3153    CC321    OC301     5   106.000000   376.560000   0.00000000         0.00
  CC3152    OC301    CC321     5   111.000000   794.960000   0.00000000         0.00
  CC3161    OC301   CC3152     5   109.200000   418.400000   0.00000000         0.00
   OC301   CC3161   CC3263     5   109.000000   376.560000   0.00000000         0.00
  CC3162    OC30P       SC     5   109.000000   125.520000   0.19000000     22593.60
   CC321    OC301   CC3062     5   109.700000   794.960000   0.00000000         0.00
   OC301    CC312    CC312     5   106.000000   376.560000   0.00000000         0.00
   OC301    CC312    CC322     5   106.000000   376.560000   0.00000000         0.00
   CC312    OC301   CC3062     5   109.700000   794.960000   0.00000000         0.00
   OC301    CC312     HCA1     5   109.500000   502.080000   0.00000000         0.00
   OC301    CC322     HCA2     5   109.500000   502.080000   0.00000000         0.00
   OC301    CC322    CC312     5   106.000000   376.560000   0.00000000         0.00
   CC322    OC301   CC3062     5   109.700000   794.960000   0.00000000         0.00
  CC3162   CC3161   CC3261     5   111.000000   446.432800   0.25610000      6694.40
  CC3161   CC3261   CC3161     5   111.000000   446.432800   0.25610000      6694.40
  CC3261   CC3161   CC3163     5   111.000000   446.432800   0.25610000      6694.40
  CC3261   CC3161    OC301     5   110.100000   633.457600   0.00000000         0.00
   CC331    CC2O5    OC301     5   109.000000   460.240000   0.23260000     16736.00
   CC331    CC2O5    OC2D1     5   125.000000   585.760000   0.24420000     16736.00
   CC2O5    CC331     HCA3     5   109.500000   276.144000   0.21630000     25104.00
   OC2D1    CC2O5    OC301     5   125.900000   753.120000   0.22576000    133888.00
   CC2O5    OC301   CC3161     5   109.600000   334.720000   0.22651000     25104.00
   OC2DP       SC    NC311     5   103.000000   711.280000   0.00000000         0.00
      SC    NC311     HCP1     5   118.000000   401.664000   0.00000000         0.00
  CC3161    NC311     HCP1     5   111.000000   401.664000   0.00000000         0.00
      SC    NC311   CC3161     5   113.000000   418.400000   0.00000000         0.00
  CC3161   CC3161    NC311     5   109.000000   435.136000   0.00000000         0.00
  CC3162   CC3161    NC311     5   109.000000   435.136000   0.00000000         0.00
   NC311   CC3161     HCA1     5   109.500000   301.248000   0.00000000         0.00
     CN7      CN8      CN8     5   113.600000   488.272800   0.25610000      9338.69
     CN8      CN7      CN8     5   113.600000   488.272800   0.25610000      9338.69
     CN8      CN8      CN8     5   113.600000   488.272800   0.25610000      9338.69
     HN1      NN6      CN8     5   109.500000   251.040000   0.20740000     16736.00
     NN6      CN8      HN8     5   107.500000   376.560000   0.21010000     29288.00
     CN7      CN8      ON2     5   109.700000   962.320000   0.00000000         0.00
     NN6      CN8      CN8     5   110.000000   566.513600   0.00000000         0.00
     HN1      NN6      HN1     5   109.500000   368.192000   0.00000000         0.00
     ON2      CN8      CN8     5   109.700000   962.320000   0.00000000         0.00
     CN7      ON6     CN8B     5   109.000000   920.480000   0.00000000         0.00
     ON6     CN8B      CN8     5   106.000000   753.120000   0.00000000         0.00
    CN8B      CN8      CN7     5   106.000000   669.440000   0.00000000         0.00
     ON6     CN8B      HN8     5   107.240000   378.233600   0.00000000         0.00
     HN8     CN8B      CN8     5   110.100000   288.947040   0.21790000     18853.10
     HN8      CN8     CN8B     5   110.100000   288.947040   0.21790000     18853.10
     CN2     NN3A      CN4     5   117.800000   753.120000   0.00000000         0.00
    NN3A      CN4     NN3A     5   133.000000   502.080000   0.00000000         0.00
     CN4     NN3A      CN5     5   110.100000   753.120000   0.00000000         0.00
     CN5      CN5     NN3A     5   127.400000   502.080000   0.00000000         0.00
     CN2      CN5      CN5     5   121.000000   502.080000   0.00000000         0.00
     CN5      CN2     NN3A     5   110.700000   502.080000   0.00000000         0.00
     CN5      CN5      NN2     5   105.700000   836.800000   0.00000000         0.00
     CN5      CN5      NN4     5   110.000000   836.800000   0.00000000         0.00
     CN4      NN4      CN5     5   104.600000  1004.160000   0.00000000         0.00
     NN2      CN4      NN4     5   113.400000   836.800000   0.00000000         0.00
     CN4      NN2      CN5     5   106.300000   836.800000   0.00000000         0.00
     NN2      CN5     NN3A     5   126.900000   836.800000   0.00000000         0.00
     CN2      CN5      NN4     5   129.000000   836.800000   0.00000000         0.00
     HN3      CN4     NN3A     5   113.500000   317.984000   0.00000000         0.00
    NN3A      CN2      NN1     5   130.700000   418.400000   0.00000000         0.00
     CN5      CN2      NN1     5   118.600000   418.400000   0.00000000         0.00
     CN2      NN1      HN1     5   121.500000   334.720000   0.00000000         0.00
     HN1      NN1      HN1     5   117.000000   259.408000   0.00000000         0.00
     NN4      CN4      HN3     5   124.800000   326.352000   0.00000000         0.00
     NN2      CN4      HN3     5   121.800000   326.352000   0.00000000         0.00
     CN5      NN2      HN2     5   129.400000   251.040000   0.00000000         0.00
     CN4      NN2      HN2     5   125.000000   251.040000   0.00000000         0.00
     CN1     NN2G      CN2     5   131.100000   585.760000   0.00000000         0.00
    NN2G      CN2     NN3G     5   122.200000   585.760000   0.00000000         0.00
     CN2     NN3G      CN5     5   109.400000   753.120000   0.00000000         0.00
    CN5G      CN5     NN3G     5   129.900000   585.760000   0.00000000         0.00
     CN1     CN5G      CN5     5   119.600000   585.760000   0.00000000         0.00
    CN5G      CN1     NN2G     5   107.800000   585.760000   0.00000000         0.00
    CN5G      CN5     NN2B     5   104.600000   836.800000   0.00000000         0.00
     CN5     CN5G      NN4     5   111.400000   836.800000   0.00000000         0.00
     CN4      NN4     CN5G     5   103.800000  1004.160000   0.00000000         0.00
    NN2B      CN4      NN4     5   113.000000   836.800000   0.00000000         0.00
     CN4     NN2B      CN5     5   107.200000   836.800000   0.00000000         0.00
    NN2B      CN5     NN3G     5   125.500000  1171.520000   0.00000000         0.00
     CN1     CN5G      NN4     5   129.000000  1046.000000   0.00000000         0.00
     CN1     NN2G      HN2     5   113.300000   376.560000   0.00000000         0.00
     CN2     NN2G      HN2     5   115.600000   376.560000   0.00000000         0.00
     NN1      CN2     NN2G     5   115.400000   794.960000   0.00000000         0.00
     NN1      CN2     NN3G     5   122.400000   794.960000   0.00000000         0.00
    NN2G      CN1      ON1     5   127.500000   418.400000   0.00000000         0.00
    CN5G      CN1      ON1     5   124.700000   418.400000   0.00000000         0.00
     HN3      CN4     NN2B     5   122.200000   334.720000   0.00000000         0.00
     CN4     NN2B      HN2     5   124.600000   251.040000   0.00000000         0.00
     CN5     NN2B      HN2     5   129.300000   251.040000   0.00000000         0.00
     CN1      NN2      CN3     5   124.100000   418.400000   0.00000000         0.00
     NN2      CN1      NN3     5   116.800000   418.400000   0.00000000         0.00
     CN1      NN3      CN2     5   119.100000   711.280000   0.00000000         0.00
     CN3      CN2      NN3     5   119.300000   711.280000   0.00000000         0.00
     CN2      CN3      CN3     5   117.800000   711.280000   0.00000000         0.00
     CN3      CN3      NN2     5   122.900000   711.280000   0.00000000         0.00
     CN1      NN2      HN2     5   121.200000   309.616000   0.00000000         0.00
     CN3      NN2      HN2     5   114.700000   309.616000   0.00000000         0.00
     NN2      CN1     ON1C     5   119.400000  1087.840000   0.00000000         0.00
     NN3      CN1     ON1C     5   123.800000  1087.840000   0.00000000         0.00
     NN3      CN2      NN1     5   122.300000   677.808000   0.00000000         0.00
     CN3      CN2      NN1     5   118.400000   677.808000   0.00000000         0.00
     CN2      CN3      HN3     5   120.100000   317.984000   0.00000000         0.00
     CN3      CN3      HN3     5   122.100000   317.984000   0.00000000         0.00
     HN3      CN3      NN2     5   115.000000   368.192000   0.00000000         0.00
    CN1T     NN2B      CN3     5   122.000000   585.760000   0.00000000         0.00
    NN2B     CN1T     NN2U     5   114.000000   418.400000   0.00000000         0.00
    CN1T     NN2U      CN1     5   130.200000   418.400000   0.00000000         0.00
    NN2U      CN1      CN3     5   112.600000   585.760000   0.00000000         0.00
     CN1      CN3      CN3     5   117.600000   836.800000   0.00000000         0.00
     CN3      CN3     NN2B     5   123.600000   836.800000   0.00000000         0.00
    CN1T     NN2B      HN2     5   122.000000   338.904000   0.00000000         0.00
     CN3     NN2B      HN2     5   116.000000   267.776000   0.00000000         0.00
    NN2B     CN1T      ON1     5   121.600000   836.800000   0.00000000         0.00
    NN2U     CN1T      ON1     5   124.400000   836.800000   0.00000000         0.00
    CN1T     NN2U      HN2     5   114.400000   338.904000   0.00000000         0.00
     CN1     NN2U      HN2     5   115.400000   338.904000   0.00000000         0.00
    NN2U      CN1      ON1     5   121.900000   836.800000   0.00000000         0.00
     CN3      CN1      ON1     5   125.500000   836.800000   0.00000000         0.00
     CN1      CN3      HN3     5   120.300000   251.040000   0.00000000         0.00
     HN3      CN3     NN2B     5   114.300000   251.040000   0.00000000         0.00
    CN3T      CN1     NN2U     5   113.500000   585.760000   0.00000000         0.00
     CN1     CN3T      CN3     5   116.700000  1004.160000   0.00000000         0.00
    CN3T      CN3     NN2B     5   123.600000  1004.160000   0.00000000         0.00
    CN3T      CN1      ON1     5   124.600000   836.800000   0.00000000         0.00
     CN1     CN3T      CN9     5   118.700000   317.984000   0.00000000         0.00
     CN3     CN3T      CN9     5   124.600000   317.984000   0.00000000         0.00
    CN3T      CN3      HN3     5   122.100000   251.040000   0.00000000         0.00
    CN1T     NN2B      CN9     5   116.000000   585.760000   0.00000000         0.00
     CN3     NN2B      CN9     5   122.000000   585.760000   0.00000000         0.00
     CN1      NN2      CN9     5   115.400000   585.760000   0.00000000         0.00
     CN3      NN2      CN9     5   120.500000   585.760000   0.00000000         0.00
     CN5      NN2      CN9     5   125.900000   585.760000   0.00000000         0.00
     CN4      NN2      CN9     5   127.800000   585.760000   0.00000000         0.00
     CN5     NN2B      CN9     5   125.900000   585.760000   0.00000000         0.00
     CN4     NN2B      CN9     5   126.900000   585.760000   0.00000000         0.00
     CN5     NN2B      CN8     5   125.900000   585.760000   0.00000000         0.00
     CN4     NN2B      CN8     5   126.900000   585.760000   0.00000000         0.00
    NN2B      CN8      CN9     5   113.700000   585.760000   0.00000000         0.00
    CN1T     NN2B     CN7B     5   118.400000   376.560000   0.00000000         0.00
     CN3     NN2B     CN7B     5   119.600000   376.560000   0.00000000         0.00
     CN1      NN2     CN7B     5   120.000000   376.560000   0.00000000         0.00
     CN3      NN2     CN7B     5   115.900000   376.560000   0.00000000         0.00
     CN5      NN2     CN7B     5   126.100000   376.560000   0.00000000         0.00
     CN4      NN2     CN7B     5   127.600000   376.560000   0.00000000         0.00
     CN5     NN2B     CN7B     5   126.500000   376.560000   0.00000000         0.00
     CN4     NN2B     CN7B     5   126.300000   376.560000   0.00000000         0.00
     ON6     CN7B      NN2     5   108.000000   920.480000   0.00000000         0.00
    ON6B     CN7B      NN2     5   112.000000   920.480000   0.00000000         0.00
     CN8     CN7B      NN2     5   113.700000   920.480000   0.00000000         0.00
    CN7B     CN7B      NN2     5   111.000000   920.480000   0.00000000         0.00
     ON6     CN7B     NN2B     5   108.000000   920.480000   0.00000000         0.00
    ON6B     CN7B     NN2B     5   112.000000   920.480000   0.00000000         0.00
     CN8     CN7B     NN2B     5   113.700000   920.480000   0.00000000         0.00
    CN7B     CN7B     NN2B     5   111.000000   920.480000   0.00000000         0.00
     HN7     CN7B      NN2     5   111.000000   359.824000   0.00000000         0.00
     HN7     CN7B     NN2B     5   111.000000   359.824000   0.00000000         0.00
     CN9      CN8      HN8     5   110.100000   289.532800   0.21790000     18853.10
     CN9      CN7      HN7     5   110.100000   289.532800   0.21790000     18853.10
     HN8      CN8      NN2     5   110.100000   279.742240   0.00000000         0.00
     HN8      CN8      ON5     5   108.890000   384.091200   0.00000000         0.00
     CN3      CN9      HN9     5   110.100000   279.742240   0.21790000     18853.10
    CN3T      CN9      HN9     5   110.100000   279.742240   0.21790000     18853.10
     CN8      CN9      HN9     5   110.100000   289.532800   0.21790000     18853.10
     HN9      CN9      CN7     5   110.100000   279.742240   0.21790000     18853.10
     HN9      CN9      NN2     5   110.100000   279.742240   0.00000000         0.00
     HN9      CN9     NN2B     5   110.100000   279.742240   0.00000000         0.00
     HN8      CN8     NN2B     5   110.100000   279.742240   0.00000000         0.00
     HN9      CN9      ON2     5   109.500000   502.080000   0.00000000         0.00
     CN9      ON2        P     5   120.000000   167.360000   0.23300000     29288.00
     HN4      ON4        P     5   115.000000   251.040000   0.23500000     33472.00
     HN4      ON4       P2     5   115.000000   251.040000   0.23500000     33472.00
     HN5      ON5      CN8     5   106.000000   481.160000   0.00000000         0.00
     HN5      ON5      CN9     5   106.000000   481.160000   0.00000000         0.00
     ON2        P      ON2     5   104.300000   669.440000   0.00000000         0.00
     ON2       P2      ON2     5   104.300000   669.440000   0.00000000         0.00
     ON2        P      ON4     5   108.000000   402.500800   0.00000000         0.00
     ON2       P2      ON4     5   108.000000   402.500800   0.00000000         0.00
     ON3        P      ON4     5   108.230000   827.595200   0.00000000         0.00
     ON3       P2      ON4     5   108.230000   827.595200   0.00000000         0.00
     ON4        P      ON4     5   104.000000   827.595200   0.00000000         0.00
     ON4       P2      ON4     5   104.000000   827.595200   0.00000000         0.00
     CN7      CN8      ON5     5   110.100000   633.457600   0.00000000         0.00
     HN9      CN9      HN9     5   108.400000   297.064000   0.18020000      4518.72
     CN7      ON6     CN7B     5   108.000000   920.480000   0.00000000         0.00
     ON6     CN7B      CN8     5   102.000000   753.120000   0.00000000         0.00
    CN7B      CN8      CN7     5   100.000000   669.440000   0.00000000         0.00
     CN8      CN7      CN7     5   102.000000   502.080000   0.25610000      6694.40
     CN9      CN7      CN7     5   102.000000   502.080000   0.25610000      6694.40
     CN7      CN7      ON6     5   104.000000   836.800000   0.00000000         0.00
     HN7      CN7      ON6     5   107.240000   378.233600   0.00000000         0.00
     HN7     CN7B      ON6     5   107.240000   378.233600   0.00000000         0.00
     HN7      CN7      CN7     5   108.000000   334.720000   0.00000000         0.00
    CN7B      CN8      HN8     5   110.100000   279.491200   0.21790000     18853.10
     CN8     CN7B      HN7     5   110.100000   279.491200   0.21790000     18853.10
     HN7      CN7      CN8     5   110.100000   288.696000   0.21790000     18853.10
     HN8      CN8      CN7     5   110.100000   288.947040   0.21790000     18853.10
     HN8      CN8      CN8     5   110.100000   288.947040   0.21790000     18853.10
     HN8      CN8      HN8     5   109.000000   297.064000   0.18020000      4518.72
     HN7      CN7      HN7     5   109.000000   297.064000   0.18020000      4518.72
     CN7     ON6B     CN7B     5   115.000000   920.480000   0.00000000         0.00
     CN7      CN7     ON6B     5   110.000000   836.800000   0.00000000         0.00
    ON6B     CN7B     CN7B     5   106.000000   753.120000   0.00000000         0.00
    CN7B     CN7B      CN7     5    96.000000   920.480000   0.00000000         0.00
    CN7B      CN7      CN7     5   100.000000   502.080000   0.25610000      6694.40
     HN7      CN7     ON6B     5   107.240000   378.233600   0.00000000         0.00
     HN7     CN7B     ON6B     5   107.240000   378.233600   0.00000000         0.00
    CN7B     CN7B      HN7     5   110.100000   279.491200   0.21790000     18853.10
     HN7     CN7B      HN7     5   109.000000   297.064000   0.18020000      4518.72
     ON6      CN7     CN8B     5   108.200000   753.120000   0.00000000         0.00
     ON6      CN7      CN9     5   108.200000   753.120000   0.00000000         0.00
     CN7      CN7     CN8B     5   110.000000   376.560000   0.00000000         0.00
     CN8      CN7     CN8B     5   113.600000   488.272800   0.25610000      9338.69
     CN7     CN8B      ON2     5   108.400000   585.760000   0.00000000         0.00
     CN7      CN7      ON2     5   109.700000   962.320000   0.00000000         0.00
    CN7B     CN7B      ON2     5   109.700000   962.320000   0.00000000         0.00
     CN8      CN7      ON2     5   109.700000   962.320000   0.00000000         0.00
    CN8B      ON2        P     5   120.000000   167.360000   0.23300000     29288.00
    CN8B      ON2       P2     5   120.000000   167.360000   0.23300000     29288.00
     CN7      ON2        P     5   120.000000   167.360000   0.23300000     29288.00
     CN7      ON2       P2     5   120.000000   167.360000   0.23300000     29288.00
    CN7B      ON2        P     5   120.000000   167.360000   0.23300000     29288.00
    CN7B      ON2       P2     5   120.000000   167.360000   0.23300000     29288.00
     HN7      CN7     CN8B     5   110.100000   288.696000   0.21790000     18853.10
     HN8     CN8B      ON2     5   109.500000   502.080000   0.00000000         0.00
     HN5      ON5     CN8B     5   106.000000   481.160000   0.00000000         0.00
     HN8     CN8B      HN8     5   109.000000   297.064000   0.18020000      4518.72
     HN8     CN8B      CN7     5   110.100000   288.947040   0.21790000     18853.10
     HN7      CN7      ON2     5   109.500000   502.080000   0.00000000         0.00
     HN7     CN7B      ON2     5   109.500000   502.080000   0.00000000         0.00
     CN7     CN8B      ON5     5   110.100000   633.457600   0.00000000         0.00
    CN8B      CN7      ON5     5   108.200000   753.120000   0.00000000         0.00
     HN8     CN8B      ON5     5   108.890000   384.091200   0.00000000         0.00
     ON5      CN7      CN8     5   110.000000   633.457600   0.00000000         0.00
     ON5      CN7      CN7     5   110.100000   633.457600   0.00000000         0.00
     HN7      CN7      ON5     5   109.500000   502.080000   0.00000000         0.00
     HN5      ON5      CN7     5   109.000000   481.160000   0.00000000         0.00
    ON6B      CN7     CN8B     5   108.200000   753.120000   0.00000000         0.00
    ON6B      CN7      CN9     5   108.200000   753.120000   0.00000000         0.00
     ON2      CN7     CN7B     5   110.000000   753.120000   0.00000000         0.00
     ON5      CN7     CN7B     5   110.000000   753.120000   0.00000000         0.00
     ON5     CN7B     CN7B     5   108.400000   669.440000   0.00000000         0.00
     ON5     CN7B      CN7     5   108.000000   753.120000   0.00000000         0.00
     HN7     CN7B      ON5     5   109.500000   502.080000   0.00000000         0.00
     HN5      ON5     CN7B     5   109.000000   481.160000   0.00000000         0.00
     HN7     CN7B      CN7     5   110.100000   288.947040   0.21790000     18853.10
     HN7      CN7     CN7B     5   110.100000   288.947040   0.21790000     18853.10
     CN8      ON2        P     5   120.000000   167.360000   0.23300000     29288.00
     CN8      ON2       P2     5   120.000000   167.360000   0.23300000     29288.00
     ON2        P      ON3     5   111.600000   827.595200   0.00000000         0.00
     ON2       P2      ON3     5   111.600000   827.595200   0.00000000         0.00
     ON3        P      ON3     5   120.000000  1004.160000   0.00000000         0.00
     ON3       P2      ON3     5   120.000000  1004.160000   0.00000000         0.00
     HN8      CN8      ON2     5   109.500000   502.080000   0.00000000         0.00
     ON5        P      ON3     5   111.600000   827.595200   0.00000000         0.00
     ON6     CN7B      CN7     5   106.250000  1004.160000   0.00000000         0.00
    CN7B      CN7      CN8     5   113.600000   488.272800   0.25610000      9338.69
     OBL       CL     CTL3     5   125.000000   585.760000   0.24420000     16736.00
     OBL       CL     CTL2     5   125.000000   585.760000   0.24420000     16736.00
     OBL       CL     CTL1     5   125.000000   585.760000   0.24420000     16736.00
     OSL       CL      OBL     5   125.900000   753.120000   0.22576000    133888.00
      CL      OSL     CTL1     5   109.600000   334.720000   0.22651000     25104.00
      CL      OSL     CTL2     5   109.600000   334.720000   0.22651000     25104.00
      CL      OSL     CTL3     5   109.600000   334.720000   0.22651000     25104.00
    HAL2     CTL2       CL     5   109.500000   276.144000   0.21630000     25104.00
    HAL3     CTL3       CL     5   109.500000   276.144000   0.21630000     25104.00
    CTL2     CTL2       CL     5   108.000000   435.136000   0.00000000         0.00
    CTL2     CTL1      CCL     5   108.000000   435.136000   0.00000000         0.00
    CTL3     CTL2       CL     5   108.000000   435.136000   0.00000000         0.00
     OSL       CL     CTL3     5   109.000000   460.240000   0.23260000     16736.00
     OSL       CL     CTL2     5   109.000000   460.240000   0.23260000     16736.00
     OSL       CL     CTL1     5   109.000000   460.240000   0.23260000     16736.00
     OHL       CL      OBL     5   123.000000   418.400000   0.22620000    175728.00
     OCL       CL     CTL2     5   118.000000   334.720000   0.23880000     41840.00
     OCL       CL     CTL3     5   118.000000   334.720000   0.23880000     41840.00
     OCL       CL      OCL     5   124.000000   836.800000   0.22250000     58576.00
     OCL      CCL      OCL     5   124.000000   836.800000   0.22250000     58576.00
     OCL      CCL     CTL1     5   118.000000   334.720000   0.23880000     41840.00
     OHL       CL     CTL3     5   110.500000   460.240000   0.00000000         0.00
     OHL       CL     CTL2     5   110.500000   460.240000   0.00000000         0.00
     HOL      OHL       CL     5   115.000000   460.240000   0.00000000         0.00
     OSL     CTL1     CTL1     5   110.100000   633.457600   0.00000000         0.00
     OSL     CTL1     CTL2     5   110.100000   633.457600   0.00000000         0.00
     OSL     CTL1     CTL3     5   110.100000   633.457600   0.00000000         0.00
     OSL     CTL2     CTL1     5   110.100000   633.457600   0.00000000         0.00
     OSL     CTL2     CTL2     5   110.100000   633.457600   0.00000000         0.00
     OSL     CTL2     CTL3     5   110.100000   633.457600   0.00000000         0.00
    OSLP     CTL1     CTL1     5   110.100000   633.457600   0.00000000         0.00
    OSLP     CTL1     CTL2     5   110.100000   633.457600   0.00000000         0.00
    OSLP     CTL1     CTL3     5   110.100000   633.457600   0.00000000         0.00
    OSLP     CTL2     CTL1     5   110.100000   633.457600   0.00000000         0.00
    OSLP     CTL2     CTL2     5   110.100000   633.457600   0.00000000         0.00
    OSLP     CTL2     CTL3     5   110.100000   633.457600   0.00000000         0.00
    HAL2     CTL2     HAL2     5   109.000000   297.064000   0.18020000      4518.72
    HAL3     CTL3     HAL3     5   108.400000   297.064000   0.18020000      4518.72
    HAL1     CTL1      OSL     5   109.500000   502.080000   0.00000000         0.00
    HAL2     CTL2      OSL     5   109.500000   502.080000   0.00000000         0.00
    HAL3     CTL3      OSL     5   109.500000   502.080000   0.00000000         0.00
    HAL1     CTL1     OSLP     5   109.500000   502.080000   0.00000000         0.00
    HAL2     CTL2     OSLP     5   109.500000   502.080000   0.00000000         0.00
    HAL3     CTL3     OSLP     5   109.500000   502.080000   0.00000000         0.00
    CTL1      OSL       PL     5   120.000000   167.360000   0.23300000     29288.00
    CTL2      OSL       PL     5   120.000000   167.360000   0.23300000     29288.00
    CTL3      OSL       PL     5   120.000000   167.360000   0.23300000     29288.00
    CTL1     OSLP       PL     5   120.000000   167.360000   0.23300000     29288.00
    CTL2     OSLP       PL     5   120.000000   167.360000   0.23300000     29288.00
    CTL3     OSLP       PL     5   120.000000   167.360000   0.23300000     29288.00
     HOL      OHL       PL     5   115.000000   251.040000   0.23000000     33472.00
     OSL       PL      OSL     5   104.300000   669.440000   0.00000000         0.00
     OSL       PL      O2L     5   111.600000   827.595200   0.00000000         0.00
     OSL       PL      OHL     5   108.000000   402.500800   0.00000000         0.00
    OSLP       PL     OSLP     5   104.300000   669.440000   0.00000000         0.00
    OSLP       PL      O2L     5   111.600000   827.595200   0.00000000         0.00
    OSLP       PL      OHL     5   108.000000   402.500800   0.00000000         0.00
     O2L       PL      O2L     5   120.000000  1004.160000   0.00000000         0.00
     O2L       PL      OHL     5   108.230000   827.595200   0.00000000         0.00
     NTL     CTL2       HL     5   109.500000   334.720000   0.21300000     22593.60
     NTL     CTL5       HL     5   109.500000   334.720000   0.21300000     22593.60
      HL     CTL2       HL     5   109.500000   200.832000   0.17670000     23430.40
      HL     CTL5       HL     5   109.500000   200.832000   0.17670000     23430.40
    CTL2      NTL     CTL2     5   109.500000   502.080000   0.24660000     21756.80
    CTL5      NTL     CTL2     5   109.500000   502.080000   0.24660000     21756.80
    CTL5      NTL     CTL5     5   109.500000   502.080000   0.24660000     21756.80
      HL     CTL2     CTL2     5   110.100000   279.742240   0.21790000     18853.10
      HL     CTL2     CTL3     5   110.100000   279.742240   0.21790000     18853.10
    HAL1     CTL1     CTL1     5   110.100000   288.696000   0.21790000     18853.10
    HAL1     CTL1     CTL2     5   110.100000   288.696000   0.21790000     18853.10
    HAL1     CTL1     CTL3     5   110.100000   288.696000   0.21790000     18853.10
    HAL2     CTL2     CTL1     5   110.100000   221.752000   0.21790000     18853.10
    HAL2     CTL2     CTL2     5   110.100000   221.752000   0.21790000     18853.10
    HAL2     CTL2     CTL3     5   110.100000   289.532800   0.21790000     18853.10
    HAL3     CTL3     CTL1     5   110.100000   279.742240   0.21790000     18853.10
    HAL3     CTL3     CTL2     5   110.100000   289.532800   0.21790000     18853.10
    HAL3     CTL3     CTL3     5   110.100000   313.800000   0.21790000     18853.10
     HBL     CTL1      CCL     5   109.500000   418.400000   0.00000000         0.00
     HBL     CTL1     CTL2     5   111.000000   292.880000   0.00000000         0.00
     NTL     CTL2     CTL2     5   115.000000   566.513600   0.00000000         0.00
     NTL     CTL2     CTL3     5   115.000000   566.513600   0.00000000         0.00
     HCL     NH3L     CTL2     5   109.500000   276.144000   0.20560000      3347.20
     HCL     NH3L     CTL1     5   109.500000   251.040000   0.20740000     16736.00
     HCL     NH3L      HCL     5   109.500000   343.088000   0.00000000         0.00
    NH3L     CTL2     CTL2     5   110.000000   566.513600   0.00000000         0.00
    NH3L     CTL2     HAL2     5   107.500000   376.560000   0.20836000     29288.00
    CTL1     CTL1     CTL1     5   111.000000   446.432800   0.25610000      6694.40
    NH3L     CTL1      CCL     5   110.000000   365.681600   0.00000000         0.00
    NH3L     CTL1     CTL2     5   110.000000   566.513600   0.00000000         0.00
    NH3L     CTL1      HBL     5   107.500000   430.952000   0.00000000         0.00
    CTL1     CTL1     CTL2     5   113.500000   488.272800   0.25610000      9338.69
    CTL1     CTL1     CTL3     5   108.500000   446.432800   0.25610000      6694.40
    CTL1     CTL2     CTL1     5   113.500000   488.272800   0.25610000      9338.69
    CTL1     CTL2     CTL2     5   113.500000   488.272800   0.25610000      9338.69
    CTL1     CTL2     CTL3     5   113.500000   488.272800   0.25610000      9338.69
    CTL2     CTL1     CTL2     5   113.500000   488.272800   0.25610000      9338.69
    CTL2     CTL1     CTL3     5   113.500000   488.272800   0.25610000      9338.69
    CTL2     CTL2     CTL2     5   113.600000   488.272800   0.25610000      9338.69
    CTL2     CTL2     CTL3     5   115.000000   485.344000   0.25610000      6694.40
    CTL3     CTL1     CTL3     5   113.500000   488.272800   0.25610000      9338.69
     HOL      OHL     CTL1     5   106.000000   481.160000   0.00000000         0.00
     HOL      OHL     CTL2     5   106.000000   481.160000   0.00000000         0.00
     HOL      OHL     CTL3     5   106.000000   481.160000   0.00000000         0.00
     OHL     CTL1     CTL1     5   110.100000   633.457600   0.00000000         0.00
     OHL     CTL1     CTL2     5   110.100000   633.457600   0.00000000         0.00
     OHL     CTL2     CTL1     5   110.100000   633.457600   0.00000000         0.00
     OHL     CTL2     CTL2     5   110.100000   633.457600   0.00000000         0.00
     OHL     CTL2     CTL3     5   110.100000   633.457600   0.00000000         0.00
     OHL     CTL1     HAL1     5   108.890000   384.091200   0.00000000         0.00
     OHL     CTL2     HAL2     5   108.890000   384.091200   0.00000000         0.00
     OHL     CTL3     HAL3     5   108.890000   384.091200   0.00000000         0.00
     O2L       SL      O2L     5   109.470000  1087.840000   0.24500000     29288.00
     O2L       SL      OSL     5    98.000000   711.280000   0.00000000         0.00
    CTL2      OSL       SL     5   109.000000   125.520000   0.19000000     22593.60
    CTL3      OSL       SL     5   109.000000   125.520000   0.19000000     22593.60
    CEL1     CEL1     CTL2     5   123.500000   401.664000   0.00000000         0.00
    CEL1     CEL1     CTL3     5   123.500000   401.664000   0.00000000         0.00
    CEL2     CEL1     CTL2     5   126.000000   401.664000   0.00000000         0.00
    CEL2     CEL1     CTL3     5   125.200000   393.296000   0.00000000         0.00
    HEL1     CEL1     CEL1     5   119.500000   435.136000   0.00000000         0.00
    HEL1     CEL1     CEL2     5   118.000000   351.456000   0.00000000         0.00
    HEL1     CEL1     CTL2     5   116.000000   334.720000   0.00000000         0.00
    HEL1     CEL1     CTL3     5   117.000000   184.096000   0.00000000         0.00
    HEL2     CEL2     CEL1     5   120.500000   376.560000   0.00000000         0.00
    HEL2     CEL2     CEL2     5   120.500000   464.424000   0.00000000         0.00
    HEL2     CEL2     HEL2     5   119.000000   158.992000   0.00000000         0.00
    CEL1     CTL2     CTL2     5   112.200000   267.776000   0.00000000         0.00
    CEL1     CTL2     CTL3     5   112.200000   267.776000   0.00000000         0.00
    HAL2     CTL2     CEL1     5   111.500000   376.560000   0.00000000         0.00
    HAL3     CTL3     CEL1     5   111.500000   351.456000   0.00000000         0.00
    CEL1     CTL2     CEL1     5   114.000000   251.040000   0.00000000         0.00
   HCA1A    CC31A    CC31A     5   110.100000   288.696000   0.21790000     18853.10
   HCA1A    CC31A    CC32A     5   110.100000   288.696000   0.21790000     18853.10
   HCA1A    CC31A    CC33A     5   110.100000   288.696000   0.21790000     18853.10
   HCA2A    CC32A    CC30A     5   110.100000   221.752000   0.21790000     18853.10
   HCA2A    CC32A    CC31A     5   110.100000   221.752000   0.21790000     18853.10
   HCA2A    CC32A    CC32A     5   110.100000   221.752000   0.21790000     18853.10
   HCA2A    CC32A    CC33A     5   110.100000   289.532800   0.21790000     18853.10
   HCA3A    CC33A    CC30A     5   110.100000   279.742240   0.21790000     18853.10
   HCA3A    CC33A    CC31A     5   110.100000   279.742240   0.21790000     18853.10
   HCA3A    CC33A    CC32A     5   110.100000   289.532800   0.21790000     18853.10
   HCA3A    CC33A    CC33A     5   110.100000   313.800000   0.21790000     18853.10
   HCA2A    CC32A    HCA2A     5   109.000000   297.064000   0.18020000      4518.72
   HCA3A    CC33A    HCA3A     5   108.400000   297.064000   0.18020000      4518.72
   CC30A    CC32A    CC32A     5   113.500000   488.272800   0.25610000      9338.69
   CC30A    CC32A    CC33A     5   113.500000   488.272800   0.25610000      9338.69
   CC31A    CC31A    CC31A     5   111.000000   446.432800   0.25610000      6694.40
   CC31A    CC31A    CC32A     5   113.500000   488.272800   0.25610000      9338.69
   CC31A    CC31A    CC33A     5   108.500000   446.432800   0.25610000      6694.40
   CC31A    CC32A    CC31A     5   113.500000   488.272800   0.25610000      9338.69
   CC31A    CC32A    CC32A     5   113.500000   488.272800   0.25610000      9338.69
   CC31A    CC32A    CC33A     5   113.500000   488.272800   0.25610000      9338.69
   CC32A    CC30A    CC32A     5   113.500000   488.272800   0.25610000      9338.69
   CC32A    CC31A    CC32A     5   113.500000   488.272800   0.25610000      9338.69
   CC32A    CC32A    CC32A     5   113.600000   488.272800   0.25610000      9338.69
   CC32A    CC32A    CC33A     5   115.000000   485.344000   0.25610000      6694.40
   CC33A    CC30A    CC33A     5   114.000000   446.432800   0.25610000      6694.40
   CC33A    CC31A    CC32A     5   114.000000   446.432800   0.25610000      6694.40
   CC33A    CC31A    CC33A     5   114.000000   446.432800   0.25610000      6694.40
   CC33A    CC32A    CC33A     5   114.000000   446.432800   0.25610000      6694.40
  CC325A   CC325A   CC325A     5   106.000000   485.344000   0.25610000      9338.69
  HCA25A   CC325A   CC325A     5   111.400000   292.880000   0.21790000     18853.10
  HCA25A   CC325A   HCA25A     5   106.800000   322.168000   0.18020000      4518.72
  HCA25A   CC325B   CC325B     5   111.400000   292.880000   0.21790000     18853.10
  HCA25A   CC325B   HCA25A     5   106.800000   322.168000   0.18020000      4518.72
  CC325B   CC325B   CC325B     5   109.500000   485.344000   0.25610000      9338.69
  OC305A   CC325B   CC325B     5   111.100000   376.560000   0.00000000         0.00
  CC325B   OC305A   CC325B     5   111.000000   794.960000   0.00000000         0.00
  HCA25A   CC325B   OC305A     5   107.300000   585.760000   0.00000000         0.00
   HCA3A    CC33A   CC325B     5   110.100000   289.532800   0.21790000     18853.10
  CC325B   CC325B    CC33A     5   115.000000   485.344000   0.25610000      6694.40
  HCA25A   CC325B    CC33A     5   110.100000   289.532800   0.21790000     18853.10
  OC305A   CC325B    CC33A     5   111.500000   376.560000   0.00000000         0.00
   CC32A    OC30A    CC32A     5   109.700000   794.960000   0.00000000         0.00
   CC33A    OC30A    CC32A     5   109.700000   794.960000   0.00000000         0.00
   CC33A    OC30A    CC33A     5   109.700000   794.960000   0.00000000         0.00
   OC30A    CC32A    CC32A     5   111.500000   376.560000   0.00000000         0.00
   OC30A    CC32A    CC33A     5   111.500000   376.560000   0.00000000         0.00
   HCA3A    CC33A    OC30A     5   109.500000   502.080000   0.00000000         0.00
   HCA2A    CC32A    OC30A     5   109.500000   502.080000   0.00000000         0.00
   HCA2A   CC326A   CC326A     5   110.100000   288.696000   0.21790000     18853.10
   HCA2A   CC326A    HCA2A     5   109.000000   297.064000   0.18020000      4518.72
  CC326A   CC326A   CC326A     5   112.000000   488.272800   0.25610000      9338.69
   OC30A   CC326A   CC326A     5   111.500000   376.560000   0.00000000         0.00
  CC326A    OC30A   CC326A     5   109.700000   794.960000   0.00000000         0.00
   HCA2A   CC326A    OC30A     5   109.500000   376.560000   0.00000000         0.00
     OST      CST      OST     5   180.000000 25104.000000   0.00000000         0.00
      CS       SS       FE     5   100.600000   418.400000   0.00000000         0.00
      SS       FE      NPH     5    90.000000   836.800000   0.00000000         0.00
     CPA      CPB      CE1     5   126.740000   585.760000   0.00000000         0.00
     CPA      CPM      CPA     5   125.120000   788.265600   0.00000000         0.00
     CPA      NPH      CPA     5   103.900000  1165.662400   0.00000000         0.00
     CPB      CE1      CE2     5   121.500000   585.760000   0.00000000         0.00
     CPB      CPB      CE1     5   126.750000   585.760000   0.00000000         0.00
     CPB      CPB      CPA     5   106.510000   257.734400   0.00000000         0.00
     CPM      CPA      CPB     5   124.070000   515.468800   0.00000000         0.00
     CT2      CPB      CPA     5   126.740000   543.920000   0.00000000         0.00
     CT2      CPB      CPB     5   126.750000   543.920000   0.00000000         0.00
     CT2      CT2      CPB     5   113.000000   585.760000   0.00000000         0.00
     CT3      CPB      CPA     5   126.740000   543.920000   0.00000000         0.00
     CT3      CPB      CPB     5   126.750000   543.920000   0.00000000         0.00
      FE      NPH      CPA     5   128.050000   804.583200   0.00000000         0.00
      FE      NR2     CPH1     5   133.000000   251.040000   0.00000000         0.00
      FE      NR2     CPH2     5   123.000000   251.040000   0.00000000         0.00
      HA      CPM      CPA     5   117.440000   106.273600   0.00000000         0.00
      HA      CPM       FE     5   180.000000     0.000000   0.00000000         0.00
     HA2      CT2      CPB     5   109.500000   418.400000   0.00000000         0.00
     HA3      CT3      CPB     5   109.500000   418.400000   0.00000000         0.00
     HE1      CE1      CPB     5   120.000000   418.400000   0.00000000         0.00
     NPH      CPA      CPB     5   111.540000  1020.896000   0.00000000         0.00
     NPH      CPA      CPM     5   124.390000   736.384000   0.00000000         0.00
     NPH       FE       CM     5    90.000000   418.400000   0.00000000         0.00
     NPH       FE      CPM     5    45.000000     0.000000   0.00000000         0.00
     NPH       FE      NPH     5    90.000000   120.415520   0.00000000         0.00
     NR2       FE       CM     5   180.000000   418.400000   0.00000000         0.00
     NR2       FE      NPH     5    90.000000   418.400000   0.00000000         0.00
      OM       CM       FE     5   180.000000   292.880000   0.00000000         0.00
      OM       FE      NPH     5    90.000000    41.840000   0.00000000         0.00
      OM       OM       FE     5   180.000000     0.000000   0.00000000         0.00
    CTL1     CTL2     CEL1     5   112.200000   267.776000   0.00000000         0.00
    CTL1     CEL1     CTL2     5   113.000000   418.400000   0.00000000         0.00
    CEL1     CEL1     CTL1     5   123.500000   401.664000   0.00000000         0.00
    CTL1     CTL1     CEL1     5   112.200000   267.776000   0.00000000         0.00
    CTL3     CTL1     CEL1     5   112.200000   267.776000   0.00000000         0.00
    CTL2     CTL1     CEL1     5   112.200000   267.776000   0.00000000         0.00
     OHL     CTL1     CTL3     5   110.100000   633.457600   0.00000000         0.00
     HOL      OHL     CRL1     5   106.000000   481.160000   0.00000000         0.00
     OHL     CRL1     CRL2     5   110.100000   633.457600   0.00000000         0.00
     OHL     CRL1     HGA1     5   108.890000   384.091200   0.00000000         0.00
    HAL3     CTL3     CRL1     5   110.100000   279.742240   0.21790000     18853.10
    CRL1     CRL1     CTL3     5   108.500000   446.432800   0.25610000      6694.40
    CRL2     CRL1     CTL3     5   113.500000   488.272800   0.25610000      9338.69
    HEL1     CEL1     CRL2     5   116.000000   334.720000   0.00000000         0.00
    HGA2     CRL2     CEL1     5   111.500000   376.560000   0.00000000         0.00
    HAL2     CRL2     CEL1     5   111.500000   376.560000   0.00000000         0.00
    HGA2     CTL2     CEL1     5   111.500000   376.560000   0.00000000         0.00
    CRL1     CRL2     CEL1     5   112.200000   267.776000   0.00000000         0.00
    CEL1     CEL1     CRL2     5   123.500000   401.664000   0.00000000         0.00
    CEL1     CEL1     CRL1     5   123.500000   401.664000   0.00000000         0.00
    CRL1     CRL1     CEL1     5   112.200000   267.776000   0.00000000         0.00
    CTL1     CRL1     CEL1     5   112.200000   267.776000   0.00000000         0.00
    CRL1     CTL1     CEL1     5   112.200000   267.776000   0.00000000         0.00
    CTL3     CRL1     CEL1     5   112.200000   267.776000   0.00000000         0.00
    CRL2     CRL1     CEL1     5   112.200000   267.776000   0.00000000         0.00
    CTL2     CRL1     CEL1     5   112.200000   267.776000   0.00000000         0.00
    CRL2     CTL1     CEL1     5   112.200000   267.776000   0.00000000         0.00
    CRL2     CRL1     CTL2     5   113.500000   488.272800   0.25610000      9338.69
    CRL2     CRL1     CRL2     5   113.500000   488.272800   0.25610000      9338.69
    HGA1     CRL1     CTL2     5   110.100000   288.696000   0.21790000     18853.10
    HGA1     CRL1     CRL2     5   110.100000   288.696000   0.21790000     18853.10
    CRL1     CRL1     CTL2     5   113.500000   488.272800   0.25610000      9338.69
    CRL1     CRL1     CRL2     5   113.500000   488.272800   0.25610000      9338.69
    CRL1     CTL2     CTL3     5   113.500000   488.272800   0.25610000      9338.69
    HAL2     CTL2     CRL1     5   110.100000   221.752000   0.21790000     18853.10
    HGA2     CRL2     CRL1     5   110.100000   221.752000   0.21790000     18853.10
    CRL1     CTL2     CTL2     5   113.500000   488.272800   0.25610000      9338.69
    CRL1     CRL2     CRL2     5   113.500000   488.272800   0.25610000      9338.69
    CRL1     CEL1     CRL2     5   113.000000   418.400000   0.00000000         0.00
    CRL1     CRL1     CRL1     5   111.000000   446.432800   0.25610000      6694.40
    CTL1     CRL1     CRL2     5   113.500000   488.272800   0.25610000      9338.69
    HGA1     CRL1     CTL1     5   110.100000   288.696000   0.21790000     18853.10
    HGA1     CRL1     CRL1     5   110.100000   288.696000   0.21790000     18853.10
    CTL1     CRL1     CRL1     5   111.000000   446.432800   0.25610000      6694.40
    HAL1     CTL1     CRL1     5   110.100000   288.696000   0.21790000     18853.10
    CRL1     CTL1     CTL3     5   108.500000   446.432800   0.25610000      6694.40
    CRL1     CTL1     CTL2     5   113.500000   488.272800   0.25610000      9338.69
    CEL2     CEL1     CRL2     5   126.000000   401.664000   0.00000000         0.00
    CEL1     CRL2     CRL2     5   112.200000   267.776000   0.00000000         0.00
    CEL1     CTL2     CRL2     5   112.200000   267.776000   0.00000000         0.00
    CEL1     CRL2     CTL2     5   112.200000   267.776000   0.00000000         0.00
    CEL1     CRL2     CTL3     5   112.200000   267.776000   0.00000000         0.00
    CEL1     CRL2     CEL1     5   114.000000   251.040000   0.00000000         0.00
    CTL1     CRL2     CEL1     5   112.200000   267.776000   0.00000000         0.00
    CRL1     CTL2     CEL1     5   112.200000   267.776000   0.00000000         0.00
    CTL1     CEL1     CRL2     5   113.000000   418.400000   0.00000000         0.00
    CRL1     CEL1     CTL2     5   113.000000   418.400000   0.00000000         0.00
    HGA2     CRL2     HGA2     5   109.000000   297.064000   0.18020000      4518.72
    HGA2     CRL2     CRL2     5   110.100000   221.752000   0.21790000     18853.10
    HGA1     CRL1     CTL3     5   110.100000   288.696000   0.21790000     18853.10
    CRL2     CRL2     CRL2     5   113.600000   488.272800   0.25610000      9338.69
    CTL2   CG3RC1     HGA1     5   110.100000   288.696000   0.21790000     18853.10
    CTL2     CTL2   CG3RC1     5   111.000000   446.432800   0.25610000      6694.40
    HAL2     CTL2   CG3RC1     5   110.100000   288.696000   0.21790000     18853.10
    CTL2   CG3RC1   CG3C31     5   111.000000   446.432800   0.25610000      6694.40
    CTL2   CG3RC1   CG3RC1     5   111.000000   446.432800   0.25610000      6694.40
  CG3RC1     CTL3     HAL3     5   110.100000   279.742240   0.21790000     18853.10
    CTL3   CG3RC1   CG3RC1     5   113.500000   488.272800   0.25610000      9338.69
    CTL3   CG3RC1     HGA1     5   110.100000   288.696000   0.21790000     18853.10
    CTL3   CG3RC1   CG3C31     5   111.000000   446.432800   0.25610000      6694.40
  CG3C31     CTL2     HAL2     5   110.100000   221.752000   0.21790000     18853.10
    CTL1     CTL2       CL     5   108.000000   435.136000   0.00000000         0.00
      CA       CA     ON2B     5   120.000000   627.600000   0.00000000         0.00
      CA     ON2B        P     5   120.000000   753.120000   0.23000000     16736.00
     ON4        P     ON2B     5   108.000000   402.500800   0.00000000         0.00
     ON3        P     ON2B     5   103.000000   827.595200   0.00000000         0.00
     HA2      CT2        P     5   110.000000   753.120000   0.18020000      4518.72
      CA      CT2        P     5   111.000000   753.120000   0.23000000     16736.00
     CT2        P      ON4     5    94.000000   753.956800   0.00000000         0.00
     CT2        P      ON3     5   103.000000   827.595200   0.00000000         0.00
     CT1      CT1      ON2     5   109.700000   962.320000   0.00000000         0.00
     CT3      CT1      ON2     5   109.700000   962.320000   0.00000000         0.00
     CT1      CT2      ON2     5   108.400000   585.760000   0.00000000         0.00
     CT3      CT2      ON2     5   108.400000   585.760000   0.00000000         0.00
     CN9      CN8      ON2     5   108.400000   585.760000   0.00000000         0.00
     CT1      ON2        P     5   120.000000   167.360000   0.23300000     29288.00
     CT2      ON2        P     5   120.000000   167.360000   0.23300000     29288.00
     HA1      CT1      ON2     5   109.500000   502.080000   0.00000000         0.00
     HA2      CT2      ON2     5   109.500000   502.080000   0.00000000         0.00
     CN9      CN7      CN9     5   113.600000   488.272800   0.25610000      9338.69
     ON2      CN7      CN9     5   109.700000   962.320000   0.00000000         0.00
       S     CN8B      CN7     5   114.500000   485.344000   0.00000000         0.00
    CN8B        S      CT2     5    95.000000   284.512000   0.00000000         0.00
       S     CN8B      HN8     5   111.300000   385.764800   0.00000000         0.00
      SP      CT2      HA2     5   111.300000   385.764800   0.00000000         0.00
      SP      CT2      CT2     5   114.500000   485.344000   0.00000000         0.00
     CT2       SP      CT3     5    95.000000   284.512000   0.00000000         0.00
     CT2       SP     CN8B     5    95.000000   284.512000   0.00000000         0.00
      SP      CT3      HA3     5   111.300000   385.764800   0.00000000         0.00
     CT3       SP     CN8B     5    95.000000   284.512000   0.00000000         0.00
      SP     CN8B      CN7     5   114.500000   485.344000   0.00000000         0.00
      SP     CN8B      HN8     5   111.300000   385.764800   0.00000000         0.00
     ON6     CN7B      NR1     5   108.000000  1171.520000   0.00000000         0.00
    ON6B     CN7B      NR1     5   108.000000  1171.520000   0.00000000         0.00
     CN8     CN7B      NR1     5   113.700000  1171.520000   0.00000000         0.00
    CN7B     CN7B      NR1     5   113.700000  1171.520000   0.00000000         0.00
    CN7B      NR1     CPH2     5   127.000000  1087.840000   0.00000000         0.00
    CN7B      NR1     CPH1     5   126.000000  1087.840000   0.00000000         0.00
     HN7     CN7B      NR1     5   106.300000   251.040000   0.00000000         0.00
   NC2D1   CC311D   OC3C61     5   110.000000   753.120000   0.00000000         0.00
    HCA1   CC311D    NC2D1     5   108.000000   401.664000   0.00000000         0.00
   NC2D1   CC311D   CC321C     5   113.500000   585.760000   0.00000000         0.00
   NC2D1   CC311D   CC311D     5   113.500000   585.760000   0.00000000         0.00
  CC311D    NC2D1     HCP1     5   117.000000   292.880000   0.00000000         0.00
  CC311D    NC2D1    CC2O1     5   120.000000   418.400000   0.00000000         0.00
   NC2D1   CC3162   OC3C61     5   110.000000   753.120000   0.00000000         0.00
    HCA1   CC3162    NC2D1     5   108.000000   401.664000   0.00000000         0.00
   NC2D1   CC3162   CC3161     5   113.500000   585.760000   0.00000000         0.00
  CC3162    NC2D1     HCP1     5   117.000000   292.880000   0.00000000         0.00
  CC3162    NC2D1    CC2O1     5   120.000000   418.400000   0.00000000         0.00
     NH3      CT1    CC321     5   110.000000   566.513600   0.00000000         0.00
   CC321      CT1       CC     5   108.000000   435.136000   0.00000000         0.00
     NH1      CT1    CC321     5   113.500000   585.760000   0.00000000         0.00
     HB2      CT1    CC321     5   111.000000   292.880000   0.00000000         0.00
     HB1      CT1    CC321     5   111.000000   292.880000   0.00000000         0.00
   CC321      CT1        C     5   108.000000   435.136000   0.00000000         0.00
     CT1    CC321    CC2O1     5   108.000000   435.136000   0.00000000         0.00
     CT1    CC321     HCA2     5   110.100000   279.742240   0.21790000     18853.10
    HCA2    CC321    CC2O1     5   109.500000   276.144000   0.21630000     25104.00
   CC321    CC2O1    OC2D1     5   121.000000   125.520000   0.24400000     41840.00
   CC321    CC2O1    NC2D1     5   116.500000   418.400000   0.24500000     41840.00
     CT1      CT2    OC301     5   107.000000   376.560000   0.00000000         0.00
     CT1      CT1    OC301     5   107.000000   376.560000   0.00000000         0.00
     CT2    OC301   CC311D     5   110.700000   794.960000   0.00000000         0.00
     CT1    OC301   CC311D     5   110.700000   794.960000   0.00000000         0.00
     CT2    OC301   CC3162     5   110.700000   794.960000   0.00000000         0.00
     CT1    OC301   CC3162     5   110.700000   794.960000   0.00000000         0.00
     CT3      CT1    OC301     5   110.000000   376.560000   0.00000000         0.00
      HA      CT2    OC301     5   109.500000   502.080000   0.00000000         0.00
     HA2      CT2    OC301     5   109.500000   502.080000   0.00000000         0.00
      HA      CT1    OC301     5   109.500000   502.080000   0.00000000         0.00
     HA1      CT1    OC301     5   109.500000   502.080000   0.00000000         0.00
   OC30P       PL    OC2DP     5   111.600000   827.595200   0.00000000         0.00
   OC2DP       PL    OC2DP     5   120.000000  1004.160000   0.00000000         0.00
   OC30P       PL    OC30P     5   104.300000   669.440000   0.00000000         0.00
  CC3161    OC30P       PL     5   120.000000   167.360000   0.23300000     29288.00
   OC301     CTL2     CTL2     5   111.500000   376.560000   0.00000000         0.00
  CC3162    OC301     CTL2     5   109.700000   794.960000   0.00000000         0.00
  CC311D    OC301     CTL2     5   109.700000   794.960000   0.00000000         0.00
   OC301     CTL2     HAL2     5   109.500000   502.080000   0.00000000         0.00
   OC30P       PL      O2L     5   111.600000   827.595200   0.00000000         0.00
   OC30P       PL     OSLP     5   104.300000   669.440000   0.00000000         0.00
     CT1      CT2        C     5   108.000000   435.136000   0.00000000         0.00
      SS       ZN       SS     5   111.770000   836.800000   0.00000000         0.00
      CS       SS       ZN     5    95.000000   167.360000   0.00000000         0.00
    CPH2      NR2       ZN     5   120.650000   167.360000   0.00000000         0.00
    CPH1      NR2       ZN     5   125.980000   167.360000   0.00000000         0.00
      SS       ZN      NR2     5   108.110000   836.800000   0.00000000         0.00
     NR2       ZN      NR2     5   107.850000   836.800000   0.00000000         0.00
      CT      NH1        C     5   120.000000   418.400000   0.00000000         0.00
     CT3       CT        C     5   108.000000   435.136000   0.00000000         0.00
       H      NH1       CT     5   117.000000   292.880000   0.00000000         0.00
     NH1        C       CT     5   116.500000   669.440000   0.00000000         0.00
     NH1       CT        C     5   107.000000   418.400000   0.00000000         0.00
     NH1       CT      CT3     5   113.500000   585.760000   0.00000000         0.00
       O        C       CT     5   121.000000   669.440000   0.00000000         0.00
      CY      CT2       CT     5   114.000000   488.272800   0.00000000         0.00
      CT      CT2       CA     5   107.500000   433.462400   0.00000000         0.00
      CT      CT2       CC     5   108.000000   435.136000   0.00000000         0.00
      CT      CT2       CD     5   108.000000   435.136000   0.00000000         0.00
      CT      CT2     CPH1     5   113.000000   488.272800   0.00000000         0.00
     CT2       CT        C     5   108.000000   435.136000   0.00000000         0.00
     CT3      CT2       CT     5   113.500000   488.272800   0.25610000      9338.69
     NH1       CT      CT2     5   113.500000   585.760000   0.00000000         0.00
     OH1      CT2       CT     5   110.100000   633.457600   0.00000000         0.00
       S      CT2       CT     5   112.500000   485.344000   0.00000000         0.00
      SM      CT2       CT     5   112.500000   485.344000   0.00000000         0.00
     NH1       CT     CT2A     5   113.500000   585.760000   0.00000000         0.00
    CT2A       CT        C     5   108.000000   435.136000   0.00000000         0.00
      CT     CT2A      HA2     5   110.100000   221.752000   0.21790000     18853.10
      CT     CT2A      CT2     5   113.500000   488.272800   0.25610000      9338.69
      CT     CT2A     CPH1     5   113.000000   488.272800   0.00000000         0.00
      CT     CT2A       CC     5   108.000000   435.136000   0.00000000         0.00
     CT1      CT2       CT     5   113.500000   488.272800   0.25610000      9338.69
     NH2       CT      CT2     5   110.000000   566.513600   0.00000000         0.00
     CT2       CT       CC     5   108.000000   435.136000   0.00000000         0.00
    CT2A       CT       CC     5   108.000000   435.136000   0.00000000         0.00
     CT2       CT       CD     5   108.000000   435.136000   0.00000000         0.00
     NH3       CT      CT2     5   110.000000   566.513600   0.00000000         0.00
     NH3       CT     CT2A     5   110.000000   566.513600   0.00000000         0.00
    CT2A       CT       CD     5   108.000000   435.136000   0.00000000         0.00
       H      NH2       CT     5   111.000000   418.400000   0.00000000         0.00
     NH2       CT      CT3     5   110.000000   566.513600   0.00000000         0.00
      CT       CD      OH1     5   110.500000   460.240000   0.00000000         0.00
     CT3       CT       CD     5   108.000000   435.136000   0.00000000         0.00
     NH2       CT        C     5   107.000000   418.400000   0.00000000         0.00
     CT3       CT       CC     5   108.000000   435.136000   0.00000000         0.00
      HC      NH3       CT     5   109.500000   251.040000   0.20740000     16736.00
     NH1       CT       CC     5   107.000000   418.400000   0.00000000         0.00
     NH1       CT       CD     5   107.000000   418.400000   0.00000000         0.00
     NH2       CC       CT     5   116.500000   418.400000   0.24500000     41840.00
     NH3       CT        C     5   110.000000   365.681600   0.00000000         0.00
     NH3       CT       CC     5   110.000000   365.681600   0.00000000         0.00
     NH3       CT      CT3     5   110.000000   566.513600   0.00000000         0.00
       O       CC       CT     5   121.000000   125.520000   0.24400000     41840.00
      OB       CD       CT     5   125.000000   585.760000   0.24420000     16736.00
      OC       CC       CT     5   118.000000   334.720000   0.23880000     41840.00
      OS       CD       CT     5   109.000000   460.240000   0.23260000     16736.00
       N        C       CT     5   112.500000   167.360000   0.00000000         0.00
       C        N      CT3     5   119.500000   351.456000   0.00000000         0.00
       C        N      CT2     5   119.500000   351.456000   0.00000000         0.00
     CT3        N      CT3     5   121.000000   376.560000   0.00000000         0.00
     CT2        N      CT3     5   121.000000   376.560000   0.00000000         0.00
       N      CT3      HA3     5   105.000000   418.400000   0.00000000         0.00
     CT2      CT2   NG2R51     5   113.500000   585.760000   0.00000000         0.00
  NG2R51      CT2      HA2     5   110.100000   279.742240   0.00000000         0.00
  CG2R51   NG2R51      CT2     5   127.100000   585.760000   0.00000000         0.00
     CT2   NG2R51   NG2R50     5   117.900000   585.760000   0.00000000         0.00
     CT1      CT2   CG2R51     5   113.000000   488.272800   0.00000000         0.00
     CT2   CG2R51   CG2R51     5   130.000000   383.254400   0.00000000         0.00
     HA2      CT2   CG2R51     5   109.500000   279.742240   0.00000000         0.00
  NG2R50   CG2R51      CT2     5   120.000000   383.254400   0.00000000         0.00
     CP3      CP2      OH1     5   112.200000   418.400000   0.00000000         0.00
     CP2      CP2      OH1     5   112.500000   418.400000   0.00000000         0.00
     CP2      OH1        H     5   109.500000   551.451200   0.00000000         0.00
     HA1      CP2      OH1     5   111.000000   384.091200   0.00000000         0.00
     HA1      CP2      CP3     5   110.100000   221.752000   0.21790000     18853.10
     HA1      CP2      CP2     5   110.100000   221.752000   0.21790000     18853.10
     HN3      CN4     NN3I     5   116.750000   292.880000   0.00000000         0.00
     HN3      CN4     NN2G     5   115.750000   292.880000   0.00000000         0.00
    NN3I      CN4     NN2G     5   127.500000   669.440000   0.00000000         0.00
    CN5G      CN5     NN3I     5   127.000000   836.800000   0.00000000         0.00
    NN2B      CN5     NN3I     5   128.400000  1171.520000   0.00000000         0.00
     CN1     NN2G      CN4     5   129.700000  1046.000000   0.00000000         0.00
     CN4     NN2G      HN2     5   117.000000   338.904000   0.00000000         0.00
     CN4     NN3I      CN5     5   108.400000   753.120000   0.00000000         0.00
    CN3D      CN2      NN1     5   116.400000   920.480000   0.00000000         0.00
    CN3D      CN2      NN3     5   121.300000   251.040000   0.00000000         0.00
     CN2     CN3D      CN3     5   117.800000   836.800000   0.00000000         0.00
     CN2     CN3D      CN9     5   118.000000   334.720000   0.00000000         0.00
     CN3     CN3D      CN9     5   124.200000   334.720000   0.00000000         0.00
    CN3D      CN3      HN3     5   122.000000   251.040000   0.00000000         0.00
    CN3D      CN3      NN2     5   124.200000   836.800000   0.00000000         0.00
    CN3D      CN9      HN9     5   110.100000   279.742240   0.21790000     18853.10
     CN1     NN3G      CN2     5   122.300000  1046.000000   0.00000000         0.00
    NN3G      CN2     NN3G     5   115.200000   585.760000   0.00000000         0.00
    NN3G      CN1     CN5G     5   123.600000   560.656000   0.00000000         0.00
    NN3G      CN1      ON5     5   121.600000   633.457600   0.00000000         0.00
     ON5      CN1     CN5G     5   114.800000   633.457600   0.00000000         0.00
     CN1      ON5      HN5     5   114.700000   502.080000   0.00000000         0.00
    NN2C      CN1      NN2     5   115.500000   292.880000   0.00000000         0.00
     CN2     NN2C      CN1     5   130.200000   292.880000   0.00000000         0.00
    NN2C      CN2      CN3     5   109.500000   292.880000   0.00000000         0.00
     CN2     NN2C      HN2     5   116.100000   338.904000   0.00000000         0.00
     CN1     NN2C      HN2     5   113.700000   338.904000   0.00000000         0.00
    NN2C      CN1     ON1C     5   125.100000   585.760000   0.00000000         0.00
    NN2C      CN2     NN1C     5   126.800000   753.120000   0.00000000         0.00
     CN3      CN2     NN1C     5   123.700000   753.120000   0.00000000         0.00
     CN2     NN1C      HN1     5   113.000000   426.768000   0.00000000         0.00
     CN2     NN2G      CN8     5   117.300000   585.760000   0.00000000         0.00
     CN1     NN2G      CN8     5   111.600000   585.760000   0.00000000         0.00
    NN2G      CN8      CN9     5   119.900000   585.760000   0.00000000         0.00
    NN2G      CN8      HN8     5   110.100000   279.742240   0.21790000     18853.10
     CN1      NN3      CN8     5   116.000000   585.760000   0.00000000         0.00
     CN2      NN3      CN8     5   124.900000   585.760000   0.00000000         0.00
     CN9      CN8      NN3     5   114.500000   585.760000   0.00000000         0.00
     NN3      CN8      HN8     5   110.100000   279.742240   0.21790000     18853.10
     CN8      CN8      NN3     5   114.500000   585.760000   0.00000000         0.00
    NN2G      CN8      CN8     5   119.900000   585.760000   0.00000000         0.00
     CNA      CNA      CNA     5   120.000000   334.720000   0.24162000     29288.00
     CNA     CNA2      CNA     5   122.500000   334.720000   0.24162000     29288.00
    CNA2      CNA      CNA     5   119.000000   334.720000   0.24162000     29288.00
    CNA2      CNA     CNA2     5   117.000000   334.720000   0.24162000     29288.00
    CN7B      CNA      CNA     5   121.000000   383.254400   0.00000000         0.00
    CN7B      CNA     CNA2     5   120.000000   383.254400   0.00000000         0.00
     CN9      CNA      CNA     5   121.000000   383.254400   0.00000000         0.00
     CN9      CNA     CNA2     5   120.000000   383.254400   0.00000000         0.00
     CN8     CN7B      CNA     5   107.500000   433.462400   0.00000000         0.00
     ON6     CN7B      CNA     5   107.500000   433.462400   0.00000000         0.00
     HN7     CN7B      CNA     5   111.000000   359.824000   0.00000000         0.00
     HN9      CN9      CNA     5   107.500000   412.542400   0.00000000         0.00
     HNP      CNA      CNA     5   120.000000   251.040000   0.21525000     18409.60
     HNP      CNA     CNA2     5   121.000000   251.040000   0.21525000     18409.60
     HN3      CNA     CNA2     5   121.500000   251.040000   0.21525000     18409.60
     FNA     CNA2      CNA     5   118.750000   502.080000   0.00000000         0.00
     CN1     CN3T     CNE1     5   117.000000   317.984000   0.00000000         0.00
     CN3     CN3T     CNE1     5   126.300000   317.984000   0.00000000         0.00
    CN3T     CNE1     CNE2     5   122.400000   401.664000   0.00000000         0.00
    CN3T     CNE1     HNE1     5   119.600000   334.720000   0.00000000         0.00
    CNE2     CNE1     HNE1     5   118.000000   351.456000   0.00000000         0.00
    HNE2     CNE2     CNE1     5   120.500000   376.560000   0.00000000         0.00
    HNE2     CNE2     HNE2     5   119.000000   158.992000   0.00000000         0.00
    NN2G      CN1      NN2     5   107.800000   585.760000   0.00000000         0.00
    NN2G      CN1     ON1C     5   125.500000   418.400000   0.00000000         0.00
    NN2G      CN2      CN3     5   122.200000   585.760000   0.00000000         0.00
    NN2G      CN2     CN3D     5   122.200000   585.760000   0.00000000         0.00
     NN1      CN8      HN8     5   108.000000   401.664000   0.00000000         0.00
     NN1      CN8      CN9     5   113.500000   585.760000   0.00000000         0.00
     CN8      NN1      HN1     5   117.000000   292.880000   0.00000000         0.00
     CN2      NN1      CN8     5   121.500000   334.720000   0.00000000         0.00
     CN1      NN3      HN2     5   121.200000   309.616000   0.00000000         0.00
     CN2      NN3      HN2     5   115.400000   338.904000   0.00000000         0.00
    NN2B      CN4      NN1     5   113.000000   585.760000   0.00000000         0.00
     NN4      CN4      NN1     5   125.000000   585.760000   0.00000000         0.00
     CN4      NN1      CN3     5   120.000000   418.400000   0.00000000         0.00
     NN1      CN3      CN3     5   120.000000   334.720000   0.24162000     29288.00
     CN3      CN3      CN3     5   120.000000   334.720000   0.24162000     29288.00
     CN4      NN1      HN2     5   117.000000   284.512000   0.00000000         0.00
     HN2      NN1      CN3     5   117.000000   284.512000   0.00000000         0.00
     CN8      NNG      CNG     5   120.000000   521.326400   0.00000000         0.00
     NNG      CNG      NNG     5   120.000000   435.136000   0.23642000     75312.00
     HN1      NNG      HN1     5   120.000000   209.200000   0.00000000         0.00
     NNG      CN8      HN8     5   107.500000   430.952000   0.00000000         0.00
     NNG      CN8      CN8     5   107.500000   566.513600   0.00000000         0.00
     CNG      NNG      HN1     5   120.000000   410.032000   0.00000000         0.00
     NN1      CN8      CN8     5   113.500000   585.760000   0.00000000         0.00
     CN8      NNG      HN1     5   120.000000   338.067200   0.00000000         0.00
     HN2      NN1     CN8B     5   109.000000   292.880000   0.00000000         0.00
     NN1     CN8B      HN8     5   110.000000   401.664000   0.00000000         0.00
    CN8B      NN1        P     5   118.300000   920.480000   0.23300000     29288.00
     HN2      NN1        P     5   123.600000   251.040000   0.23500000     33472.00
     NN1        P      ON2     5   103.200000   502.080000   0.00000000         0.00
     NN1        P      ON3     5   110.600000  1171.520000   0.00000000         0.00
     NN1     CN8B     CN7B     5   110.000000   365.681600   0.00000000         0.00
     NN1        P      ON4     5   103.200000   502.080000   0.00000000         0.00
     HN7      CN7      NN1     5   110.000000   401.664000   0.00000000         0.00
     CN7      NN1        P     5   118.300000   920.480000   0.23300000     29288.00
     HN2      NN1      CN7     5   109.000000   292.880000   0.00000000         0.00
     NN1      CN7      CN7     5   110.000000   365.681600   0.00000000         0.00
     NN1      CN7     CN7B     5   110.000000   365.681600   0.00000000         0.00
     NN1      CN7      CN8     5   110.000000   365.681600   0.00000000         0.00
     NN1     CN8B      CN7     5   110.000000   365.681600   0.00000000         0.00
     HN2      NN1      HN2     5   106.000000   326.352000   0.00000000         0.00
    CN8B      ON2      HN8     5   114.700000   502.080000   0.00000000         0.00
     CN7      ON5      HN7     5   114.700000   502.080000   0.00000000         0.00
       O       CC        N     5   124.000000   669.440000   0.00000000         0.00
       N       CC      CT2     5   112.500000   167.360000   0.00000000         0.00
     NN2      CT2      HA2     5   110.100000   279.742240   0.00000000         0.00
     NN2      CT2       CC     5   110.000000   365.681600   0.00000000         0.00
    NN2B      CT2      HA2     5   110.100000   279.742240   0.00000000         0.00
    NN2B      CT2       CC     5   110.000000   365.681600   0.00000000         0.00
    CN1T     NN2B      CT2     5   116.000000   585.760000   0.00000000         0.00
     CN3     NN2B      CT2     5   122.000000   585.760000   0.00000000         0.00
     CN4      NN2      CT2     5   127.800000   585.760000   0.00000000         0.00
     CN5      NN2      CT2     5   125.900000   585.760000   0.00000000         0.00
     CN1      NN2      CT2     5   116.000000   585.760000   0.00000000         0.00
     CN3      NN2      CT2     5   122.000000   585.760000   0.00000000         0.00
     CN4     NN2B      CT2     5   127.800000   585.760000   0.00000000         0.00
     CN5     NN2B      CT2     5   125.900000   585.760000   0.00000000         0.00
       N      CT2        C     5   110.000000   365.681600   0.00000000         0.00
       N      CT2      HB2     5   107.500000   430.952000   0.00000000         0.00
     CT2        N      CT2     5   117.000000   292.880000   0.00000000         0.00
     CT2        N       CC     5   120.000000   418.400000   0.00000000         0.00
     HB2      CT2      CT2     5   109.500000   418.400000   0.00000000         0.00
     HN1      NH1      CT2     5   117.000000   292.880000   0.00000000         0.00
     CT2      CT2        N     5   113.500000   585.760000   0.00000000         0.00
      CC      CT2        N     5   110.000000   365.681600   0.00000000         0.00
     CT2        N     CT2P     5   117.000000   292.880000   0.00000000         0.00
    CT2P        N       CC     5   120.000000   418.400000   0.00000000         0.00
       N     CT2P      HB2     5   107.500000   430.952000   0.00000000         0.00
     CT2     CT2P        N     5   113.500000   585.760000   0.00000000         0.00
     HB2     CT2P      HB2     5   115.000000   301.248000   0.00000000         0.00
     HB2     CT2P      CT2     5   109.500000   418.400000   0.00000000         0.00
     NH1      CT2     CT2P     5   113.500000   585.760000   0.00000000         0.00
     HB2      CT2     CT2P     5   109.500000   418.400000   0.00000000         0.00
     CN7     CN7B     ON2M     5   108.670000   485.344000   0.00000000         0.00
    CN7B     CN7B     ON2M     5   106.670000   485.344000   0.00000000         0.00
    CN7B     ON2M      CN9     5   108.000000   543.920000   0.00000000         0.00
     HN7     CN7B     ON2M     5   109.000000   384.091200   0.00000000         0.00
    ON2M      CN9      HN9     5   108.890000   384.091200   0.00000000         0.00
     CN7     CN7B      NN2     5   111.000000   920.480000   0.00000000         0.00
     CN7     CN7B     NN2B     5   111.000000   920.480000   0.00000000         0.00
     CN8      CN7      ON6     5   104.000000   836.800000   0.00000000         0.00
     CN8      CN7     ON6B     5   110.000000   836.800000   0.00000000         0.00
    CN7B     CN7B      CN8     5    96.000000   920.480000   0.00000000         0.00
     CN8     CN7B      ON2     5   109.700000   962.320000   0.00000000         0.00
     CN6     CN7E      CN8     5    62.500000   446.432800   0.00000000         0.00
    CN7E      CN6      CN8     5    60.500000   446.432800   0.00000000         0.00
    CN7E      CN8      CN6     5    58.500000   446.432800   0.00000000         0.00
     HN7      CN7     CN7E     5   110.100000   288.696000   0.21790000     18853.10
     HN7     CN7E      CN7     5   110.100000   288.947040   0.21790000     18853.10
     HN7     CN7E      HN7     5   109.000000   297.064000   0.18020000      4518.72
    CN7E      CN7      ON2     5   109.700000   962.320000   0.00000000         0.00
     ON5      CN7     CN7E     5   110.000000   633.457600   0.00000000         0.00
     CN8      CN7     CN7E     5   101.900000   669.440000   0.00000000         0.00
     CN7      CN8      CN7     5   100.000000   669.440000   0.00000000         0.00
     CN6      CN7      CN8     5   103.700000   446.432800   0.25610000      6694.40
    CN7E      CN6      CN7     5   113.700000   446.432800   0.25610000      6694.40
     CN8      CN6      CN7     5   108.700000   446.432800   0.25610000      6694.40
     CN8     CN7E      CN7     5   111.000000   446.432800   0.25610000      6694.40
     CN6     CN7E      CN7     5   111.000000   446.432800   0.25610000      6694.40
     HN7      CN7      CN6     5   110.100000   288.696000   0.21790000     18853.10
     CN6     CN8B      CN7     5   105.500000   669.440000   0.25610000      6694.40
    CN8B      CN7     CN7E     5   101.000000   669.440000   0.00000000         0.00
    CN7E     CN7E      CN7     5   102.000000   446.432800   0.25610000      6694.40
     CN6     CN7E     CN7E     5   116.000000   446.432800   0.25610000      6694.40
    CN7E     CN7E      CN8     5   108.000000   446.432800   0.25610000      6694.40
    CN8B      CN6     CN7E     5   117.000000   446.432800   0.25610000      6694.40
    CN7E     CN7E     CN8B     5   111.000000   446.432800   0.25610000      6694.40
    CN7E     CN7E      HN7     5   110.100000   288.696000   0.21790000     18853.10
     HN7     CN7E      CN6     5   110.100000   288.696000   0.21790000     18853.10
     HN8      CN8      CN6     5   110.100000   288.696000   0.21790000     18853.10
     HN7      CN6      CN7     5   110.100000   288.696000   0.21790000     18853.10
     HN7      CN6     CN7E     5   110.100000   288.696000   0.21790000     18853.10
     HN7      CN6      CN8     5   110.100000   288.696000   0.21790000     18853.10
     HN7      CN6     CN8B     5   110.100000   288.696000   0.21790000     18853.10
     HN7     CN7E      CN8     5   110.100000   288.696000   0.21790000     18853.10
     HN8      CN8     CN7E     5   110.100000   288.696000   0.21790000     18853.10
     HN7      CN6      HN7     5   109.000000   297.064000   0.18020000      4518.72
     CN8      CN6      NN2     5   113.700000   585.760000   0.00000000         0.00
    CN8B      CN6      NN2     5   113.700000   585.760000   0.00000000         0.00
     CN8      CN7      NN2     5   113.700000   920.480000   0.00000000         0.00
     CN1      NN2      CN7     5   118.400000   376.560000   0.00000000         0.00
     CN1      NN2      CN6     5   120.000000   376.560000   0.00000000         0.00
     CN3      NN2      CN6     5   115.900000   376.560000   0.00000000         0.00
     CN5      NN2      CN6     5   126.100000   376.560000   0.00000000         0.00
     CN4      NN2      CN6     5   127.600000   376.560000   0.00000000         0.00
    CN1T      NN2      CN7     5   118.400000   376.560000   0.00000000         0.00
     CN3      NN2      CN7     5   118.400000   376.560000   0.00000000         0.00
     CN5      NN2      CN7     5   126.500000   376.560000   0.00000000         0.00
     CN4      NN2      CN7     5   126.300000   376.560000   0.00000000         0.00
     HN7      CN7      NN2     5   111.000000   359.824000   0.00000000         0.00
     CN7      CN6     NN2B     5   113.700000   585.760000   0.00000000         0.00
    CN7E      CN6     NN2B     5   113.700000   585.760000   0.00000000         0.00
    CN7E      CN6      NN2     5   113.700000   585.760000   0.00000000         0.00
     CN8      CN6     NN2B     5   113.700000   585.760000   0.00000000         0.00
    CN8B      CN6     NN2B     5   113.700000   585.760000   0.00000000         0.00
     CN7      CN7     NN2B     5   108.000000   920.480000   0.00000000         0.00
     CN8      CN7     NN2B     5   113.700000   920.480000   0.00000000         0.00
    CN7E      CN7     NN2B     5   108.000000   920.480000   0.00000000         0.00
    CN7E      CN7      NN2     5   108.000000   920.480000   0.00000000         0.00
    CN1T     NN2B      CN6     5   118.400000   376.560000   0.00000000         0.00
     CN3     NN2B      CN6     5   119.600000   376.560000   0.00000000         0.00
     CN5     NN2B      CN6     5   126.500000   376.560000   0.00000000         0.00
     CN4     NN2B      CN6     5   126.300000   376.560000   0.00000000         0.00
    CN1T     NN2B      CN7     5   118.400000   376.560000   0.00000000         0.00
     CN3     NN2B      CN7     5   118.400000   376.560000   0.00000000         0.00
     CN5     NN2B      CN7     5   126.500000   376.560000   0.00000000         0.00
     CN4     NN2B      CN7     5   126.300000   376.560000   0.00000000         0.00
     HN7      CN7     NN2B     5   111.000000   359.824000   0.00000000         0.00
     CN7      CN6     CN8B     5   111.000000   446.432800   0.25610000      6694.40
     CN7     CN7E     CN8B     5   110.000000   376.560000   0.00000000         0.00
     CN8      CN6     CN8B     5   111.000000   446.432800   0.25610000      6694.40
     CN6     CN8B      ON2     5   110.100000   633.457600   0.00000000         0.00
     CN6     CN8B      ON5     5   110.100000   633.457600   0.00000000         0.00
    CN7E     CN8B      ON2     5   110.100000   633.457600   0.00000000         0.00
    CN7E     CN8B      ON5     5   110.100000   633.457600   0.00000000         0.00
     HN7     CN7E     CN8B     5   110.100000   288.696000   0.21790000     18853.10
     HN8     CN8B     CN7E     5   110.100000   288.696000   0.21790000     18853.10
     HN8     CN8B      CN6     5   110.100000   288.696000   0.21790000     18853.10
     CN6      CN7      ON2     5   110.100000   633.457600   0.00000000         0.00
    CN8B      CN7      ON2     5   110.100000   633.457600   0.00000000         0.00
     CN6      CN7      ON5     5   110.100000   633.457600   0.00000000         0.00
     CN8     CN8B      CN8     5   113.600000   488.272800   0.25610000      9338.69
    ON6B     CN7B      CN7     5   107.500000   962.320000   0.00000000         0.00
    CN7B     ON6B     CN8B     5   111.000000   702.912000   0.00000000         0.00
    ON6B     CN8B      CN7     5   107.000000  1087.840000   0.00000000         0.00
    CN8B      CN7     CN8B     5   112.000000   426.768000   0.00000000         0.00
    ON6B     CN8B      HN8     5   107.300000   585.760000   0.00000000         0.00
     HA3      CT3     CTD1     5   110.100000   279.742240   0.21790000     18853.10
     CT1     CTD1        C     5   108.000000   435.136000   0.00000000         0.00
    CTD1      CT2       CA     5   107.500000   433.462400   0.00000000         0.00
    CTD1      CT2       CC     5   108.000000   435.136000   0.00000000         0.00
    CTD1      CT2       CD     5   108.000000   435.136000   0.00000000         0.00
    CTD1      CT2     CPH1     5   113.000000   488.272800   0.00000000         0.00
    CTD1      CT2      CT1     5   113.500000   488.272800   0.25610000      9338.69
    CTD1       CD      OH1     5   110.500000   460.240000   0.00000000         0.00
    CTD1      NH1        C     5   120.000000   418.400000   0.00000000         0.00
     CT2     CTD1        C     5   108.000000   435.136000   0.00000000         0.00
     CT2     CTD1       CC     5   108.000000   435.136000   0.00000000         0.00
     CT2     CTD1       CD     5   108.000000   435.136000   0.00000000         0.00
     CT2      CT1     CTD1     5   111.000000   446.432800   0.25610000      6694.40
     CT2      CT2     CTD1     5   113.500000   488.272800   0.25610000      9338.69
     CT2      CT3     CTD1     5   113.500000   488.272800   0.25610000      9338.69
    CT2A     CTD1       CC     5   108.000000   435.136000   0.00000000         0.00
     CT3     CTD1        C     5   108.000000   435.136000   0.00000000         0.00
     CT3     CTD1       CC     5   108.000000   435.136000   0.00000000         0.00
     CT3     CTD1      CT1     5   108.500000   446.432800   0.25610000      6694.40
     CT3     CTD1      CT2     5   114.000000   446.432800   0.25610000      6694.40
     CT3     CTD1      CT3     5   114.000000   446.432800   0.25610000      6694.40
     CT3      CT2     CTD1     5   113.500000   488.272800   0.25610000      9338.69
     CT3      CT1     CTD1     5   108.500000   446.432800   0.25610000      6694.40
      CY      CT2     CTD1     5   114.000000   488.272800   0.00000000         0.00
       H      NH1     CTD1     5   117.000000   292.880000   0.00000000         0.00
       H      OH1     CTD1     5   106.000000   481.160000   0.00000000         0.00
      HA     CTD1        C     5   109.500000   276.144000   0.21630000     25104.00
      HA     CTD1       CD     5   109.500000   276.144000   0.21630000     25104.00
      HA     CTD1      CT1     5   110.100000   288.696000   0.21790000     18853.10
      HA     CTD1      CT2     5   110.100000   288.696000   0.21790000     18853.10
      HA     CTD1      CT3     5   110.100000   288.696000   0.21790000     18853.10
      HA     CTD1       HA     5   109.000000   297.064000   0.18020000      4518.72
      HA      CT2     CTD1     5   110.100000   279.742240   0.21790000     18853.10
      HA      CT3     CTD1     5   110.100000   279.742240   0.21790000     18853.10
     HA1      CT1     CTD1     5   110.100000   288.696000   0.21790000     18853.10
     HA2      CT2     CTD1     5   110.100000   221.752000   0.21790000     18853.10
     HB1     CTD1        C     5   109.500000   418.400000   0.00000000         0.00
     HB1     CTD1       CC     5   109.500000   418.400000   0.00000000         0.00
     HB1     CTD1       CD     5   109.500000   418.400000   0.00000000         0.00
     HB1     CTD1      CT1     5   111.000000   292.880000   0.00000000         0.00
     HB1     CTD1      CT2     5   111.000000   292.880000   0.00000000         0.00
     HB1     CTD1      CT3     5   111.000000   292.880000   0.00000000         0.00
      HC      NH3     CTD1     5   109.500000   251.040000   0.20740000     16736.00
       N        C     CTD1     5   112.500000   167.360000   0.00000000         0.00
     NH1        C     CTD1     5   116.500000   669.440000   0.00000000         0.00
     NH1     CTD1        C     5   107.000000   418.400000   0.00000000         0.00
     NH1     CTD1       CC     5   107.000000   418.400000   0.00000000         0.00
     NH1     CTD1       CD     5   107.000000   418.400000   0.00000000         0.00
     NH1     CTD1      CT1     5   113.500000   585.760000   0.00000000         0.00
     NH1     CTD1      CT2     5   113.500000   585.760000   0.00000000         0.00
     NH1     CTD1      CT3     5   113.500000   585.760000   0.00000000         0.00
     NH1     CTD1      HB1     5   108.000000   401.664000   0.00000000         0.00
     NH2       CC     CTD1     5   116.500000   418.400000   0.24500000     41840.00
     NH3     CTD1        C     5   110.000000   365.681600   0.00000000         0.00
     NH3     CTD1       CC     5   110.000000   365.681600   0.00000000         0.00
     NH3     CTD1      CT1     5   110.000000   566.513600   0.00000000         0.00
     NH3     CTD1      CT2     5   110.000000   566.513600   0.00000000         0.00
     NH3     CTD1      CT3     5   110.000000   566.513600   0.00000000         0.00
     NH3     CTD1      HB1     5   107.500000   430.952000   0.00000000         0.00
       O        C     CTD1     5   121.000000   669.440000   0.00000000         0.00
       O       CC     CTD1     5   121.000000   125.520000   0.24400000     41840.00
      OB       CD     CTD1     5   125.000000   585.760000   0.24420000     16736.00
      OC       CC     CTD1     5   118.000000   334.720000   0.23880000     41840.00
     OH1      CT1     CTD1     5   110.100000   633.457600   0.00000000         0.00
     OH1      CT2     CTD1     5   110.100000   633.457600   0.00000000         0.00
      OS       CD     CTD1     5   109.000000   460.240000   0.23260000     16736.00
       S      CT2     CTD1     5   112.500000   485.344000   0.00000000         0.00
      SM      CT2     CTD1     5   112.500000   485.344000   0.00000000         0.00
     NH1     CTD1     CT2A     5   113.500000   585.760000   0.00000000         0.00
     HB1     CTD1     CT2A     5   111.000000   292.880000   0.00000000         0.00
    CT2A     CTD1        C     5   108.000000   435.136000   0.00000000         0.00
    CTD1     CT2A      HA2     5   110.100000   221.752000   0.21790000     18853.10
    CTD1     CT2A      CT2     5   113.500000   488.272800   0.25610000      9338.69
    CTD1     CT2A     CPH1     5   113.000000   488.272800   0.00000000         0.00
       C        N     CPD1     5   117.000000   502.080000   0.00000000         0.00
       N        C     CPD1     5   112.500000   167.360000   0.00000000         0.00
       N     CPD1      HB1     5   112.000000   401.664000   0.00000000         0.00
       N     CPD1      CP2     5   110.800000   585.760000   0.00000000         0.00
       N     CPD1        C     5   108.200000   418.400000   0.00000000         0.00
       N     CPD1       CC     5   108.200000   418.400000   0.00000000         0.00
       N     CPD1       CD     5   108.200000   418.400000   0.00000000         0.00
     NH1        C     CPD1     5   116.500000   669.440000   0.00000000         0.00
     NH2       CC     CPD1     5   112.500000   669.440000   0.00000000         0.00
      NP     CPD1        C     5   106.000000   418.400000   0.00000000         0.00
      NP     CPD1       CC     5   106.000000   418.400000   0.00000000         0.00
      NP     CPD1       CD     5   106.000000   418.400000   0.00000000         0.00
      NP     CPD1      CP2     5   108.500000   585.760000   0.00000000         0.00
      NP     CPD1      HB1     5   107.500000   430.952000   0.00000000         0.00
     HB1     CPD1      CP2     5   118.000000   292.880000   0.00000000         0.00
     HB1     CPD1        C     5   112.000000   418.400000   0.00000000         0.00
     HB1     CPD1       CC     5   112.000000   418.400000   0.00000000         0.00
     HB1     CPD1       CD     5   112.000000   418.400000   0.00000000         0.00
      HC       NP     CPD1     5   109.500000   276.144000   0.20560000      3347.20
     CP2     CPD1        C     5   112.300000   435.136000   0.00000000         0.00
     CP2     CPD1       CC     5   112.300000   435.136000   0.00000000         0.00
     CP2     CPD1       CD     5   112.300000   418.400000   0.00000000         0.00
     CP2      CP2     CPD1     5   108.500000   585.760000   0.00000000         0.00
    CPD1      CP2      HA2     5   110.100000   279.742240   0.21790000     18853.10
    CPD1        C        O     5   118.000000   669.440000   0.00000000         0.00
    CPD1       CC        O     5   118.000000   669.440000   0.00000000         0.00
     CP3        N     CPD1     5   114.200000   836.800000   0.00000000         0.00
     CP3       NP     CPD1     5   111.000000   836.800000   0.00000000         0.00
      OB       CD     CPD1     5   125.000000   585.760000   0.24420000     16736.00
      OC       CC     CPD1     5   118.000000   334.720000   0.23880000     41840.00
      OS       CD     CPD1     5   109.000000   460.240000   0.23260000     16736.00
    CC1A     CC1A      CT3     5   123.500000   401.664000   0.00000000         0.00
     HA2      CT2     CC1A     5   111.500000   376.560000   0.00000000         0.00
     HA3      CT3     CC1A     5   111.500000   351.456000   0.00000000         0.00
     HA3      CT3     CC1B     5   111.500000   351.456000   0.00000000         0.00
     HE1     CC1A     CC1A     5   119.000000   351.456000   0.00000000         0.00
     HE1     CC1B     CC1B     5   119.000000   351.456000   0.00000000         0.00
     HE1     CC1A      CT3     5   117.500000   351.456000   0.00000000         0.00
     HE1     CC1B      CT3     5   117.500000   184.096000   0.00000000         0.00
     HE1     CC1A      CC2     5   118.000000   351.456000   0.00000000         0.00
     HE1     CC1B      CC2     5   118.000000   351.456000   0.00000000         0.00
     HE2      CC2     CC1A     5   120.500000   376.560000   0.00000000         0.00
     HE2      CC2     CC1B     5   120.500000   376.560000   0.00000000         0.00
     HE1     CC1B     CC1A     5   118.000000   351.456000   0.00000000         0.00
     HE1     CC1A     CC1B     5   118.000000   351.456000   0.00000000         0.00
    CC1B     CC1A      CC2     5   123.500000   401.664000   0.00000000         0.00
    CC1A     CC1B      CC2     5   123.500000   401.664000   0.00000000         0.00
     HE2      CC2      HE2     5   119.000000   158.992000   0.00000000         0.00
    CC1A     CC1B     CC1B     5   123.500000   401.664000   0.00000000         0.00
    CC1B     CC1B      CT3     5   123.500000   401.664000   0.00000000         0.00
    CC1A       CT      CT3     5   112.200000   267.776000   0.00000000         0.00
    CC1A       CT      CT2     5   112.200000   267.776000   0.00000000         0.00
    CC1A      CT2      CT2     5   112.200000   267.776000   0.00000000         0.00
    CC1A     CC1A     CC1B     5   123.500000   401.664000   0.00000000         0.00
    CC1A     CC1A       CT     5   123.500000   401.664000   0.00000000         0.00
    CC1A     CC1A      CT2     5   123.500000   401.664000   0.00000000         0.00
    CC1B     CC1A       CT     5   123.500000   401.664000   0.00000000         0.00
     CT2     CC1A      CT3     5   123.500000   401.664000   0.00000000         0.00
     CC2     CC1A      CT3     5   123.500000   401.664000   0.00000000         0.00
    CC1B     CC1A      CT3     5   113.000000   401.664000   0.00000000         0.00
     CT3     CC1B      CT3     5   113.000000   393.296000   0.00000000         0.00
     CT2       CT      CT3     5   113.500000   488.272800   0.25610000      9338.69
     CT3       CT      CT3     5   113.500000   488.272800   0.25610000      9338.69
      CT      CT2      CT2     5   113.500000   488.272800   0.25610000      9338.69
      CT      CT2      HA2     5   110.100000   221.752000   0.21790000     18853.10
      CT      CT3      HA3     5   110.100000   279.742240   0.21790000     18853.10
      CT     CC1A      CT3     5   123.500000   401.664000   0.00000000         0.00
      CA      NH1        C     5   120.000000   418.400000   0.00000000         0.00
       H      NH1       CA     5   117.000000   284.512000   0.00000000         0.00
     NH1       CA       CA     5   120.000000   334.720000   0.24162000     29288.00
     CT3     CC1A      CT3     5   125.200000   393.296000   0.00000000         0.00
    CC1A     CC1A        C     5   123.500000   401.664000   0.00000000         0.00
     HE1     CC1A        C     5   119.500000   435.136000   0.00000000         0.00
       O        C     CC1A     5   122.500000   669.440000   0.00000000         0.00
     NH1        C     CC1A     5   116.500000   669.440000   0.00000000         0.00
     HE1     CC1A      CT2     5   116.000000   334.720000   0.00000000         0.00
     OH1      CT2     CC1A     5   110.100000   633.457600   0.00000000         0.00
     CT2     CC1A      CC2     5   126.000000   234.304000   0.00000000         0.00
     CC2     CC1A       CD     5   120.000000   502.080000   0.00000000         0.00
    CC1A     CC1A       CD     5   120.000000   502.080000   0.00000000         0.00
     HE1     CC1A       CD     5   122.000000   267.776000   0.00000000         0.00
    CC1A       CD        O     5   124.000000   627.600000   0.00000000         0.00
    CC1A       CD      HR1     5   115.000000   125.520000   0.00000000         0.00
     HE1     CC1A       CC     5   119.500000   435.136000   0.00000000         0.00
     CC2     CC1A       CC     5   119.000000   334.720000   0.25267000     29288.00
    CC1A       CC       OC     5   118.000000   334.720000   0.23880000     41840.00
    CC1A     CC1A       CC     5   123.500000   401.664000   0.00000000         0.00
     CT3      NS1     CC1B     5   111.000000   560.656000   0.00000000         0.00
     NS1     CC1B      CT3     5   123.000000   435.136000   0.00000000         0.00
     NS1     CC1B      HE1     5   119.500000   317.984000   0.00000000         0.00
     HA3      CT3      NS1     5   113.500000   351.456000   0.00000000         0.00
     CT3      NS2     CC1B     5   123.600000   560.656000   0.00000000         0.00
     CT3      NS2       HC     5   117.400000   317.984000   0.00000000         0.00
    CC1B      NS2       HC     5   118.800000   317.984000   0.00000000         0.00
     NS2     CC1B      CT3     5   125.600000   334.720000   0.00000000         0.00
     NS2     CC1B      HR1     5   114.000000   317.984000   0.00000000         0.00
     CT3     CC1B      HR1     5   120.400000   351.456000   0.00000000         0.00
     HA3      CT3      NS2     5   110.100000   351.456000   0.00000000         0.00
     NS2     CC1B     CC1A     5   125.600000   334.720000   0.00000000         0.00
     HR1     CC1B     CC1A     5   120.400000   351.456000   0.00000000         0.00
     CT2      CT2      NS1     5   110.000000   566.513600   0.00000000         0.00
     HA2      CT2      NS1     5   113.500000   351.456000   0.00000000         0.00
     CT2      NS1     CC1B     5   111.000000   560.656000   0.00000000         0.00
     NS1     CC1B     CC1A     5   123.000000   334.720000   0.00000000         0.00
     CT2      NS2     CC1B     5   123.600000   560.656000   0.00000000         0.00
     CT2      NS2       HC     5   117.400000   317.984000   0.00000000         0.00
     CT2      CT2      NS2     5   110.000000   566.513600   0.00000000         0.00
     HA2      CT2      NS2     5   110.100000   351.456000   0.00000000         0.00
  CC3161   CC3162    OG301     5   109.700000   962.320000   0.00000000         0.00
   OG301   CC3162     HCA1     5   109.500000   502.080000   0.00000000         0.00
  CC3162    OG301   CG3C51     5   107.000000   543.920000   0.00000000         0.00
   OG301   CC3162   OC3C61     5   112.000000   753.120000   0.00000000         0.00
     CN3     NN2B    CG331     5   120.500000   585.760000   0.00000000         0.00
    CN1T     NN2B    CG331     5   115.400000   585.760000   0.00000000         0.00
    NN2B    CG331     HGA3     5   110.100000   279.742240   0.21790000     18853.10
     CN3      NN2    CG331     5   120.500000   585.760000   0.00000000         0.00
     CN1      NN2    CG331     5   115.400000   585.760000   0.00000000         0.00
     NN2    CG331     HGA3     5   110.100000   279.742240   0.21790000     18853.10
     CN4      NN2    CG331     5   127.800000   585.760000   0.00000000         0.00
     CN5      NN2    CG331     5   125.900000   585.760000   0.00000000         0.00
     CN4     NN2B    CG331     5   127.800000   585.760000   0.00000000         0.00
     CN5     NN2B    CG331     5   125.900000   585.760000   0.00000000         0.00
    CN7B     CN7B    OG301     5   107.000000   635.968000   0.00000000         0.00
     CN7     CN7B    OG301     5   106.500000   502.080000   0.00000000         0.00
   OG301     CN7B      HN7     5   108.500000   384.091200   0.00000000         0.00
   CG331    OG301     CN7B     5   107.000000   543.920000   0.00000000         0.00
    CN7B     CN7B    OC301     5   107.000000   635.968000   0.00000000         0.00
     CN7     CN7B    OC301     5   106.500000   502.080000   0.00000000         0.00
   OC301     CN7B      HN7     5   108.500000   384.091200   0.00000000         0.00
    CN7B    OC301   CC3152     5   107.000000   460.240000   0.00000000         0.00
  CC3153    CC321    OC30P     5   110.100000   633.457600   0.00000000         0.00
   CC321    OC30P       PC     5   120.000000   167.360000   0.23300000     29288.00
  CG2R62   NG2R61     CN7B     5   119.600000   376.560000   0.00000000         0.00
  CG2R63   NG2R61     CN7B     5   118.400000   376.560000   0.00000000         0.00
  NG2R61     CN7B     ON6B     5   112.000000   920.480000   0.00000000         0.00
  NG2R61     CN7B      HN7     5   111.000000   359.824000   0.00000000         0.00
  NG2R61     CN7B     CN7B     5   111.000000   920.480000   0.00000000         0.00
  CG2RC0   NG2R51     CN7B     5   126.300000   376.560000   0.00000000         0.00
  CG2R53   NG2R51     CN7B     5   126.900000   376.560000   0.00000000         0.00
    ON6B     CN7B   NG2R51     5   112.000000   920.480000   0.00000000         0.00
    CN7B     CN7B   NG2R51     5   111.000000   920.480000   0.00000000         0.00
     HN7     CN7B   NG2R51     5   111.000000   359.824000   0.00000000         0.00
  CG2R62   CG2R62     CN7B     5   121.000000   301.248000   0.00000000         0.00
  CG2R63   CG2R62     CN7B     5   122.300000   359.824000   0.00000000         0.00
  CG2R62     CN7B     CN7B     5   109.300000   451.872000   0.00000000         0.00
  CG2R62     CN7B     ON6B     5   107.500000   619.232000   0.00000000         0.00
  CG2R62     CN7B      HN7     5   111.000000   401.664000   0.00000000         0.00
   NG2S0     CN7B     CN7B     5   110.800000   376.560000   0.00000000         0.00
   NG2S0     CN7B     ON6B     5   108.000000   711.280000   0.00000000         0.00
   CG2O6    NG2S0     CN7B     5   116.000000   317.984000   0.00000000         0.00
   CG321    NG2S0     CN7B     5   120.000000   334.720000   0.00000000         0.00
   NG2S0     CN7B      HN7     5   112.000000   401.664000   0.00000000         0.00
  CG2R61   NG2R61     CN7B     5   119.600000   376.560000   0.00000000         0.00
  CG2R53   NG2R52     CN7B     5   112.000000   836.800000   0.00000000         0.00
  CG2RC0   NG2R52     CN7B     5   112.900000   602.496000   0.00000000         0.00
  NG2R52     CN7B      HN7     5   106.000000   451.872000   0.00000000         0.00
  NG2R52     CN7B     CN7B     5   105.500000   753.120000   0.00000000         0.00
  NG2R52     CN7B     ON6B     5   102.000000   627.600000   0.00000000         0.00
   NG2P1     CN7B     ON6B     5   108.000000   711.280000   0.00000000         0.00
   NG2P1     CN7B     CN7B     5   109.300000   460.240000   0.00000000         0.00
   NG2P1     CN7B      HN7     5   107.700000   435.136000   0.00000000         0.00
  CG2R64    NG2P1     CN7B     5   118.100000   502.080000   0.00000000         0.00
  CG2R61    NG2P1     CN7B     5   120.000000   443.504000   0.00000000         0.00
  CG2R64   NG2R61     CN7B     5   115.400000   418.400000   0.00000000         0.00
  CG2R51   NG2R51     CN7B     5   126.900000   376.560000   0.00000000         0.00
  CG2R62     CN7B      CN8     5   109.300000   451.872000   0.00000000         0.00
  CG2R62     CN7B      ON6     5   107.500000   619.232000   0.00000000         0.00
  NG2R61     CN7B      ON6     5   108.000000   920.480000   0.00000000         0.00
  NG2R61     CN7B      CN8     5   113.700000   920.480000   0.00000000         0.00
  NG2R51     CN7B      ON6     5   108.000000   920.480000   0.00000000         0.00
  NG2R51     CN7B      CN8     5   113.700000   920.480000   0.00000000         0.00
  NG2R61   CG2R63    SEGD1     5   122.500000   543.920000   0.00000000         0.00
   NG2S0    CG2O6    OG2D1     5   125.700000   524.673600   0.00000000         0.00
   CG321    CG321    NG2S0     5   111.000000   585.760000   0.00000000         0.00
   NG2S0    CG321     HGA2     5   109.500000   451.872000   0.00000000         0.00
   NG2S0    CG2O6    NG2S1     5   112.900000   589.944000   0.00000000         0.00
   CG321    NG2S0    CG331     5   121.000000   334.720000   0.00000000         0.00
   CG2O6    NG2S0    CG321     5   117.000000   330.536000   0.00000000         0.00
   CG2O6    NG2S0    CG331     5   116.000000   317.984000   0.00000000         0.00
   CG2O1    NG2S1    CG2O6     5   124.600000   391.622400   0.00000000         0.00
  CG2R63   CG2R62    OG311     5   117.500000   410.032000   0.00000000         0.00
  CG2R62   CG2R62    OG311     5   123.800000   426.768000   0.00000000         0.00
  CG2R62    OG311     HGP1     5   108.000000   552.288000   0.19280000     33472.00
  CG2R62   CG2R62    OG301     5   120.300000  1004.160000   0.00000000         0.00
  CG2R63   CG2R62    OG301     5   123.000000   920.480000   0.00000000         0.00
  CG2R62    OG301    CG331     5   104.000000   543.920000   0.00000000         0.00
   CG311    CG321    NG2S0     5   111.500000   711.280000   0.00000000         0.00
  CG2R62   CG2R62    CG324     5   125.800000   383.254400   0.00000000         0.00
  CG2R63   CG2R62    CG324     5   117.500000   351.456000   0.00000000         0.00
  CG2R62    CG324    NG3P3     5   108.500000   451.872000   0.24300000     30961.60
  CG2R62    CG324     HGA2     5   107.500000   412.542400   0.00000000         0.00
  CG2R62    CG324    NG3P2     5   107.000000   451.872000   0.22100000     30961.60
   NG3P2    CG334     HGA3     5   103.900000   376.560000   0.20800000     29288.00
   CG324    NG3P2    CG334     5   115.200000   418.400000   0.00000000         0.00
   CG334    NG3P2     HGP2     5   111.300000   251.040000   0.20900000     22593.60
   CG2O3    CG324    NG3P2     5   104.000000   585.760000   0.00000000         0.00
   CG2D1    CG2D1    CG324     5   122.500000   326.352000   0.00000000         0.00
   CG324    CG2D1     HGA4     5   118.000000   309.616000   0.00000000         0.00
   CG2D1    CG324    NG3P2     5   110.500000   418.400000   0.24850000     25940.80
   CG331    CG2D1    CG331     5   119.000000   460.240000   0.00000000         0.00
   CG2D1    CG324     HGA2     5   110.000000   376.560000   0.00000000         0.00
  CG2R63   CG2R62    CG321     5   119.100000   510.448000   0.00000000         0.00
  CG2R62   CG2R62    CG321     5   123.000000   334.720000   0.00000000         0.00
  CG2R62    CG321     HGA2     5   107.500000   412.542400   0.00000000         0.00
   CG2O3    CG321   CG2R62     5   107.500000   433.462400   0.00000000         0.00
   CG2O2    CG321   CG2R62     5   107.500000   433.462400   0.00000000         0.00
   CG2O1    CG321   CG2R62     5   107.500000   433.462400   0.00000000         0.00
   CG2O2    CG311    OG311     5   106.700000   920.480000   0.00000000         0.00
  CG2R62    CG311    OG311     5   112.800000   686.176000   0.00000000         0.00
   CG2O2    CG311   CG2R62     5   107.500000   334.720000   0.00000000         0.00
  CG2R62   CG2R62    CG311     5   124.200000   334.720000   0.00000000         0.00
  CG2R62    CG311     HGA1     5   111.000000   359.824000   0.00000000         0.00
  CG2R63   CG2R62    CG311     5   121.200000   359.824000   0.00000000         0.00
   CG2O3    CG311   CG2R62     5   104.500000   485.344000   0.00000000         0.00
   CG2O3    CG311    OG311     5   107.000000   669.440000   0.00000000         0.00
  CG2R62    OG301    CG321     5   108.000000   543.920000   0.00000000         0.00
   CG2O3    CG321    OG301     5   109.000000   527.184000   0.00000000         0.00
   CG2O2    CG321    OG301     5   109.000000   585.760000   0.00000000         0.00
  CG2R63   NG2R61    CG321     5   115.400000   585.760000   0.00000000         0.00
   CG321    CG321   NG2R61     5   112.000000   560.656000   0.00000000         0.00
  NG2R61    CG321     HGA2     5   106.000000   430.952000   0.00000000         0.00
   CG324    CG321    SG3O1     5   104.500000   292.880000   0.00000000         0.00
   CG2O2    CG321    NG311     5   110.000000   365.681600   0.00000000         0.00
  CG2R62    CG321    NG311     5   107.000000   652.704000   0.00000000         0.00
   CG2O2    CG311    NG321     5   110.000000   365.681600   0.00000000         0.00
   CG321    CG311    NG321     5   112.200000   365.681600   0.00000000         0.00
   NG321    CG311     HGA1     5   109.500000   271.123200   0.21400000     41840.00
   CG311    NG321   HGPAM2     5   112.100000   343.088000   0.00000000         0.00
  CG2R62    CG321    NG321     5   107.000000   652.704000   0.00000000         0.00
   CG321    CG1N1    NG1T1     5   180.000000   177.401600   0.00000000         0.00
   CG1N1    CG321   CG2R62     5   112.000000   476.976000   0.00000000         0.00
   CG1N1    CG321     HGA2     5   109.000000   418.400000   0.00000000         0.00
  CG2R64   CG2R61    HGR62     5   120.100000   317.984000   0.00000000         0.00
  CG2R61   CG2R64    NG2S3     5   118.500000   502.080000   0.00000000         0.00
  NG2R62   CG2R63    SG2D1     5   123.700000   585.760000   0.00000000         0.00
  CG2R64   CG2R62    CG331     5   118.900000   384.928000   0.00000000         0.00
  CG2R64   CG2R62    CG321     5   118.500000   384.928000   0.00000000         0.00
  CG2R62    CG321    OG311     5   109.700000   633.457600   0.00000000         0.00
  CG2R62    CG2O4    OG2D1     5   126.000000   627.600000   0.00000000         0.00
  CG2R62    CG2O4    HGR52     5   114.000000   184.096000   0.00000000         0.00
   CG2O4   CG2R62   CG2R62     5   120.000000   418.400000   0.00000000         0.00
   CG2O4   CG2R62   CG2R64     5   122.200000   543.920000   0.00000000         0.00
  NG2R62   CG2R64    NG311     5   121.700000   552.288000   0.00000000         0.00
  CG2R62   CG2R64    NG311     5   119.000000   510.448000   0.00000000         0.00
  CG2R64    NG311   HGPAM1     5   113.500000   364.008000   0.00000000         0.00
  CG2R64    NG311    CG331     5   114.000000   384.928000   0.00000000         0.00
  NG2R62   CG2R64    NG2S1     5   122.700000   368.192000   0.24162000     29288.00
  CG2R62   CG2R64    NG2S1     5   118.000000   334.720000   0.22420000     29288.00
  CG2R62   CG2R64    NG2D1     5   124.500000   401.664000   0.25120000     35982.40
   NG2D1   CG2R64   NG2R61     5   116.800000   753.120000   0.00000000         0.00
  CG2R62   CG2R64   NG2R61     5   120.200000   669.440000   0.00000000         0.00
  CG2R64   NG2R61    CG331     5   115.400000   418.400000   0.00000000         0.00
  CG2R64    NG2D1     HGP1     5   111.000000   485.344000   0.00000000         0.00
   NG2P1   CG2R63   NG2R61     5   115.600000   510.448000   0.00000000         0.00
   NG2P1   CG2R63    OG2D4     5   125.000000   669.440000   0.00000000         0.00
  CG2R63    NG2P1   CG2R64     5   126.400000   418.400000   0.00000000         0.00
  CG2R63    NG2P1    CG334     5   115.500000   502.080000   0.00000000         0.00
  CG2R64    NG2P1    CG334     5   118.100000   502.080000   0.00000000         0.00
   NG2P1   CG2R64    NG2P1     5   118.000000   418.400000   0.22750000     33472.00
  CG2R62   CG2R64    NG2P1     5   120.300000   435.136000   0.23600000     29288.00
  CG2R64    NG2P1     HGP2     5   120.700000   334.720000   0.00000000         0.00
  CG2R61    NG2P1   CG2R64     5   121.400000   395.806400   0.00000000         0.00
  CG2R61    NG2P1    CG334     5   120.000000   443.504000   0.00000000         0.00
  CG2R64    NG2P1   CG2R64     5   125.000000   358.150400   0.26700000     65270.40
  CG2R61   CG2R64    NG2P1     5   110.000000   502.080000   0.25600000     42676.80
   NG2D1   CG2R64    NG2P1     5   121.000000   527.184000   0.24830000     26777.60
  CG2R61   CG2R61    NG2P1     5   121.200000   326.352000   0.21900000     35982.40
   NG2P1   CG2R61    HGR62     5   113.000000   292.880000   0.00000000         0.00
  CG2R61   CG2R64    NG2D1     5   119.000000   401.664000   0.25830000     50208.00
   NG2D1   CG2R64   NG2R62     5   124.000000   343.088000   0.25620000     71128.00
  CG2R61   NG2R61   CG2R64     5   122.000000   585.760000   0.00000000         0.00
  CG2R64    NG311    CG321     5   114.000000   384.928000   0.00000000         0.00
  CG2R64    NG2P1    CG324     5   118.100000   502.080000   0.00000000         0.00
  CG2R63    NG2P1     HGP2     5   118.700000   317.984000   0.00000000         0.00
  CG2R62   CG2R63   NG2R62     5   117.800000   669.440000   0.00000000         0.00
  CG2R62   NG2R61   CG2R64     5   122.000000   585.760000   0.00000000         0.00
   CG331   CG2R64   NG2R62     5   116.000000   531.368000   0.00000000         0.00
  CG2R64    CG331     HGA3     5   110.100000   279.742240   0.21790000     18853.10
  CG2RC0   CG2R64    NG311     5   119.000000   510.448000   0.00000000         0.00
  CG2RC0   CG2R64    NG2S1     5   118.000000   334.720000   0.22420000     29288.00
  CG2RC0   CG2R64    NG2D1     5   124.500000   401.664000   0.25120000     35982.40
  CG2RC0   CG2R64   NG2R61     5   120.200000   669.440000   0.00000000         0.00
  CG2R64   NG2R61   CG2R64     5   131.100000   585.760000   0.00000000         0.00
  CG2RC0   CG2R64    NG2P1     5   119.000000   435.136000   0.23600000     29288.00
   NG2P1   CG2R64   NG2R62     5   122.000000   585.760000   0.00000000         0.00
   NG2P1   CG2R64    HGR62     5   112.600000   401.664000   0.00000000         0.00
   CG2D1    CG321    NG311     5   110.000000   652.704000   0.00000000         0.00
   NG2S1    CG2O6    NG2S1     5   115.000000   585.760000   0.00000000         0.00
   CG2O6    NG2S1   CG2R64     5   119.000000   418.400000   0.00000000         0.00
   CG2O6    NG2S1    CG311     5   120.000000   502.080000   0.00000000         0.00
   CG2O6    NG2S0   CG2R64     5   118.000000   502.080000   0.00000000         0.00
  CG2R64    NG2S0    CG331     5   117.500000   376.560000   0.00000000         0.00
  CG2RC0   CG2R64    NG2S0     5   126.000000   292.880000   0.23800000     12552.00
  NG2R62   CG2R64    NG2S0     5   120.000000   292.880000   0.22500000      8368.00
   CG331   CG2R53   NG2R51     5   121.000000   401.664000   0.00000000         0.00
   CG331   CG2R53   NG2R50     5   126.000000   383.254400   0.00000000         0.00
  CG2R53    CG331     HGA3     5   109.500000   460.240000   0.00000000         0.00
  NG2R61   CG2R64    NG311     5   120.000000   610.864000   0.00000000         0.00
  CG2R53   NG2R52    CG334     5   126.300000   368.192000   0.24300000     19246.40
  CG2R63   CG2RC0   NG2R52     5   126.500000   711.280000   0.00000000         0.00
  NG2R52   CG2RC0   NG2R62     5   126.900000   602.496000   0.00000000         0.00
  CG2RC0   CG2RC0   NG2R52     5   106.900000   602.496000   0.00000000         0.00
  NG2R52    CG334     HGA3     5   107.000000   351.456000   0.00000000         0.00
  CG2R53   NG2R52   CG2RC0     5   108.000000   861.904000   0.00000000         0.00
  CG2RC0   NG2R52    CG334     5   124.900000   368.192000   0.00000000         0.00
  CG2RC0   NG2R52     HGP2     5   126.900000   326.352000   0.00000000         0.00
  CG2R51    CG1N1    NG1T1     5   180.000000   334.720000   0.00000000         0.00
  CG2R51   CG2RC0   CG2R63     5   132.000000  1087.840000   0.00000000         0.00
   CG1N1   CG2R51   CG2R51     5   128.700000   376.560000   0.00000000         0.00
   CG1N1   CG2R51   CG2RC0     5   126.700000   334.720000   0.00000000         0.00
  NG2R61   CG2R64    NG301     5   117.000000   635.968000   0.00000000         0.00
   CG2N2   CG2R51   CG2R51     5   125.300000   125.520000   0.00000000         0.00
   CG2N2   CG2R51   CG2RC0     5   128.000000   125.520000   0.00000000         0.00
  CG2R51    CG2N2    NG2P1     5   118.500000   527.184000   0.00000000         0.00
  CG2R51    CG324     HGA2     5   109.500000   460.240000   0.00000000         0.00
  CG2R51   CG2R51    CG324     5   128.000000   376.560000   0.00000000         0.00
  CG2RC0   CG2R51    CG324     5   127.200000   334.720000   0.00000000         0.00
  CG2R51    CG324    NG3P3     5   109.000000   435.136000   0.24510000     31798.40
  CG2R51    CG324    NG3P2     5   109.000000   435.136000   0.24510000     31798.40
  CG3C51   CG3C53    NG3P2     5   108.500000   585.760000   0.00000000         0.00
  CG2R51   CG2R51   CG3C51     5   109.000000   962.320000   0.00000000         0.00
  CG2R51   CG2R51   CG3C53     5   109.000000   962.320000   0.00000000         0.00
  CG3C51   CG2R51    HGR51     5   124.600000   242.672000   0.00000000         0.00
  CG3C53   CG2R51    HGR51     5   124.600000   108.784000   0.00000000         0.00
  CG2R51   CG3C53     HGA1     5   114.800000   384.928000   0.00000000         0.00
  CG2R51   CG3C51    OG311     5   115.500000   502.080000   0.00000000         0.00
  CG2R51   CG3C51     HGA1     5   110.100000   401.664000   0.00000000         0.00
  CG2R51   CG3C51   CG3C51     5   102.700000   937.216000   0.00000000         0.00
  CG2R51   CG3C53   CG3C51     5   106.000000   878.640000   0.00000000         0.00
  CG2R51   CG3C53    NG3P2     5   109.500000   644.336000   0.00000000         0.00
   CG324    NG3P2   CG3C53     5   115.200000   384.928000   0.00000000         0.00
  CG3C51   CG3C53   CG3RC1     5   103.700000   446.432800   0.25610000      6694.40
  CG3RC1   CG3C53    NG3P2     5   108.500000   585.760000   0.00000000         0.00
  CG3RC1   CG3C53     HGA1     5   110.100000   288.696000   0.21790000     18853.10
  CG3C51   CG3RC1   OG3C31     5   112.000000   794.960000   0.00000000         0.00
  CG3C53   CG3RC1   CG3RC1     5   107.000000   861.904000   0.23830000     37656.00
  CG3C53   CG3RC1   OG3C31     5   105.800000   778.224000   0.00000000         0.00
  CG3C53   CG3RC1     HGA1     5   105.700000   146.440000   0.20100000     36819.20
  CG3RC1   CG3RC1   OG3C31     5    59.600000   451.872000   0.14250000      6694.40
  OG3C31   CG3RC1     HGA1     5   112.500000   610.864000   0.00000000         0.00
  CG3RC1   OG3C31   CG3RC1     5    60.800000   753.120000   0.00000000         0.00
   CG331   CG2R51   NG2R50     5   120.000000   383.254400   0.00000000         0.00
  CG2R51   NG2R50   CG2RC0     5   103.000000   502.080000   0.00000000         0.00
  CG2RC0   NG2R61   CG2RC0     5   120.000000   251.040000   0.00000000         0.00
  NG2R51   CG2RC0   NG2R61     5   126.900000   836.800000   0.00000000         0.00
  NG2R50   CG2RC0   NG2R61     5   131.000000   167.360000   0.00000000         0.00
  CG2RC0   CG2RC0   NG2R61     5   127.400000   493.712000   0.00000000         0.00
  CG2R51   NG2RC0   CG2R63     5   122.500000   460.240000   0.00000000         0.00
  CG2R63   NG2RC0   CG2RC0     5   127.800000   502.080000   0.00000000         0.00
  CG2RC0   CG2R63   NG2RC0     5   108.000000   585.760000   0.00000000         0.00
  NG2RC0   CG2R63    OG2D4     5   122.100000   811.696000   0.00000000         0.00
  NG2R50   CG2RC0   NG2RC0     5   112.600000  1171.520000   0.00000000         0.00
  NG2R61   CG2RC0   NG2RC0     5   116.400000   569.024000   0.00000000         0.00
   CG331   CG2R51   NG2RC0     5   126.700000   502.080000   0.00000000         0.00
  CG2RC0   NG2R61    CG331     5   120.500000   200.832000   0.00000000         0.00
   CG321   CG2R51   NG2RC0     5   126.700000   502.080000   0.00000000         0.00
   CG2O2    CG311    CG311     5   108.000000   435.136000   0.00000000         0.00
  CG2R51    CG321    CG321     5   114.000000   488.272800   0.00000000         0.00
   CG314    CG311    OG311     5   112.100000   633.457600   0.00000000         0.00
  CG3C51   CG3C51    OG301     5   106.500000   485.344000   0.25610000      6694.40
  CG3C53   CG3C51    OG301     5   110.100000   633.457600   0.00000000         0.00
   CG311    OG301    OG311     5   104.000000   602.496000   0.00000000         0.00
   OG301    OG311     HGP1     5    98.300000   510.448000   0.00000000         0.00
   CG311    CG311    OG301     5   109.700000   962.320000   0.00000000         0.00
   CG321    CG311    OG301     5   109.700000   962.320000   0.00000000         0.00
   CG311    CG311    NG321     5   111.200000   610.864000   0.00000000         0.00
  CG2R51    CG321    NG321     5   110.000000   585.760000   0.00000000         0.00
  CG2R51    CG321    NG311     5   111.500000   585.760000   0.00000000         0.00
  CG3C51   CG3C51    NG311     5   111.000000   920.480000   0.00000000         0.00
   NG311   CG3C51     HGA1     5   106.000000   359.824000   0.00000000         0.00
  CG3RC1   CG3C51    NG311     5   111.000000   920.480000   0.00000000         0.00
  CG2R51   CG3C51    NG311     5   105.000000   573.208000   0.00000000         0.00
   CG321    NG311   CG3C51     5   111.000000   585.760000   0.23100000     33472.00
  CG3C51    NG311   HGPAM1     5   111.000000   418.400000   0.00000000         0.00
  CG2R61   CG2RC0   NG2R52     5   130.000000  1087.840000   0.00000000         0.00
  CG2RC0   CG2R61    OG311     5   120.000000   378.233600   0.00000000         0.00
  NG2R62   CG2R61    OG311     5   120.000000   378.233600   0.00000000         0.00
  CG2R51   NG2R51    CG331     5   127.800000   585.760000   0.00000000         0.00
  CG2R61    CG324    NG3P2     5   108.500000   451.872000   0.24300000     30961.60
   CG2O2    CG321   CG2R61     5   107.500000   433.462400   0.00000000         0.00
   CG2O1    CG321   CG2R61     5   107.500000   433.462400   0.00000000         0.00
  CG2R61    CG311    OG311     5   112.800000   686.176000   0.00000000         0.00
   CG2O2    CG311   CG2R61     5   107.500000   334.720000   0.00000000         0.00
   CG321    NG311    CG331     5   112.200000   401.664000   0.23500000     31798.40
  CG2R61    CG321    NG311     5   109.000000   610.864000   0.00000000         0.00
  CG2R61    NG2P1     HGP2     5   120.000000   393.296000   0.00000000         0.00
   CG2O6    NG2S1   CG2R61     5   119.000000   418.400000   0.00000000         0.00
   CG2O1    NG2S0   CG2R64     5   118.000000   502.080000   0.00000000         0.00
  CG3C51   CG3C52   CG3C53     5   108.500000   585.760000   0.00000000         0.00
  CG2R51   CG3C51   CG3C52     5   102.700000   937.216000   0.00000000         0.00
  CG2R51   CG3C53   CG3C52     5   106.000000   878.640000   0.00000000         0.00
  CG2R51   CG3C53    NG3P3     5   109.500000   644.336000   0.00000000         0.00
  CG3C52   CG3RC1   OG3C31     5   112.000000   794.960000   0.00000000         0.00
  CG2RC0   NG2R61     HGP1     5   117.400000   267.776000   0.00000000         0.00
   CG331    CG311    NG321     5   113.200000   610.864000   0.00000000         0.00
  CG3C51    OG301   CG3C51     5   107.000000   460.240000   0.00000000         0.00
   OG301   CG3C51   OG3C51     5   112.000000   836.800000   0.00000000         0.00
   CG331    OG301    OG311     5   104.000000   602.496000   0.00000000         0.00
  CG2R61   NG2R61    CG331     5   120.500000   585.760000   0.00000000         0.00
  CG2R61   CG2R61    NG2S0     5   120.000000   334.720000   0.24162000     29288.00
   CG2O6    NG2S0   CG2R61     5   115.000000   502.080000   0.00000000         0.00
  CG2R61    NG2S0    CG331     5   115.500000   376.560000   0.00000000         0.00
  CG3C52   CG3C53    NG3P3     5   108.500000   585.760000   0.00000000         0.00
   NG3P3   CG3C53     HGA1     5   107.500000   430.952000   0.00000000         0.00
  CG3C53    NG3P3     HGP2     5   109.500000   251.040000   0.20740000     16736.00
  CG3C52   CG3C53   CG3RC1     5   103.700000   446.432800   0.25610000      6694.40
  CG3RC1   CG3C53    NG3P3     5   108.500000   585.760000   0.00000000         0.00
   CG2O3    CG321   CG2R61     5   107.500000   433.462400   0.00000000         0.00
  CG3C52   CG3C51    NG311     5   113.000000   920.480000   0.00000000         0.00
   CG331    NG311   CG3C51     5   112.200000   753.120000   0.23600000     29288.00
  NG2R60   CG2R64    NG311     5   119.700000   652.704000   0.00000000         0.00
  CG2R61   CG2R64    NG311     5   121.000000   527.184000   0.00000000         0.00
   CG334    NG3P2   CG3C53     5   115.200000   384.928000   0.00000000         0.00
   CG1N1    CG321   CG2R61     5   112.000000   476.976000   0.00000000         0.00
  CG2R61    CG324    NG3P3     5   107.000000   376.560000   0.00000000         0.00
  NG2R62   CG2R62    OG311     5   121.000000   744.752000   0.23080000     75312.00
   OG301    CG311   OG3C61     5   112.000000   753.120000   0.00000000         0.00
  CG2R64    SG311    CG321     5    97.000000   384.928000   0.00000000         0.00
   CG2D1    CG321    SG311     5   109.800000   393.296000   0.00000000         0.00
   CG334    NG3P2    CG334     5   115.200000   418.400000   0.00000000         0.00
   NG2S1    CG2O1    HGR52     5   111.000000   368.192000   0.19800000     41840.00
   CG311    CG2O4    OG2D1     5   126.000000   376.560000   0.00000000         0.00
   CG311    CG2O4    HGR52     5   116.000000   543.920000   0.00000000         0.00
   CG2O4    CG311    CG311     5   108.000000   435.136000   0.00000000         0.00
   CG2O4    CG311    NG2S1     5   107.000000   418.400000   0.00000000         0.00
   CG2O4    CG311     HGA1     5   109.500000   418.400000   0.00000000         0.00
  CG2R62   NG2R62   CG2R63     5   110.500000   334.720000   0.00000000         0.00
   CG321    CG311   OG3C61     5   111.500000   376.560000   0.00000000         0.00
  OG3C61    CG311     HGA1     5   109.500000   376.560000   0.00000000         0.00
  CG2R51   CG3C52   CG3C51     5   106.000000   435.136000   0.00000000         0.00
   CG311    OG301   CG3C51     5   107.000000   543.920000   0.00000000         0.00
   CG311   OG3C61    CG321     5   109.700000   794.960000   0.00000000         0.00
   CG2O2    CG311    CG331     5   108.000000   435.136000   0.00000000         0.00
    OSIE       SI     OSIE     5   117.000000   251.040000   0.00000000         0.00
    OSIE     SIH3     OSIE     5   121.500000   251.040000   0.00000000         0.00
      SI     OSIE     SIH3     5   150.500000   284.512000   0.00000000         0.00
      SI     OSIE       SI     5   150.000000   284.512000   0.00000000         0.00
      SI     OSIA       SI     5   150.000000   284.512000   0.00000000         0.00
    OSIA       SI     OSIH     5   126.000000   267.776000   0.00000000         0.00
    OSIA       SI     OSIA     5   121.500000   251.040000   0.00000000         0.00
    OSIA       SI     OSIE     5   121.500000   251.040000   0.00000000         0.00
    SIH3     OSIE     SIH3     5   159.000000   284.512000   0.00000000         0.00
    HSIA     SIH3     HSIA     5   119.000000   251.040000   0.00000000         0.00
    HSIA     SIH3     OSIE     5   118.000000   368.192000   0.00000000         0.00
      SI     OSIH     HSIO     5   122.500000   284.512000   0.00000000         0.00
    OSIE       SI     OSIH     5   126.000000   267.776000   0.00000000         0.00
    OSIH       SI     OSIH     5   117.000000   251.040000   0.00000000         0.00
      AL      OAL       AL     5    98.000000   251.040000   0.00000000         0.00
      AL      OAL       SI     5   117.000000   251.040000   0.00000000         0.00
     OAL       SI     OSIE     5   117.000000   251.040000   0.00000000         0.00
     HAL      OAL       AL     5    93.400000   292.880000   0.00000000         0.00
     OAL       AL      HAL     5    93.400000   292.880000   0.00000000         0.00
     OAL       AL      OAL     5    90.000000   251.040000   0.00000000         0.00
    OSIE     ALSI     OSIE     5   117.000000   251.040000   0.00000000         0.00
    OSIE     ALSI      OAL     5   117.000000   251.040000   0.00000000         0.00
    OSIE     ALSI      HAL     5   119.000000   251.040000   0.00000000         0.00
    ALSI     OSIE       SI     5   117.000000   251.040000   0.00000000         0.00
    ALSI     OSIE     ALSI     5   117.000000   251.040000   0.00000000         0.00
    OSIE       SI     HSIA     5   118.000000   368.192000   0.00000000         0.00
      HT       OT       HT     5   104.520000   460.240000   0.00000000         0.00
     OSL       SL      OSL     5   109.470000  1087.840000   0.24500000     29288.00
     OSL       SL     CTL2     5    99.000000   669.440000   0.00000000         0.00
      SL     CTL2     HAL2     5   109.000000   410.032000   0.00000000         0.00
      SL     CTL2     CTL2     5   105.500000   418.400000   0.00000000         0.00
     CT2        S       CL     5    95.000000   284.512000   0.00000000         0.00
    CTL2       CL        S     5   114.500000   485.344000   0.00000000         0.00
     OBL       CL        S     5   122.200000   627.600000   0.00000000         0.00
     NH1        C     CTL2     5   122.500000   669.440000   0.00000000         0.00
     CT2        S    CG321     5    95.000000   284.512000   0.00000000         0.00
       S    CG321     HGA2     5   111.300000   385.764800   0.00000000         0.00
       S    CG321    CG2D1     5   112.500000   485.344000   0.00000000         0.00
       S    CG321     CTL1     5   114.500000   485.344000   0.00000000         0.00
    HGA2    CG321     CTL1     5   110.100000   221.752000   0.21790000     18853.10
   CG321     CTL1     HAL1     5   110.100000   288.696000   0.21790000     18853.10
   CG321     CTL1      OSL     5   110.100000   633.457600   0.00000000         0.00
   CG321     CTL1     CTL2     5   113.500000   488.272800   0.25610000      9338.69
    CTL3     CTL1     CEL3     5   108.000000   435.136000   0.00000000         0.00
    CTL3     CTO1     CEL3     5   108.000000   435.136000   0.00000000         0.00
    CTL1     CEL3     CEL3     5   123.500000   401.664000   0.00000000         0.00
    CTO1     CEL3     CEL3     5   123.500000   401.664000   0.00000000         0.00
    CTL1     CTL1     CEL3     5   108.000000   435.136000   0.00000000         0.00
    CTL1     CTO1     CEL3     5   108.000000   435.136000   0.00000000         0.00
       C     CTL2     CTL2     5   108.000000   435.136000   0.00000000         0.00
    CTL2     CTL1     CTO1     5   113.500000   488.272800   0.25610000      9338.69
    CEL3     CEL3     CTL2     5   123.500000   401.664000   0.00000000         0.00
    CEL3     CTL2     CTL3     5   112.200000   267.776000   0.00000000         0.00
    CEL3     CTL2     CTL2     5   112.200000   267.776000   0.00000000         0.00
    CTL3     CTL2        C     5   108.000000   435.136000   0.00000000         0.00
     OHL     CTL1     CEL3     5   110.100000   633.457600   0.00000000         0.00
     OHL     CTO1     CEL3     5   110.100000   633.457600   0.00000000         0.00
     OHL     CTO1     CTL3     5   110.100000   633.457600   0.00000000         0.00
     OHL     CTO1     CTL1     5   110.100000   633.457600   0.00000000         0.00
       O        C     CTL2     5   121.000000   669.440000   0.00000000         0.00
       O        C     CTL3     5   121.000000   669.440000   0.00000000         0.00
     OSL     CTO1     CTL1     5   110.100000   633.457600   0.00000000         0.00
     OSL     CTO1     CEL3     5   110.100000   633.457600   0.00000000         0.00
      CL      OSL     CTO1     5   109.600000   334.720000   0.22651000     25104.00
    CTL1     CEL3     HEL1     5   116.000000   334.720000   0.00000000         0.00
    CTO1     CEL3     HEL1     5   116.000000   334.720000   0.00000000         0.00
    HAL1     CTL1     CEL3     5   109.500000   276.144000   0.21630000     25104.00
    HAL1     CTO1     CEL3     5   109.500000   276.144000   0.21630000     25104.00
    HAL1     CTO1     CTL3     5   110.100000   288.696000   0.21790000     18853.10
    HAL1     CTO1     CTL1     5   110.100000   288.696000   0.21790000     18853.10
    HAL1     CTL1     CTO1     5   110.100000   288.696000   0.21790000     18853.10
    HAL3     CTL3     CTO1     5   110.100000   279.742240   0.21790000     18853.10
    HEL1     CEL3     CEL3     5   119.500000   435.136000   0.00000000         0.00
[truncated: 807,146 more chars]
