# Supplementary material for: Extending the Stochastic Titration CpHMD to CHARMM36m
Source: J Phys Chem B. 2022 Oct 3;126(40):7870–82. doi: 10.1021/acs.jpcb.2c04529 (PMC9776569; doi:10.1021/acs.jpcb.2c04529)
Supplement: Supplementary file 2 — jp2c04529_si_002.zip [file jp2c04529_si_002.zip › CpHMD_G54A7_and_CHARMM36m/CpH-MD_v2.1_verlet/top/CHARMM36pH.ff/ffnonbonded.itp]

; This force field generated by charmm2gmx.py from
; multiple charmm parameter files 
; and multiple charmm topology files

[ atomtypes ]
;type atnum         mass   charge ptype           sigma  epsilon
   AG    47   107.868200    0.000  A  0.263260571210 19.07904
   AL    13    26.981540    0.000  A  0.260587875056 16.81968
 ALG1    13    26.981540    0.000  A  0.356359487256  2.71960
 ALSI    13    26.981540    0.000  A  0.391995435982  2.71960
   AU    79   196.966500    0.000  A  0.262904211723 22.13336
  BAR    56   137.327000    0.000  A  0.336759715457  0.62760
BRGA1    35    79.904000    0.000  A  0.351014094947  2.00832
BRGA2    35    79.904000    0.000  A  0.365268474438  2.21752
BRGA3    35    79.904000    0.000  A  0.356359487256  2.25936
BRGR1    35    79.904000    0.000  A  0.352795892384  1.33888
    C     6    12.011000    0.000  A  0.356359487256  0.46024
   C3     6    12.011000    0.000  A  0.405358916754  0.08368
   CA     6    12.011000    0.000  A  0.355005321205  0.29288
  CAD    48   112.411000    0.000  A  0.241789912103  0.50208
  CAI     6    12.011000    0.000  A  0.354577689820  0.30543
  CAL    20    40.080000    0.000  A  0.243571709540  0.50208
   CC     6    12.011000    0.000  A  0.356359487256  0.29288
 CC1A     6    12.011000    0.000  A  0.372395664183  0.28451
 CC1B     6    12.011000    0.000  A  0.372395664183  0.28451
  CC2     6    12.011000    0.000  A  0.370613866746  0.26778
CC2O1     6    12.011000    0.000  A  0.356359487256  0.46024
CC2O2     6    12.011000    0.000  A  0.356359487256  0.29288
CC2O3     6    12.011000    0.000  A  0.356359487256  0.37656
CC2O4     6    12.011000    0.000  A  0.320723538531  0.25104
CC2O5     6    12.011000    0.000  A  0.302905564168  0.41003
CC301     6    12.011000    0.000  A  0.356359487256  0.13389
CC3051     6    12.011000    0.000  A  0.356359487256  0.13389
CC3062     6    12.011000    0.000  A  0.356359487256  0.13389
CC30A     6    12.011000    0.000  A  0.356359487256  0.13389
CC311     6    12.011000    0.000  A  0.356359487256  0.13389
CC311C     6    12.011000    0.000  A  0.356359487256  0.13389
CC311D     6    12.011000    0.000  A  0.356359487256  0.13389
CC312     6    12.011000    0.000  A  0.356359487256  0.13389
CC312C     6    12.011000    0.000  A  0.356359487256  0.13389
CC312D     6    12.011000    0.000  A  0.356359487256  0.13389
CC3151     6    12.011000    0.000  A  0.356359487256  0.13389
CC3152     6    12.011000    0.000  A  0.356359487256  0.13389
CC3153     6    12.011000    0.000  A  0.356359487256  0.13389
CC3161     6    12.011000    0.000  A  0.356359487256  0.13389
CC3162     6    12.011000    0.000  A  0.356359487256  0.13389
CC3163     6    12.011000    0.000  A  0.356359487256  0.13389
CC31A     6    12.011000    0.000  A  0.356359487256  0.13389
CC321     6    12.011000    0.000  A  0.358141284692  0.23430
CC321C     6    12.011000    0.000  A  0.358141284692  0.23430
CC321D     6    12.011000    0.000  A  0.358141284692  0.23430
CC322     6    12.011000    0.000  A  0.358141284692  0.23430
CC322C     6    12.011000    0.000  A  0.359923082129  0.25104
CC3251     6    12.011000    0.000  A  0.359923082129  0.25104
CC325A     6    12.011000    0.000  A  0.359923082129  0.25104
CC325B     6    12.011000    0.000  A  0.359923082129  0.25104
CC3261     6    12.011000    0.000  A  0.358141284692  0.23430
CC3263     6    12.011000    0.000  A  0.358141284692  0.23430
CC326A     6    12.011000    0.000  A  0.358141284692  0.23430
CC32A     6    12.011000    0.000  A  0.358141284692  0.23430
CC331     6    12.011000    0.000  A  0.363486677001  0.32635
CC33A     6    12.011000    0.000  A  0.363486677001  0.32635
  CCL     6    12.011000    0.000  A  0.356359487256  0.29288
   CD     6    12.011000    0.000  A  0.356359487256  0.29288
  CE1     6    12.011000    0.000  A  0.372395664183  0.28451
  CE2     6    12.011000    0.000  A  0.370613866746  0.26778
 CEL1     6    12.011000    0.000  A  0.372395664183  0.28451
 CEL2     6    12.011000    0.000  A  0.370613866746  0.26778
 CEL3     6    12.011000    0.000  A  0.372395664183  0.28451
  CES    55   132.905450    0.000  A  0.374177461619  0.79496
CG1N1     6    12.011000    0.000  A  0.333196120584  0.75312
CG1T1     6    12.011000    0.000  A  0.327850728276  0.69873
CG1T2     6    12.011000    0.000  A  0.355023139179  0.43179
CG251O     6    12.011000    0.000  A  0.372395664183  0.28451
CG252O     6    12.011000    0.000  A  0.372395664183  0.28451
CG25C1     6    12.011000    0.000  A  0.372395664183  0.28451
CG25C2     6    12.011000    0.000  A  0.372395664183  0.28451
CG2D1     6    12.011000    0.000  A  0.372395664183  0.28451
CG2D1O     6    12.011000    0.000  A  0.372395664183  0.28451
CG2D2     6    12.011000    0.000  A  0.370613866746  0.26778
CG2D2O     6    12.011000    0.000  A  0.372395664183  0.28451
CG2DC1     6    12.011000    0.000  A  0.372395664183  0.28451
CG2DC2     6    12.011000    0.000  A  0.372395664183  0.28451
CG2DC3     6    12.011000    0.000  A  0.370613866746  0.26778
CG2N1     6    12.011000    0.000  A  0.356359487256  0.46024
CG2N2     6    12.011000    0.000  A  0.356359487256  0.46024
CG2O1     6    12.011000    0.000  A  0.356359487256  0.46024
CG2O2     6    12.011000    0.000  A  0.302905564168  0.41003
CG2O3     6    12.011000    0.000  A  0.356359487256  0.29288
CG2O4     6    12.011000    0.000  A  0.320723538531  0.25104
CG2O5     6    12.011000    0.000  A  0.356359487256  0.37656
CG2O6     6    12.011000    0.000  A  0.356359487256  0.29288
CG2O7     6    12.011000    0.000  A  0.278494939291  0.24267
CG2R51     6    12.011000    0.000  A  0.374177461619  0.20920
CG2R52     6    12.011000    0.000  A  0.391995435982  0.08368
CG2R53     6    12.011000    0.000  A  0.391995435982  0.08368
CG2R57     6    12.011000    0.000  A  0.374177461619  0.20920
CG2R61     6    12.011000    0.000  A  0.355005321205  0.29288
CG2R62     6    12.011000    0.000  A  0.338541512893  0.37656
CG2R63     6    12.011000    0.000  A  0.338541512893  0.41840
CG2R64     6    12.011000    0.000  A  0.374177461619  0.16736
CG2R66     6    12.011000    0.000  A  0.338541512893  0.29288
CG2R67     6    12.011000    0.000  A  0.355005321205  0.29288
CG2R71     6    12.011000    0.000  A  0.355432952589  0.28033
CG2RC0     6    12.011000    0.000  A  0.331414323148  0.41422
CG2RC7     6    12.011000    0.000  A  0.331414323148  0.41422
CG301     6    12.011000    0.000  A  0.356359487256  0.13389
CG302     6    12.011000    0.000  A  0.409813410345  0.08368
CG311     6    12.011000    0.000  A  0.356359487256  0.13389
CG312     6    12.011000    0.000  A  0.365268474438  0.17573
CG314     6    12.011000    0.000  A  0.385759144955  0.12970
CG321     6    12.011000    0.000  A  0.358141284692  0.23430
CG322     6    12.011000    0.000  A  0.338541512893  0.25104
CG323     6    12.011000    0.000  A  0.391995435982  0.46024
CG324     6    12.011000    0.000  A  0.387540942391  0.23012
CG331     6    12.011000    0.000  A  0.365268474438  0.32635
CG334     6    12.011000    0.000  A  0.394668132136  0.32217
CG3AM0     6    12.011000    0.000  A  0.351014094947  0.29288
CG3AM1     6    12.011000    0.000  A  0.352795892384  0.32635
CG3AM2     6    12.011000    0.000  A  0.354577689820  0.33472
CG3C31     6    12.011000    0.000  A  0.358141284692  0.23430
CG3C41     6    12.011000    0.000  A  0.359923082129  0.27196
CG3C50     6    12.011000    0.000  A  0.358141284692  0.15062
CG3C51     6    12.011000    0.000  A  0.358141284692  0.15062
CG3C52     6    12.011000    0.000  A  0.359923082129  0.25104
CG3C53     6    12.011000    0.000  A  0.387540942391  0.14644
CG3C54     6    12.011000    0.000  A  0.389322739827  0.24686
CG3RC1     6    12.011000    0.000  A  0.356359487256  0.13389
   CL     6    12.011000    0.000  A  0.356359487256  0.29288
  CLA    17    35.450000    0.000  A  0.404468018036  0.62760
CLGA1    17    35.453000    0.000  A  0.340323310330  1.43511
CLGA3    17    35.453000    0.000  A  0.340323310330  1.29704
CLGR1    17    35.453000    0.000  A  0.331414323148  0.96232
   CM     6    12.011000    0.000  A  0.374177461619  0.46024
  CN1     6    12.011000    0.000  A  0.338541512893  0.41840
 CN1A     6    12.011000    0.000  A  0.356359487256  0.29288
 CN1T     6    12.011000    0.000  A  0.338541512893  0.41840
  CN2     6    12.011000    0.000  A  0.338541512893  0.41840
  CN3     6    12.011000    0.000  A  0.338541512893  0.37656
 CN3A     6    12.011000    0.000  A  0.320723538531  0.75312
 CN3B     6    12.011000    0.000  A  0.320723538531  0.75312
 CN3C     6    12.011000    0.000  A  0.320723538531  0.75312
 CN3D     6    12.011000    0.000  A  0.338541512893  0.37656
 CN3T     6    12.011000    0.000  A  0.338541512893  0.37656
  CN4     6    12.011000    0.000  A  0.338541512893  0.31380
  CN5     6    12.011000    0.000  A  0.338541512893  0.31380
 CN5G     6    12.011000    0.000  A  0.338541512893  0.31380
  CN6     6    12.011000    0.000  A  0.405358916754  0.08368
  CN7     6    12.011000    0.000  A  0.405358916754  0.08368
 CN7B     6    12.011000    0.000  A  0.405358916754  0.08368
 CN7E     6    12.011000    0.000  A  0.405358916754  0.08368
  CN8     6    12.011000    0.000  A  0.358141284692  0.23430
 CN8B     6    12.011000    0.000  A  0.358141284692  0.23430
  CN9     6    12.011000    0.000  A  0.363486677001  0.32635
  CNA     6    12.011000    0.000  A  0.355005321205  0.29288
 CNA2     6    12.011000    0.000  A  0.338541512893  0.29288
 CNE1     6    12.011000    0.000  A  0.372395664183  0.28451
 CNE2     6    12.011000    0.000  A  0.370613866746  0.26778
  CNG     6    12.011000    0.000  A  0.356359487256  0.46024
  CP1     6    12.011000    0.000  A  0.405358916754  0.08368
  CP2     6    12.011000    0.000  A  0.387540942391  0.23012
  CP3     6    12.011000    0.000  A  0.387540942391  0.23012
  CPA     6    12.011000    0.000  A  0.320723538531  0.37656
  CPB     6    12.011000    0.000  A  0.320723538531  0.37656
 CPD1     6    12.011000    0.000  A  0.405358916754  0.08368
 CPH1     6    12.011000    0.000  A  0.320723538531  0.20920
 CPH2     6    12.011000    0.000  A  0.320723538531  0.20920
  CPM     6    12.011000    0.000  A  0.320723538531  0.37656
  CPT     6    12.011000    0.000  A  0.331414323148  0.41422
 CRL1     6    12.011000    0.000  A  0.358141284692  0.15062
 CRL2     6    12.011000    0.000  A  0.359923082129  0.25104
   CS     6    12.011000    0.000  A  0.391995435982  0.46024
  CST     6    12.011000    0.000  A  0.278494939291  0.24267
   CT     6    12.011000    0.000  A  0.405358916754  0.08368
  CT1     6    12.011000    0.000  A  0.356359487256  0.13389
  CT2     6    12.011000    0.000  A  0.358141284692  0.23430
 CT2A     6    12.011000    0.000  A  0.358141284692  0.23430
 CT2P     6    12.011000    0.000  A  0.358141284692  0.23430
  CT3     6    12.011000    0.000  A  0.363486677001  0.32635
 CTD1     6    12.011000    0.000  A  0.356359487256  0.13389
 CTL1     6    12.011000    0.000  A  0.405358916754  0.08368
 CTL2     6    12.011000    0.000  A  0.358141284692  0.23430
 CTL3     6    12.011000    0.000  A  0.363486677001  0.32635
 CTL5     6    12.011000    0.000  A  0.367050271874  0.33472
 CTO1     6    12.011000    0.000  A  0.405358916754  0.08368
 CTO2     6    12.011000    0.000  A  0.358141284692  0.23430
   CU    29    63.546000    0.000  A  0.233059104666 19.74848
   CY     6    12.011000    0.000  A  0.354577689820  0.30543
  DUM     1     1.008000    0.000  A  0.000000000000  0.00000
   FE    26    55.847000    0.000  A  0.115816833358 -0.00000
 FGA1     9    18.998000    0.000  A  0.290432982114  0.56484
 FGA2     9    18.998000    0.000  A  0.290432982114  0.43932
 FGA3     9    18.998000    0.000  A  0.285087589805  0.40585
 FGP1     9    18.998000    0.000  A  0.285087589805  0.40585
 FGR1     9    18.998000    0.000  A  0.302905564168  0.50208
  FNA     9    18.998400    0.000  A  0.302905564168  0.50208
    H     1     1.008000    0.000  A  0.040001352445  0.19246
   HA     1     1.008000    0.000  A  0.235197261589  0.09205
  HA1     1     1.008000    0.000  A  0.238760856462  0.18828
  HA2     1     1.008000    0.000  A  0.238760856462  0.14226
  HA3     1     1.008000    0.000  A  0.238760856462  0.10042
  HAL     1     1.008000    0.000  A  0.235197261589  0.09205
 HAL1     1     1.008000    0.000  A  0.235197261589  0.09205
 HAL2     1     1.008000    0.000  A  0.238760856462  0.11715
 HAL3     1     1.008000    0.000  A  0.238760856462  0.10042
  HB1     1     1.008000    0.000  A  0.235197261589  0.09205
  HB2     1     1.008000    0.000  A  0.238760856462  0.11715
  HBL     1     1.008000    0.000  A  0.235197261589  0.09205
   HC     1     1.008000    0.000  A  0.040001352445  0.19246
 HCA1     1     1.008000    0.000  A  0.238760856462  0.18828
HCA1A     1     1.008000    0.000  A  0.238760856462  0.18828
HCA1C2     1     1.008000    0.000  A  0.238760856462  0.18828
 HCA2     1     1.008000    0.000  A  0.238760856462  0.14644
HCA25A     1     1.008000    0.000  A  0.231633666716  0.14644
HCA2A     1     1.008000    0.000  A  0.238760856462  0.14644
HCA2C2     1     1.008000    0.000  A  0.231633666716  0.14644
 HCA3     1     1.008000    0.000  A  0.238760856462  0.10042
HCA3A     1     1.008000    0.000  A  0.238760856462  0.10042
HCA3M     1     1.008000    0.000  A  0.238760856462  0.10042
  HCL     1     1.008000    0.000  A  0.040001352445  0.19246
 HCP1     1     1.008000    0.000  A  0.040001352445  0.19246
HCP1M     1     1.008000    0.000  A  0.040001352445  0.19246
 HCR1     1     1.008000    0.000  A  0.142543794902  0.19246
  HE1     1     1.008000    0.000  A  0.222724679535  0.12970
  HE2     1     1.008000    0.000  A  0.224506476971  0.10878
 HEL1     1     1.008000    0.000  A  0.222724679535  0.12970
 HEL2     1     1.008000    0.000  A  0.224506476971  0.10878
 HGA1     1     1.008000    0.000  A  0.238760856462  0.18828
 HGA2     1     1.008000    0.000  A  0.238760856462  0.14644
 HGA3     1     1.008000    0.000  A  0.238760856462  0.10042
 HGA4     1     1.008000    0.000  A  0.222724679535  0.12970
 HGA5     1     1.008000    0.000  A  0.224506476971  0.10878
 HGA6     1     1.008000    0.000  A  0.235197261589  0.11715
 HGA7     1     1.008000    0.000  A  0.231633666716  0.12552
HGAAM0     1     1.008000    0.000  A  0.228070071844  0.11715
HGAAM1     1     1.008000    0.000  A  0.228070071844  0.11715
HGAAM2     1     1.008000    0.000  A  0.224506476971  0.16736
 HGP1     1     1.008000    0.000  A  0.040001352445  0.19246
 HGP2     1     1.008000    0.000  A  0.040001352445  0.19246
 HGP3     1     1.008000    0.000  A  0.080180884633  0.41840
 HGP4     1     1.008000    0.000  A  0.040001352445  0.19246
 HGP5     1     1.008000    0.000  A  0.124725820540  0.19246
HGPAM1     1     1.008000    0.000  A  0.155907275675  0.03766
HGPAM2     1     1.008000    0.000  A  0.155907275675  0.04184
HGPAM3     1     1.008000    0.000  A  0.155016376956  0.05021
HGR51     1     1.008000    0.000  A  0.242003727796  0.12552
HGR52     1     1.008000    0.000  A  0.160361769265  0.19246
HGR53     1     1.008000    0.000  A  0.124725820540  0.19246
HGR61     1     1.008000    0.000  A  0.242003727796  0.12552
HGR62     1     1.008000    0.000  A  0.195997717991  0.19246
HGR63     1     1.008000    0.000  A  0.160361769265  0.19246
HGR71     1     1.008000    0.000  A  0.242003727796  0.12552
   HL     1     1.008000    0.000  A  0.124725820540  0.19246
  HN1     1     1.008000    0.000  A  0.040001352445  0.19246
  HN2     1     1.008000    0.000  A  0.040001352445  0.19246
  HN3     1     1.008000    0.000  A  0.195997717991  0.19246
 HN3B     1     1.008000    0.000  A  0.160361769265  0.19246
  HN4     1     1.008000    0.000  A  0.040001352445  0.19246
  HN5     1     1.008000    0.000  A  0.040001352445  0.19246
  HN6     1     1.008000    0.000  A  0.235197261589  0.09205
  HN7     1     1.008000    0.000  A  0.235197261589  0.09205
  HN8     1     1.008000    0.000  A  0.238760856462  0.11715
  HN9     1     1.008000    0.000  A  0.238760856462  0.10042
 HNE1     1     1.008000    0.000  A  0.222724679535  0.12970
 HNE2     1     1.008000    0.000  A  0.224506476971  0.10878
  HNP     1     1.008000    0.000  A  0.242003727796  0.12552
  HOL     1     1.008000    0.000  A  0.040001352445  0.19246
   HP     1     1.008000    0.000  A  0.242003727796  0.12552
  HR1     1     1.008000    0.000  A  0.160361769265  0.19246
  HR2     1     1.008000    0.000  A  0.124725820540  0.19246
  HR3     1     1.008000    0.000  A  0.261567863646  0.03264
   HS     1     1.008000    0.000  A  0.080180884633  0.41840
 HSIA     1     1.008000    0.000  A  0.235197261589  0.09205
 HSIO     1     1.008000    0.000  A  0.040001352445  0.19246
#ifdef ORIGINAL_TIP3P
; normal TIP3p : no LJ on H
#ifdef HEAVY_H
HT	1	4.032		0.000	A	0.0 0.0 
#else 
; normal TIP3P, but not HEAVY_H 
HT	1	1.008000	0.000	A	0.0 0.0 
#endif
#else 
#ifdef HEAVY_H
HT	1	4.032		0.000	A	0.0400013524445 0.192464 
#else 
; CHARMM_TIP3P, but not HEAVY_H 
HT	1	1.008000	0.417	A	0.0400013524445 0.192464 
#endif
#endif
   HX     1     1.008000    0.000  A  0.040001352445  0.19246
 IGR1    53   126.904470    0.000  A  0.399122625727  2.17568
  LIT     3     6.941000    0.000  A  0.231188217357  0.00975
  LPH     1     0.000000    0.000  V  0.000000000000  0.00000
   MG    12    24.305000    0.000  A  0.211142996199  0.06276
    N     7    14.007000    0.000  A  0.329632525712  0.83680
  NC2     7    14.007000    0.000  A  0.329632525712  0.83680
NC2D1     7    14.007000    0.000  A  0.329632525712  0.83680
NC311     7    14.007000    0.000  A  0.356359487256  0.18828
NG1T1     7    14.007000    0.000  A  0.318941741094  0.75312
NG2D1     7    14.007000    0.000  A  0.329632525712  0.83680
NG2O1     7    14.007000    0.000  A  0.329632525712  0.83680
NG2P1     7    14.007000    0.000  A  0.329632525712  0.83680
NG2R43     7    14.007000    0.000  A  0.329632525712  0.83680
NG2R50     7    14.007000    0.000  A  0.329632525712  0.83680
NG2R51     7    14.007000    0.000  A  0.329632525712  0.83680
NG2R52     7    14.007000    0.000  A  0.329632525712  0.83680
NG2R53     7    14.007000    0.000  A  0.329632525712  0.83680
NG2R57     7    14.007000    0.000  A  0.329632525712  0.83680
NG2R60     7    14.007000    0.000  A  0.336759715457  0.25104
NG2R61     7    14.007000    0.000  A  0.329632525712  0.83680
NG2R62     7    14.007000    0.000  A  0.367050271874  0.20920
NG2R67     7    14.007000    0.000  A  0.329632525712  0.83680
NG2RC0     7    14.007000    0.000  A  0.329632525712  0.83680
NG2S0     7    14.007000    0.000  A  0.329632525712  0.83680
NG2S1     7    14.007000    0.000  A  0.329632525712  0.83680
NG2S2     7    14.007000    0.000  A  0.329632525712  0.83680
NG2S3     7    14.007000    0.000  A  0.329632525712  0.83680
NG301     7    14.007000    0.000  A  0.356359487256  0.14644
NG311     7    14.007000    0.000  A  0.356359487256  0.18828
NG321     7    14.007000    0.000  A  0.354577689820  0.25104
NG331     7    14.007000    0.000  A  0.352795892384  0.29288
NG3C51     7    14.007000    0.000  A  0.329632525712  0.83680
NG3N1     7    14.007000    0.000  A  0.365268474438  0.25104
NG3P0     7    14.007000    0.000  A  0.329632525712  0.83680
NG3P1     7    14.007000    0.000  A  0.329632525712  0.83680
NG3P2     7    14.007000    0.000  A  0.329632525712  0.83680
NG3P3     7    14.007000    0.000  A  0.329632525712  0.83680
  NH1     7    14.007000    0.000  A  0.329632525712  0.83680
  NH2     7    14.007000    0.000  A  0.329632525712  0.83680
  NH3     7    14.007000    0.000  A  0.329632525712  0.83680
 NH3L     7    14.007000    0.000  A  0.329632525712  0.83680
  NHL     7    14.007000    0.000  A  0.329632525712  0.83680
   NI    28    58.693400    0.000  A  0.227357352869 23.63960
  NN1     7    14.007000    0.000  A  0.329632525712  0.83680
 NN1C     7    14.007000    0.000  A  0.329632525712  0.83680
  NN2     7    14.007000    0.000  A  0.329632525712  0.83680
 NN2B     7    14.007000    0.000  A  0.329632525712  0.83680
 NN2C     7    14.007000    0.000  A  0.329632525712  0.83680
 NN2G     7    14.007000    0.000  A  0.329632525712  0.83680
 NN2U     7    14.007000    0.000  A  0.329632525712  0.83680
  NN3     7    14.007000    0.000  A  0.329632525712  0.83680
 NN3A     7    14.007000    0.000  A  0.329632525712  0.83680
 NN3G     7    14.007000    0.000  A  0.329632525712  0.83680
 NN3I     7    14.007000    0.000  A  0.329632525712  0.83680
  NN4     7    14.007000    0.000  A  0.329632525712  0.83680
  NN6     7    14.007000    0.000  A  0.329632525712  0.83680
  NNG     7    14.007000    0.000  A  0.329632525712  0.83680
   NP     7    14.007000    0.000  A  0.329632525712  0.83680
  NPH     7    14.007000    0.000  A  0.329632525712  0.83680
  NR1     7    14.007000    0.000  A  0.329632525712  0.83680
  NR2     7    14.007000    0.000  A  0.329632525712  0.83680
  NR3     7    14.007000    0.000  A  0.329632525712  0.83680
  NS1     7    14.007000    0.000  A  0.329632525712  0.83680
  NS2     7    14.007000    0.000  A  0.329632525712  0.83680
  NTL     7    14.007000    0.000  A  0.329632525712  0.83680
   NY     7    14.007000    0.000  A  0.329632525712  0.83680
    O     8    15.999000    0.000  A  0.302905564168  0.50208
  O2L     8    15.999400    0.000  A  0.302905564168  0.50208
  OAL     8    15.999000    0.000  A  0.315378146222  0.63639
   OB     8    15.999000    0.000  A  0.302905564168  0.50208
  OBL     8    15.999400    0.000  A  0.302905564168  0.50208
   OC     8    15.999000    0.000  A  0.302905564168  0.50208
OC2D1     8    15.999400    0.000  A  0.302905564168  0.50208
OC2D2     8    15.999400    0.000  A  0.302905564168  0.50208
OC2D3     8    15.999400    0.000  A  0.302905564168  0.20920
OC2D4     8    15.999400    0.000  A  0.302905564168  0.50208
OC2DP     8    15.999400    0.000  A  0.302905564168  0.50208
OC301     8    15.999400    0.000  A  0.293996576986  0.41840
OC302     8    15.999400    0.000  A  0.293996576986  0.41840
OC303     8    15.999400    0.000  A  0.293996576986  0.41840
OC305A     8    15.999400    0.000  A  0.293996576986  0.41840
OC30A     8    15.999400    0.000  A  0.293996576986  0.41840
OC30P     8    15.999400    0.000  A  0.315378146222  0.63639
OC311     8    15.999400    0.000  A  0.314487247504  0.80375
OC311M     8    15.999400    0.000  A  0.314487247504  0.80375
OC312     8    15.999400    0.000  A  0.315378146222  0.63639
OC3C51     8    15.999400    0.000  A  0.293996576986  0.41840
OC3C5M     8    15.999400    0.000  A  0.293996576986  0.41840
OC3C61     8    15.999400    0.000  A  0.293996576986  0.41840
  OCL     8    15.999400    0.000  A  0.302905564168  0.50208
OG2D1     8    15.999400    0.000  A  0.302905564168  0.50208
OG2D2     8    15.999400    0.000  A  0.302905564168  0.50208
OG2D3     8    15.999400    0.000  A  0.302905564168  0.20920
OG2D4     8    15.999400    0.000  A  0.302905564168  0.50208
OG2D5     8    15.999400    0.000  A  0.301480126219  0.69036
OG2N1     8    15.999400    0.000  A  0.302905564168  0.50208
OG2P1     8    15.999400    0.000  A  0.302905564168  0.50208
OG2R50     8    15.999400    0.000  A  0.302905564168  0.50208
OG2S1     8    15.999400    0.000  A  0.299270697398  0.59538
OG301     8    15.999400    0.000  A  0.293996576986  0.41840
OG302     8    15.999400    0.000  A  0.293996576986  0.41840
OG303     8    15.999400    0.000  A  0.293996576986  0.41840
OG304     8    15.999400    0.000  A  0.293996576986  0.41840
OG311     8    15.999400    0.000  A  0.314487247504  0.80375
OG312     8    15.999400    0.000  A  0.311814551349  0.50208
OG3C31     8    15.999400    0.000  A  0.293996576986  0.41840
OG3C51     8    15.999400    0.000  A  0.293996576986  0.41840
OG3C61     8    15.999400    0.000  A  0.293996576986  0.41840
OG3R60     8    15.999400    0.000  A  0.293996576986  0.41840
  OH1     8    15.999000    0.000  A  0.315378146222  0.63639
  OHL     8    15.999400    0.000  A  0.315378146222  0.63639
   OM     8    15.999000    0.000  A  0.302905564168  0.50208
  ON1     8    15.999400    0.000  A  0.302905564168  0.50208
 ON1C     8    15.999400    0.000  A  0.302905564168  0.50208
  ON2     8    15.999400    0.000  A  0.315378146222  0.63639
 ON2M     8    15.999400    0.000  A  0.293996576986  0.41840
  ON3     8    15.999400    0.000  A  0.302905564168  0.50208
  ON4     8    15.999400    0.000  A  0.315378146222  0.63639
  ON5     8    15.999400    0.000  A  0.315378146222  0.63639
  ON6     8    15.999400    0.000  A  0.315378146222  0.63639
 ON6B     8    15.999400    0.000  A  0.315378146222  0.63639
   OS     8    15.999400    0.000  A  0.315378146222  0.63639
 OSIA     8    15.999000    0.000  A  0.315378146222  0.63639
 OSIE     8    15.999000    0.000  A  0.315378146222  0.63639
 OSIH     8    15.999000    0.000  A  0.315378146222  0.63639
  OSL     8    15.999400    0.000  A  0.293996576986  0.41840
 OSLP     8    15.999400    0.000  A  0.293996576986  0.41840
  OST     8    15.999000    0.000  A  0.301480126219  0.69036
   OT     8    15.999400    0.000  A  0.315057422683  0.63639
#ifdef HEAVY_H
OT	8	9.951400	-0.834	A	0.315057422683	0.6363864 
#endif
   OX     8    15.999400    0.000  A  0.302905564168  0.50208
    P    15    30.974000    0.000  A  0.383086448800  2.44764
   P2    15    30.974000    0.000  A  0.383086448800  2.44764
   P3    15    30.974000    0.000  A  0.383086448800  2.44764
   P4    15    30.974000    0.000  A  0.383086448800  2.44764
   PB    82   207.200000    0.000  A  0.317605393017 12.25912
   PC    15    30.974000    0.000  A  0.383086448800  2.44764
   PD    46   106.420000    0.000  A  0.251144348644 25.73160
  PG0    15    30.973800    0.000  A  0.383086448800  2.44764
  PG1    15    30.973800    0.000  A  0.383086448800  2.44764
  PG2    15    30.973800    0.000  A  0.383086448800  2.44764
   PL    15    30.974000    0.000  A  0.383086448800  2.44764
  POT    19    39.098300    0.000  A  0.314264522824  0.36401
   PT    78   195.084000    0.000  A  0.253460685311 32.63520
  RUB    37    85.467800    0.000  A  0.338541512893  0.62760
    S    16    32.060000    0.000  A  0.356359487256  1.88280
   SC    16    32.060000    0.000  A  0.374177461619  1.96648
SEGD1    34    78.960000    0.000  A  0.387540942391  2.60663
SG2D1    16    32.060000    0.000  A  0.365268474438  2.36396
SG2P1    16    32.060000    0.000  A  0.373054929234  2.63927
SG2P2    16    32.060000    0.000  A  0.366088101258  2.59366
SG2R50    16    32.060000    0.000  A  0.356359487256  1.88280
SG301    16    32.060000    0.000  A  0.351904993665  1.58992
SG302    16    32.060000    0.000  A  0.391995435982  1.96648
SG311    16    32.060000    0.000  A  0.356359487256  1.88280
SG3O1    16    32.060000    0.000  A  0.374177461619  1.96648
SG3O2    16    32.060000    0.000  A  0.356359487256  1.46440
SG3O3    16    32.060000    0.000  A  0.356359487256  1.46440
   SI    14    28.085500    0.000  A  0.391995435982  2.51040
 SIH3    14    28.085500    0.000  A  0.391995435982  2.51040
   SL    16    32.060000    0.000  A  0.374177461619  1.96648
   SM    16    32.060000    0.000  A  0.351904993665  1.58992
  SOD    11    22.989770    0.000  A  0.251367073323  0.19623
   SS    16    32.060000    0.000  A  0.391995435982  1.96648
   ZN    30    65.370000    0.000  A  0.194215920555  1.04600
 ON2B	   8	15.999400	 0.000	A  0.315378146200  0.6363864  ; phospho residues
   SP	 16    32.060000	0.000  A  0.391995436000  1.88280  ; S-adenosyl methionine
; The following atom types are NOT part of the CHARMM distribution
; atomtypes for additional water models
#ifdef HEAVY_H
OWT4	8	9.951400	0.0 A	3.15365e-01 6.48520e-01 ; TIP4p O
HWT4	1	4.032000	0.52	A	0.0 0.0 ; TIP4p H
MWT4	0	0.000000	-1.04	A	0.0 0.0 ; TIP 4p vsite
OW	8	9.951400	-0.82	A	3.16557e-01 6.50194e-01 ; SPC 0
HW	1	4.032000	0.41	A	0.0 0.0; SPC H
#else
OWT4	8	15.999400	0.0 A	3.15365e-01 6.48520e-01 ; TIP4p O
HWT4	1	1.008000	0.52	A	0.0 0.0 ; TIP4p H
MWT4	0	0.000000	-1.04	A	0.0 0.0 ; TIP4p vsite
OW	8	15.999400	-0.82	A	3.16557e-01 6.50194e-01 ; SPC O
HW	1	1.008000	0.41	A	0.0 0.0 ; SPC H
#endif
; special dummy-type particles
MNH3	0	0.000000	0.00	A	0.0 0.0
MNH2	0	0.000000	0.00	A	0.0 0.0
MCH3	0	0.000000	0.00	A	0.0 0.0
MCH3S	0	0.000000	0.00	A	0.0 0.0
MW		0	0.000000	0.00	A	0.0 0.0
; Updated Mg2+ parameters by Allner et al. (DOI: 10.1021/ct3000734)
MGA 12	  24.305000    0.000  A   0.277000	0.01234280	
;
; CpHMD atom types
HBACK     1     1.008000    0.000  A  0.040001352445  0.19246 ; copy of polar H for backwards carboxylic proton
HLJ       1     1.008000    0.000  A  0.0 0.0 ; copy of polar H with no LJ
HBLJ      1     1.008000    0.000  A  0.0 0.0 ; copy of polar H for backwards carboxylic proton with no LJ
HSLJ      1     1.008000    0.000  A  0.0 0.0 ; copy of HS with no LJ
HCLJ      1     1.008000    0.000  A  0.0 0.0 ; copy of HC with no LJ

[ pairtypes ]
  CP1     C  1  0.347450500075  0.138767581228
  CP1    CA  1  0.346773417049  0.110698234855
  CP1    CC  1  0.347450500075  0.110698234855
  CP1    CD  1  0.347450500075  0.110698234855
  CP1   CE1  1  0.355468588538  0.109105371453
  CP1   CE2  1  0.354577689820  0.105847757841
  CP1   CP1  1  0.338541512893  0.041840000000
  CP1   CP2  1  0.338541512893  0.041840000000
  CP1   CP3  1  0.338541512893  0.041840000000
  CP1  CPH1  1  0.329632525712  0.093557084179
  CP1  CPH2  1  0.329632525712  0.093557084179
  CP1    CS  1  0.365268474438  0.138767581228
  CP1   CPT  1  0.334977918021  0.131646486622
  CP1    CY  1  0.346559601357  0.113045454929
  CP1   CAI  1  0.346559601357  0.113045454929
  CP1    CT  1  0.338541512893  0.041840000000
  CP1   CT1  1  0.338541512893  0.041840000000
  CP1   CT2  1  0.338541512893  0.041840000000
  CP1  CT2A  1  0.338541512893  0.041840000000
  CP1   CT3  1  0.338541512893  0.041840000000
  CP1     H  1  0.189271432669  0.089736802707
  CP1    HA  1  0.286869387241  0.062058748940
  CP1   HB1  1  0.286869387241  0.062058748940
  CP1   HB2  1  0.288651184677  0.070011711020
  CP1   HE1  1  0.280633096214  0.073666921749
  CP1   HE2  1  0.281523994932  0.067464972838
  CP1    HC  1  0.189271432669  0.089736802707
  CP1    HP  1  0.290272620344  0.072469005789
  CP1   HR1  1  0.249451641079  0.089736802707
  CP1   HR2  1  0.231633666716  0.089736802707
  CP1   HR3  1  0.300054688270  0.036952087465
  CP1    HS  1  0.209361198763  0.132309697301
  CP1   HA1  1  0.288651184677  0.088756043175
  CP1   HA2  1  0.288651184677  0.077149148019
  CP1   HA3  1  0.288651184677  0.064818249282
  CP1     N  1  0.334087019303  0.004184000000
  CP1   NC2  1  0.334087019303  0.187114168357
  CP1   NH1  1  0.307360057758  0.187114168357
  CP1   NH2  1  0.334087019303  0.187114168357
  CP1   NH3  1  0.334087019303  0.187114168357
  CP1    NP  1  0.334087019303  0.187114168357
  CP1   NR1  1  0.334087019303  0.187114168357
  CP1   NR2  1  0.334087019303  0.187114168357
  CP1   NR3  1  0.334087019303  0.187114168357
  CP1    NY  1  0.334087019303  0.187114168357
  CP1     O  1  0.293996576986  0.144938011577
  CP1    OB  1  0.293996576986  0.144938011577
  CP1    OC  1  0.320723538531  0.144938011577
  CP1   OH1  1  0.326959829558  0.163176000000
  CP1    OS  1  0.326959829558  0.163176000000
  CP1     S  1  0.347450500075  0.280671252536
  CP1    SM  1  0.345223253279  0.257919081884
  CP1    SS  1  0.365268474438  0.286840588481
  CP1    HT  1  0.189271432669  0.089736802707
  CP1    OT  1  0.326799467788  0.163176000000
  CP1    OX  1  0.320723538531  0.144938011577
  CP1    HX  1  0.189271432669  0.089736802707
  CP1   LIT  1  0.284864865125  0.020196198771
  CP1   SOD  1  0.294954293108  0.090610410351
  CP1    MG  1  0.274842254546  0.051243325419
  CP1   POT  1  0.326403017859  0.123410269913
  CP1   CAL  1  0.291056611216  0.144938011577
  CP1   RUB  1  0.338541512893  0.162045623205
  CP1   CES  1  0.356359487256  0.182376331798
  CP1   BAR  1  0.337650614175  0.162045623205
  CP1    ZN  1  0.266378716724  0.209200000000
  CP1   CAD  1  0.290165712498  0.144938011577
  CP1   CLA  1  0.371504765465  0.162045623205
  CP1  HGA1  1  0.288651184677  0.088756043175
  CP1  HGA2  1  0.288651184677  0.078275472531
  CP1  HGA3  1  0.288651184677  0.064818249282
  CP1  HGA4  1  0.280633096214  0.073666921749
  CP1  HGA5  1  0.281523994932  0.067464972838
  CP1  HGA6  1  0.286869387241  0.070011711020
  CP1  HGA7  1  0.285087589805  0.072469005789
  CP1 HGAAM0  1  0.283305792369  0.070011711020
  CP1 HGAAM1  1  0.283305792369  0.070011711020
  CP1 HGAAM2  1  0.281523994932  0.083680000000
  CP1  HGP1  1  0.189271432669  0.089736802707
  CP1  HGP2  1  0.189271432669  0.089736802707
  CP1  HGP3  1  0.209361198763  0.132309697301
  CP1  HGP4  1  0.189271432669  0.089736802707
  CP1  HGP5  1  0.231633666716  0.089736802707
  CP1 HGPAM1  1  0.247224394284  0.039692909190
  CP1 HGPAM2  1  0.247224394284  0.041840000000
  CP1 HGPAM3  1  0.246778944925  0.045833423612
  CP1 HGR51  1  0.290272620344  0.072469005789
  CP1 HGR52  1  0.249451641079  0.089736802707
  CP1 HGR53  1  0.231633666716  0.089736802707
  CP1 HGR61  1  0.290272620344  0.072469005789
  CP1 HGR62  1  0.267269615442  0.089736802707
  CP1 HGR63  1  0.249451641079  0.089736802707
  CP1 HGR71  1  0.290272620344  0.072469005789
  CP1 CG1T1  1  0.333196120584  0.170981810495
  CP1 CG1T2  1  0.346782326036  0.134409982486
  CP1 CG1N1  1  0.335868816739  0.177512086349
  CP1 CG2D1  1  0.355468588538  0.109105371453
  CP1 CG2D2  1  0.354577689820  0.105847757841
  CP1 CG2D1O  1  0.355468588538  0.109105371453
  CP1 CG2D2O  1  0.355468588538  0.109105371453
  CP1 CG2DC1  1  0.355468588538  0.109105371453
  CP1 CG2DC2  1  0.355468588538  0.109105371453
  CP1 CG2DC3  1  0.354577689820  0.105847757841
  CP1 CG2N1  1  0.347450500075  0.138767581228
  CP1 CG2N2  1  0.347450500075  0.138767581228
  CP1 CG2O1  1  0.347450500075  0.138767581228
  CP1 CG2O2  1  0.320723538531  0.130979917850
  CP1 CG2O3  1  0.347450500075  0.110698234855
  CP1 CG2O4  1  0.329632525712  0.102486650838
  CP1 CG2O5  1  0.347450500075  0.125520000000
  CP1 CG2O6  1  0.347450500075  0.110698234855
  CP1 CG2O7  1  0.308518226092  0.100764063435
  CP1 CG2R51  1  0.356359487256  0.093557084179
  CP1 CG2R52  1  0.365268474438  0.059170695450
  CP1 CG2R53  1  0.365268474438  0.059170695450
  CP1 CG2R57  1  0.356359487256  0.093557084179
  CP1 CG25C1  1  0.355468588538  0.109105371453
  CP1 CG25C2  1  0.355468588538  0.109105371453
  CP1 CG251O  1  0.355468588538  0.109105371453
  CP1 CG252O  1  0.355468588538  0.109105371453
  CP1 CG2R61  1  0.346773417049  0.110698234855
  CP1 CG2R62  1  0.338541512893  0.125520000000
  CP1 CG2R63  1  0.338541512893  0.132309697301
  CP1 CG2R64  1  0.356359487256  0.083680000000
  CP1 CG2R66  1  0.338541512893  0.110698234855
  CP1 CG2R67  1  0.346773417049  0.110698234855
  CP1 CG2RC0  1  0.334977918021  0.131646486622
  CP1 CG2R71  1  0.346987232741  0.108300154755
  CP1 CG2RC7  1  0.334977918021  0.131646486622
  CP1 CG301  1  0.338541512893  0.041840000000
  CP1 CG302  1  0.374177461619  0.059170695450
  CP1 CG311  1  0.338541512893  0.041840000000
  CP1 CG312  1  0.351904993665  0.085746484010
  CP1 CG314  1  0.338541512893  0.041840000000
  CP1 CG321  1  0.338541512893  0.041840000000
  CP1 CG322  1  0.338541512893  0.102486650838
  CP1 CG323  1  0.365268474438  0.138767581228
  CP1 CG324  1  0.338541512893  0.041840000000
  CP1 CG331  1  0.338541512893  0.041840000000
  CP1 CG334  1  0.338541512893  0.041840000000
  CP1 CG3C50  1  0.338541512893  0.041840000000
  CP1 CG3C51  1  0.338541512893  0.041840000000
  CP1 CG3C52  1  0.338541512893  0.041840000000
  CP1 CG3C53  1  0.338541512893  0.041840000000
  CP1 CG3C54  1  0.338541512893  0.041840000000
  CP1 CG3C31  1  0.338541512893  0.041840000000
  CP1 CG3C41  1  0.338541512893  0.041840000000
  CP1 CG3RC1  1  0.338541512893  0.041840000000
  CP1 CG3AM0  1  0.344777803920  0.110698234855
  CP1 CG3AM1  1  0.345668702638  0.116852760686
  CP1 CG3AM2  1  0.346559601357  0.118341390899
  CP1 NG1T1  1  0.328741626994  0.177512086349
  CP1 NG2D1  1  0.334087019303  0.187114168357
  CP1 NG2S0  1  0.334087019303  0.004184000000
  CP1 NG2S1  1  0.307360057758  0.187114168357
  CP1 NG2S2  1  0.334087019303  0.187114168357
  CP1 NG2S3  1  0.334087019303  0.187114168357
  CP1 NG2O1  1  0.334087019303  0.187114168357
  CP1 NG2P1  1  0.334087019303  0.187114168357
  CP1 NG2R43  1  0.334087019303  0.187114168357
  CP1 NG2R50  1  0.334087019303  0.187114168357
  CP1 NG2R51  1  0.334087019303  0.187114168357
  CP1 NG2R52  1  0.334087019303  0.187114168357
  CP1 NG2R53  1  0.334087019303  0.187114168357
  CP1 NG2R57  1  0.334087019303  0.187114168357
  CP1 NG2R60  1  0.337650614175  0.102486650838
  CP1 NG2R61  1  0.334087019303  0.187114168357
  CP1 NG2R62  1  0.352795892384  0.093557084179
  CP1 NG2R67  1  0.334087019303  0.187114168357
  CP1 NG2RC0  1  0.334087019303  0.187114168357
  CP1 NG301  1  0.347450500075  0.078275472531
  CP1 NG311  1  0.347450500075  0.088756043175
  CP1 NG321  1  0.346559601357  0.102486650838
  CP1 NG331  1  0.345668702638  0.110698234855
  CP1 NG3C51  1  0.334087019303  0.187114168357
  CP1 NG3N1  1  0.351904993665  0.102486650838
  CP1 NG3P0  1  0.334087019303  0.187114168357
  CP1 NG3P1  1  0.334087019303  0.187114168357
  CP1 NG3P2  1  0.334087019303  0.187114168357
  CP1 NG3P3  1  0.334087019303  0.187114168357
  CP1 OG2D1  1  0.293996576986  0.144938011577
  CP1 OG2D2  1  0.320723538531  0.144938011577
  CP1 OG2D3  1  0.293996576986  0.144938011577
  CP1 OG2D4  1  0.320723538531  0.144938011577
  CP1 OG2D5  1  0.320010819556  0.169954883425
  CP1 OG2N1  1  0.320723538531  0.144938011577
  CP1 OG2P1  1  0.320723538531  0.144938011577
  CP1 OG2R50  1  0.320723538531  0.144938011577
  CP1 OG3R60  1  0.316269044940  0.132309697301
  CP1 OG301  1  0.316269044940  0.132309697301
  CP1 OG302  1  0.316269044940  0.132309697301
  CP1 OG303  1  0.316269044940  0.132309697301
  CP1 OG304  1  0.316269044940  0.132309697301
  CP1 OG311  1  0.326514380198  0.183381431383
  CP1 OG312  1  0.325178032121  0.144938011577
  CP1 OG3C31  1  0.316269044940  0.132309697301
  CP1 OG3C51  1  0.316269044940  0.132309697301
  CP1 OG3C61  1  0.316269044940  0.132309697301
  CP1 SG2D1  1  0.351904993665  0.314496560236
  CP1 SG2R50  1  0.347450500075  0.280671252536
  CP1 SG311  1  0.347450500075  0.280671252536
  CP1 SG301  1  0.345223253279  0.257919081884
  CP1 SG302  1  0.365268474438  0.286840588481
  CP1 SG3O1  1  0.356359487256  0.286840588481
  CP1 SG3O2  1  0.347450500075  0.247528778125
  CP1 SG3O3  1  0.347450500075  0.247528778125
  CP1  FGA1  1  0.314487247504  0.153729976257
  CP1  FGA2  1  0.314487247504  0.135577095411
  CP1  FGA3  1  0.311814551349  0.130309939452
  CP1  FGP1  1  0.311814551349  0.130309939452
  CP1  FGR1  1  0.320723538531  0.144938011577
  CP1 CLGA1  1  0.339432411611  0.245040988571
  CP1 CLGA3  1  0.339432411611  0.232955260941
  CP1 BRGA1  1  0.344777803920  0.289876023155
  CP1 BRGA2  1  0.351904993665  0.304599797767
  CP1 BRGA3  1  0.347450500075  0.307459952514
  CP1   PG0  1  0.360813980847  0.320014464673
  CP1   PG1  1  0.360813980847  0.320014464673
  CP1   PG2  1  0.360813980847  0.320014464673
  CP1  ALG1  1  0.347450500075  0.337324864189
  CP1   LPH  1  0.169270756447  0.000000000000
  CP1 CLGR1  1  0.334977918021  0.200657590935
  CP1 BRGR1  1  0.345668702638  0.236682781799
  CP1  IGR1  1  0.368832069310  0.301712530731
  CP1 SG2P1  1  0.355798221064  0.332305491450
  CP1 OG2S1  1  0.318906105146  0.157831660601
  CP1 SG2P2  1  0.352314807076  0.329421919951
  CP1 CC301  1  0.338541512893  0.041840000000
  CP1 CC3062  1  0.338541512893  0.041840000000
  CP1 CC311  1  0.338541512893  0.041840000000
  CP1 CC3161  1  0.338541512893  0.041840000000
  CP1 CC3162  1  0.338541512893  0.041840000000
  CP1 CC3163  1  0.338541512893  0.041840000000
  CP1 CC321  1  0.338541512893  0.041840000000
  CP1 CC3261  1  0.338541512893  0.041840000000
  CP1 CC3263  1  0.338541512893  0.041840000000
  CP1 CC331  1  0.338541512893  0.041840000000
  CP1 CC2O1  1  0.347450500075  0.138767581228
  CP1 CC2O2  1  0.347450500075  0.110698234855
  CP1 CC2O3  1  0.347450500075  0.125520000000
  CP1 CC2O4  1  0.329632525712  0.102486650838
  CP1 CC2O5  1  0.320723538531  0.130979917850
  CP1 OC2D1  1  0.293996576986  0.144938011577
  CP1 OC2D2  1  0.320723538531  0.144938011577
  CP1 OC2D3  1  0.293996576986  0.144938011577
  CP1 OC2D4  1  0.293996576986  0.144938011577
  CP1 OC3C61  1  0.316269044940  0.132309697301
  CP1 OC311  1  0.326514380198  0.183381431383
  CP1 NC2D1  1  0.307360057758  0.187114168357
  CP1  HCP1  1  0.189271432669  0.089736802707
  CP1  HCA1  1  0.288651184677  0.088756043175
  CP1  HCA2  1  0.288651184677  0.078275472531
  CP1  HCA3  1  0.288651184677  0.064818249282
  CP1 CC312  1  0.338541512893  0.041840000000
  CP1 CC322  1  0.338541512893  0.041840000000
  CP1  HCR1  1  0.240542653898  0.089736802707
  CP1 HCA3M  1  0.288651184677  0.064818249282
  CP1 CC321C  1  0.338541512893  0.041840000000
  CP1 CC321D  1  0.338541512893  0.041840000000
  CP1 CC311C  1  0.338541512893  0.041840000000
  CP1 CC311D  1  0.338541512893  0.041840000000
  CP1 OC301  1  0.316269044940  0.132309697301
  CP1 OC302  1  0.316269044940  0.132309697301
  CP1 HCP1M  1  0.189271432669  0.089736802707
  CP1 OC311M  1  0.326514380198  0.183381431383
  CP1 OC3C5M  1  0.316269044940  0.132309697301
  CP1 CC322C  1  0.338541512893  0.041840000000
  CP1 HCA2C2  1  0.285087589805  0.078275472531
  CP1 CC312C  1  0.338541512893  0.041840000000
  CP1 HCA1C2  1  0.288651184677  0.088756043175
  CP1 OC3C51  1  0.316269044940  0.132309697301
  CP1 CC3152  1  0.338541512893  0.041840000000
  CP1 CC3051  1  0.338541512893  0.041840000000
  CP1 CC3251  1  0.338541512893  0.041840000000
  CP1 CC3151  1  0.338541512893  0.041840000000
  CP1 CC3153  1  0.338541512893  0.041840000000
  CP1 OC2DP  1  0.320723538531  0.144938011577
  CP1 OC312  1  0.326959829558  0.163176000000
  CP1 OC30P  1  0.326959829558  0.163176000000
  CP1    PC  1  0.360813980847  0.320014464673
  CP1    SC  1  0.356359487256  0.286840588481
  CP1 CC312D  1  0.338541512893  0.041840000000
  CP1 OC303  1  0.316269044940  0.132309697301
  CP1 NC311  1  0.347450500075  0.088756043175
  CP1   HN1  1  0.189271432669  0.089736802707
  CP1   HN2  1  0.189271432669  0.089736802707
  CP1   HN3  1  0.267269615442  0.089736802707
  CP1   HN4  1  0.189271432669  0.089736802707
  CP1   HN5  1  0.189271432669  0.089736802707
  CP1   HN6  1  0.286869387241  0.062058748940
  CP1   HN7  1  0.286869387241  0.062058748940
  CP1   HN8  1  0.288651184677  0.070011711020
  CP1   HN9  1  0.288651184677  0.064818249282
  CP1   NN1  1  0.334087019303  0.187114168357
  CP1   NN2  1  0.334087019303  0.187114168357
  CP1  NN2B  1  0.334087019303  0.187114168357
  CP1  NN2G  1  0.334087019303  0.187114168357
  CP1  NN2U  1  0.334087019303  0.187114168357
  CP1   NN3  1  0.334087019303  0.187114168357
  CP1  NN3A  1  0.334087019303  0.187114168357
  CP1  NN3G  1  0.334087019303  0.187114168357
  CP1   NN4  1  0.334087019303  0.187114168357
  CP1   NN6  1  0.334087019303  0.187114168357
  CP1   ON1  1  0.320723538531  0.144938011577
  CP1  ON1C  1  0.320723538531  0.144938011577
  CP1   ON2  1  0.326959829558  0.163176000000
  CP1   ON3  1  0.320723538531  0.144938011577
  CP1   ON4  1  0.326959829558  0.163176000000
  CP1   ON5  1  0.326959829558  0.163176000000
  CP1   ON6  1  0.326959829558  0.163176000000
  CP1  ON6B  1  0.326959829558  0.163176000000
  CP1   CN1  1  0.338541512893  0.132309697301
  CP1  CN1T  1  0.338541512893  0.132309697301
  CP1   CN2  1  0.338541512893  0.132309697301
  CP1   CN3  1  0.338541512893  0.125520000000
  CP1  CN3T  1  0.338541512893  0.125520000000
  CP1   CN4  1  0.338541512893  0.114583559030
  CP1   CN5  1  0.338541512893  0.114583559030
  CP1  CN5G  1  0.338541512893  0.114583559030
  CP1   CN7  1  0.338541512893  0.041840000000
  CP1  CN7B  1  0.338541512893  0.041840000000
  CP1   CN8  1  0.338541512893  0.041840000000
  CP1  CN8B  1  0.338541512893  0.041840000000
  CP1   CN9  1  0.338541512893  0.041840000000
  CP1     P  1  0.360813980847  0.320014464673
  CP1    P2  1  0.360813980847  0.320014464673
  CP1   HOL  1  0.189271432669  0.089736802707
  CP1  HAL1  1  0.286869387241  0.062058748940
  CP1  HAL2  1  0.288651184677  0.070011711020
  CP1  HAL3  1  0.288651184677  0.064818249282
  CP1   HBL  1  0.286869387241  0.062058748940
  CP1   HCL  1  0.189271432669  0.089736802707
  CP1    HL  1  0.231633666716  0.089736802707
  CP1  HEL1  1  0.280633096214  0.073666921749
  CP1  HEL2  1  0.281523994932  0.067464972838
  CP1    CL  1  0.347450500075  0.110698234855
  CP1   CCL  1  0.347450500075  0.110698234855
  CP1  CTL1  1  0.338541512893  0.041840000000
  CP1  CTL2  1  0.338541512893  0.041840000000
  CP1  CTL3  1  0.338541512893  0.041840000000
  CP1  CTL5  1  0.338541512893  0.041840000000
  CP1  CEL1  1  0.355468588538  0.109105371453
  CP1  CEL2  1  0.354577689820  0.105847757841
  CP1  CRL1  1  0.338541512893  0.041840000000
  CP1  CRL2  1  0.338541512893  0.041840000000
  CP1   OBL  1  0.293996576986  0.144938011577
  CP1   OCL  1  0.320723538531  0.144938011577
  CP1   O2L  1  0.320723538531  0.144938011577
  CP1   OHL  1  0.326959829558  0.163176000000
  CP1   OSL  1  0.316269044940  0.132309697301
  CP1  OSLP  1  0.316269044940  0.132309697301
  CP1  NH3L  1  0.334087019303  0.187114168357
  CP1   NTL  1  0.334087019303  0.187114168357
  CP1    SL  1  0.356359487256  0.286840588481
  CP1    PL  1  0.360813980847  0.320014464673
  CP1 HCA1A  1  0.288651184677  0.088756043175
  CP1 HCA2A  1  0.288651184677  0.078275472531
  CP1 HCA3A  1  0.288651184677  0.064818249282
  CP1 CC30A  1  0.338541512893  0.041840000000
  CP1 CC31A  1  0.338541512893  0.041840000000
  CP1 CC32A  1  0.338541512893  0.041840000000
  CP1 CC33A  1  0.338541512893  0.041840000000
  CP1 CC326A  1  0.338541512893  0.041840000000
  CP1 HCA25A  1  0.285087589805  0.078275472531
  CP1 CC325A  1  0.338541512893  0.041840000000
  CP1 CC325B  1  0.338541512893  0.041840000000
  CP1 OC305A  1  0.316269044940  0.132309697301
  CP1 OC30A  1  0.316269044940  0.132309697301
  CP1   CPA  1  0.329632525712  0.125520000000
  CP1   CPB  1  0.329632525712  0.125520000000
  CP1   CPM  1  0.329632525712  0.125520000000
  CP1    CM  1  0.356359487256  0.138767581228
  CP1   CST  1  0.308518226092  0.100764063435
  CP1   NPH  1  0.334087019303  0.187114168357
  CP1    OM  1  0.320723538531  0.144938011577
  CP1   OST  1  0.320010819556  0.169954883425
  CP1    FE  1  0.227179173126  0.000000000000
  CP1  ON2B  1  0.326959829558  0.163176000000
  CP1    SP  1  0.365268474438  0.280671252536
  CP1   HNP  1  0.290272620344  0.072469005789
  CP1  HNE1  1  0.280633096214  0.073666921749
  CP1  HNE2  1  0.281523994932  0.067464972838
  CP1  CN3D  1  0.338541512893  0.125520000000
  CP1  CNE1  1  0.355468588538  0.109105371453
  CP1  CNE2  1  0.354577689820  0.105847757841
  CP1   CNA  1  0.346773417049  0.110698234855
  CP1  CNA2  1  0.338541512893  0.110698234855
  CP1   CNG  1  0.347450500075  0.138767581228
  CP1  NN1C  1  0.334087019303  0.187114168357
  CP1  NN2C  1  0.334087019303  0.187114168357
  CP1  NN3I  1  0.334087019303  0.187114168357
  CP1   NNG  1  0.334087019303  0.187114168357
  CP1   FNA  1  0.320723538531  0.144938011577
  CP1  ON2M  1  0.316269044940  0.132309697301
  CP1   CN6  1  0.338541512893  0.041840000000
  CP1  CN7E  1  0.338541512893  0.041840000000
  CP1  CT2P  1  0.338541512893  0.041840000000
  CP1  CTD1  1  0.338541512893  0.041840000000
  CP1  CPD1  1  0.338541512893  0.041840000000
  CP1  CC1A  1  0.355468588538  0.109105371453
  CP1  CC1B  1  0.355468588538  0.109105371453
  CP1   CC2  1  0.354577689820  0.105847757841
  CP1   NS1  1  0.334087019303  0.187114168357
  CP1   NS2  1  0.334087019303  0.187114168357
  CP1 SEGD1  1  0.363041227642  0.330244580395
  CP1  HSIO  1  0.189271432669  0.089736802707
  CP1  HSIA  1  0.286869387241  0.062058748940
  CP1   HAL  1  0.286869387241  0.062058748940
  CP1  ALSI  1  0.365268474438  0.337324864189
  CP1    SI  1  0.365268474438  0.324091246411
  CP1  SIH3  1  0.365268474438  0.324091246411
  CP1  OSIH  1  0.326959829558  0.163176000000
  CP1  OSIE  1  0.326959829558  0.163176000000
  CP1  OSIA  1  0.326959829558  0.163176000000
  CP1   OAL  1  0.326959829558  0.163176000000
  CP1    HT  1  0.189271432669  0.089736802707
  CP1    OT  1  0.326799467788  0.163176000000
  CP1   DUM  1  0.169270756447  0.000000000000
  CP1   NHL  1  0.307360057758  0.187114168357
  CP1  CTO1  1  0.338541512893  0.041840000000
  CP1  CEL3  1  0.355468588538  0.109105371453
  CP1  CTO2  1  0.338541512893  0.041840000000
  CP1  HN3B  1  0.249451641079  0.089736802707
  CP1  CN1A  1  0.347450500075  0.110698234855
  CP1  CN3A  1  0.329632525712  0.177512086349
  CP1  CN3B  1  0.329632525712  0.177512086349
  CP1  CN3C  1  0.329632525712  0.177512086349
  CP1    P3  1  0.360813980847  0.320014464673
  CP1    P4  1  0.360813980847  0.320014464673
  CP1    AG  1  0.300901042052  0.893457908130
  CP1    AL  1  0.299564693975  0.838889391517
  CP1    AU  1  0.300722862308  0.962320000000
  CP1    CU  1  0.285800308779  0.908997471504
  CP1    NI  1  0.282949432881  0.994525446633
  CP1    PB  1  0.328073452955  0.716185437439
  CP1    PD  1  0.294842930769  1.037598257516
  CP1    PT  1  0.296001099102  1.168527606863
  CP1    C3  1  0.371950214824  0.059170695450
  CP2     C  1  0.347450500075  0.138767581228
  CP2    CA  1  0.346773417049  0.110698234855
  CP2    CC  1  0.347450500075  0.110698234855
  CP2    CD  1  0.347450500075  0.110698234855
  CP2   CE1  1  0.355468588538  0.109105371453
  CP2   CE2  1  0.354577689820  0.105847757841
  CP2   CP1  1  0.338541512893  0.041840000000
  CP2   CP2  1  0.338541512893  0.041840000000
  CP2   CP3  1  0.338541512893  0.041840000000
  CP2  CPH1  1  0.329632525712  0.093557084179
  CP2  CPH2  1  0.329632525712  0.093557084179
  CP2    CS  1  0.365268474438  0.138767581228
  CP2   CPT  1  0.334977918021  0.131646486622
  CP2    CY  1  0.346559601357  0.113045454929
  CP2   CAI  1  0.346559601357  0.113045454929
  CP2    CT  1  0.338541512893  0.041840000000
  CP2   CT1  1  0.338541512893  0.041840000000
  CP2   CT2  1  0.338541512893  0.041840000000
  CP2  CT2A  1  0.338541512893  0.041840000000
  CP2   CT3  1  0.338541512893  0.041840000000
  CP2     H  1  0.189271432669  0.089736802707
  CP2    HA  1  0.286869387241  0.062058748940
  CP2   HB1  1  0.286869387241  0.062058748940
  CP2   HB2  1  0.288651184677  0.070011711020
  CP2   HE1  1  0.280633096214  0.073666921749
  CP2   HE2  1  0.281523994932  0.067464972838
  CP2    HC  1  0.189271432669  0.089736802707
  CP2    HP  1  0.290272620344  0.072469005789
  CP2   HR1  1  0.249451641079  0.089736802707
  CP2   HR2  1  0.231633666716  0.089736802707
  CP2   HR3  1  0.300054688270  0.036952087465
  CP2    HS  1  0.209361198763  0.132309697301
  CP2   HA1  1  0.288651184677  0.088756043175
  CP2   HA2  1  0.288651184677  0.077149148019
  CP2   HA3  1  0.288651184677  0.064818249282
  CP2     N  1  0.334087019303  0.004184000000
  CP2   NC2  1  0.334087019303  0.187114168357
  CP2   NH1  1  0.307360057758  0.187114168357
  CP2   NH2  1  0.334087019303  0.187114168357
  CP2   NH3  1  0.334087019303  0.187114168357
  CP2    NP  1  0.334087019303  0.187114168357
  CP2   NR1  1  0.334087019303  0.187114168357
  CP2   NR2  1  0.334087019303  0.187114168357
  CP2   NR3  1  0.334087019303  0.187114168357
  CP2    NY  1  0.334087019303  0.187114168357
  CP2     O  1  0.293996576986  0.144938011577
  CP2    OB  1  0.293996576986  0.144938011577
  CP2    OC  1  0.320723538531  0.144938011577
  CP2   OH1  1  0.326959829558  0.163176000000
  CP2    OS  1  0.326959829558  0.163176000000
  CP2     S  1  0.347450500075  0.280671252536
  CP2    SM  1  0.345223253279  0.257919081884
  CP2    SS  1  0.365268474438  0.286840588481
  CP2    HT  1  0.189271432669  0.089736802707
  CP2    OT  1  0.326799467788  0.163176000000
  CP2    OX  1  0.320723538531  0.144938011577
  CP2    HX  1  0.189271432669  0.089736802707
  CP2   LIT  1  0.284864865125  0.020196198771
  CP2   SOD  1  0.294954293108  0.090610410351
  CP2    MG  1  0.274842254546  0.051243325419
  CP2   POT  1  0.326403017859  0.123410269913
  CP2   CAL  1  0.291056611216  0.144938011577
  CP2   RUB  1  0.338541512893  0.162045623205
  CP2   CES  1  0.356359487256  0.182376331798
  CP2   BAR  1  0.337650614175  0.162045623205
  CP2    ZN  1  0.266378716724  0.209200000000
  CP2   CAD  1  0.290165712498  0.144938011577
  CP2   CLA  1  0.371504765465  0.162045623205
  CP2  HGA1  1  0.288651184677  0.088756043175
  CP2  HGA2  1  0.288651184677  0.078275472531
  CP2  HGA3  1  0.288651184677  0.064818249282
  CP2  HGA4  1  0.280633096214  0.073666921749
  CP2  HGA5  1  0.281523994932  0.067464972838
  CP2  HGA6  1  0.286869387241  0.070011711020
  CP2  HGA7  1  0.285087589805  0.072469005789
  CP2 HGAAM0  1  0.283305792369  0.070011711020
  CP2 HGAAM1  1  0.283305792369  0.070011711020
  CP2 HGAAM2  1  0.281523994932  0.083680000000
  CP2  HGP1  1  0.189271432669  0.089736802707
  CP2  HGP2  1  0.189271432669  0.089736802707
  CP2  HGP3  1  0.209361198763  0.132309697301
  CP2  HGP4  1  0.189271432669  0.089736802707
  CP2  HGP5  1  0.231633666716  0.089736802707
  CP2 HGPAM1  1  0.247224394284  0.039692909190
  CP2 HGPAM2  1  0.247224394284  0.041840000000
  CP2 HGPAM3  1  0.246778944925  0.045833423612
  CP2 HGR51  1  0.290272620344  0.072469005789
  CP2 HGR52  1  0.249451641079  0.089736802707
  CP2 HGR53  1  0.231633666716  0.089736802707
  CP2 HGR61  1  0.290272620344  0.072469005789
  CP2 HGR62  1  0.267269615442  0.089736802707
  CP2 HGR63  1  0.249451641079  0.089736802707
  CP2 HGR71  1  0.290272620344  0.072469005789
  CP2 CG1T1  1  0.333196120584  0.170981810495
  CP2 CG1T2  1  0.346782326036  0.134409982486
  CP2 CG1N1  1  0.335868816739  0.177512086349
  CP2 CG2D1  1  0.355468588538  0.109105371453
  CP2 CG2D2  1  0.354577689820  0.105847757841
  CP2 CG2D1O  1  0.355468588538  0.109105371453
  CP2 CG2D2O  1  0.355468588538  0.109105371453
  CP2 CG2DC1  1  0.355468588538  0.109105371453
  CP2 CG2DC2  1  0.355468588538  0.109105371453
  CP2 CG2DC3  1  0.354577689820  0.105847757841
  CP2 CG2N1  1  0.347450500075  0.138767581228
  CP2 CG2N2  1  0.347450500075  0.138767581228
  CP2 CG2O1  1  0.347450500075  0.138767581228
  CP2 CG2O2  1  0.320723538531  0.130979917850
  CP2 CG2O3  1  0.347450500075  0.110698234855
  CP2 CG2O4  1  0.329632525712  0.102486650838
  CP2 CG2O5  1  0.347450500075  0.125520000000
  CP2 CG2O6  1  0.347450500075  0.110698234855
  CP2 CG2O7  1  0.308518226092  0.100764063435
  CP2 CG2R51  1  0.356359487256  0.093557084179
  CP2 CG2R52  1  0.365268474438  0.059170695450
  CP2 CG2R53  1  0.365268474438  0.059170695450
  CP2 CG2R57  1  0.356359487256  0.093557084179
  CP2 CG25C1  1  0.355468588538  0.109105371453
  CP2 CG25C2  1  0.355468588538  0.109105371453
  CP2 CG251O  1  0.355468588538  0.109105371453
  CP2 CG252O  1  0.355468588538  0.109105371453
  CP2 CG2R61  1  0.346773417049  0.110698234855
  CP2 CG2R62  1  0.338541512893  0.125520000000
  CP2 CG2R63  1  0.338541512893  0.132309697301
  CP2 CG2R64  1  0.356359487256  0.083680000000
  CP2 CG2R66  1  0.338541512893  0.110698234855
  CP2 CG2R67  1  0.346773417049  0.110698234855
  CP2 CG2RC0  1  0.334977918021  0.131646486622
  CP2 CG2R71  1  0.346987232741  0.108300154755
  CP2 CG2RC7  1  0.334977918021  0.131646486622
  CP2 CG301  1  0.338541512893  0.041840000000
  CP2 CG302  1  0.374177461619  0.059170695450
  CP2 CG311  1  0.338541512893  0.041840000000
  CP2 CG312  1  0.351904993665  0.085746484010
  CP2 CG314  1  0.338541512893  0.041840000000
  CP2 CG321  1  0.338541512893  0.041840000000
  CP2 CG322  1  0.338541512893  0.102486650838
  CP2 CG323  1  0.365268474438  0.138767581228
  CP2 CG324  1  0.338541512893  0.041840000000
  CP2 CG331  1  0.338541512893  0.041840000000
  CP2 CG334  1  0.338541512893  0.041840000000
  CP2 CG3C50  1  0.338541512893  0.041840000000
  CP2 CG3C51  1  0.338541512893  0.041840000000
  CP2 CG3C52  1  0.338541512893  0.041840000000
  CP2 CG3C53  1  0.338541512893  0.041840000000
  CP2 CG3C54  1  0.338541512893  0.041840000000
  CP2 CG3C31  1  0.338541512893  0.041840000000
  CP2 CG3C41  1  0.338541512893  0.041840000000
  CP2 CG3RC1  1  0.338541512893  0.041840000000
  CP2 CG3AM0  1  0.344777803920  0.110698234855
  CP2 CG3AM1  1  0.345668702638  0.116852760686
  CP2 CG3AM2  1  0.346559601357  0.118341390899
  CP2 NG1T1  1  0.328741626994  0.177512086349
  CP2 NG2D1  1  0.334087019303  0.187114168357
  CP2 NG2S0  1  0.334087019303  0.004184000000
  CP2 NG2S1  1  0.307360057758  0.187114168357
  CP2 NG2S2  1  0.334087019303  0.187114168357
  CP2 NG2S3  1  0.334087019303  0.187114168357
  CP2 NG2O1  1  0.334087019303  0.187114168357
  CP2 NG2P1  1  0.334087019303  0.187114168357
  CP2 NG2R43  1  0.334087019303  0.187114168357
  CP2 NG2R50  1  0.334087019303  0.187114168357
  CP2 NG2R51  1  0.334087019303  0.187114168357
  CP2 NG2R52  1  0.334087019303  0.187114168357
  CP2 NG2R53  1  0.334087019303  0.187114168357
  CP2 NG2R57  1  0.334087019303  0.187114168357
  CP2 NG2R60  1  0.337650614175  0.102486650838
  CP2 NG2R61  1  0.334087019303  0.187114168357
  CP2 NG2R62  1  0.352795892384  0.093557084179
  CP2 NG2R67  1  0.334087019303  0.187114168357
  CP2 NG2RC0  1  0.334087019303  0.187114168357
  CP2 NG301  1  0.347450500075  0.078275472531
  CP2 NG311  1  0.347450500075  0.088756043175
  CP2 NG321  1  0.346559601357  0.102486650838
  CP2 NG331  1  0.345668702638  0.110698234855
  CP2 NG3C51  1  0.334087019303  0.187114168357
  CP2 NG3N1  1  0.351904993665  0.102486650838
  CP2 NG3P0  1  0.334087019303  0.187114168357
  CP2 NG3P1  1  0.334087019303  0.187114168357
  CP2 NG3P2  1  0.334087019303  0.187114168357
  CP2 NG3P3  1  0.334087019303  0.187114168357
  CP2 OG2D1  1  0.293996576986  0.144938011577
  CP2 OG2D2  1  0.320723538531  0.144938011577
  CP2 OG2D3  1  0.293996576986  0.144938011577
  CP2 OG2D4  1  0.320723538531  0.144938011577
  CP2 OG2D5  1  0.320010819556  0.169954883425
  CP2 OG2N1  1  0.320723538531  0.144938011577
  CP2 OG2P1  1  0.320723538531  0.144938011577
  CP2 OG2R50  1  0.320723538531  0.144938011577
  CP2 OG3R60  1  0.316269044940  0.132309697301
  CP2 OG301  1  0.316269044940  0.132309697301
  CP2 OG302  1  0.316269044940  0.132309697301
  CP2 OG303  1  0.316269044940  0.132309697301
  CP2 OG304  1  0.316269044940  0.132309697301
  CP2 OG311  1  0.326514380198  0.183381431383
  CP2 OG312  1  0.325178032121  0.144938011577
  CP2 OG3C31  1  0.316269044940  0.132309697301
  CP2 OG3C51  1  0.316269044940  0.132309697301
  CP2 OG3C61  1  0.316269044940  0.132309697301
  CP2 SG2D1  1  0.351904993665  0.314496560236
  CP2 SG2R50  1  0.347450500075  0.280671252536
  CP2 SG311  1  0.347450500075  0.280671252536
  CP2 SG301  1  0.345223253279  0.257919081884
  CP2 SG302  1  0.365268474438  0.286840588481
  CP2 SG3O1  1  0.356359487256  0.286840588481
  CP2 SG3O2  1  0.347450500075  0.247528778125
  CP2 SG3O3  1  0.347450500075  0.247528778125
  CP2  FGA1  1  0.314487247504  0.153729976257
  CP2  FGA2  1  0.314487247504  0.135577095411
  CP2  FGA3  1  0.311814551349  0.130309939452
  CP2  FGP1  1  0.311814551349  0.130309939452
  CP2  FGR1  1  0.320723538531  0.144938011577
  CP2 CLGA1  1  0.339432411611  0.245040988571
  CP2 CLGA3  1  0.339432411611  0.232955260941
  CP2 BRGA1  1  0.344777803920  0.289876023155
  CP2 BRGA2  1  0.351904993665  0.304599797767
  CP2 BRGA3  1  0.347450500075  0.307459952514
  CP2   PG0  1  0.360813980847  0.320014464673
  CP2   PG1  1  0.360813980847  0.320014464673
  CP2   PG2  1  0.360813980847  0.320014464673
  CP2  ALG1  1  0.347450500075  0.337324864189
  CP2   LPH  1  0.169270756447  0.000000000000
  CP2 CLGR1  1  0.334977918021  0.200657590935
  CP2 BRGR1  1  0.345668702638  0.236682781799
  CP2  IGR1  1  0.368832069310  0.301712530731
  CP2 SG2P1  1  0.355798221064  0.332305491450
  CP2 OG2S1  1  0.318906105146  0.157831660601
  CP2 SG2P2  1  0.352314807076  0.329421919951
  CP2 CC301  1  0.338541512893  0.041840000000
  CP2 CC3062  1  0.338541512893  0.041840000000
  CP2 CC311  1  0.338541512893  0.041840000000
  CP2 CC3161  1  0.338541512893  0.041840000000
  CP2 CC3162  1  0.338541512893  0.041840000000
  CP2 CC3163  1  0.338541512893  0.041840000000
  CP2 CC321  1  0.338541512893  0.041840000000
  CP2 CC3261  1  0.338541512893  0.041840000000
  CP2 CC3263  1  0.338541512893  0.041840000000
  CP2 CC331  1  0.338541512893  0.041840000000
  CP2 CC2O1  1  0.347450500075  0.138767581228
  CP2 CC2O2  1  0.347450500075  0.110698234855
  CP2 CC2O3  1  0.347450500075  0.125520000000
  CP2 CC2O4  1  0.329632525712  0.102486650838
  CP2 CC2O5  1  0.320723538531  0.130979917850
  CP2 OC2D1  1  0.293996576986  0.144938011577
  CP2 OC2D2  1  0.320723538531  0.144938011577
  CP2 OC2D3  1  0.293996576986  0.144938011577
  CP2 OC2D4  1  0.293996576986  0.144938011577
  CP2 OC3C61  1  0.316269044940  0.132309697301
  CP2 OC311  1  0.326514380198  0.183381431383
  CP2 NC2D1  1  0.307360057758  0.187114168357
  CP2  HCP1  1  0.189271432669  0.089736802707
  CP2  HCA1  1  0.288651184677  0.088756043175
  CP2  HCA2  1  0.288651184677  0.078275472531
  CP2  HCA3  1  0.288651184677  0.064818249282
  CP2 CC312  1  0.338541512893  0.041840000000
  CP2 CC322  1  0.338541512893  0.041840000000
  CP2  HCR1  1  0.240542653898  0.089736802707
  CP2 HCA3M  1  0.288651184677  0.064818249282
  CP2 CC321C  1  0.338541512893  0.041840000000
  CP2 CC321D  1  0.338541512893  0.041840000000
  CP2 CC311C  1  0.338541512893  0.041840000000
  CP2 CC311D  1  0.338541512893  0.041840000000
  CP2 OC301  1  0.316269044940  0.132309697301
  CP2 OC302  1  0.316269044940  0.132309697301
  CP2 HCP1M  1  0.189271432669  0.089736802707
  CP2 OC311M  1  0.326514380198  0.183381431383
  CP2 OC3C5M  1  0.316269044940  0.132309697301
  CP2 CC322C  1  0.338541512893  0.041840000000
  CP2 HCA2C2  1  0.285087589805  0.078275472531
  CP2 CC312C  1  0.338541512893  0.041840000000
  CP2 HCA1C2  1  0.288651184677  0.088756043175
  CP2 OC3C51  1  0.316269044940  0.132309697301
  CP2 CC3152  1  0.338541512893  0.041840000000
  CP2 CC3051  1  0.338541512893  0.041840000000
  CP2 CC3251  1  0.338541512893  0.041840000000
  CP2 CC3151  1  0.338541512893  0.041840000000
  CP2 CC3153  1  0.338541512893  0.041840000000
  CP2 OC2DP  1  0.320723538531  0.144938011577
  CP2 OC312  1  0.326959829558  0.163176000000
  CP2 OC30P  1  0.326959829558  0.163176000000
  CP2    PC  1  0.360813980847  0.320014464673
  CP2    SC  1  0.356359487256  0.286840588481
  CP2 CC312D  1  0.338541512893  0.041840000000
  CP2 OC303  1  0.316269044940  0.132309697301
  CP2 NC311  1  0.347450500075  0.088756043175
  CP2   HN1  1  0.189271432669  0.089736802707
  CP2   HN2  1  0.189271432669  0.089736802707
  CP2   HN3  1  0.267269615442  0.089736802707
  CP2   HN4  1  0.189271432669  0.089736802707
  CP2   HN5  1  0.189271432669  0.089736802707
  CP2   HN6  1  0.286869387241  0.062058748940
  CP2   HN7  1  0.286869387241  0.062058748940
  CP2   HN8  1  0.288651184677  0.070011711020
  CP2   HN9  1  0.288651184677  0.064818249282
  CP2   NN1  1  0.334087019303  0.187114168357
  CP2   NN2  1  0.334087019303  0.187114168357
  CP2  NN2B  1  0.334087019303  0.187114168357
  CP2  NN2G  1  0.334087019303  0.187114168357
  CP2  NN2U  1  0.334087019303  0.187114168357
  CP2   NN3  1  0.334087019303  0.187114168357
  CP2  NN3A  1  0.334087019303  0.187114168357
  CP2  NN3G  1  0.334087019303  0.187114168357
  CP2   NN4  1  0.334087019303  0.187114168357
  CP2   NN6  1  0.334087019303  0.187114168357
  CP2   ON1  1  0.320723538531  0.144938011577
  CP2  ON1C  1  0.320723538531  0.144938011577
  CP2   ON2  1  0.326959829558  0.163176000000
  CP2   ON3  1  0.320723538531  0.144938011577
  CP2   ON4  1  0.326959829558  0.163176000000
  CP2   ON5  1  0.326959829558  0.163176000000
  CP2   ON6  1  0.326959829558  0.163176000000
  CP2  ON6B  1  0.326959829558  0.163176000000
  CP2   CN1  1  0.338541512893  0.132309697301
  CP2  CN1T  1  0.338541512893  0.132309697301
  CP2   CN2  1  0.338541512893  0.132309697301
  CP2   CN3  1  0.338541512893  0.125520000000
  CP2  CN3T  1  0.338541512893  0.125520000000
  CP2   CN4  1  0.338541512893  0.114583559030
  CP2   CN5  1  0.338541512893  0.114583559030
  CP2  CN5G  1  0.338541512893  0.114583559030
  CP2   CN7  1  0.338541512893  0.041840000000
  CP2  CN7B  1  0.338541512893  0.041840000000
  CP2   CN8  1  0.338541512893  0.041840000000
  CP2  CN8B  1  0.338541512893  0.041840000000
  CP2   CN9  1  0.338541512893  0.041840000000
  CP2     P  1  0.360813980847  0.320014464673
  CP2    P2  1  0.360813980847  0.320014464673
  CP2   HOL  1  0.189271432669  0.089736802707
  CP2  HAL1  1  0.286869387241  0.062058748940
  CP2  HAL2  1  0.288651184677  0.070011711020
  CP2  HAL3  1  0.288651184677  0.064818249282
  CP2   HBL  1  0.286869387241  0.062058748940
  CP2   HCL  1  0.189271432669  0.089736802707
  CP2    HL  1  0.231633666716  0.089736802707
  CP2  HEL1  1  0.280633096214  0.073666921749
  CP2  HEL2  1  0.281523994932  0.067464972838
  CP2    CL  1  0.347450500075  0.110698234855
  CP2   CCL  1  0.347450500075  0.110698234855
  CP2  CTL1  1  0.338541512893  0.041840000000
  CP2  CTL2  1  0.338541512893  0.041840000000
  CP2  CTL3  1  0.338541512893  0.041840000000
  CP2  CTL5  1  0.338541512893  0.041840000000
  CP2  CEL1  1  0.355468588538  0.109105371453
  CP2  CEL2  1  0.354577689820  0.105847757841
  CP2  CRL1  1  0.338541512893  0.041840000000
  CP2  CRL2  1  0.338541512893  0.041840000000
  CP2   OBL  1  0.293996576986  0.144938011577
  CP2   OCL  1  0.320723538531  0.144938011577
  CP2   O2L  1  0.320723538531  0.144938011577
  CP2   OHL  1  0.326959829558  0.163176000000
  CP2   OSL  1  0.316269044940  0.132309697301
  CP2  OSLP  1  0.316269044940  0.132309697301
  CP2  NH3L  1  0.334087019303  0.187114168357
  CP2   NTL  1  0.334087019303  0.187114168357
  CP2    SL  1  0.356359487256  0.286840588481
  CP2    PL  1  0.360813980847  0.320014464673
  CP2 HCA1A  1  0.288651184677  0.088756043175
  CP2 HCA2A  1  0.288651184677  0.078275472531
  CP2 HCA3A  1  0.288651184677  0.064818249282
  CP2 CC30A  1  0.338541512893  0.041840000000
  CP2 CC31A  1  0.338541512893  0.041840000000
  CP2 CC32A  1  0.338541512893  0.041840000000
  CP2 CC33A  1  0.338541512893  0.041840000000
  CP2 CC326A  1  0.338541512893  0.041840000000
  CP2 HCA25A  1  0.285087589805  0.078275472531
  CP2 CC325A  1  0.338541512893  0.041840000000
  CP2 CC325B  1  0.338541512893  0.041840000000
  CP2 OC305A  1  0.316269044940  0.132309697301
  CP2 OC30A  1  0.316269044940  0.132309697301
  CP2   CPA  1  0.329632525712  0.125520000000
  CP2   CPB  1  0.329632525712  0.125520000000
  CP2   CPM  1  0.329632525712  0.125520000000
  CP2    CM  1  0.356359487256  0.138767581228
  CP2   CST  1  0.308518226092  0.100764063435
  CP2   NPH  1  0.334087019303  0.187114168357
  CP2    OM  1  0.320723538531  0.144938011577
  CP2   OST  1  0.320010819556  0.169954883425
  CP2    FE  1  0.227179173126  0.000000000000
  CP2  ON2B  1  0.326959829558  0.163176000000
  CP2    SP  1  0.365268474438  0.280671252536
  CP2   HNP  1  0.290272620344  0.072469005789
  CP2  HNE1  1  0.280633096214  0.073666921749
  CP2  HNE2  1  0.281523994932  0.067464972838
  CP2  CN3D  1  0.338541512893  0.125520000000
  CP2  CNE1  1  0.355468588538  0.109105371453
  CP2  CNE2  1  0.354577689820  0.105847757841
  CP2   CNA  1  0.346773417049  0.110698234855
  CP2  CNA2  1  0.338541512893  0.110698234855
  CP2   CNG  1  0.347450500075  0.138767581228
  CP2  NN1C  1  0.334087019303  0.187114168357
  CP2  NN2C  1  0.334087019303  0.187114168357
  CP2  NN3I  1  0.334087019303  0.187114168357
  CP2   NNG  1  0.334087019303  0.187114168357
  CP2   FNA  1  0.320723538531  0.144938011577
  CP2  ON2M  1  0.316269044940  0.132309697301
  CP2   CN6  1  0.338541512893  0.041840000000
  CP2  CN7E  1  0.338541512893  0.041840000000
  CP2  CT2P  1  0.338541512893  0.041840000000
  CP2  CTD1  1  0.338541512893  0.041840000000
  CP2  CPD1  1  0.338541512893  0.041840000000
  CP2  CC1A  1  0.355468588538  0.109105371453
  CP2  CC1B  1  0.355468588538  0.109105371453
  CP2   CC2  1  0.354577689820  0.105847757841
  CP2   NS1  1  0.334087019303  0.187114168357
  CP2   NS2  1  0.334087019303  0.187114168357
  CP2 SEGD1  1  0.363041227642  0.330244580395
  CP2  HSIO  1  0.189271432669  0.089736802707
  CP2  HSIA  1  0.286869387241  0.062058748940
  CP2   HAL  1  0.286869387241  0.062058748940
  CP2  ALSI  1  0.365268474438  0.337324864189
  CP2    SI  1  0.365268474438  0.324091246411
  CP2  SIH3  1  0.365268474438  0.324091246411
  CP2  OSIH  1  0.326959829558  0.163176000000
  CP2  OSIE  1  0.326959829558  0.163176000000
  CP2  OSIA  1  0.326959829558  0.163176000000
  CP2   OAL  1  0.326959829558  0.163176000000
  CP2    HT  1  0.189271432669  0.089736802707
  CP2    OT  1  0.326799467788  0.163176000000
  CP2   DUM  1  0.169270756447  0.000000000000
  CP2   NHL  1  0.307360057758  0.187114168357
  CP2  CTO1  1  0.338541512893  0.041840000000
  CP2  CEL3  1  0.355468588538  0.109105371453
  CP2  CTO2  1  0.338541512893  0.041840000000
  CP2  HN3B  1  0.249451641079  0.089736802707
  CP2  CN1A  1  0.347450500075  0.110698234855
  CP2  CN3A  1  0.329632525712  0.177512086349
  CP2  CN3B  1  0.329632525712  0.177512086349
  CP2  CN3C  1  0.329632525712  0.177512086349
  CP2    P3  1  0.360813980847  0.320014464673
  CP2    P4  1  0.360813980847  0.320014464673
  CP2    AG  1  0.300901042052  0.893457908130
  CP2    AL  1  0.299564693975  0.838889391517
  CP2    AU  1  0.300722862308  0.962320000000
  CP2    CU  1  0.285800308779  0.908997471504
  CP2    NI  1  0.282949432881  0.994525446633
  CP2    PB  1  0.328073452955  0.716185437439
  CP2    PD  1  0.294842930769  1.037598257516
  CP2    PT  1  0.296001099102  1.168527606863
  CP2    C3  1  0.371950214824  0.059170695450
  CP3     C  1  0.347450500075  0.138767581228
  CP3    CA  1  0.346773417049  0.110698234855
  CP3    CC  1  0.347450500075  0.110698234855
  CP3    CD  1  0.347450500075  0.110698234855
  CP3   CE1  1  0.355468588538  0.109105371453
  CP3   CE2  1  0.354577689820  0.105847757841
  CP3   CP1  1  0.338541512893  0.041840000000
  CP3   CP2  1  0.338541512893  0.041840000000
  CP3   CP3  1  0.338541512893  0.041840000000
  CP3  CPH1  1  0.329632525712  0.093557084179
  CP3  CPH2  1  0.329632525712  0.093557084179
  CP3    CS  1  0.365268474438  0.138767581228
  CP3   CPT  1  0.334977918021  0.131646486622
  CP3    CY  1  0.346559601357  0.113045454929
  CP3   CAI  1  0.346559601357  0.113045454929
  CP3    CT  1  0.338541512893  0.041840000000
  CP3   CT1  1  0.338541512893  0.041840000000
  CP3   CT2  1  0.338541512893  0.041840000000
  CP3  CT2A  1  0.338541512893  0.041840000000
  CP3   CT3  1  0.338541512893  0.041840000000
  CP3     H  1  0.189271432669  0.089736802707
  CP3    HA  1  0.286869387241  0.062058748940
  CP3   HB1  1  0.286869387241  0.062058748940
  CP3   HB2  1  0.288651184677  0.070011711020
  CP3   HE1  1  0.280633096214  0.073666921749
  CP3   HE2  1  0.281523994932  0.067464972838
  CP3    HC  1  0.189271432669  0.089736802707
  CP3    HP  1  0.290272620344  0.072469005789
  CP3   HR1  1  0.249451641079  0.089736802707
  CP3   HR2  1  0.231633666716  0.089736802707
  CP3   HR3  1  0.300054688270  0.036952087465
  CP3    HS  1  0.209361198763  0.132309697301
  CP3   HA1  1  0.288651184677  0.088756043175
  CP3   HA2  1  0.288651184677  0.077149148019
  CP3   HA3  1  0.288651184677  0.064818249282
  CP3     N  1  0.334087019303  0.004184000000
  CP3   NC2  1  0.334087019303  0.187114168357
  CP3   NH1  1  0.307360057758  0.187114168357
  CP3   NH2  1  0.334087019303  0.187114168357
  CP3   NH3  1  0.334087019303  0.187114168357
  CP3    NP  1  0.334087019303  0.187114168357
  CP3   NR1  1  0.334087019303  0.187114168357
  CP3   NR2  1  0.334087019303  0.187114168357
  CP3   NR3  1  0.334087019303  0.187114168357
  CP3    NY  1  0.334087019303  0.187114168357
  CP3     O  1  0.293996576986  0.144938011577
  CP3    OB  1  0.293996576986  0.144938011577
  CP3    OC  1  0.320723538531  0.144938011577
  CP3   OH1  1  0.326959829558  0.163176000000
  CP3    OS  1  0.326959829558  0.163176000000
  CP3     S  1  0.347450500075  0.280671252536
  CP3    SM  1  0.345223253279  0.257919081884
  CP3    SS  1  0.365268474438  0.286840588481
  CP3    HT  1  0.189271432669  0.089736802707
  CP3    OT  1  0.326799467788  0.163176000000
  CP3    OX  1  0.320723538531  0.144938011577
  CP3    HX  1  0.189271432669  0.089736802707
  CP3   LIT  1  0.284864865125  0.020196198771
  CP3   SOD  1  0.294954293108  0.090610410351
  CP3    MG  1  0.274842254546  0.051243325419
  CP3   POT  1  0.326403017859  0.123410269913
  CP3   CAL  1  0.291056611216  0.144938011577
  CP3   RUB  1  0.338541512893  0.162045623205
  CP3   CES  1  0.356359487256  0.182376331798
  CP3   BAR  1  0.337650614175  0.162045623205
  CP3    ZN  1  0.266378716724  0.209200000000
  CP3   CAD  1  0.290165712498  0.144938011577
  CP3   CLA  1  0.371504765465  0.162045623205
  CP3  HGA1  1  0.288651184677  0.088756043175
  CP3  HGA2  1  0.288651184677  0.078275472531
  CP3  HGA3  1  0.288651184677  0.064818249282
  CP3  HGA4  1  0.280633096214  0.073666921749
  CP3  HGA5  1  0.281523994932  0.067464972838
  CP3  HGA6  1  0.286869387241  0.070011711020
  CP3  HGA7  1  0.285087589805  0.072469005789
  CP3 HGAAM0  1  0.283305792369  0.070011711020
  CP3 HGAAM1  1  0.283305792369  0.070011711020
  CP3 HGAAM2  1  0.281523994932  0.083680000000
  CP3  HGP1  1  0.189271432669  0.089736802707
  CP3  HGP2  1  0.189271432669  0.089736802707
  CP3  HGP3  1  0.209361198763  0.132309697301
  CP3  HGP4  1  0.189271432669  0.089736802707
  CP3  HGP5  1  0.231633666716  0.089736802707
  CP3 HGPAM1  1  0.247224394284  0.039692909190
  CP3 HGPAM2  1  0.247224394284  0.041840000000
  CP3 HGPAM3  1  0.246778944925  0.045833423612
  CP3 HGR51  1  0.290272620344  0.072469005789
  CP3 HGR52  1  0.249451641079  0.089736802707
  CP3 HGR53  1  0.231633666716  0.089736802707
  CP3 HGR61  1  0.290272620344  0.072469005789
  CP3 HGR62  1  0.267269615442  0.089736802707
  CP3 HGR63  1  0.249451641079  0.089736802707
  CP3 HGR71  1  0.290272620344  0.072469005789
  CP3 CG1T1  1  0.333196120584  0.170981810495
  CP3 CG1T2  1  0.346782326036  0.134409982486
  CP3 CG1N1  1  0.335868816739  0.177512086349
  CP3 CG2D1  1  0.355468588538  0.109105371453
  CP3 CG2D2  1  0.354577689820  0.105847757841
  CP3 CG2D1O  1  0.355468588538  0.109105371453
  CP3 CG2D2O  1  0.355468588538  0.109105371453
  CP3 CG2DC1  1  0.355468588538  0.109105371453
  CP3 CG2DC2  1  0.355468588538  0.109105371453
  CP3 CG2DC3  1  0.354577689820  0.105847757841
  CP3 CG2N1  1  0.347450500075  0.138767581228
  CP3 CG2N2  1  0.347450500075  0.138767581228
  CP3 CG2O1  1  0.347450500075  0.138767581228
  CP3 CG2O2  1  0.320723538531  0.130979917850
  CP3 CG2O3  1  0.347450500075  0.110698234855
  CP3 CG2O4  1  0.329632525712  0.102486650838
  CP3 CG2O5  1  0.347450500075  0.125520000000
  CP3 CG2O6  1  0.347450500075  0.110698234855
  CP3 CG2O7  1  0.308518226092  0.100764063435
  CP3 CG2R51  1  0.356359487256  0.093557084179
  CP3 CG2R52  1  0.365268474438  0.059170695450
  CP3 CG2R53  1  0.365268474438  0.059170695450
  CP3 CG2R57  1  0.356359487256  0.093557084179
  CP3 CG25C1  1  0.355468588538  0.109105371453
  CP3 CG25C2  1  0.355468588538  0.109105371453
  CP3 CG251O  1  0.355468588538  0.109105371453
  CP3 CG252O  1  0.355468588538  0.109105371453
  CP3 CG2R61  1  0.346773417049  0.110698234855
  CP3 CG2R62  1  0.338541512893  0.125520000000
  CP3 CG2R63  1  0.338541512893  0.132309697301
  CP3 CG2R64  1  0.356359487256  0.083680000000
  CP3 CG2R66  1  0.338541512893  0.110698234855
  CP3 CG2R67  1  0.346773417049  0.110698234855
  CP3 CG2RC0  1  0.334977918021  0.131646486622
  CP3 CG2R71  1  0.346987232741  0.108300154755
  CP3 CG2RC7  1  0.334977918021  0.131646486622
  CP3 CG301  1  0.338541512893  0.041840000000
  CP3 CG302  1  0.374177461619  0.059170695450
  CP3 CG311  1  0.338541512893  0.041840000000
  CP3 CG312  1  0.351904993665  0.085746484010
  CP3 CG314  1  0.338541512893  0.041840000000
  CP3 CG321  1  0.338541512893  0.041840000000
  CP3 CG322  1  0.338541512893  0.102486650838
  CP3 CG323  1  0.365268474438  0.138767581228
  CP3 CG324  1  0.338541512893  0.041840000000
  CP3 CG331  1  0.338541512893  0.041840000000
  CP3 CG334  1  0.338541512893  0.041840000000
  CP3 CG3C50  1  0.338541512893  0.041840000000
  CP3 CG3C51  1  0.338541512893  0.041840000000
  CP3 CG3C52  1  0.338541512893  0.041840000000
  CP3 CG3C53  1  0.338541512893  0.041840000000
  CP3 CG3C54  1  0.338541512893  0.041840000000
  CP3 CG3C31  1  0.338541512893  0.041840000000
  CP3 CG3C41  1  0.338541512893  0.041840000000
  CP3 CG3RC1  1  0.338541512893  0.041840000000
  CP3 CG3AM0  1  0.344777803920  0.110698234855
  CP3 CG3AM1  1  0.345668702638  0.116852760686
  CP3 CG3AM2  1  0.346559601357  0.118341390899
  CP3 NG1T1  1  0.328741626994  0.177512086349
  CP3 NG2D1  1  0.334087019303  0.187114168357
  CP3 NG2S0  1  0.334087019303  0.004184000000
  CP3 NG2S1  1  0.307360057758  0.187114168357
  CP3 NG2S2  1  0.334087019303  0.187114168357
  CP3 NG2S3  1  0.334087019303  0.187114168357
  CP3 NG2O1  1  0.334087019303  0.187114168357
  CP3 NG2P1  1  0.334087019303  0.187114168357
  CP3 NG2R43  1  0.334087019303  0.187114168357
  CP3 NG2R50  1  0.334087019303  0.187114168357
  CP3 NG2R51  1  0.334087019303  0.187114168357
  CP3 NG2R52  1  0.334087019303  0.187114168357
  CP3 NG2R53  1  0.334087019303  0.187114168357
  CP3 NG2R57  1  0.334087019303  0.187114168357
  CP3 NG2R60  1  0.337650614175  0.102486650838
  CP3 NG2R61  1  0.334087019303  0.187114168357
  CP3 NG2R62  1  0.352795892384  0.093557084179
  CP3 NG2R67  1  0.334087019303  0.187114168357
  CP3 NG2RC0  1  0.334087019303  0.187114168357
  CP3 NG301  1  0.347450500075  0.078275472531
  CP3 NG311  1  0.347450500075  0.088756043175
  CP3 NG321  1  0.346559601357  0.102486650838
  CP3 NG331  1  0.345668702638  0.110698234855
  CP3 NG3C51  1  0.334087019303  0.187114168357
  CP3 NG3N1  1  0.351904993665  0.102486650838
  CP3 NG3P0  1  0.334087019303  0.187114168357
  CP3 NG3P1  1  0.334087019303  0.187114168357
  CP3 NG3P2  1  0.334087019303  0.187114168357
  CP3 NG3P3  1  0.334087019303  0.187114168357
  CP3 OG2D1  1  0.293996576986  0.144938011577
  CP3 OG2D2  1  0.320723538531  0.144938011577
  CP3 OG2D3  1  0.293996576986  0.144938011577
  CP3 OG2D4  1  0.320723538531  0.144938011577
  CP3 OG2D5  1  0.320010819556  0.169954883425
  CP3 OG2N1  1  0.320723538531  0.144938011577
  CP3 OG2P1  1  0.320723538531  0.144938011577
  CP3 OG2R50  1  0.320723538531  0.144938011577
  CP3 OG3R60  1  0.316269044940  0.132309697301
  CP3 OG301  1  0.316269044940  0.132309697301
  CP3 OG302  1  0.316269044940  0.132309697301
  CP3 OG303  1  0.316269044940  0.132309697301
  CP3 OG304  1  0.316269044940  0.132309697301
  CP3 OG311  1  0.326514380198  0.183381431383
  CP3 OG312  1  0.325178032121  0.144938011577
  CP3 OG3C31  1  0.316269044940  0.132309697301
  CP3 OG3C51  1  0.316269044940  0.132309697301
  CP3 OG3C61  1  0.316269044940  0.132309697301
  CP3 SG2D1  1  0.351904993665  0.314496560236
  CP3 SG2R50  1  0.347450500075  0.280671252536
  CP3 SG311  1  0.347450500075  0.280671252536
  CP3 SG301  1  0.345223253279  0.257919081884
  CP3 SG302  1  0.365268474438  0.286840588481
  CP3 SG3O1  1  0.356359487256  0.286840588481
  CP3 SG3O2  1  0.347450500075  0.247528778125
  CP3 SG3O3  1  0.347450500075  0.247528778125
  CP3  FGA1  1  0.314487247504  0.153729976257
  CP3  FGA2  1  0.314487247504  0.135577095411
  CP3  FGA3  1  0.311814551349  0.130309939452
  CP3  FGP1  1  0.311814551349  0.130309939452
  CP3  FGR1  1  0.320723538531  0.144938011577
  CP3 CLGA1  1  0.339432411611  0.245040988571
  CP3 CLGA3  1  0.339432411611  0.232955260941
  CP3 BRGA1  1  0.344777803920  0.289876023155
  CP3 BRGA2  1  0.351904993665  0.304599797767
  CP3 BRGA3  1  0.347450500075  0.307459952514
  CP3   PG0  1  0.360813980847  0.320014464673
  CP3   PG1  1  0.360813980847  0.320014464673
  CP3   PG2  1  0.360813980847  0.320014464673
  CP3  ALG1  1  0.347450500075  0.337324864189
  CP3   LPH  1  0.169270756447  0.000000000000
  CP3 CLGR1  1  0.334977918021  0.200657590935
  CP3 BRGR1  1  0.345668702638  0.236682781799
  CP3  IGR1  1  0.368832069310  0.301712530731
  CP3 SG2P1  1  0.355798221064  0.332305491450
  CP3 OG2S1  1  0.318906105146  0.157831660601
  CP3 SG2P2  1  0.352314807076  0.329421919951
  CP3 CC301  1  0.338541512893  0.041840000000
  CP3 CC3062  1  0.338541512893  0.041840000000
  CP3 CC311  1  0.338541512893  0.041840000000
  CP3 CC3161  1  0.338541512893  0.041840000000
  CP3 CC3162  1  0.338541512893  0.041840000000
  CP3 CC3163  1  0.338541512893  0.041840000000
  CP3 CC321  1  0.338541512893  0.041840000000
  CP3 CC3261  1  0.338541512893  0.041840000000
  CP3 CC3263  1  0.338541512893  0.041840000000
  CP3 CC331  1  0.338541512893  0.041840000000
  CP3 CC2O1  1  0.347450500075  0.138767581228
  CP3 CC2O2  1  0.347450500075  0.110698234855
  CP3 CC2O3  1  0.347450500075  0.125520000000
  CP3 CC2O4  1  0.329632525712  0.102486650838
  CP3 CC2O5  1  0.320723538531  0.130979917850
  CP3 OC2D1  1  0.293996576986  0.144938011577
  CP3 OC2D2  1  0.320723538531  0.144938011577
  CP3 OC2D3  1  0.293996576986  0.144938011577
  CP3 OC2D4  1  0.293996576986  0.144938011577
  CP3 OC3C61  1  0.316269044940  0.132309697301
  CP3 OC311  1  0.326514380198  0.183381431383
  CP3 NC2D1  1  0.307360057758  0.187114168357
  CP3  HCP1  1  0.189271432669  0.089736802707
  CP3  HCA1  1  0.288651184677  0.088756043175
  CP3  HCA2  1  0.288651184677  0.078275472531
  CP3  HCA3  1  0.288651184677  0.064818249282
  CP3 CC312  1  0.338541512893  0.041840000000
  CP3 CC322  1  0.338541512893  0.041840000000
  CP3  HCR1  1  0.240542653898  0.089736802707
  CP3 HCA3M  1  0.288651184677  0.064818249282
  CP3 CC321C  1  0.338541512893  0.041840000000
  CP3 CC321D  1  0.338541512893  0.041840000000
  CP3 CC311C  1  0.338541512893  0.041840000000
  CP3 CC311D  1  0.338541512893  0.041840000000
  CP3 OC301  1  0.316269044940  0.132309697301
  CP3 OC302  1  0.316269044940  0.132309697301
  CP3 HCP1M  1  0.189271432669  0.089736802707
  CP3 OC311M  1  0.326514380198  0.183381431383
  CP3 OC3C5M  1  0.316269044940  0.132309697301
  CP3 CC322C  1  0.338541512893  0.041840000000
  CP3 HCA2C2  1  0.285087589805  0.078275472531
  CP3 CC312C  1  0.338541512893  0.041840000000
  CP3 HCA1C2  1  0.288651184677  0.088756043175
  CP3 OC3C51  1  0.316269044940  0.132309697301
  CP3 CC3152  1  0.338541512893  0.041840000000
  CP3 CC3051  1  0.338541512893  0.041840000000
  CP3 CC3251  1  0.338541512893  0.041840000000
  CP3 CC3151  1  0.338541512893  0.041840000000
  CP3 CC3153  1  0.338541512893  0.041840000000
  CP3 OC2DP  1  0.320723538531  0.144938011577
  CP3 OC312  1  0.326959829558  0.163176000000
  CP3 OC30P  1  0.326959829558  0.163176000000
  CP3    PC  1  0.360813980847  0.320014464673
  CP3    SC  1  0.356359487256  0.286840588481
  CP3 CC312D  1  0.338541512893  0.041840000000
  CP3 OC303  1  0.316269044940  0.132309697301
  CP3 NC311  1  0.347450500075  0.088756043175
  CP3   HN1  1  0.189271432669  0.089736802707
  CP3   HN2  1  0.189271432669  0.089736802707
  CP3   HN3  1  0.267269615442  0.089736802707
  CP3   HN4  1  0.189271432669  0.089736802707
  CP3   HN5  1  0.189271432669  0.089736802707
  CP3   HN6  1  0.286869387241  0.062058748940
  CP3   HN7  1  0.286869387241  0.062058748940
  CP3   HN8  1  0.288651184677  0.070011711020
  CP3   HN9  1  0.288651184677  0.064818249282
  CP3   NN1  1  0.334087019303  0.187114168357
  CP3   NN2  1  0.334087019303  0.187114168357
  CP3  NN2B  1  0.334087019303  0.187114168357
  CP3  NN2G  1  0.334087019303  0.187114168357
  CP3  NN2U  1  0.334087019303  0.187114168357
  CP3   NN3  1  0.334087019303  0.187114168357
  CP3  NN3A  1  0.334087019303  0.187114168357
  CP3  NN3G  1  0.334087019303  0.187114168357
  CP3   NN4  1  0.334087019303  0.187114168357
  CP3   NN6  1  0.334087019303  0.187114168357
  CP3   ON1  1  0.320723538531  0.144938011577
  CP3  ON1C  1  0.320723538531  0.144938011577
  CP3   ON2  1  0.326959829558  0.163176000000
  CP3   ON3  1  0.320723538531  0.144938011577
  CP3   ON4  1  0.326959829558  0.163176000000
  CP3   ON5  1  0.326959829558  0.163176000000
  CP3   ON6  1  0.326959829558  0.163176000000
  CP3  ON6B  1  0.326959829558  0.163176000000
  CP3   CN1  1  0.338541512893  0.132309697301
  CP3  CN1T  1  0.338541512893  0.132309697301
  CP3   CN2  1  0.338541512893  0.132309697301
  CP3   CN3  1  0.338541512893  0.125520000000
  CP3  CN3T  1  0.338541512893  0.125520000000
  CP3   CN4  1  0.338541512893  0.114583559030
  CP3   CN5  1  0.338541512893  0.114583559030
  CP3  CN5G  1  0.338541512893  0.114583559030
  CP3   CN7  1  0.338541512893  0.041840000000
  CP3  CN7B  1  0.338541512893  0.041840000000
  CP3   CN8  1  0.338541512893  0.041840000000
  CP3  CN8B  1  0.338541512893  0.041840000000
  CP3   CN9  1  0.338541512893  0.041840000000
  CP3     P  1  0.360813980847  0.320014464673
  CP3    P2  1  0.360813980847  0.320014464673
  CP3   HOL  1  0.189271432669  0.089736802707
  CP3  HAL1  1  0.286869387241  0.062058748940
  CP3  HAL2  1  0.288651184677  0.070011711020
  CP3  HAL3  1  0.288651184677  0.064818249282
  CP3   HBL  1  0.286869387241  0.062058748940
  CP3   HCL  1  0.189271432669  0.089736802707
  CP3    HL  1  0.231633666716  0.089736802707
  CP3  HEL1  1  0.280633096214  0.073666921749
  CP3  HEL2  1  0.281523994932  0.067464972838
  CP3    CL  1  0.347450500075  0.110698234855
  CP3   CCL  1  0.347450500075  0.110698234855
  CP3  CTL1  1  0.338541512893  0.041840000000
  CP3  CTL2  1  0.338541512893  0.041840000000
  CP3  CTL3  1  0.338541512893  0.041840000000
  CP3  CTL5  1  0.338541512893  0.041840000000
  CP3  CEL1  1  0.355468588538  0.109105371453
  CP3  CEL2  1  0.354577689820  0.105847757841
  CP3  CRL1  1  0.338541512893  0.041840000000
  CP3  CRL2  1  0.338541512893  0.041840000000
  CP3   OBL  1  0.293996576986  0.144938011577
  CP3   OCL  1  0.320723538531  0.144938011577
  CP3   O2L  1  0.320723538531  0.144938011577
  CP3   OHL  1  0.326959829558  0.163176000000
  CP3   OSL  1  0.316269044940  0.132309697301
  CP3  OSLP  1  0.316269044940  0.132309697301
  CP3  NH3L  1  0.334087019303  0.187114168357
  CP3   NTL  1  0.334087019303  0.187114168357
  CP3    SL  1  0.356359487256  0.286840588481
  CP3    PL  1  0.360813980847  0.320014464673
  CP3 HCA1A  1  0.288651184677  0.088756043175
  CP3 HCA2A  1  0.288651184677  0.078275472531
  CP3 HCA3A  1  0.288651184677  0.064818249282
  CP3 CC30A  1  0.338541512893  0.041840000000
  CP3 CC31A  1  0.338541512893  0.041840000000
  CP3 CC32A  1  0.338541512893  0.041840000000
  CP3 CC33A  1  0.338541512893  0.041840000000
  CP3 CC326A  1  0.338541512893  0.041840000000
  CP3 HCA25A  1  0.285087589805  0.078275472531
  CP3 CC325A  1  0.338541512893  0.041840000000
  CP3 CC325B  1  0.338541512893  0.041840000000
  CP3 OC305A  1  0.316269044940  0.132309697301
  CP3 OC30A  1  0.316269044940  0.132309697301
  CP3   CPA  1  0.329632525712  0.125520000000
  CP3   CPB  1  0.329632525712  0.125520000000
  CP3   CPM  1  0.329632525712  0.125520000000
  CP3    CM  1  0.356359487256  0.138767581228
  CP3   CST  1  0.308518226092  0.100764063435
  CP3   NPH  1  0.334087019303  0.187114168357
  CP3    OM  1  0.320723538531  0.144938011577
  CP3   OST  1  0.320010819556  0.169954883425
  CP3    FE  1  0.227179173126  0.000000000000
  CP3  ON2B  1  0.326959829558  0.163176000000
  CP3    SP  1  0.365268474438  0.280671252536
  CP3   HNP  1  0.290272620344  0.072469005789
  CP3  HNE1  1  0.280633096214  0.073666921749
  CP3  HNE2  1  0.281523994932  0.067464972838
  CP3  CN3D  1  0.338541512893  0.125520000000
  CP3  CNE1  1  0.355468588538  0.109105371453
  CP3  CNE2  1  0.354577689820  0.105847757841
  CP3   CNA  1  0.346773417049  0.110698234855
  CP3  CNA2  1  0.338541512893  0.110698234855
  CP3   CNG  1  0.347450500075  0.138767581228
  CP3  NN1C  1  0.334087019303  0.187114168357
  CP3  NN2C  1  0.334087019303  0.187114168357
  CP3  NN3I  1  0.334087019303  0.187114168357
  CP3   NNG  1  0.334087019303  0.187114168357
  CP3   FNA  1  0.320723538531  0.144938011577
  CP3  ON2M  1  0.316269044940  0.132309697301
  CP3   CN6  1  0.338541512893  0.041840000000
  CP3  CN7E  1  0.338541512893  0.041840000000
  CP3  CT2P  1  0.338541512893  0.041840000000
  CP3  CTD1  1  0.338541512893  0.041840000000
  CP3  CPD1  1  0.338541512893  0.041840000000
  CP3  CC1A  1  0.355468588538  0.109105371453
  CP3  CC1B  1  0.355468588538  0.109105371453
  CP3   CC2  1  0.354577689820  0.105847757841
  CP3   NS1  1  0.334087019303  0.187114168357
  CP3   NS2  1  0.334087019303  0.187114168357
  CP3 SEGD1  1  0.363041227642  0.330244580395
  CP3  HSIO  1  0.189271432669  0.089736802707
  CP3  HSIA  1  0.286869387241  0.062058748940
  CP3   HAL  1  0.286869387241  0.062058748940
  CP3  ALSI  1  0.365268474438  0.337324864189
  CP3    SI  1  0.365268474438  0.324091246411
  CP3  SIH3  1  0.365268474438  0.324091246411
  CP3  OSIH  1  0.326959829558  0.163176000000
  CP3  OSIE  1  0.326959829558  0.163176000000
  CP3  OSIA  1  0.326959829558  0.163176000000
  CP3   OAL  1  0.326959829558  0.163176000000
  CP3    HT  1  0.189271432669  0.089736802707
  CP3    OT  1  0.326799467788  0.163176000000
  CP3   DUM  1  0.169270756447  0.000000000000
  CP3   NHL  1  0.307360057758  0.187114168357
  CP3  CTO1  1  0.338541512893  0.041840000000
  CP3  CEL3  1  0.355468588538  0.109105371453
  CP3  CTO2  1  0.338541512893  0.041840000000
  CP3  HN3B  1  0.249451641079  0.089736802707
  CP3  CN1A  1  0.347450500075  0.110698234855
  CP3  CN3A  1  0.329632525712  0.177512086349
  CP3  CN3B  1  0.329632525712  0.177512086349
  CP3  CN3C  1  0.329632525712  0.177512086349
  CP3    P3  1  0.360813980847  0.320014464673
  CP3    P4  1  0.360813980847  0.320014464673
  CP3    AG  1  0.300901042052  0.893457908130
  CP3    AL  1  0.299564693975  0.838889391517
  CP3    AU  1  0.300722862308  0.962320000000
  CP3    CU  1  0.285800308779  0.908997471504
  CP3    NI  1  0.282949432881  0.994525446633
  CP3    PB  1  0.328073452955  0.716185437439
  CP3    PD  1  0.294842930769  1.037598257516
  CP3    PT  1  0.296001099102  1.168527606863
  CP3    C3  1  0.371950214824  0.059170695450
   CT     C  1  0.347450500075  0.138767581228
   CT    CA  1  0.346773417049  0.110698234855
   CT    CC  1  0.347450500075  0.110698234855
   CT    CD  1  0.347450500075  0.110698234855
   CT   CE1  1  0.355468588538  0.109105371453
   CT   CE2  1  0.354577689820  0.105847757841
   CT   CP1  1  0.338541512893  0.041840000000
   CT   CP2  1  0.338541512893  0.041840000000
   CT   CP3  1  0.338541512893  0.041840000000
   CT  CPH1  1  0.329632525712  0.093557084179
   CT  CPH2  1  0.329632525712  0.093557084179
   CT    CS  1  0.365268474438  0.138767581228
   CT   CPT  1  0.334977918021  0.131646486622
   CT    CY  1  0.346559601357  0.113045454929
   CT   CAI  1  0.346559601357  0.113045454929
   CT    CT  1  0.338541512893  0.041840000000
   CT   CT1  1  0.338541512893  0.041840000000
   CT   CT2  1  0.338541512893  0.041840000000
   CT  CT2A  1  0.338541512893  0.041840000000
   CT   CT3  1  0.338541512893  0.041840000000
   CT     H  1  0.189271432669  0.089736802707
   CT    HA  1  0.286869387241  0.062058748940
   CT   HB1  1  0.286869387241  0.062058748940
   CT   HB2  1  0.288651184677  0.070011711020
   CT   HE1  1  0.280633096214  0.073666921749
   CT   HE2  1  0.281523994932  0.067464972838
   CT    HC  1  0.189271432669  0.089736802707
   CT    HP  1  0.290272620344  0.072469005789
   CT   HR1  1  0.249451641079  0.089736802707
   CT   HR2  1  0.231633666716  0.089736802707
   CT   HR3  1  0.300054688270  0.036952087465
   CT    HS  1  0.209361198763  0.132309697301
   CT   HA1  1  0.288651184677  0.088756043175
   CT   HA2  1  0.288651184677  0.077149148019
   CT   HA3  1  0.288651184677  0.064818249282
   CT     N  1  0.334087019303  0.004184000000
   CT   NC2  1  0.334087019303  0.187114168357
   CT   NH1  1  0.307360057758  0.187114168357
   CT   NH2  1  0.334087019303  0.187114168357
   CT   NH3  1  0.334087019303  0.187114168357
   CT    NP  1  0.334087019303  0.187114168357
   CT   NR1  1  0.334087019303  0.187114168357
   CT   NR2  1  0.334087019303  0.187114168357
   CT   NR3  1  0.334087019303  0.187114168357
   CT    NY  1  0.334087019303  0.187114168357
   CT     O  1  0.293996576986  0.144938011577
   CT    OB  1  0.293996576986  0.144938011577
   CT    OC  1  0.320723538531  0.144938011577
   CT   OH1  1  0.326959829558  0.163176000000
   CT    OS  1  0.326959829558  0.163176000000
   CT     S  1  0.347450500075  0.280671252536
   CT    SM  1  0.345223253279  0.257919081884
   CT    SS  1  0.365268474438  0.286840588481
   CT    HT  1  0.189271432669  0.089736802707
   CT    OT  1  0.326799467788  0.163176000000
   CT    OX  1  0.320723538531  0.144938011577
   CT    HX  1  0.189271432669  0.089736802707
   CT   LIT  1  0.284864865125  0.020196198771
   CT   SOD  1  0.294954293108  0.090610410351
   CT    MG  1  0.274842254546  0.051243325419
   CT   POT  1  0.326403017859  0.123410269913
   CT   CAL  1  0.291056611216  0.144938011577
   CT   RUB  1  0.338541512893  0.162045623205
   CT   CES  1  0.356359487256  0.182376331798
   CT   BAR  1  0.337650614175  0.162045623205
   CT    ZN  1  0.266378716724  0.209200000000
   CT   CAD  1  0.290165712498  0.144938011577
   CT   CLA  1  0.371504765465  0.162045623205
   CT  HGA1  1  0.288651184677  0.088756043175
   CT  HGA2  1  0.288651184677  0.078275472531
   CT  HGA3  1  0.288651184677  0.064818249282
   CT  HGA4  1  0.280633096214  0.073666921749
   CT  HGA5  1  0.281523994932  0.067464972838
   CT  HGA6  1  0.286869387241  0.070011711020
   CT  HGA7  1  0.285087589805  0.072469005789
   CT HGAAM0  1  0.283305792369  0.070011711020
   CT HGAAM1  1  0.283305792369  0.070011711020
   CT HGAAM2  1  0.281523994932  0.083680000000
   CT  HGP1  1  0.189271432669  0.089736802707
   CT  HGP2  1  0.189271432669  0.089736802707
   CT  HGP3  1  0.209361198763  0.132309697301
   CT  HGP4  1  0.189271432669  0.089736802707
   CT  HGP5  1  0.231633666716  0.089736802707
   CT HGPAM1  1  0.247224394284  0.039692909190
   CT HGPAM2  1  0.247224394284  0.041840000000
   CT HGPAM3  1  0.246778944925  0.045833423612
   CT HGR51  1  0.290272620344  0.072469005789
   CT HGR52  1  0.249451641079  0.089736802707
   CT HGR53  1  0.231633666716  0.089736802707
   CT HGR61  1  0.290272620344  0.072469005789
   CT HGR62  1  0.267269615442  0.089736802707
   CT HGR63  1  0.249451641079  0.089736802707
   CT HGR71  1  0.290272620344  0.072469005789
   CT CG1T1  1  0.333196120584  0.170981810495
   CT CG1T2  1  0.346782326036  0.134409982486
   CT CG1N1  1  0.335868816739  0.177512086349
   CT CG2D1  1  0.355468588538  0.109105371453
   CT CG2D2  1  0.354577689820  0.105847757841
   CT CG2D1O  1  0.355468588538  0.109105371453
   CT CG2D2O  1  0.355468588538  0.109105371453
   CT CG2DC1  1  0.355468588538  0.109105371453
   CT CG2DC2  1  0.355468588538  0.109105371453
   CT CG2DC3  1  0.354577689820  0.105847757841
   CT CG2N1  1  0.347450500075  0.138767581228
   CT CG2N2  1  0.347450500075  0.138767581228
   CT CG2O1  1  0.347450500075  0.138767581228
   CT CG2O2  1  0.320723538531  0.130979917850
   CT CG2O3  1  0.347450500075  0.110698234855
   CT CG2O4  1  0.329632525712  0.102486650838
   CT CG2O5  1  0.347450500075  0.125520000000
   CT CG2O6  1  0.347450500075  0.110698234855
   CT CG2O7  1  0.308518226092  0.100764063435
   CT CG2R51  1  0.356359487256  0.093557084179
   CT CG2R52  1  0.365268474438  0.059170695450
   CT CG2R53  1  0.365268474438  0.059170695450
   CT CG2R57  1  0.356359487256  0.093557084179
   CT CG25C1  1  0.355468588538  0.109105371453
   CT CG25C2  1  0.355468588538  0.109105371453
   CT CG251O  1  0.355468588538  0.109105371453
   CT CG252O  1  0.355468588538  0.109105371453
   CT CG2R61  1  0.346773417049  0.110698234855
   CT CG2R62  1  0.338541512893  0.125520000000
   CT CG2R63  1  0.338541512893  0.132309697301
   CT CG2R64  1  0.356359487256  0.083680000000
   CT CG2R66  1  0.338541512893  0.110698234855
   CT CG2R67  1  0.346773417049  0.110698234855
   CT CG2RC0  1  0.334977918021  0.131646486622
   CT CG2R71  1  0.346987232741  0.108300154755
   CT CG2RC7  1  0.334977918021  0.131646486622
   CT CG301  1  0.338541512893  0.041840000000
   CT CG302  1  0.374177461619  0.059170695450
   CT CG311  1  0.338541512893  0.041840000000
   CT CG312  1  0.351904993665  0.085746484010
   CT CG314  1  0.338541512893  0.041840000000
   CT CG321  1  0.338541512893  0.041840000000
   CT CG322  1  0.338541512893  0.102486650838
   CT CG323  1  0.365268474438  0.138767581228
   CT CG324  1  0.338541512893  0.041840000000
   CT CG331  1  0.338541512893  0.041840000000
   CT CG334  1  0.338541512893  0.041840000000
   CT CG3C50  1  0.338541512893  0.041840000000
   CT CG3C51  1  0.338541512893  0.041840000000
   CT CG3C52  1  0.338541512893  0.041840000000
   CT CG3C53  1  0.338541512893  0.041840000000
   CT CG3C54  1  0.338541512893  0.041840000000
   CT CG3C31  1  0.338541512893  0.041840000000
   CT CG3C41  1  0.338541512893  0.041840000000
   CT CG3RC1  1  0.338541512893  0.041840000000
   CT CG3AM0  1  0.344777803920  0.110698234855
   CT CG3AM1  1  0.345668702638  0.116852760686
   CT CG3AM2  1  0.346559601357  0.118341390899
   CT NG1T1  1  0.328741626994  0.177512086349
   CT NG2D1  1  0.334087019303  0.187114168357
   CT NG2S0  1  0.334087019303  0.004184000000
   CT NG2S1  1  0.307360057758  0.187114168357
   CT NG2S2  1  0.334087019303  0.187114168357
   CT NG2S3  1  0.334087019303  0.187114168357
   CT NG2O1  1  0.334087019303  0.187114168357
   CT NG2P1  1  0.334087019303  0.187114168357
   CT NG2R43  1  0.334087019303  0.187114168357
   CT NG2R50  1  0.334087019303  0.187114168357
   CT NG2R51  1  0.334087019303  0.187114168357
   CT NG2R52  1  0.334087019303  0.187114168357
   CT NG2R53  1  0.334087019303  0.187114168357
   CT NG2R57  1  0.334087019303  0.187114168357
   CT NG2R60  1  0.337650614175  0.102486650838
   CT NG2R61  1  0.334087019303  0.187114168357
   CT NG2R62  1  0.352795892384  0.093557084179
   CT NG2R67  1  0.334087019303  0.187114168357
   CT NG2RC0  1  0.334087019303  0.187114168357
   CT NG301  1  0.347450500075  0.078275472531
   CT NG311  1  0.347450500075  0.088756043175
   CT NG321  1  0.346559601357  0.102486650838
   CT NG331  1  0.345668702638  0.110698234855
   CT NG3C51  1  0.334087019303  0.187114168357
   CT NG3N1  1  0.351904993665  0.102486650838
   CT NG3P0  1  0.334087019303  0.187114168357
   CT NG3P1  1  0.334087019303  0.187114168357
   CT NG3P2  1  0.334087019303  0.187114168357
   CT NG3P3  1  0.334087019303  0.187114168357
   CT OG2D1  1  0.293996576986  0.144938011577
   CT OG2D2  1  0.320723538531  0.144938011577
   CT OG2D3  1  0.293996576986  0.144938011577
   CT OG2D4  1  0.320723538531  0.144938011577
   CT OG2D5  1  0.320010819556  0.169954883425
   CT OG2N1  1  0.320723538531  0.144938011577
   CT OG2P1  1  0.320723538531  0.144938011577
   CT OG2R50  1  0.320723538531  0.144938011577
   CT OG3R60  1  0.316269044940  0.132309697301
   CT OG301  1  0.316269044940  0.132309697301
   CT OG302  1  0.316269044940  0.132309697301
   CT OG303  1  0.316269044940  0.132309697301
   CT OG304  1  0.316269044940  0.132309697301
   CT OG311  1  0.326514380198  0.183381431383
   CT OG312  1  0.325178032121  0.144938011577
   CT OG3C31  1  0.316269044940  0.132309697301
   CT OG3C51  1  0.316269044940  0.132309697301
   CT OG3C61  1  0.316269044940  0.132309697301
   CT SG2D1  1  0.351904993665  0.314496560236
   CT SG2R50  1  0.347450500075  0.280671252536
   CT SG311  1  0.347450500075  0.280671252536
   CT SG301  1  0.345223253279  0.257919081884
   CT SG302  1  0.365268474438  0.286840588481
   CT SG3O1  1  0.356359487256  0.286840588481
   CT SG3O2  1  0.347450500075  0.247528778125
   CT SG3O3  1  0.347450500075  0.247528778125
   CT  FGA1  1  0.314487247504  0.153729976257
   CT  FGA2  1  0.314487247504  0.135577095411
   CT  FGA3  1  0.311814551349  0.130309939452
   CT  FGP1  1  0.311814551349  0.130309939452
   CT  FGR1  1  0.320723538531  0.144938011577
   CT CLGA1  1  0.339432411611  0.245040988571
   CT CLGA3  1  0.339432411611  0.232955260941
   CT BRGA1  1  0.344777803920  0.289876023155
   CT BRGA2  1  0.351904993665  0.304599797767
   CT BRGA3  1  0.347450500075  0.307459952514
   CT   PG0  1  0.360813980847  0.320014464673
   CT   PG1  1  0.360813980847  0.320014464673
   CT   PG2  1  0.360813980847  0.320014464673
   CT  ALG1  1  0.347450500075  0.337324864189
   CT   LPH  1  0.169270756447  0.000000000000
   CT CLGR1  1  0.334977918021  0.200657590935
   CT BRGR1  1  0.345668702638  0.236682781799
   CT  IGR1  1  0.368832069310  0.301712530731
   CT SG2P1  1  0.355798221064  0.332305491450
   CT OG2S1  1  0.318906105146  0.157831660601
   CT SG2P2  1  0.352314807076  0.329421919951
   CT CC301  1  0.338541512893  0.041840000000
   CT CC3062  1  0.338541512893  0.041840000000
   CT CC311  1  0.338541512893  0.041840000000
   CT CC3161  1  0.338541512893  0.041840000000
   CT CC3162  1  0.338541512893  0.041840000000
   CT CC3163  1  0.338541512893  0.041840000000
   CT CC321  1  0.338541512893  0.041840000000
   CT CC3261  1  0.338541512893  0.041840000000
   CT CC3263  1  0.338541512893  0.041840000000
   CT CC331  1  0.338541512893  0.041840000000
   CT CC2O1  1  0.347450500075  0.138767581228
   CT CC2O2  1  0.347450500075  0.110698234855
   CT CC2O3  1  0.347450500075  0.125520000000
   CT CC2O4  1  0.329632525712  0.102486650838
   CT CC2O5  1  0.320723538531  0.130979917850
   CT OC2D1  1  0.293996576986  0.144938011577
   CT OC2D2  1  0.320723538531  0.144938011577
   CT OC2D3  1  0.293996576986  0.144938011577
   CT OC2D4  1  0.293996576986  0.144938011577
   CT OC3C61  1  0.316269044940  0.132309697301
   CT OC311  1  0.326514380198  0.183381431383
   CT NC2D1  1  0.307360057758  0.187114168357
   CT  HCP1  1  0.189271432669  0.089736802707
   CT  HCA1  1  0.288651184677  0.088756043175
   CT  HCA2  1  0.288651184677  0.078275472531
   CT  HCA3  1  0.288651184677  0.064818249282
   CT CC312  1  0.338541512893  0.041840000000
   CT CC322  1  0.338541512893  0.041840000000
   CT  HCR1  1  0.240542653898  0.089736802707
   CT HCA3M  1  0.288651184677  0.064818249282
   CT CC321C  1  0.338541512893  0.041840000000
   CT CC321D  1  0.338541512893  0.041840000000
   CT CC311C  1  0.338541512893  0.041840000000
   CT CC311D  1  0.338541512893  0.041840000000
   CT OC301  1  0.316269044940  0.132309697301
   CT OC302  1  0.316269044940  0.132309697301
   CT HCP1M  1  0.189271432669  0.089736802707
   CT OC311M  1  0.326514380198  0.183381431383
   CT OC3C5M  1  0.316269044940  0.132309697301
   CT CC322C  1  0.338541512893  0.041840000000
   CT HCA2C2  1  0.285087589805  0.078275472531
   CT CC312C  1  0.338541512893  0.041840000000
   CT HCA1C2  1  0.288651184677  0.088756043175
   CT OC3C51  1  0.316269044940  0.132309697301
   CT CC3152  1  0.338541512893  0.041840000000
   CT CC3051  1  0.338541512893  0.041840000000
   CT CC3251  1  0.338541512893  0.041840000000
   CT CC3151  1  0.338541512893  0.041840000000
   CT CC3153  1  0.338541512893  0.041840000000
   CT OC2DP  1  0.320723538531  0.144938011577
   CT OC312  1  0.326959829558  0.163176000000
   CT OC30P  1  0.326959829558  0.163176000000
   CT    PC  1  0.360813980847  0.320014464673
   CT    SC  1  0.356359487256  0.286840588481
   CT CC312D  1  0.338541512893  0.041840000000
   CT OC303  1  0.316269044940  0.132309697301
   CT NC311  1  0.347450500075  0.088756043175
   CT   HN1  1  0.189271432669  0.089736802707
   CT   HN2  1  0.189271432669  0.089736802707
   CT   HN3  1  0.267269615442  0.089736802707
   CT   HN4  1  0.189271432669  0.089736802707
   CT   HN5  1  0.189271432669  0.089736802707
   CT   HN6  1  0.286869387241  0.062058748940
   CT   HN7  1  0.286869387241  0.062058748940
   CT   HN8  1  0.288651184677  0.070011711020
   CT   HN9  1  0.288651184677  0.064818249282
   CT   NN1  1  0.334087019303  0.187114168357
   CT   NN2  1  0.334087019303  0.187114168357
   CT  NN2B  1  0.334087019303  0.187114168357
   CT  NN2G  1  0.334087019303  0.187114168357
   CT  NN2U  1  0.334087019303  0.187114168357
   CT   NN3  1  0.334087019303  0.187114168357
   CT  NN3A  1  0.334087019303  0.187114168357
   CT  NN3G  1  0.334087019303  0.187114168357
   CT   NN4  1  0.334087019303  0.187114168357
   CT   NN6  1  0.334087019303  0.187114168357
   CT   ON1  1  0.320723538531  0.144938011577
   CT  ON1C  1  0.320723538531  0.144938011577
   CT   ON2  1  0.326959829558  0.163176000000
   CT   ON3  1  0.320723538531  0.144938011577
   CT   ON4  1  0.326959829558  0.163176000000
   CT   ON5  1  0.326959829558  0.163176000000
   CT   ON6  1  0.326959829558  0.163176000000
   CT  ON6B  1  0.326959829558  0.163176000000
   CT   CN1  1  0.338541512893  0.132309697301
   CT  CN1T  1  0.338541512893  0.132309697301
   CT   CN2  1  0.338541512893  0.132309697301
   CT   CN3  1  0.338541512893  0.125520000000
   CT  CN3T  1  0.338541512893  0.125520000000
   CT   CN4  1  0.338541512893  0.114583559030
   CT   CN5  1  0.338541512893  0.114583559030
   CT  CN5G  1  0.338541512893  0.114583559030
   CT   CN7  1  0.338541512893  0.041840000000
   CT  CN7B  1  0.338541512893  0.041840000000
   CT   CN8  1  0.338541512893  0.041840000000
   CT  CN8B  1  0.338541512893  0.041840000000
   CT   CN9  1  0.338541512893  0.041840000000
   CT     P  1  0.360813980847  0.320014464673
   CT    P2  1  0.360813980847  0.320014464673
   CT   HOL  1  0.189271432669  0.089736802707
   CT  HAL1  1  0.286869387241  0.062058748940
   CT  HAL2  1  0.288651184677  0.070011711020
   CT  HAL3  1  0.288651184677  0.064818249282
   CT   HBL  1  0.286869387241  0.062058748940
   CT   HCL  1  0.189271432669  0.089736802707
   CT    HL  1  0.231633666716  0.089736802707
   CT  HEL1  1  0.280633096214  0.073666921749
   CT  HEL2  1  0.281523994932  0.067464972838
   CT    CL  1  0.347450500075  0.110698234855
   CT   CCL  1  0.347450500075  0.110698234855
   CT  CTL1  1  0.338541512893  0.041840000000
   CT  CTL2  1  0.338541512893  0.041840000000
   CT  CTL3  1  0.338541512893  0.041840000000
   CT  CTL5  1  0.338541512893  0.041840000000
   CT  CEL1  1  0.355468588538  0.109105371453
   CT  CEL2  1  0.354577689820  0.105847757841
   CT  CRL1  1  0.338541512893  0.041840000000
   CT  CRL2  1  0.338541512893  0.041840000000
   CT   OBL  1  0.293996576986  0.144938011577
   CT   OCL  1  0.320723538531  0.144938011577
   CT   O2L  1  0.320723538531  0.144938011577
   CT   OHL  1  0.326959829558  0.163176000000
   CT   OSL  1  0.316269044940  0.132309697301
   CT  OSLP  1  0.316269044940  0.132309697301
   CT  NH3L  1  0.334087019303  0.187114168357
   CT   NTL  1  0.334087019303  0.187114168357
   CT    SL  1  0.356359487256  0.286840588481
   CT    PL  1  0.360813980847  0.320014464673
   CT HCA1A  1  0.288651184677  0.088756043175
   CT HCA2A  1  0.288651184677  0.078275472531
   CT HCA3A  1  0.288651184677  0.064818249282
   CT CC30A  1  0.338541512893  0.041840000000
   CT CC31A  1  0.338541512893  0.041840000000
   CT CC32A  1  0.338541512893  0.041840000000
   CT CC33A  1  0.338541512893  0.041840000000
   CT CC326A  1  0.338541512893  0.041840000000
   CT HCA25A  1  0.285087589805  0.078275472531
   CT CC325A  1  0.338541512893  0.041840000000
   CT CC325B  1  0.338541512893  0.041840000000
   CT OC305A  1  0.316269044940  0.132309697301
   CT OC30A  1  0.316269044940  0.132309697301
   CT   CPA  1  0.329632525712  0.125520000000
   CT   CPB  1  0.329632525712  0.125520000000
   CT   CPM  1  0.329632525712  0.125520000000
   CT    CM  1  0.356359487256  0.138767581228
   CT   CST  1  0.308518226092  0.100764063435
   CT   NPH  1  0.334087019303  0.187114168357
   CT    OM  1  0.320723538531  0.144938011577
   CT   OST  1  0.320010819556  0.169954883425
   CT    FE  1  0.227179173126  0.000000000000
   CT  ON2B  1  0.326959829558  0.163176000000
   CT    SP  1  0.365268474438  0.280671252536
   CT   HNP  1  0.290272620344  0.072469005789
   CT  HNE1  1  0.280633096214  0.073666921749
   CT  HNE2  1  0.281523994932  0.067464972838
   CT  CN3D  1  0.338541512893  0.125520000000
   CT  CNE1  1  0.355468588538  0.109105371453
   CT  CNE2  1  0.354577689820  0.105847757841
   CT   CNA  1  0.346773417049  0.110698234855
   CT  CNA2  1  0.338541512893  0.110698234855
   CT   CNG  1  0.347450500075  0.138767581228
   CT  NN1C  1  0.334087019303  0.187114168357
   CT  NN2C  1  0.334087019303  0.187114168357
   CT  NN3I  1  0.334087019303  0.187114168357
   CT   NNG  1  0.334087019303  0.187114168357
   CT   FNA  1  0.320723538531  0.144938011577
   CT  ON2M  1  0.316269044940  0.132309697301
   CT   CN6  1  0.338541512893  0.041840000000
   CT  CN7E  1  0.338541512893  0.041840000000
   CT  CT2P  1  0.338541512893  0.041840000000
   CT  CTD1  1  0.338541512893  0.041840000000
   CT  CPD1  1  0.338541512893  0.041840000000
   CT  CC1A  1  0.355468588538  0.109105371453
   CT  CC1B  1  0.355468588538  0.109105371453
   CT   CC2  1  0.354577689820  0.105847757841
   CT   NS1  1  0.334087019303  0.187114168357
   CT   NS2  1  0.334087019303  0.187114168357
   CT SEGD1  1  0.363041227642  0.330244580395
   CT  HSIO  1  0.189271432669  0.089736802707
   CT  HSIA  1  0.286869387241  0.062058748940
   CT   HAL  1  0.286869387241  0.062058748940
   CT  ALSI  1  0.365268474438  0.337324864189
   CT    SI  1  0.365268474438  0.324091246411
   CT  SIH3  1  0.365268474438  0.324091246411
   CT  OSIH  1  0.326959829558  0.163176000000
   CT  OSIE  1  0.326959829558  0.163176000000
   CT  OSIA  1  0.326959829558  0.163176000000
   CT   OAL  1  0.326959829558  0.163176000000
   CT    HT  1  0.189271432669  0.089736802707
   CT    OT  1  0.326799467788  0.163176000000
   CT   DUM  1  0.169270756447  0.000000000000
   CT   NHL  1  0.307360057758  0.187114168357
   CT  CTO1  1  0.338541512893  0.041840000000
   CT  CEL3  1  0.355468588538  0.109105371453
   CT  CTO2  1  0.338541512893  0.041840000000
   CT  HN3B  1  0.249451641079  0.089736802707
   CT  CN1A  1  0.347450500075  0.110698234855
   CT  CN3A  1  0.329632525712  0.177512086349
   CT  CN3B  1  0.329632525712  0.177512086349
   CT  CN3C  1  0.329632525712  0.177512086349
   CT    P3  1  0.360813980847  0.320014464673
   CT    P4  1  0.360813980847  0.320014464673
   CT    AG  1  0.300901042052  0.893457908130
   CT    AL  1  0.299564693975  0.838889391517
   CT    AU  1  0.300722862308  0.962320000000
   CT    CU  1  0.285800308779  0.908997471504
   CT    NI  1  0.282949432881  0.994525446633
   CT    PB  1  0.328073452955  0.716185437439
   CT    PD  1  0.294842930769  1.037598257516
   CT    PT  1  0.296001099102  1.168527606863
   CT    C3  1  0.371950214824  0.059170695450
  CT1     C  1  0.347450500075  0.138767581228
  CT1    CA  1  0.346773417049  0.110698234855
  CT1    CC  1  0.347450500075  0.110698234855
  CT1    CD  1  0.347450500075  0.110698234855
  CT1   CE1  1  0.355468588538  0.109105371453
  CT1   CE2  1  0.354577689820  0.105847757841
  CT1   CP1  1  0.338541512893  0.041840000000
  CT1   CP2  1  0.338541512893  0.041840000000
  CT1   CP3  1  0.338541512893  0.041840000000
  CT1  CPH1  1  0.329632525712  0.093557084179
  CT1  CPH2  1  0.329632525712  0.093557084179
  CT1    CS  1  0.365268474438  0.138767581228
  CT1   CPT  1  0.334977918021  0.131646486622
  CT1    CY  1  0.346559601357  0.113045454929
  CT1   CAI  1  0.346559601357  0.113045454929
  CT1    CT  1  0.338541512893  0.041840000000
  CT1   CT1  1  0.338541512893  0.041840000000
  CT1   CT2  1  0.338541512893  0.041840000000
  CT1  CT2A  1  0.338541512893  0.041840000000
  CT1   CT3  1  0.338541512893  0.041840000000
  CT1     H  1  0.189271432669  0.089736802707
  CT1    HA  1  0.286869387241  0.062058748940
  CT1   HB1  1  0.286869387241  0.062058748940
  CT1   HB2  1  0.288651184677  0.070011711020
  CT1   HE1  1  0.280633096214  0.073666921749
  CT1   HE2  1  0.281523994932  0.067464972838
  CT1    HC  1  0.189271432669  0.089736802707
  CT1    HP  1  0.290272620344  0.072469005789
  CT1   HR1  1  0.249451641079  0.089736802707
  CT1   HR2  1  0.231633666716  0.089736802707
  CT1   HR3  1  0.300054688270  0.036952087465
  CT1    HS  1  0.209361198763  0.132309697301
  CT1   HA1  1  0.288651184677  0.088756043175
  CT1   HA2  1  0.288651184677  0.077149148019
  CT1   HA3  1  0.288651184677  0.064818249282
  CT1     N  1  0.334087019303  0.004184000000
  CT1   NC2  1  0.334087019303  0.187114168357
  CT1   NH1  1  0.307360057758  0.187114168357
  CT1   NH2  1  0.334087019303  0.187114168357
  CT1   NH3  1  0.334087019303  0.187114168357
  CT1    NP  1  0.334087019303  0.187114168357
  CT1   NR1  1  0.334087019303  0.187114168357
  CT1   NR2  1  0.334087019303  0.187114168357
  CT1   NR3  1  0.334087019303  0.187114168357
  CT1    NY  1  0.334087019303  0.187114168357
  CT1     O  1  0.293996576986  0.144938011577
  CT1    OB  1  0.293996576986  0.144938011577
  CT1    OC  1  0.320723538531  0.144938011577
  CT1   OH1  1  0.326959829558  0.163176000000
  CT1    OS  1  0.326959829558  0.163176000000
  CT1     S  1  0.347450500075  0.280671252536
  CT1    SM  1  0.345223253279  0.257919081884
  CT1    SS  1  0.365268474438  0.286840588481
  CT1    HT  1  0.189271432669  0.089736802707
  CT1    OT  1  0.326799467788  0.163176000000
  CT1    OX  1  0.320723538531  0.144938011577
  CT1    HX  1  0.189271432669  0.089736802707
  CT1   LIT  1  0.284864865125  0.020196198771
  CT1   SOD  1  0.294954293108  0.090610410351
  CT1    MG  1  0.274842254546  0.051243325419
  CT1   POT  1  0.326403017859  0.123410269913
  CT1   CAL  1  0.291056611216  0.144938011577
  CT1   RUB  1  0.338541512893  0.162045623205
  CT1   CES  1  0.356359487256  0.182376331798
  CT1   BAR  1  0.337650614175  0.162045623205
  CT1    ZN  1  0.266378716724  0.209200000000
  CT1   CAD  1  0.290165712498  0.144938011577
  CT1   CLA  1  0.371504765465  0.162045623205
  CT1  HGA1  1  0.288651184677  0.088756043175
  CT1  HGA2  1  0.288651184677  0.078275472531
  CT1  HGA3  1  0.288651184677  0.064818249282
  CT1  HGA4  1  0.280633096214  0.073666921749
  CT1  HGA5  1  0.281523994932  0.067464972838
  CT1  HGA6  1  0.286869387241  0.070011711020
  CT1  HGA7  1  0.285087589805  0.072469005789
  CT1 HGAAM0  1  0.283305792369  0.070011711020
  CT1 HGAAM1  1  0.283305792369  0.070011711020
  CT1 HGAAM2  1  0.281523994932  0.083680000000
  CT1  HGP1  1  0.189271432669  0.089736802707
  CT1  HGP2  1  0.189271432669  0.089736802707
  CT1  HGP3  1  0.209361198763  0.132309697301
  CT1  HGP4  1  0.189271432669  0.089736802707
  CT1  HGP5  1  0.231633666716  0.089736802707
  CT1 HGPAM1  1  0.247224394284  0.039692909190
  CT1 HGPAM2  1  0.247224394284  0.041840000000
  CT1 HGPAM3  1  0.246778944925  0.045833423612
  CT1 HGR51  1  0.290272620344  0.072469005789
  CT1 HGR52  1  0.249451641079  0.089736802707
  CT1 HGR53  1  0.231633666716  0.089736802707
  CT1 HGR61  1  0.290272620344  0.072469005789
  CT1 HGR62  1  0.267269615442  0.089736802707
  CT1 HGR63  1  0.249451641079  0.089736802707
  CT1 HGR71  1  0.290272620344  0.072469005789
  CT1 CG1T1  1  0.333196120584  0.170981810495
  CT1 CG1T2  1  0.346782326036  0.134409982486
  CT1 CG1N1  1  0.335868816739  0.177512086349
  CT1 CG2D1  1  0.355468588538  0.109105371453
  CT1 CG2D2  1  0.354577689820  0.105847757841
  CT1 CG2D1O  1  0.355468588538  0.109105371453
  CT1 CG2D2O  1  0.355468588538  0.109105371453
  CT1 CG2DC1  1  0.355468588538  0.109105371453
  CT1 CG2DC2  1  0.355468588538  0.109105371453
  CT1 CG2DC3  1  0.354577689820  0.105847757841
  CT1 CG2N1  1  0.347450500075  0.138767581228
  CT1 CG2N2  1  0.347450500075  0.138767581228
  CT1 CG2O1  1  0.347450500075  0.138767581228
  CT1 CG2O2  1  0.320723538531  0.130979917850
  CT1 CG2O3  1  0.347450500075  0.110698234855
  CT1 CG2O4  1  0.329632525712  0.102486650838
  CT1 CG2O5  1  0.347450500075  0.125520000000
  CT1 CG2O6  1  0.347450500075  0.110698234855
  CT1 CG2O7  1  0.308518226092  0.100764063435
  CT1 CG2R51  1  0.356359487256  0.093557084179
  CT1 CG2R52  1  0.365268474438  0.059170695450
  CT1 CG2R53  1  0.365268474438  0.059170695450
  CT1 CG2R57  1  0.356359487256  0.093557084179
  CT1 CG25C1  1  0.355468588538  0.109105371453
  CT1 CG25C2  1  0.355468588538  0.109105371453
  CT1 CG251O  1  0.355468588538  0.109105371453
  CT1 CG252O  1  0.355468588538  0.109105371453
  CT1 CG2R61  1  0.346773417049  0.110698234855
  CT1 CG2R62  1  0.338541512893  0.125520000000
  CT1 CG2R63  1  0.338541512893  0.132309697301
  CT1 CG2R64  1  0.356359487256  0.083680000000
  CT1 CG2R66  1  0.338541512893  0.110698234855
  CT1 CG2R67  1  0.346773417049  0.110698234855
  CT1 CG2RC0  1  0.334977918021  0.131646486622
  CT1 CG2R71  1  0.346987232741  0.108300154755
  CT1 CG2RC7  1  0.334977918021  0.131646486622
  CT1 CG301  1  0.338541512893  0.041840000000
  CT1 CG302  1  0.374177461619  0.059170695450
  CT1 CG311  1  0.338541512893  0.041840000000
  CT1 CG312  1  0.351904993665  0.085746484010
  CT1 CG314  1  0.338541512893  0.041840000000
  CT1 CG321  1  0.338541512893  0.041840000000
  CT1 CG322  1  0.338541512893  0.102486650838
  CT1 CG323  1  0.365268474438  0.138767581228
  CT1 CG324  1  0.338541512893  0.041840000000
  CT1 CG331  1  0.338541512893  0.041840000000
  CT1 CG334  1  0.338541512893  0.041840000000
  CT1 CG3C50  1  0.338541512893  0.041840000000
  CT1 CG3C51  1  0.338541512893  0.041840000000
  CT1 CG3C52  1  0.338541512893  0.041840000000
  CT1 CG3C53  1  0.338541512893  0.041840000000
  CT1 CG3C54  1  0.338541512893  0.041840000000
  CT1 CG3C31  1  0.338541512893  0.041840000000
  CT1 CG3C41  1  0.338541512893  0.041840000000
  CT1 CG3RC1  1  0.338541512893  0.041840000000
  CT1 CG3AM0  1  0.344777803920  0.110698234855
  CT1 CG3AM1  1  0.345668702638  0.116852760686
  CT1 CG3AM2  1  0.346559601357  0.118341390899
  CT1 NG1T1  1  0.328741626994  0.177512086349
  CT1 NG2D1  1  0.334087019303  0.187114168357
  CT1 NG2S0  1  0.334087019303  0.004184000000
  CT1 NG2S1  1  0.307360057758  0.187114168357
  CT1 NG2S2  1  0.334087019303  0.187114168357
  CT1 NG2S3  1  0.334087019303  0.187114168357
  CT1 NG2O1  1  0.334087019303  0.187114168357
  CT1 NG2P1  1  0.334087019303  0.187114168357
  CT1 NG2R43  1  0.334087019303  0.187114168357
  CT1 NG2R50  1  0.334087019303  0.187114168357
  CT1 NG2R51  1  0.334087019303  0.187114168357
  CT1 NG2R52  1  0.334087019303  0.187114168357
  CT1 NG2R53  1  0.334087019303  0.187114168357
  CT1 NG2R57  1  0.334087019303  0.187114168357
  CT1 NG2R60  1  0.337650614175  0.102486650838
  CT1 NG2R61  1  0.334087019303  0.187114168357
  CT1 NG2R62  1  0.352795892384  0.093557084179
  CT1 NG2R67  1  0.334087019303  0.187114168357
  CT1 NG2RC0  1  0.334087019303  0.187114168357
  CT1 NG301  1  0.347450500075  0.078275472531
  CT1 NG311  1  0.347450500075  0.088756043175
  CT1 NG321  1  0.346559601357  0.102486650838
  CT1 NG331  1  0.345668702638  0.110698234855
  CT1 NG3C51  1  0.334087019303  0.187114168357
  CT1 NG3N1  1  0.351904993665  0.102486650838
  CT1 NG3P0  1  0.334087019303  0.187114168357
  CT1 NG3P1  1  0.334087019303  0.187114168357
  CT1 NG3P2  1  0.334087019303  0.187114168357
  CT1 NG3P3  1  0.334087019303  0.187114168357
  CT1 OG2D1  1  0.293996576986  0.144938011577
  CT1 OG2D2  1  0.320723538531  0.144938011577
  CT1 OG2D3  1  0.293996576986  0.144938011577
  CT1 OG2D4  1  0.320723538531  0.144938011577
  CT1 OG2D5  1  0.320010819556  0.169954883425
  CT1 OG2N1  1  0.320723538531  0.144938011577
  CT1 OG2P1  1  0.320723538531  0.144938011577
  CT1 OG2R50  1  0.320723538531  0.144938011577
  CT1 OG3R60  1  0.316269044940  0.132309697301
  CT1 OG301  1  0.316269044940  0.132309697301
  CT1 OG302  1  0.316269044940  0.132309697301
  CT1 OG303  1  0.316269044940  0.132309697301
  CT1 OG304  1  0.316269044940  0.132309697301
  CT1 OG311  1  0.326514380198  0.183381431383
  CT1 OG312  1  0.325178032121  0.144938011577
  CT1 OG3C31  1  0.316269044940  0.132309697301
  CT1 OG3C51  1  0.316269044940  0.132309697301
  CT1 OG3C61  1  0.316269044940  0.132309697301
  CT1 SG2D1  1  0.351904993665  0.314496560236
  CT1 SG2R50  1  0.347450500075  0.280671252536
  CT1 SG311  1  0.347450500075  0.280671252536
  CT1 SG301  1  0.345223253279  0.257919081884
  CT1 SG302  1  0.365268474438  0.286840588481
  CT1 SG3O1  1  0.356359487256  0.286840588481
  CT1 SG3O2  1  0.347450500075  0.247528778125
  CT1 SG3O3  1  0.347450500075  0.247528778125
  CT1  FGA1  1  0.314487247504  0.153729976257
  CT1  FGA2  1  0.314487247504  0.135577095411
  CT1  FGA3  1  0.311814551349  0.130309939452
  CT1  FGP1  1  0.311814551349  0.130309939452
  CT1  FGR1  1  0.320723538531  0.144938011577
  CT1 CLGA1  1  0.339432411611  0.245040988571
  CT1 CLGA3  1  0.339432411611  0.232955260941
  CT1 BRGA1  1  0.344777803920  0.289876023155
  CT1 BRGA2  1  0.351904993665  0.304599797767
  CT1 BRGA3  1  0.347450500075  0.307459952514
  CT1   PG0  1  0.360813980847  0.320014464673
  CT1   PG1  1  0.360813980847  0.320014464673
  CT1   PG2  1  0.360813980847  0.320014464673
  CT1  ALG1  1  0.347450500075  0.337324864189
  CT1   LPH  1  0.169270756447  0.000000000000
  CT1 CLGR1  1  0.334977918021  0.200657590935
  CT1 BRGR1  1  0.345668702638  0.236682781799
  CT1  IGR1  1  0.368832069310  0.301712530731
  CT1 SG2P1  1  0.355798221064  0.332305491450
  CT1 OG2S1  1  0.318906105146  0.157831660601
  CT1 SG2P2  1  0.352314807076  0.329421919951
  CT1 CC301  1  0.338541512893  0.041840000000
  CT1 CC3062  1  0.338541512893  0.041840000000
  CT1 CC311  1  0.338541512893  0.041840000000
  CT1 CC3161  1  0.338541512893  0.041840000000
  CT1 CC3162  1  0.338541512893  0.041840000000
  CT1 CC3163  1  0.338541512893  0.041840000000
  CT1 CC321  1  0.338541512893  0.041840000000
  CT1 CC3261  1  0.338541512893  0.041840000000
  CT1 CC3263  1  0.338541512893  0.041840000000
  CT1 CC331  1  0.338541512893  0.041840000000
  CT1 CC2O1  1  0.347450500075  0.138767581228
  CT1 CC2O2  1  0.347450500075  0.110698234855
  CT1 CC2O3  1  0.347450500075  0.125520000000
  CT1 CC2O4  1  0.329632525712  0.102486650838
  CT1 CC2O5  1  0.320723538531  0.130979917850
  CT1 OC2D1  1  0.293996576986  0.144938011577
  CT1 OC2D2  1  0.320723538531  0.144938011577
  CT1 OC2D3  1  0.293996576986  0.144938011577
  CT1 OC2D4  1  0.293996576986  0.144938011577
  CT1 OC3C61  1  0.316269044940  0.132309697301
  CT1 OC311  1  0.326514380198  0.183381431383
  CT1 NC2D1  1  0.307360057758  0.187114168357
  CT1  HCP1  1  0.189271432669  0.089736802707
  CT1  HCA1  1  0.288651184677  0.088756043175
  CT1  HCA2  1  0.288651184677  0.078275472531
  CT1  HCA3  1  0.288651184677  0.064818249282
  CT1 CC312  1  0.338541512893  0.041840000000
  CT1 CC322  1  0.338541512893  0.041840000000
  CT1  HCR1  1  0.240542653898  0.089736802707
  CT1 HCA3M  1  0.288651184677  0.064818249282
  CT1 CC321C  1  0.338541512893  0.041840000000
  CT1 CC321D  1  0.338541512893  0.041840000000
  CT1 CC311C  1  0.338541512893  0.041840000000
  CT1 CC311D  1  0.338541512893  0.041840000000
  CT1 OC301  1  0.316269044940  0.132309697301
  CT1 OC302  1  0.316269044940  0.132309697301
  CT1 HCP1M  1  0.189271432669  0.089736802707
  CT1 OC311M  1  0.326514380198  0.183381431383
  CT1 OC3C5M  1  0.316269044940  0.132309697301
  CT1 CC322C  1  0.338541512893  0.041840000000
  CT1 HCA2C2  1  0.285087589805  0.078275472531
  CT1 CC312C  1  0.338541512893  0.041840000000
  CT1 HCA1C2  1  0.288651184677  0.088756043175
  CT1 OC3C51  1  0.316269044940  0.132309697301
  CT1 CC3152  1  0.338541512893  0.041840000000
  CT1 CC3051  1  0.338541512893  0.041840000000
  CT1 CC3251  1  0.338541512893  0.041840000000
  CT1 CC3151  1  0.338541512893  0.041840000000
  CT1 CC3153  1  0.338541512893  0.041840000000
  CT1 OC2DP  1  0.320723538531  0.144938011577
  CT1 OC312  1  0.326959829558  0.163176000000
  CT1 OC30P  1  0.326959829558  0.163176000000
  CT1    PC  1  0.360813980847  0.320014464673
  CT1    SC  1  0.356359487256  0.286840588481
  CT1 CC312D  1  0.338541512893  0.041840000000
  CT1 OC303  1  0.316269044940  0.132309697301
  CT1 NC311  1  0.347450500075  0.088756043175
  CT1   HN1  1  0.189271432669  0.089736802707
  CT1   HN2  1  0.189271432669  0.089736802707
  CT1   HN3  1  0.267269615442  0.089736802707
  CT1   HN4  1  0.189271432669  0.089736802707
  CT1   HN5  1  0.189271432669  0.089736802707
  CT1   HN6  1  0.286869387241  0.062058748940
  CT1   HN7  1  0.286869387241  0.062058748940
  CT1   HN8  1  0.288651184677  0.070011711020
  CT1   HN9  1  0.288651184677  0.064818249282
  CT1   NN1  1  0.334087019303  0.187114168357
  CT1   NN2  1  0.334087019303  0.187114168357
  CT1  NN2B  1  0.334087019303  0.187114168357
  CT1  NN2G  1  0.334087019303  0.187114168357
  CT1  NN2U  1  0.334087019303  0.187114168357
  CT1   NN3  1  0.334087019303  0.187114168357
  CT1  NN3A  1  0.334087019303  0.187114168357
  CT1  NN3G  1  0.334087019303  0.187114168357
  CT1   NN4  1  0.334087019303  0.187114168357
  CT1   NN6  1  0.334087019303  0.187114168357
  CT1   ON1  1  0.320723538531  0.144938011577
  CT1  ON1C  1  0.320723538531  0.144938011577
  CT1   ON2  1  0.326959829558  0.163176000000
  CT1   ON3  1  0.320723538531  0.144938011577
  CT1   ON4  1  0.326959829558  0.163176000000
  CT1   ON5  1  0.326959829558  0.163176000000
  CT1   ON6  1  0.326959829558  0.163176000000
  CT1  ON6B  1  0.326959829558  0.163176000000
  CT1   CN1  1  0.338541512893  0.132309697301
  CT1  CN1T  1  0.338541512893  0.132309697301
  CT1   CN2  1  0.338541512893  0.132309697301
  CT1   CN3  1  0.338541512893  0.125520000000
  CT1  CN3T  1  0.338541512893  0.125520000000
  CT1   CN4  1  0.338541512893  0.114583559030
  CT1   CN5  1  0.338541512893  0.114583559030
  CT1  CN5G  1  0.338541512893  0.114583559030
  CT1   CN7  1  0.338541512893  0.041840000000
  CT1  CN7B  1  0.338541512893  0.041840000000
  CT1   CN8  1  0.338541512893  0.041840000000
  CT1  CN8B  1  0.338541512893  0.041840000000
  CT1   CN9  1  0.338541512893  0.041840000000
  CT1     P  1  0.360813980847  0.320014464673
  CT1    P2  1  0.360813980847  0.320014464673
  CT1   HOL  1  0.189271432669  0.089736802707
  CT1  HAL1  1  0.286869387241  0.062058748940
  CT1  HAL2  1  0.288651184677  0.070011711020
  CT1  HAL3  1  0.288651184677  0.064818249282
  CT1   HBL  1  0.286869387241  0.062058748940
  CT1   HCL  1  0.189271432669  0.089736802707
  CT1    HL  1  0.231633666716  0.089736802707
  CT1  HEL1  1  0.280633096214  0.073666921749
  CT1  HEL2  1  0.281523994932  0.067464972838
  CT1    CL  1  0.347450500075  0.110698234855
  CT1   CCL  1  0.347450500075  0.110698234855
  CT1  CTL1  1  0.338541512893  0.041840000000
  CT1  CTL2  1  0.338541512893  0.041840000000
  CT1  CTL3  1  0.338541512893  0.041840000000
  CT1  CTL5  1  0.338541512893  0.041840000000
  CT1  CEL1  1  0.355468588538  0.109105371453
  CT1  CEL2  1  0.354577689820  0.105847757841
  CT1  CRL1  1  0.338541512893  0.041840000000
  CT1  CRL2  1  0.338541512893  0.041840000000
  CT1   OBL  1  0.293996576986  0.144938011577
  CT1   OCL  1  0.320723538531  0.144938011577
  CT1   O2L  1  0.320723538531  0.144938011577
  CT1   OHL  1  0.326959829558  0.163176000000
  CT1   OSL  1  0.316269044940  0.132309697301
  CT1  OSLP  1  0.316269044940  0.132309697301
  CT1  NH3L  1  0.334087019303  0.187114168357
  CT1   NTL  1  0.334087019303  0.187114168357
  CT1    SL  1  0.356359487256  0.286840588481
  CT1    PL  1  0.360813980847  0.320014464673
  CT1 HCA1A  1  0.288651184677  0.088756043175
  CT1 HCA2A  1  0.288651184677  0.078275472531
  CT1 HCA3A  1  0.288651184677  0.064818249282
  CT1 CC30A  1  0.338541512893  0.041840000000
  CT1 CC31A  1  0.338541512893  0.041840000000
  CT1 CC32A  1  0.338541512893  0.041840000000
  CT1 CC33A  1  0.338541512893  0.041840000000
  CT1 CC326A  1  0.338541512893  0.041840000000
  CT1 HCA25A  1  0.285087589805  0.078275472531
  CT1 CC325A  1  0.338541512893  0.041840000000
  CT1 CC325B  1  0.338541512893  0.041840000000
  CT1 OC305A  1  0.316269044940  0.132309697301
  CT1 OC30A  1  0.316269044940  0.132309697301
  CT1   CPA  1  0.329632525712  0.125520000000
  CT1   CPB  1  0.329632525712  0.125520000000
  CT1   CPM  1  0.329632525712  0.125520000000
  CT1    CM  1  0.356359487256  0.138767581228
  CT1   CST  1  0.308518226092  0.100764063435
  CT1   NPH  1  0.334087019303  0.187114168357
  CT1    OM  1  0.320723538531  0.144938011577
  CT1   OST  1  0.320010819556  0.169954883425
  CT1    FE  1  0.227179173126  0.000000000000
  CT1  ON2B  1  0.326959829558  0.163176000000
  CT1    SP  1  0.365268474438  0.280671252536
  CT1   HNP  1  0.290272620344  0.072469005789
  CT1  HNE1  1  0.280633096214  0.073666921749
  CT1  HNE2  1  0.281523994932  0.067464972838
  CT1  CN3D  1  0.338541512893  0.125520000000
  CT1  CNE1  1  0.355468588538  0.109105371453
  CT1  CNE2  1  0.354577689820  0.105847757841
  CT1   CNA  1  0.346773417049  0.110698234855
  CT1  CNA2  1  0.338541512893  0.110698234855
  CT1   CNG  1  0.347450500075  0.138767581228
  CT1  NN1C  1  0.334087019303  0.187114168357
  CT1  NN2C  1  0.334087019303  0.187114168357
  CT1  NN3I  1  0.334087019303  0.187114168357
  CT1   NNG  1  0.334087019303  0.187114168357
  CT1   FNA  1  0.320723538531  0.144938011577
  CT1  ON2M  1  0.316269044940  0.132309697301
  CT1   CN6  1  0.338541512893  0.041840000000
  CT1  CN7E  1  0.338541512893  0.041840000000
  CT1  CT2P  1  0.338541512893  0.041840000000
  CT1  CTD1  1  0.338541512893  0.041840000000
  CT1  CPD1  1  0.338541512893  0.041840000000
  CT1  CC1A  1  0.355468588538  0.109105371453
  CT1  CC1B  1  0.355468588538  0.109105371453
  CT1   CC2  1  0.354577689820  0.105847757841
  CT1   NS1  1  0.334087019303  0.187114168357
  CT1   NS2  1  0.334087019303  0.187114168357
  CT1 SEGD1  1  0.363041227642  0.330244580395
  CT1  HSIO  1  0.189271432669  0.089736802707
  CT1  HSIA  1  0.286869387241  0.062058748940
  CT1   HAL  1  0.286869387241  0.062058748940
  CT1  ALSI  1  0.365268474438  0.337324864189
  CT1    SI  1  0.365268474438  0.324091246411
  CT1  SIH3  1  0.365268474438  0.324091246411
  CT1  OSIH  1  0.326959829558  0.163176000000
  CT1  OSIE  1  0.326959829558  0.163176000000
  CT1  OSIA  1  0.326959829558  0.163176000000
  CT1   OAL  1  0.326959829558  0.163176000000
  CT1    HT  1  0.189271432669  0.089736802707
  CT1    OT  1  0.326799467788  0.163176000000
  CT1   DUM  1  0.169270756447  0.000000000000
  CT1   NHL  1  0.307360057758  0.187114168357
  CT1  CTO1  1  0.338541512893  0.041840000000
  CT1  CEL3  1  0.355468588538  0.109105371453
  CT1  CTO2  1  0.338541512893  0.041840000000
  CT1  HN3B  1  0.249451641079  0.089736802707
  CT1  CN1A  1  0.347450500075  0.110698234855
  CT1  CN3A  1  0.329632525712  0.177512086349
  CT1  CN3B  1  0.329632525712  0.177512086349
  CT1  CN3C  1  0.329632525712  0.177512086349
  CT1    P3  1  0.360813980847  0.320014464673
  CT1    P4  1  0.360813980847  0.320014464673
  CT1    AG  1  0.300901042052  0.893457908130
  CT1    AL  1  0.299564693975  0.838889391517
  CT1    AU  1  0.300722862308  0.962320000000
  CT1    CU  1  0.285800308779  0.908997471504
  CT1    NI  1  0.282949432881  0.994525446633
  CT1    PB  1  0.328073452955  0.716185437439
  CT1    PD  1  0.294842930769  1.037598257516
  CT1    PT  1  0.296001099102  1.168527606863
  CT1    C3  1  0.371950214824  0.059170695450
  CT2     C  1  0.347450500075  0.138767581228
  CT2    CA  1  0.346773417049  0.110698234855
  CT2    CC  1  0.347450500075  0.110698234855
  CT2    CD  1  0.347450500075  0.110698234855
  CT2   CE1  1  0.355468588538  0.109105371453
  CT2   CE2  1  0.354577689820  0.105847757841
  CT2   CP1  1  0.338541512893  0.041840000000
  CT2   CP2  1  0.338541512893  0.041840000000
  CT2   CP3  1  0.338541512893  0.041840000000
  CT2  CPH1  1  0.329632525712  0.093557084179
  CT2  CPH2  1  0.329632525712  0.093557084179
  CT2    CS  1  0.365268474438  0.138767581228
  CT2   CPT  1  0.334977918021  0.131646486622
  CT2    CY  1  0.346559601357  0.113045454929
  CT2   CAI  1  0.346559601357  0.113045454929
  CT2    CT  1  0.338541512893  0.041840000000
  CT2   CT1  1  0.338541512893  0.041840000000
  CT2   CT2  1  0.338541512893  0.041840000000
  CT2  CT2A  1  0.338541512893  0.041840000000
  CT2   CT3  1  0.338541512893  0.041840000000
  CT2     H  1  0.189271432669  0.089736802707
  CT2    HA  1  0.286869387241  0.062058748940
  CT2   HB1  1  0.286869387241  0.062058748940
  CT2   HB2  1  0.288651184677  0.070011711020
  CT2   HE1  1  0.280633096214  0.073666921749
  CT2   HE2  1  0.281523994932  0.067464972838
  CT2    HC  1  0.189271432669  0.089736802707
  CT2    HP  1  0.290272620344  0.072469005789
  CT2   HR1  1  0.249451641079  0.089736802707
  CT2   HR2  1  0.231633666716  0.089736802707
  CT2   HR3  1  0.300054688270  0.036952087465
  CT2    HS  1  0.209361198763  0.132309697301
  CT2   HA1  1  0.288651184677  0.088756043175
  CT2   HA2  1  0.288651184677  0.077149148019
  CT2   HA3  1  0.288651184677  0.064818249282
  CT2     N  1  0.334087019303  0.004184000000
  CT2   NC2  1  0.334087019303  0.187114168357
  CT2   NH1  1  0.307360057758  0.187114168357
  CT2   NH2  1  0.334087019303  0.187114168357
  CT2   NH3  1  0.334087019303  0.187114168357
  CT2    NP  1  0.334087019303  0.187114168357
  CT2   NR1  1  0.334087019303  0.187114168357
  CT2   NR2  1  0.334087019303  0.187114168357
  CT2   NR3  1  0.334087019303  0.187114168357
  CT2    NY  1  0.334087019303  0.187114168357
  CT2     O  1  0.293996576986  0.144938011577
  CT2    OB  1  0.293996576986  0.144938011577
  CT2    OC  1  0.320723538531  0.144938011577
  CT2   OH1  1  0.326959829558  0.163176000000
  CT2    OS  1  0.326959829558  0.163176000000
  CT2     S  1  0.347450500075  0.280671252536
  CT2    SM  1  0.345223253279  0.257919081884
  CT2    SS  1  0.365268474438  0.286840588481
  CT2    HT  1  0.189271432669  0.089736802707
  CT2    OT  1  0.326799467788  0.163176000000
  CT2    OX  1  0.320723538531  0.144938011577
  CT2    HX  1  0.189271432669  0.089736802707
  CT2   LIT  1  0.284864865125  0.020196198771
  CT2   SOD  1  0.294954293108  0.090610410351
  CT2    MG  1  0.274842254546  0.051243325419
  CT2   POT  1  0.326403017859  0.123410269913
  CT2   CAL  1  0.291056611216  0.144938011577
  CT2   RUB  1  0.338541512893  0.162045623205
  CT2   CES  1  0.356359487256  0.182376331798
  CT2   BAR  1  0.337650614175  0.162045623205
  CT2    ZN  1  0.266378716724  0.209200000000
  CT2   CAD  1  0.290165712498  0.144938011577
  CT2   CLA  1  0.371504765465  0.162045623205
  CT2  HGA1  1  0.288651184677  0.088756043175
  CT2  HGA2  1  0.288651184677  0.078275472531
  CT2  HGA3  1  0.288651184677  0.064818249282
  CT2  HGA4  1  0.280633096214  0.073666921749
  CT2  HGA5  1  0.281523994932  0.067464972838
  CT2  HGA6  1  0.286869387241  0.070011711020
  CT2  HGA7  1  0.285087589805  0.072469005789
  CT2 HGAAM0  1  0.283305792369  0.070011711020
  CT2 HGAAM1  1  0.283305792369  0.070011711020
  CT2 HGAAM2  1  0.281523994932  0.083680000000
  CT2  HGP1  1  0.189271432669  0.089736802707
  CT2  HGP2  1  0.189271432669  0.089736802707
  CT2  HGP3  1  0.209361198763  0.132309697301
  CT2  HGP4  1  0.189271432669  0.089736802707
  CT2  HGP5  1  0.231633666716  0.089736802707
  CT2 HGPAM1  1  0.247224394284  0.039692909190
  CT2 HGPAM2  1  0.247224394284  0.041840000000
  CT2 HGPAM3  1  0.246778944925  0.045833423612
  CT2 HGR51  1  0.290272620344  0.072469005789
  CT2 HGR52  1  0.249451641079  0.089736802707
  CT2 HGR53  1  0.231633666716  0.089736802707
  CT2 HGR61  1  0.290272620344  0.072469005789
  CT2 HGR62  1  0.267269615442  0.089736802707
  CT2 HGR63  1  0.249451641079  0.089736802707
  CT2 HGR71  1  0.290272620344  0.072469005789
  CT2 CG1T1  1  0.333196120584  0.170981810495
  CT2 CG1T2  1  0.346782326036  0.134409982486
  CT2 CG1N1  1  0.335868816739  0.177512086349
  CT2 CG2D1  1  0.355468588538  0.109105371453
  CT2 CG2D2  1  0.354577689820  0.105847757841
  CT2 CG2D1O  1  0.355468588538  0.109105371453
  CT2 CG2D2O  1  0.355468588538  0.109105371453
  CT2 CG2DC1  1  0.355468588538  0.109105371453
  CT2 CG2DC2  1  0.355468588538  0.109105371453
  CT2 CG2DC3  1  0.354577689820  0.105847757841
  CT2 CG2N1  1  0.347450500075  0.138767581228
  CT2 CG2N2  1  0.347450500075  0.138767581228
  CT2 CG2O1  1  0.347450500075  0.138767581228
  CT2 CG2O2  1  0.320723538531  0.130979917850
  CT2 CG2O3  1  0.347450500075  0.110698234855
  CT2 CG2O4  1  0.329632525712  0.102486650838
  CT2 CG2O5  1  0.347450500075  0.125520000000
  CT2 CG2O6  1  0.347450500075  0.110698234855
  CT2 CG2O7  1  0.308518226092  0.100764063435
  CT2 CG2R51  1  0.356359487256  0.093557084179
  CT2 CG2R52  1  0.365268474438  0.059170695450
  CT2 CG2R53  1  0.365268474438  0.059170695450
  CT2 CG2R57  1  0.356359487256  0.093557084179
  CT2 CG25C1  1  0.355468588538  0.109105371453
  CT2 CG25C2  1  0.355468588538  0.109105371453
  CT2 CG251O  1  0.355468588538  0.109105371453
  CT2 CG252O  1  0.355468588538  0.109105371453
  CT2 CG2R61  1  0.346773417049  0.110698234855
  CT2 CG2R62  1  0.338541512893  0.125520000000
  CT2 CG2R63  1  0.338541512893  0.132309697301
  CT2 CG2R64  1  0.356359487256  0.083680000000
  CT2 CG2R66  1  0.338541512893  0.110698234855
  CT2 CG2R67  1  0.346773417049  0.110698234855
  CT2 CG2RC0  1  0.334977918021  0.131646486622
  CT2 CG2R71  1  0.346987232741  0.108300154755
  CT2 CG2RC7  1  0.334977918021  0.131646486622
  CT2 CG301  1  0.338541512893  0.041840000000
  CT2 CG302  1  0.374177461619  0.059170695450
  CT2 CG311  1  0.338541512893  0.041840000000
  CT2 CG312  1  0.351904993665  0.085746484010
  CT2 CG314  1  0.338541512893  0.041840000000
  CT2 CG321  1  0.338541512893  0.041840000000
  CT2 CG322  1  0.338541512893  0.102486650838
  CT2 CG323  1  0.365268474438  0.138767581228
  CT2 CG324  1  0.338541512893  0.041840000000
  CT2 CG331  1  0.338541512893  0.041840000000
  CT2 CG334  1  0.338541512893  0.041840000000
  CT2 CG3C50  1  0.338541512893  0.041840000000
  CT2 CG3C51  1  0.338541512893  0.041840000000
  CT2 CG3C52  1  0.338541512893  0.041840000000
  CT2 CG3C53  1  0.338541512893  0.041840000000
  CT2 CG3C54  1  0.338541512893  0.041840000000
  CT2 CG3C31  1  0.338541512893  0.041840000000
  CT2 CG3C41  1  0.338541512893  0.041840000000
  CT2 CG3RC1  1  0.338541512893  0.041840000000
  CT2 CG3AM0  1  0.344777803920  0.110698234855
  CT2 CG3AM1  1  0.345668702638  0.116852760686
  CT2 CG3AM2  1  0.346559601357  0.118341390899
  CT2 NG1T1  1  0.328741626994  0.177512086349
  CT2 NG2D1  1  0.334087019303  0.187114168357
  CT2 NG2S0  1  0.334087019303  0.004184000000
  CT2 NG2S1  1  0.307360057758  0.187114168357
  CT2 NG2S2  1  0.334087019303  0.187114168357
  CT2 NG2S3  1  0.334087019303  0.187114168357
  CT2 NG2O1  1  0.334087019303  0.187114168357
  CT2 NG2P1  1  0.334087019303  0.187114168357
  CT2 NG2R43  1  0.334087019303  0.187114168357
  CT2 NG2R50  1  0.334087019303  0.187114168357
  CT2 NG2R51  1  0.334087019303  0.187114168357
  CT2 NG2R52  1  0.334087019303  0.187114168357
  CT2 NG2R53  1  0.334087019303  0.187114168357
  CT2 NG2R57  1  0.334087019303  0.187114168357
  CT2 NG2R60  1  0.337650614175  0.102486650838
  CT2 NG2R61  1  0.334087019303  0.187114168357
  CT2 NG2R62  1  0.352795892384  0.093557084179
  CT2 NG2R67  1  0.334087019303  0.187114168357
  CT2 NG2RC0  1  0.334087019303  0.187114168357
  CT2 NG301  1  0.347450500075  0.078275472531
  CT2 NG311  1  0.347450500075  0.088756043175
  CT2 NG321  1  0.346559601357  0.102486650838
  CT2 NG331  1  0.345668702638  0.110698234855
  CT2 NG3C51  1  0.334087019303  0.187114168357
  CT2 NG3N1  1  0.351904993665  0.102486650838
  CT2 NG3P0  1  0.334087019303  0.187114168357
  CT2 NG3P1  1  0.334087019303  0.187114168357
  CT2 NG3P2  1  0.334087019303  0.187114168357
  CT2 NG3P3  1  0.334087019303  0.187114168357
  CT2 OG2D1  1  0.293996576986  0.144938011577
  CT2 OG2D2  1  0.320723538531  0.144938011577
  CT2 OG2D3  1  0.293996576986  0.144938011577
  CT2 OG2D4  1  0.320723538531  0.144938011577
  CT2 OG2D5  1  0.320010819556  0.169954883425
  CT2 OG2N1  1  0.320723538531  0.144938011577
  CT2 OG2P1  1  0.320723538531  0.144938011577
  CT2 OG2R50  1  0.320723538531  0.144938011577
  CT2 OG3R60  1  0.316269044940  0.132309697301
  CT2 OG301  1  0.316269044940  0.132309697301
  CT2 OG302  1  0.316269044940  0.132309697301
  CT2 OG303  1  0.316269044940  0.132309697301
  CT2 OG304  1  0.316269044940  0.132309697301
  CT2 OG311  1  0.326514380198  0.183381431383
  CT2 OG312  1  0.325178032121  0.144938011577
  CT2 OG3C31  1  0.316269044940  0.132309697301
  CT2 OG3C51  1  0.316269044940  0.132309697301
  CT2 OG3C61  1  0.316269044940  0.132309697301
  CT2 SG2D1  1  0.351904993665  0.314496560236
  CT2 SG2R50  1  0.347450500075  0.280671252536
  CT2 SG311  1  0.347450500075  0.280671252536
  CT2 SG301  1  0.345223253279  0.257919081884
  CT2 SG302  1  0.365268474438  0.286840588481
  CT2 SG3O1  1  0.356359487256  0.286840588481
  CT2 SG3O2  1  0.347450500075  0.247528778125
  CT2 SG3O3  1  0.347450500075  0.247528778125
  CT2  FGA1  1  0.314487247504  0.153729976257
  CT2  FGA2  1  0.314487247504  0.135577095411
  CT2  FGA3  1  0.311814551349  0.130309939452
  CT2  FGP1  1  0.311814551349  0.130309939452
  CT2  FGR1  1  0.320723538531  0.144938011577
  CT2 CLGA1  1  0.339432411611  0.245040988571
  CT2 CLGA3  1  0.339432411611  0.232955260941
  CT2 BRGA1  1  0.344777803920  0.289876023155
  CT2 BRGA2  1  0.351904993665  0.304599797767
  CT2 BRGA3  1  0.347450500075  0.307459952514
  CT2   PG0  1  0.360813980847  0.320014464673
  CT2   PG1  1  0.360813980847  0.320014464673
  CT2   PG2  1  0.360813980847  0.320014464673
  CT2  ALG1  1  0.347450500075  0.337324864189
  CT2   LPH  1  0.169270756447  0.000000000000
  CT2 CLGR1  1  0.334977918021  0.200657590935
  CT2 BRGR1  1  0.345668702638  0.236682781799
  CT2  IGR1  1  0.368832069310  0.301712530731
  CT2 SG2P1  1  0.355798221064  0.332305491450
  CT2 OG2S1  1  0.318906105146  0.157831660601
  CT2 SG2P2  1  0.352314807076  0.329421919951
  CT2 CC301  1  0.338541512893  0.041840000000
  CT2 CC3062  1  0.338541512893  0.041840000000
  CT2 CC311  1  0.338541512893  0.041840000000
  CT2 CC3161  1  0.338541512893  0.041840000000
  CT2 CC3162  1  0.338541512893  0.041840000000
  CT2 CC3163  1  0.338541512893  0.041840000000
  CT2 CC321  1  0.338541512893  0.041840000000
  CT2 CC3261  1  0.338541512893  0.041840000000
  CT2 CC3263  1  0.338541512893  0.041840000000
  CT2 CC331  1  0.338541512893  0.041840000000
  CT2 CC2O1  1  0.347450500075  0.138767581228
  CT2 CC2O2  1  0.347450500075  0.110698234855
  CT2 CC2O3  1  0.347450500075  0.125520000000
  CT2 CC2O4  1  0.329632525712  0.102486650838
  CT2 CC2O5  1  0.320723538531  0.130979917850
  CT2 OC2D1  1  0.293996576986  0.144938011577
  CT2 OC2D2  1  0.320723538531  0.144938011577
  CT2 OC2D3  1  0.293996576986  0.144938011577
  CT2 OC2D4  1  0.293996576986  0.144938011577
  CT2 OC3C61  1  0.316269044940  0.132309697301
  CT2 OC311  1  0.326514380198  0.183381431383
  CT2 NC2D1  1  0.307360057758  0.187114168357
  CT2  HCP1  1  0.189271432669  0.089736802707
  CT2  HCA1  1  0.288651184677  0.088756043175
  CT2  HCA2  1  0.288651184677  0.078275472531
  CT2  HCA3  1  0.288651184677  0.064818249282
  CT2 CC312  1  0.338541512893  0.041840000000
  CT2 CC322  1  0.338541512893  0.041840000000
  CT2  HCR1  1  0.240542653898  0.089736802707
  CT2 HCA3M  1  0.288651184677  0.064818249282
  CT2 CC321C  1  0.338541512893  0.041840000000
  CT2 CC321D  1  0.338541512893  0.041840000000
  CT2 CC311C  1  0.338541512893  0.041840000000
  CT2 CC311D  1  0.338541512893  0.041840000000
  CT2 OC301  1  0.316269044940  0.132309697301
  CT2 OC302  1  0.316269044940  0.132309697301
  CT2 HCP1M  1  0.189271432669  0.089736802707
  CT2 OC311M  1  0.326514380198  0.183381431383
  CT2 OC3C5M  1  0.316269044940  0.132309697301
  CT2 CC322C  1  0.338541512893  0.041840000000
  CT2 HCA2C2  1  0.285087589805  0.078275472531
  CT2 CC312C  1  0.338541512893  0.041840000000
  CT2 HCA1C2  1  0.288651184677  0.088756043175
  CT2 OC3C51  1  0.316269044940  0.132309697301
  CT2 CC3152  1  0.338541512893  0.041840000000
  CT2 CC3051  1  0.338541512893  0.041840000000
  CT2 CC3251  1  0.338541512893  0.041840000000
  CT2 CC3151  1  0.338541512893  0.041840000000
  CT2 CC3153  1  0.338541512893  0.041840000000
  CT2 OC2DP  1  0.320723538531  0.144938011577
  CT2 OC312  1  0.326959829558  0.163176000000
  CT2 OC30P  1  0.326959829558  0.163176000000
  CT2    PC  1  0.360813980847  0.320014464673
  CT2    SC  1  0.356359487256  0.286840588481
  CT2 CC312D  1  0.338541512893  0.041840000000
  CT2 OC303  1  0.316269044940  0.132309697301
  CT2 NC311  1  0.347450500075  0.088756043175
  CT2   HN1  1  0.189271432669  0.089736802707
  CT2   HN2  1  0.189271432669  0.089736802707
  CT2   HN3  1  0.267269615442  0.089736802707
  CT2   HN4  1  0.189271432669  0.089736802707
  CT2   HN5  1  0.189271432669  0.089736802707
  CT2   HN6  1  0.286869387241  0.062058748940
  CT2   HN7  1  0.286869387241  0.062058748940
  CT2   HN8  1  0.288651184677  0.070011711020
  CT2   HN9  1  0.288651184677  0.064818249282
  CT2   NN1  1  0.334087019303  0.187114168357
  CT2   NN2  1  0.334087019303  0.187114168357
  CT2  NN2B  1  0.334087019303  0.187114168357
  CT2  NN2G  1  0.334087019303  0.187114168357
  CT2  NN2U  1  0.334087019303  0.187114168357
  CT2   NN3  1  0.334087019303  0.187114168357
  CT2  NN3A  1  0.334087019303  0.187114168357
  CT2  NN3G  1  0.334087019303  0.187114168357
  CT2   NN4  1  0.334087019303  0.187114168357
  CT2   NN6  1  0.334087019303  0.187114168357
  CT2   ON1  1  0.320723538531  0.144938011577
  CT2  ON1C  1  0.320723538531  0.144938011577
  CT2   ON2  1  0.326959829558  0.163176000000
  CT2   ON3  1  0.320723538531  0.144938011577
  CT2   ON4  1  0.326959829558  0.163176000000
  CT2   ON5  1  0.326959829558  0.163176000000
  CT2   ON6  1  0.326959829558  0.163176000000
  CT2  ON6B  1  0.326959829558  0.163176000000
  CT2   CN1  1  0.338541512893  0.132309697301
  CT2  CN1T  1  0.338541512893  0.132309697301
  CT2   CN2  1  0.338541512893  0.132309697301
  CT2   CN3  1  0.338541512893  0.125520000000
  CT2  CN3T  1  0.338541512893  0.125520000000
  CT2   CN4  1  0.338541512893  0.114583559030
  CT2   CN5  1  0.338541512893  0.114583559030
  CT2  CN5G  1  0.338541512893  0.114583559030
  CT2   CN7  1  0.338541512893  0.041840000000
  CT2  CN7B  1  0.338541512893  0.041840000000
  CT2   CN8  1  0.338541512893  0.041840000000
  CT2  CN8B  1  0.338541512893  0.041840000000
  CT2   CN9  1  0.338541512893  0.041840000000
  CT2     P  1  0.360813980847  0.320014464673
  CT2    P2  1  0.360813980847  0.320014464673
  CT2   HOL  1  0.189271432669  0.089736802707
  CT2  HAL1  1  0.286869387241  0.062058748940
  CT2  HAL2  1  0.288651184677  0.070011711020
  CT2  HAL3  1  0.288651184677  0.064818249282
  CT2   HBL  1  0.286869387241  0.062058748940
  CT2   HCL  1  0.189271432669  0.089736802707
  CT2    HL  1  0.231633666716  0.089736802707
  CT2  HEL1  1  0.280633096214  0.073666921749
  CT2  HEL2  1  0.281523994932  0.067464972838
  CT2    CL  1  0.347450500075  0.110698234855
  CT2   CCL  1  0.347450500075  0.110698234855
  CT2  CTL1  1  0.338541512893  0.041840000000
  CT2  CTL2  1  0.338541512893  0.041840000000
  CT2  CTL3  1  0.338541512893  0.041840000000
  CT2  CTL5  1  0.338541512893  0.041840000000
  CT2  CEL1  1  0.355468588538  0.109105371453
  CT2  CEL2  1  0.354577689820  0.105847757841
  CT2  CRL1  1  0.338541512893  0.041840000000
  CT2  CRL2  1  0.338541512893  0.041840000000
  CT2   OBL  1  0.293996576986  0.144938011577
  CT2   OCL  1  0.320723538531  0.144938011577
  CT2   O2L  1  0.320723538531  0.144938011577
  CT2   OHL  1  0.326959829558  0.163176000000
  CT2   OSL  1  0.316269044940  0.132309697301
  CT2  OSLP  1  0.316269044940  0.132309697301
  CT2  NH3L  1  0.334087019303  0.187114168357
  CT2   NTL  1  0.334087019303  0.187114168357
  CT2    SL  1  0.356359487256  0.286840588481
  CT2    PL  1  0.360813980847  0.320014464673
  CT2 HCA1A  1  0.288651184677  0.088756043175
  CT2 HCA2A  1  0.288651184677  0.078275472531
  CT2 HCA3A  1  0.288651184677  0.064818249282
  CT2 CC30A  1  0.338541512893  0.041840000000
  CT2 CC31A  1  0.338541512893  0.041840000000
  CT2 CC32A  1  0.338541512893  0.041840000000
  CT2 CC33A  1  0.338541512893  0.041840000000
  CT2 CC326A  1  0.338541512893  0.041840000000
  CT2 HCA25A  1  0.285087589805  0.078275472531
  CT2 CC325A  1  0.338541512893  0.041840000000
  CT2 CC325B  1  0.338541512893  0.041840000000
  CT2 OC305A  1  0.316269044940  0.132309697301
  CT2 OC30A  1  0.316269044940  0.132309697301
  CT2   CPA  1  0.329632525712  0.125520000000
  CT2   CPB  1  0.329632525712  0.125520000000
  CT2   CPM  1  0.329632525712  0.125520000000
  CT2    CM  1  0.356359487256  0.138767581228
  CT2   CST  1  0.308518226092  0.100764063435
  CT2   NPH  1  0.334087019303  0.187114168357
  CT2    OM  1  0.320723538531  0.144938011577
  CT2   OST  1  0.320010819556  0.169954883425
  CT2    FE  1  0.227179173126  0.000000000000
  CT2  ON2B  1  0.326959829558  0.163176000000
  CT2    SP  1  0.365268474438  0.280671252536
  CT2   HNP  1  0.290272620344  0.072469005789
  CT2  HNE1  1  0.280633096214  0.073666921749
  CT2  HNE2  1  0.281523994932  0.067464972838
  CT2  CN3D  1  0.338541512893  0.125520000000
  CT2  CNE1  1  0.355468588538  0.109105371453
  CT2  CNE2  1  0.354577689820  0.105847757841
  CT2   CNA  1  0.346773417049  0.110698234855
  CT2  CNA2  1  0.338541512893  0.110698234855
  CT2   CNG  1  0.347450500075  0.138767581228
  CT2  NN1C  1  0.334087019303  0.187114168357
  CT2  NN2C  1  0.334087019303  0.187114168357
  CT2  NN3I  1  0.334087019303  0.187114168357
  CT2   NNG  1  0.334087019303  0.187114168357
  CT2   FNA  1  0.320723538531  0.144938011577
  CT2  ON2M  1  0.316269044940  0.132309697301
  CT2   CN6  1  0.338541512893  0.041840000000
  CT2  CN7E  1  0.338541512893  0.041840000000
  CT2  CT2P  1  0.338541512893  0.041840000000
  CT2  CTD1  1  0.338541512893  0.041840000000
  CT2  CPD1  1  0.338541512893  0.041840000000
  CT2  CC1A  1  0.355468588538  0.109105371453
  CT2  CC1B  1  0.355468588538  0.109105371453
  CT2   CC2  1  0.354577689820  0.105847757841
  CT2   NS1  1  0.334087019303  0.187114168357
  CT2   NS2  1  0.334087019303  0.187114168357
  CT2 SEGD1  1  0.363041227642  0.330244580395
  CT2  HSIO  1  0.189271432669  0.089736802707
  CT2  HSIA  1  0.286869387241  0.062058748940
  CT2   HAL  1  0.286869387241  0.062058748940
  CT2  ALSI  1  0.365268474438  0.337324864189
  CT2    SI  1  0.365268474438  0.324091246411
  CT2  SIH3  1  0.365268474438  0.324091246411
  CT2  OSIH  1  0.326959829558  0.163176000000
  CT2  OSIE  1  0.326959829558  0.163176000000
  CT2  OSIA  1  0.326959829558  0.163176000000
  CT2   OAL  1  0.326959829558  0.163176000000
  CT2    HT  1  0.189271432669  0.089736802707
  CT2    OT  1  0.326799467788  0.163176000000
  CT2   DUM  1  0.169270756447  0.000000000000
  CT2   NHL  1  0.307360057758  0.187114168357
  CT2  CTO1  1  0.338541512893  0.041840000000
  CT2  CEL3  1  0.355468588538  0.109105371453
  CT2  CTO2  1  0.338541512893  0.041840000000
  CT2  HN3B  1  0.249451641079  0.089736802707
  CT2  CN1A  1  0.347450500075  0.110698234855
  CT2  CN3A  1  0.329632525712  0.177512086349
  CT2  CN3B  1  0.329632525712  0.177512086349
  CT2  CN3C  1  0.329632525712  0.177512086349
  CT2    P3  1  0.360813980847  0.320014464673
  CT2    P4  1  0.360813980847  0.320014464673
  CT2    AG  1  0.300901042052  0.893457908130
  CT2    AL  1  0.299564693975  0.838889391517
  CT2    AU  1  0.300722862308  0.962320000000
  CT2    CU  1  0.285800308779  0.908997471504
  CT2    NI  1  0.282949432881  0.994525446633
  CT2    PB  1  0.328073452955  0.716185437439
  CT2    PD  1  0.294842930769  1.037598257516
  CT2    PT  1  0.296001099102  1.168527606863
  CT2    C3  1  0.371950214824  0.059170695450
 CT2A     C  1  0.347450500075  0.138767581228
 CT2A    CA  1  0.346773417049  0.110698234855
 CT2A    CC  1  0.347450500075  0.110698234855
 CT2A    CD  1  0.347450500075  0.110698234855
 CT2A   CE1  1  0.355468588538  0.109105371453
 CT2A   CE2  1  0.354577689820  0.105847757841
 CT2A   CP1  1  0.338541512893  0.041840000000
 CT2A   CP2  1  0.338541512893  0.041840000000
 CT2A   CP3  1  0.338541512893  0.041840000000
 CT2A  CPH1  1  0.329632525712  0.093557084179
 CT2A  CPH2  1  0.329632525712  0.093557084179
 CT2A    CS  1  0.365268474438  0.138767581228
 CT2A   CPT  1  0.334977918021  0.131646486622
 CT2A    CY  1  0.346559601357  0.113045454929
 CT2A   CAI  1  0.346559601357  0.113045454929
 CT2A    CT  1  0.338541512893  0.041840000000
 CT2A   CT1  1  0.338541512893  0.041840000000
 CT2A   CT2  1  0.338541512893  0.041840000000
 CT2A  CT2A  1  0.338541512893  0.041840000000
 CT2A   CT3  1  0.338541512893  0.041840000000
 CT2A     H  1  0.189271432669  0.089736802707
 CT2A    HA  1  0.286869387241  0.062058748940
 CT2A   HB1  1  0.286869387241  0.062058748940
 CT2A   HB2  1  0.288651184677  0.070011711020
 CT2A   HE1  1  0.280633096214  0.073666921749
 CT2A   HE2  1  0.281523994932  0.067464972838
 CT2A    HC  1  0.189271432669  0.089736802707
 CT2A    HP  1  0.290272620344  0.072469005789
 CT2A   HR1  1  0.249451641079  0.089736802707
 CT2A   HR2  1  0.231633666716  0.089736802707
 CT2A   HR3  1  0.300054688270  0.036952087465
 CT2A    HS  1  0.209361198763  0.132309697301
 CT2A   HA1  1  0.288651184677  0.088756043175
 CT2A   HA2  1  0.288651184677  0.077149148019
 CT2A   HA3  1  0.288651184677  0.064818249282
 CT2A     N  1  0.334087019303  0.004184000000
 CT2A   NC2  1  0.334087019303  0.187114168357
 CT2A   NH1  1  0.307360057758  0.187114168357
 CT2A   NH2  1  0.334087019303  0.187114168357
 CT2A   NH3  1  0.334087019303  0.187114168357
 CT2A    NP  1  0.334087019303  0.187114168357
 CT2A   NR1  1  0.334087019303  0.187114168357
 CT2A   NR2  1  0.334087019303  0.187114168357
 CT2A   NR3  1  0.334087019303  0.187114168357
 CT2A    NY  1  0.334087019303  0.187114168357
 CT2A     O  1  0.293996576986  0.144938011577
 CT2A    OB  1  0.293996576986  0.144938011577
 CT2A    OC  1  0.320723538531  0.144938011577
 CT2A   OH1  1  0.326959829558  0.163176000000
 CT2A    OS  1  0.326959829558  0.163176000000
 CT2A     S  1  0.347450500075  0.280671252536
 CT2A    SM  1  0.345223253279  0.257919081884
 CT2A    SS  1  0.365268474438  0.286840588481
 CT2A    HT  1  0.189271432669  0.089736802707
 CT2A    OT  1  0.326799467788  0.163176000000
 CT2A    OX  1  0.320723538531  0.144938011577
 CT2A    HX  1  0.189271432669  0.089736802707
 CT2A   LIT  1  0.284864865125  0.020196198771
 CT2A   SOD  1  0.294954293108  0.090610410351
 CT2A    MG  1  0.274842254546  0.051243325419
 CT2A   POT  1  0.326403017859  0.123410269913
 CT2A   CAL  1  0.291056611216  0.144938011577
 CT2A   RUB  1  0.338541512893  0.162045623205
 CT2A   CES  1  0.356359487256  0.182376331798
 CT2A   BAR  1  0.337650614175  0.162045623205
 CT2A    ZN  1  0.266378716724  0.209200000000
 CT2A   CAD  1  0.290165712498  0.144938011577
 CT2A   CLA  1  0.371504765465  0.162045623205
 CT2A  HGA1  1  0.288651184677  0.088756043175
 CT2A  HGA2  1  0.288651184677  0.078275472531
 CT2A  HGA3  1  0.288651184677  0.064818249282
 CT2A  HGA4  1  0.280633096214  0.073666921749
 CT2A  HGA5  1  0.281523994932  0.067464972838
 CT2A  HGA6  1  0.286869387241  0.070011711020
 CT2A  HGA7  1  0.285087589805  0.072469005789
 CT2A HGAAM0  1  0.283305792369  0.070011711020
 CT2A HGAAM1  1  0.283305792369  0.070011711020
 CT2A HGAAM2  1  0.281523994932  0.083680000000
 CT2A  HGP1  1  0.189271432669  0.089736802707
 CT2A  HGP2  1  0.189271432669  0.089736802707
 CT2A  HGP3  1  0.209361198763  0.132309697301
 CT2A  HGP4  1  0.189271432669  0.089736802707
 CT2A  HGP5  1  0.231633666716  0.089736802707
 CT2A HGPAM1  1  0.247224394284  0.039692909190
 CT2A HGPAM2  1  0.247224394284  0.041840000000
 CT2A HGPAM3  1  0.246778944925  0.045833423612
 CT2A HGR51  1  0.290272620344  0.072469005789
 CT2A HGR52  1  0.249451641079  0.089736802707
 CT2A HGR53  1  0.231633666716  0.089736802707
 CT2A HGR61  1  0.290272620344  0.072469005789
 CT2A HGR62  1  0.267269615442  0.089736802707
 CT2A HGR63  1  0.249451641079  0.089736802707
 CT2A HGR71  1  0.290272620344  0.072469005789
 CT2A CG1T1  1  0.333196120584  0.170981810495
 CT2A CG1T2  1  0.346782326036  0.134409982486
 CT2A CG1N1  1  0.335868816739  0.177512086349
 CT2A CG2D1  1  0.355468588538  0.109105371453
 CT2A CG2D2  1  0.354577689820  0.105847757841
 CT2A CG2D1O  1  0.355468588538  0.109105371453
 CT2A CG2D2O  1  0.355468588538  0.109105371453
 CT2A CG2DC1  1  0.355468588538  0.109105371453
 CT2A CG2DC2  1  0.355468588538  0.109105371453
 CT2A CG2DC3  1  0.354577689820  0.105847757841
 CT2A CG2N1  1  0.347450500075  0.138767581228
 CT2A CG2N2  1  0.347450500075  0.138767581228
 CT2A CG2O1  1  0.347450500075  0.138767581228
 CT2A CG2O2  1  0.320723538531  0.130979917850
 CT2A CG2O3  1  0.347450500075  0.110698234855
 CT2A CG2O4  1  0.329632525712  0.102486650838
 CT2A CG2O5  1  0.347450500075  0.125520000000
 CT2A CG2O6  1  0.347450500075  0.110698234855
 CT2A CG2O7  1  0.308518226092  0.100764063435
 CT2A CG2R51  1  0.356359487256  0.093557084179
 CT2A CG2R52  1  0.365268474438  0.059170695450
 CT2A CG2R53  1  0.365268474438  0.059170695450
 CT2A CG2R57  1  0.356359487256  0.093557084179
 CT2A CG25C1  1  0.355468588538  0.109105371453
 CT2A CG25C2  1  0.355468588538  0.109105371453
 CT2A CG251O  1  0.355468588538  0.109105371453
 CT2A CG252O  1  0.355468588538  0.109105371453
 CT2A CG2R61  1  0.346773417049  0.110698234855
 CT2A CG2R62  1  0.338541512893  0.125520000000
 CT2A CG2R63  1  0.338541512893  0.132309697301
 CT2A CG2R64  1  0.356359487256  0.083680000000
 CT2A CG2R66  1  0.338541512893  0.110698234855
 CT2A CG2R67  1  0.346773417049  0.110698234855
 CT2A CG2RC0  1  0.334977918021  0.131646486622
 CT2A CG2R71  1  0.346987232741  0.108300154755
 CT2A CG2RC7  1  0.334977918021  0.131646486622
 CT2A CG301  1  0.338541512893  0.041840000000
 CT2A CG302  1  0.374177461619  0.059170695450
 CT2A CG311  1  0.338541512893  0.041840000000
 CT2A CG312  1  0.351904993665  0.085746484010
 CT2A CG314  1  0.338541512893  0.041840000000
 CT2A CG321  1  0.338541512893  0.041840000000
 CT2A CG322  1  0.338541512893  0.102486650838
 CT2A CG323  1  0.365268474438  0.138767581228
 CT2A CG324  1  0.338541512893  0.041840000000
 CT2A CG331  1  0.338541512893  0.041840000000
 CT2A CG334  1  0.338541512893  0.041840000000
 CT2A CG3C50  1  0.338541512893  0.041840000000
 CT2A CG3C51  1  0.338541512893  0.041840000000
 CT2A CG3C52  1  0.338541512893  0.041840000000
 CT2A CG3C53  1  0.338541512893  0.041840000000
 CT2A CG3C54  1  0.338541512893  0.041840000000
 CT2A CG3C31  1  0.338541512893  0.041840000000
 CT2A CG3C41  1  0.338541512893  0.041840000000
 CT2A CG3RC1  1  0.338541512893  0.041840000000
 CT2A CG3AM0  1  0.344777803920  0.110698234855
 CT2A CG3AM1  1  0.345668702638  0.116852760686
 CT2A CG3AM2  1  0.346559601357  0.118341390899
 CT2A NG1T1  1  0.328741626994  0.177512086349
 CT2A NG2D1  1  0.334087019303  0.187114168357
 CT2A NG2S0  1  0.334087019303  0.004184000000
 CT2A NG2S1  1  0.307360057758  0.187114168357
 CT2A NG2S2  1  0.334087019303  0.187114168357
 CT2A NG2S3  1  0.334087019303  0.187114168357
 CT2A NG2O1  1  0.334087019303  0.187114168357
 CT2A NG2P1  1  0.334087019303  0.187114168357
 CT2A NG2R43  1  0.334087019303  0.187114168357
 CT2A NG2R50  1  0.334087019303  0.187114168357
 CT2A NG2R51  1  0.334087019303  0.187114168357
 CT2A NG2R52  1  0.334087019303  0.187114168357
 CT2A NG2R53  1  0.334087019303  0.187114168357
 CT2A NG2R57  1  0.334087019303  0.187114168357
 CT2A NG2R60  1  0.337650614175  0.102486650838
 CT2A NG2R61  1  0.334087019303  0.187114168357
 CT2A NG2R62  1  0.352795892384  0.093557084179
 CT2A NG2R67  1  0.334087019303  0.187114168357
 CT2A NG2RC0  1  0.334087019303  0.187114168357
 CT2A NG301  1  0.347450500075  0.078275472531
 CT2A NG311  1  0.347450500075  0.088756043175
 CT2A NG321  1  0.346559601357  0.102486650838
 CT2A NG331  1  0.345668702638  0.110698234855
 CT2A NG3C51  1  0.334087019303  0.187114168357
 CT2A NG3N1  1  0.351904993665  0.102486650838
 CT2A NG3P0  1  0.334087019303  0.187114168357
 CT2A NG3P1  1  0.334087019303  0.187114168357
 CT2A NG3P2  1  0.334087019303  0.187114168357
 CT2A NG3P3  1  0.334087019303  0.187114168357
 CT2A OG2D1  1  0.293996576986  0.144938011577
 CT2A OG2D2  1  0.320723538531  0.144938011577
 CT2A OG2D3  1  0.293996576986  0.144938011577
 CT2A OG2D4  1  0.320723538531  0.144938011577
 CT2A OG2D5  1  0.320010819556  0.169954883425
 CT2A OG2N1  1  0.320723538531  0.144938011577
 CT2A OG2P1  1  0.320723538531  0.144938011577
 CT2A OG2R50  1  0.320723538531  0.144938011577
 CT2A OG3R60  1  0.316269044940  0.132309697301
 CT2A OG301  1  0.316269044940  0.132309697301
 CT2A OG302  1  0.316269044940  0.132309697301
 CT2A OG303  1  0.316269044940  0.132309697301
 CT2A OG304  1  0.316269044940  0.132309697301
 CT2A OG311  1  0.326514380198  0.183381431383
 CT2A OG312  1  0.325178032121  0.144938011577
 CT2A OG3C31  1  0.316269044940  0.132309697301
 CT2A OG3C51  1  0.316269044940  0.132309697301
 CT2A OG3C61  1  0.316269044940  0.132309697301
 CT2A SG2D1  1  0.351904993665  0.314496560236
 CT2A SG2R50  1  0.347450500075  0.280671252536
 CT2A SG311  1  0.347450500075  0.280671252536
 CT2A SG301  1  0.345223253279  0.257919081884
 CT2A SG302  1  0.365268474438  0.286840588481
 CT2A SG3O1  1  0.356359487256  0.286840588481
 CT2A SG3O2  1  0.347450500075  0.247528778125
 CT2A SG3O3  1  0.347450500075  0.247528778125
 CT2A  FGA1  1  0.314487247504  0.153729976257
 CT2A  FGA2  1  0.314487247504  0.135577095411
 CT2A  FGA3  1  0.311814551349  0.130309939452
 CT2A  FGP1  1  0.311814551349  0.130309939452
 CT2A  FGR1  1  0.320723538531  0.144938011577
 CT2A CLGA1  1  0.339432411611  0.245040988571
 CT2A CLGA3  1  0.339432411611  0.232955260941
 CT2A BRGA1  1  0.344777803920  0.289876023155
 CT2A BRGA2  1  0.351904993665  0.304599797767
 CT2A BRGA3  1  0.347450500075  0.307459952514
 CT2A   PG0  1  0.360813980847  0.320014464673
 CT2A   PG1  1  0.360813980847  0.320014464673
 CT2A   PG2  1  0.360813980847  0.320014464673
 CT2A  ALG1  1  0.347450500075  0.337324864189
 CT2A   LPH  1  0.169270756447  0.000000000000
 CT2A CLGR1  1  0.334977918021  0.200657590935
 CT2A BRGR1  1  0.345668702638  0.236682781799
 CT2A  IGR1  1  0.368832069310  0.301712530731
 CT2A SG2P1  1  0.355798221064  0.332305491450
 CT2A OG2S1  1  0.318906105146  0.157831660601
 CT2A SG2P2  1  0.352314807076  0.329421919951
 CT2A CC301  1  0.338541512893  0.041840000000
 CT2A CC3062  1  0.338541512893  0.041840000000
 CT2A CC311  1  0.338541512893  0.041840000000
 CT2A CC3161  1  0.338541512893  0.041840000000
 CT2A CC3162  1  0.338541512893  0.041840000000
 CT2A CC3163  1  0.338541512893  0.041840000000
 CT2A CC321  1  0.338541512893  0.041840000000
 CT2A CC3261  1  0.338541512893  0.041840000000
 CT2A CC3263  1  0.338541512893  0.041840000000
 CT2A CC331  1  0.338541512893  0.041840000000
 CT2A CC2O1  1  0.347450500075  0.138767581228
 CT2A CC2O2  1  0.347450500075  0.110698234855
 CT2A CC2O3  1  0.347450500075  0.125520000000
 CT2A CC2O4  1  0.329632525712  0.102486650838
 CT2A CC2O5  1  0.320723538531  0.130979917850
 CT2A OC2D1  1  0.293996576986  0.144938011577
 CT2A OC2D2  1  0.320723538531  0.144938011577
 CT2A OC2D3  1  0.293996576986  0.144938011577
 CT2A OC2D4  1  0.293996576986  0.144938011577
 CT2A OC3C61  1  0.316269044940  0.132309697301
 CT2A OC311  1  0.326514380198  0.183381431383
 CT2A NC2D1  1  0.307360057758  0.187114168357
 CT2A  HCP1  1  0.189271432669  0.089736802707
 CT2A  HCA1  1  0.288651184677  0.088756043175
 CT2A  HCA2  1  0.288651184677  0.078275472531
 CT2A  HCA3  1  0.288651184677  0.064818249282
 CT2A CC312  1  0.338541512893  0.041840000000
 CT2A CC322  1  0.338541512893  0.041840000000
 CT2A  HCR1  1  0.240542653898  0.089736802707
 CT2A HCA3M  1  0.288651184677  0.064818249282
 CT2A CC321C  1  0.338541512893  0.041840000000
 CT2A CC321D  1  0.338541512893  0.041840000000
 CT2A CC311C  1  0.338541512893  0.041840000000
 CT2A CC311D  1  0.338541512893  0.041840000000
 CT2A OC301  1  0.316269044940  0.132309697301
 CT2A OC302  1  0.316269044940  0.132309697301
 CT2A HCP1M  1  0.189271432669  0.089736802707
 CT2A OC311M  1  0.326514380198  0.183381431383
 CT2A OC3C5M  1  0.316269044940  0.132309697301
 CT2A CC322C  1  0.338541512893  0.041840000000
 CT2A HCA2C2  1  0.285087589805  0.078275472531
 CT2A CC312C  1  0.338541512893  0.041840000000
 CT2A HCA1C2  1  0.288651184677  0.088756043175
 CT2A OC3C51  1  0.316269044940  0.132309697301
 CT2A CC3152  1  0.338541512893  0.041840000000
 CT2A CC3051  1  0.338541512893  0.041840000000
 CT2A CC3251  1  0.338541512893  0.041840000000
 CT2A CC3151  1  0.338541512893  0.041840000000
 CT2A CC3153  1  0.338541512893  0.041840000000
 CT2A OC2DP  1  0.320723538531  0.144938011577
 CT2A OC312  1  0.326959829558  0.163176000000
 CT2A OC30P  1  0.326959829558  0.163176000000
 CT2A    PC  1  0.360813980847  0.320014464673
 CT2A    SC  1  0.356359487256  0.286840588481
 CT2A CC312D  1  0.338541512893  0.041840000000
 CT2A OC303  1  0.316269044940  0.132309697301
 CT2A NC311  1  0.347450500075  0.088756043175
 CT2A   HN1  1  0.189271432669  0.089736802707
 CT2A   HN2  1  0.189271432669  0.089736802707
 CT2A   HN3  1  0.267269615442  0.089736802707
 CT2A   HN4  1  0.189271432669  0.089736802707
 CT2A   HN5  1  0.189271432669  0.089736802707
 CT2A   HN6  1  0.286869387241  0.062058748940
 CT2A   HN7  1  0.286869387241  0.062058748940
 CT2A   HN8  1  0.288651184677  0.070011711020
 CT2A   HN9  1  0.288651184677  0.064818249282
 CT2A   NN1  1  0.334087019303  0.187114168357
 CT2A   NN2  1  0.334087019303  0.187114168357
 CT2A  NN2B  1  0.334087019303  0.187114168357
 CT2A  NN2G  1  0.334087019303  0.187114168357
 CT2A  NN2U  1  0.334087019303  0.187114168357
 CT2A   NN3  1  0.334087019303  0.187114168357
 CT2A  NN3A  1  0.334087019303  0.187114168357
 CT2A  NN3G  1  0.334087019303  0.187114168357
 CT2A   NN4  1  0.334087019303  0.187114168357
 CT2A   NN6  1  0.334087019303  0.187114168357
 CT2A   ON1  1  0.320723538531  0.144938011577
 CT2A  ON1C  1  0.320723538531  0.144938011577
 CT2A   ON2  1  0.326959829558  0.163176000000
 CT2A   ON3  1  0.320723538531  0.144938011577
 CT2A   ON4  1  0.326959829558  0.163176000000
 CT2A   ON5  1  0.326959829558  0.163176000000
 CT2A   ON6  1  0.326959829558  0.163176000000
 CT2A  ON6B  1  0.326959829558  0.163176000000
 CT2A   CN1  1  0.338541512893  0.132309697301
 CT2A  CN1T  1  0.338541512893  0.132309697301
 CT2A   CN2  1  0.338541512893  0.132309697301
 CT2A   CN3  1  0.338541512893  0.125520000000
 CT2A  CN3T  1  0.338541512893  0.125520000000
 CT2A   CN4  1  0.338541512893  0.114583559030
 CT2A   CN5  1  0.338541512893  0.114583559030
 CT2A  CN5G  1  0.338541512893  0.114583559030
 CT2A   CN7  1  0.338541512893  0.041840000000
 CT2A  CN7B  1  0.338541512893  0.041840000000
 CT2A   CN8  1  0.338541512893  0.041840000000
 CT2A  CN8B  1  0.338541512893  0.041840000000
 CT2A   CN9  1  0.338541512893  0.041840000000
 CT2A     P  1  0.360813980847  0.320014464673
 CT2A    P2  1  0.360813980847  0.320014464673
 CT2A   HOL  1  0.189271432669  0.089736802707
 CT2A  HAL1  1  0.286869387241  0.062058748940
 CT2A  HAL2  1  0.288651184677  0.070011711020
 CT2A  HAL3  1  0.288651184677  0.064818249282
 CT2A   HBL  1  0.286869387241  0.062058748940
 CT2A   HCL  1  0.189271432669  0.089736802707
 CT2A    HL  1  0.231633666716  0.089736802707
 CT2A  HEL1  1  0.280633096214  0.073666921749
 CT2A  HEL2  1  0.281523994932  0.067464972838
 CT2A    CL  1  0.347450500075  0.110698234855
 CT2A   CCL  1  0.347450500075  0.110698234855
 CT2A  CTL1  1  0.338541512893  0.041840000000
 CT2A  CTL2  1  0.338541512893  0.041840000000
 CT2A  CTL3  1  0.338541512893  0.041840000000
 CT2A  CTL5  1  0.338541512893  0.041840000000
 CT2A  CEL1  1  0.355468588538  0.109105371453
 CT2A  CEL2  1  0.354577689820  0.105847757841
 CT2A  CRL1  1  0.338541512893  0.041840000000
 CT2A  CRL2  1  0.338541512893  0.041840000000
 CT2A   OBL  1  0.293996576986  0.144938011577
 CT2A   OCL  1  0.320723538531  0.144938011577
 CT2A   O2L  1  0.320723538531  0.144938011577
 CT2A   OHL  1  0.326959829558  0.163176000000
 CT2A   OSL  1  0.316269044940  0.132309697301
 CT2A  OSLP  1  0.316269044940  0.132309697301
 CT2A  NH3L  1  0.334087019303  0.187114168357
 CT2A   NTL  1  0.334087019303  0.187114168357
 CT2A    SL  1  0.356359487256  0.286840588481
 CT2A    PL  1  0.360813980847  0.320014464673
 CT2A HCA1A  1  0.288651184677  0.088756043175
 CT2A HCA2A  1  0.288651184677  0.078275472531
 CT2A HCA3A  1  0.288651184677  0.064818249282
 CT2A CC30A  1  0.338541512893  0.041840000000
 CT2A CC31A  1  0.338541512893  0.041840000000
 CT2A CC32A  1  0.338541512893  0.041840000000
 CT2A CC33A  1  0.338541512893  0.041840000000
 CT2A CC326A  1  0.338541512893  0.041840000000
 CT2A HCA25A  1  0.285087589805  0.078275472531
 CT2A CC325A  1  0.338541512893  0.041840000000
 CT2A CC325B  1  0.338541512893  0.041840000000
 CT2A OC305A  1  0.316269044940  0.132309697301
 CT2A OC30A  1  0.316269044940  0.132309697301
 CT2A   CPA  1  0.329632525712  0.125520000000
 CT2A   CPB  1  0.329632525712  0.125520000000
 CT2A   CPM  1  0.329632525712  0.125520000000
 CT2A    CM  1  0.356359487256  0.138767581228
 CT2A   CST  1  0.308518226092  0.100764063435
 CT2A   NPH  1  0.334087019303  0.187114168357
 CT2A    OM  1  0.320723538531  0.144938011577
 CT2A   OST  1  0.320010819556  0.169954883425
 CT2A    FE  1  0.227179173126  0.000000000000
 CT2A  ON2B  1  0.326959829558  0.163176000000
 CT2A    SP  1  0.365268474438  0.280671252536
 CT2A   HNP  1  0.290272620344  0.072469005789
 CT2A  HNE1  1  0.280633096214  0.073666921749
 CT2A  HNE2  1  0.281523994932  0.067464972838
 CT2A  CN3D  1  0.338541512893  0.125520000000
 CT2A  CNE1  1  0.355468588538  0.109105371453
 CT2A  CNE2  1  0.354577689820  0.105847757841
 CT2A   CNA  1  0.346773417049  0.110698234855
 CT2A  CNA2  1  0.338541512893  0.110698234855
 CT2A   CNG  1  0.347450500075  0.138767581228
 CT2A  NN1C  1  0.334087019303  0.187114168357
 CT2A  NN2C  1  0.334087019303  0.187114168357
 CT2A  NN3I  1  0.334087019303  0.187114168357
 CT2A   NNG  1  0.334087019303  0.187114168357
 CT2A   FNA  1  0.320723538531  0.144938011577
 CT2A  ON2M  1  0.316269044940  0.132309697301
 CT2A   CN6  1  0.338541512893  0.041840000000
 CT2A  CN7E  1  0.338541512893  0.041840000000
 CT2A  CT2P  1  0.338541512893  0.041840000000
 CT2A  CTD1  1  0.338541512893  0.041840000000
 CT2A  CPD1  1  0.338541512893  0.041840000000
 CT2A  CC1A  1  0.355468588538  0.109105371453
 CT2A  CC1B  1  0.355468588538  0.109105371453
 CT2A   CC2  1  0.354577689820  0.105847757841
 CT2A   NS1  1  0.334087019303  0.187114168357
 CT2A   NS2  1  0.334087019303  0.187114168357
 CT2A SEGD1  1  0.363041227642  0.330244580395
 CT2A  HSIO  1  0.189271432669  0.089736802707
 CT2A  HSIA  1  0.286869387241  0.062058748940
 CT2A   HAL  1  0.286869387241  0.062058748940
 CT2A  ALSI  1  0.365268474438  0.337324864189
 CT2A    SI  1  0.365268474438  0.324091246411
 CT2A  SIH3  1  0.365268474438  0.324091246411
 CT2A  OSIH  1  0.326959829558  0.163176000000
 CT2A  OSIE  1  0.326959829558  0.163176000000
 CT2A  OSIA  1  0.326959829558  0.163176000000
 CT2A   OAL  1  0.326959829558  0.163176000000
 CT2A    HT  1  0.189271432669  0.089736802707
 CT2A    OT  1  0.326799467788  0.163176000000
 CT2A   DUM  1  0.169270756447  0.000000000000
 CT2A   NHL  1  0.307360057758  0.187114168357
 CT2A  CTO1  1  0.338541512893  0.041840000000
 CT2A  CEL3  1  0.355468588538  0.109105371453
 CT2A  CTO2  1  0.338541512893  0.041840000000
 CT2A  HN3B  1  0.249451641079  0.089736802707
 CT2A  CN1A  1  0.347450500075  0.110698234855
 CT2A  CN3A  1  0.329632525712  0.177512086349
 CT2A  CN3B  1  0.329632525712  0.177512086349
 CT2A  CN3C  1  0.329632525712  0.177512086349
 CT2A    P3  1  0.360813980847  0.320014464673
 CT2A    P4  1  0.360813980847  0.320014464673
 CT2A    AG  1  0.300901042052  0.893457908130
 CT2A    AL  1  0.299564693975  0.838889391517
 CT2A    AU  1  0.300722862308  0.962320000000
 CT2A    CU  1  0.285800308779  0.908997471504
 CT2A    NI  1  0.282949432881  0.994525446633
 CT2A    PB  1  0.328073452955  0.716185437439
 CT2A    PD  1  0.294842930769  1.037598257516
 CT2A    PT  1  0.296001099102  1.168527606863
 CT2A    C3  1  0.371950214824  0.059170695450
  CT3     C  1  0.347450500075  0.138767581228
  CT3    CA  1  0.346773417049  0.110698234855
  CT3    CC  1  0.347450500075  0.110698234855
  CT3    CD  1  0.347450500075  0.110698234855
  CT3   CE1  1  0.355468588538  0.109105371453
  CT3   CE2  1  0.354577689820  0.105847757841
  CT3   CP1  1  0.338541512893  0.041840000000
  CT3   CP2  1  0.338541512893  0.041840000000
  CT3   CP3  1  0.338541512893  0.041840000000
  CT3  CPH1  1  0.329632525712  0.093557084179
  CT3  CPH2  1  0.329632525712  0.093557084179
  CT3    CS  1  0.365268474438  0.138767581228
  CT3   CPT  1  0.334977918021  0.131646486622
  CT3    CY  1  0.346559601357  0.113045454929
  CT3   CAI  1  0.346559601357  0.113045454929
  CT3    CT  1  0.338541512893  0.041840000000
  CT3   CT1  1  0.338541512893  0.041840000000
  CT3   CT2  1  0.338541512893  0.041840000000
  CT3  CT2A  1  0.338541512893  0.041840000000
  CT3   CT3  1  0.338541512893  0.041840000000
  CT3     H  1  0.189271432669  0.089736802707
  CT3    HA  1  0.286869387241  0.062058748940
  CT3   HB1  1  0.286869387241  0.062058748940
  CT3   HB2  1  0.288651184677  0.070011711020
  CT3   HE1  1  0.280633096214  0.073666921749
  CT3   HE2  1  0.281523994932  0.067464972838
  CT3    HC  1  0.189271432669  0.089736802707
  CT3    HP  1  0.290272620344  0.072469005789
  CT3   HR1  1  0.249451641079  0.089736802707
  CT3   HR2  1  0.231633666716  0.089736802707
  CT3   HR3  1  0.300054688270  0.036952087465
  CT3    HS  1  0.209361198763  0.132309697301
  CT3   HA1  1  0.288651184677  0.088756043175
  CT3   HA2  1  0.288651184677  0.077149148019
  CT3   HA3  1  0.288651184677  0.064818249282
  CT3     N  1  0.334087019303  0.004184000000
  CT3   NC2  1  0.334087019303  0.187114168357
  CT3   NH1  1  0.307360057758  0.187114168357
  CT3   NH2  1  0.334087019303  0.187114168357
  CT3   NH3  1  0.334087019303  0.187114168357
  CT3    NP  1  0.334087019303  0.187114168357
  CT3   NR1  1  0.334087019303  0.187114168357
  CT3   NR2  1  0.334087019303  0.187114168357
  CT3   NR3  1  0.334087019303  0.187114168357
  CT3    NY  1  0.334087019303  0.187114168357
  CT3     O  1  0.293996576986  0.144938011577
  CT3    OB  1  0.293996576986  0.144938011577
  CT3    OC  1  0.320723538531  0.144938011577
  CT3   OH1  1  0.326959829558  0.163176000000
  CT3    OS  1  0.326959829558  0.163176000000
  CT3     S  1  0.347450500075  0.280671252536
  CT3    SM  1  0.345223253279  0.257919081884
  CT3    SS  1  0.365268474438  0.286840588481
  CT3    HT  1  0.189271432669  0.089736802707
  CT3    OT  1  0.326799467788  0.163176000000
  CT3    OX  1  0.320723538531  0.144938011577
  CT3    HX  1  0.189271432669  0.089736802707
  CT3   LIT  1  0.284864865125  0.020196198771
  CT3   SOD  1  0.294954293108  0.090610410351
  CT3    MG  1  0.274842254546  0.051243325419
  CT3   POT  1  0.326403017859  0.123410269913
  CT3   CAL  1  0.291056611216  0.144938011577
  CT3   RUB  1  0.338541512893  0.162045623205
  CT3   CES  1  0.356359487256  0.182376331798
  CT3   BAR  1  0.337650614175  0.162045623205
  CT3    ZN  1  0.266378716724  0.209200000000
  CT3   CAD  1  0.290165712498  0.144938011577
  CT3   CLA  1  0.371504765465  0.162045623205
  CT3  HGA1  1  0.288651184677  0.088756043175
  CT3  HGA2  1  0.288651184677  0.078275472531
  CT3  HGA3  1  0.288651184677  0.064818249282
  CT3  HGA4  1  0.280633096214  0.073666921749
  CT3  HGA5  1  0.281523994932  0.067464972838
  CT3  HGA6  1  0.286869387241  0.070011711020
  CT3  HGA7  1  0.285087589805  0.072469005789
  CT3 HGAAM0  1  0.283305792369  0.070011711020
  CT3 HGAAM1  1  0.283305792369  0.070011711020
  CT3 HGAAM2  1  0.281523994932  0.083680000000
  CT3  HGP1  1  0.189271432669  0.089736802707
  CT3  HGP2  1  0.189271432669  0.089736802707
  CT3  HGP3  1  0.209361198763  0.132309697301
  CT3  HGP4  1  0.189271432669  0.089736802707
  CT3  HGP5  1  0.231633666716  0.089736802707
  CT3 HGPAM1  1  0.247224394284  0.039692909190
  CT3 HGPAM2  1  0.247224394284  0.041840000000
  CT3 HGPAM3  1  0.246778944925  0.045833423612
  CT3 HGR51  1  0.290272620344  0.072469005789
  CT3 HGR52  1  0.249451641079  0.089736802707
  CT3 HGR53  1  0.231633666716  0.089736802707
  CT3 HGR61  1  0.290272620344  0.072469005789
  CT3 HGR62  1  0.267269615442  0.089736802707
  CT3 HGR63  1  0.249451641079  0.089736802707
  CT3 HGR71  1  0.290272620344  0.072469005789
  CT3 CG1T1  1  0.333196120584  0.170981810495
  CT3 CG1T2  1  0.346782326036  0.134409982486
  CT3 CG1N1  1  0.335868816739  0.177512086349
  CT3 CG2D1  1  0.355468588538  0.109105371453
  CT3 CG2D2  1  0.354577689820  0.105847757841
  CT3 CG2D1O  1  0.355468588538  0.109105371453
  CT3 CG2D2O  1  0.355468588538  0.109105371453
  CT3 CG2DC1  1  0.355468588538  0.109105371453
  CT3 CG2DC2  1  0.355468588538  0.109105371453
  CT3 CG2DC3  1  0.354577689820  0.105847757841
  CT3 CG2N1  1  0.347450500075  0.138767581228
  CT3 CG2N2  1  0.347450500075  0.138767581228
  CT3 CG2O1  1  0.347450500075  0.138767581228
  CT3 CG2O2  1  0.320723538531  0.130979917850
  CT3 CG2O3  1  0.347450500075  0.110698234855
  CT3 CG2O4  1  0.329632525712  0.102486650838
  CT3 CG2O5  1  0.347450500075  0.125520000000
  CT3 CG2O6  1  0.347450500075  0.110698234855
  CT3 CG2O7  1  0.308518226092  0.100764063435
  CT3 CG2R51  1  0.356359487256  0.093557084179
  CT3 CG2R52  1  0.365268474438  0.059170695450
  CT3 CG2R53  1  0.365268474438  0.059170695450
  CT3 CG2R57  1  0.356359487256  0.093557084179
  CT3 CG25C1  1  0.355468588538  0.109105371453
  CT3 CG25C2  1  0.355468588538  0.109105371453
  CT3 CG251O  1  0.355468588538  0.109105371453
  CT3 CG252O  1  0.355468588538  0.109105371453
  CT3 CG2R61  1  0.346773417049  0.110698234855
  CT3 CG2R62  1  0.338541512893  0.125520000000
  CT3 CG2R63  1  0.338541512893  0.132309697301
  CT3 CG2R64  1  0.356359487256  0.083680000000
  CT3 CG2R66  1  0.338541512893  0.110698234855
  CT3 CG2R67  1  0.346773417049  0.110698234855
  CT3 CG2RC0  1  0.334977918021  0.131646486622
  CT3 CG2R71  1  0.346987232741  0.108300154755
  CT3 CG2RC7  1  0.334977918021  0.131646486622
  CT3 CG301  1  0.338541512893  0.041840000000
  CT3 CG302  1  0.374177461619  0.059170695450
  CT3 CG311  1  0.338541512893  0.041840000000
  CT3 CG312  1  0.351904993665  0.085746484010
  CT3 CG314  1  0.338541512893  0.041840000000
  CT3 CG321  1  0.338541512893  0.041840000000
  CT3 CG322  1  0.338541512893  0.102486650838
  CT3 CG323  1  0.365268474438  0.138767581228
  CT3 CG324  1  0.338541512893  0.041840000000
  CT3 CG331  1  0.338541512893  0.041840000000
  CT3 CG334  1  0.338541512893  0.041840000000
  CT3 CG3C50  1  0.338541512893  0.041840000000
  CT3 CG3C51  1  0.338541512893  0.041840000000
  CT3 CG3C52  1  0.338541512893  0.041840000000
  CT3 CG3C53  1  0.338541512893  0.041840000000
  CT3 CG3C54  1  0.338541512893  0.041840000000
  CT3 CG3C31  1  0.338541512893  0.041840000000
  CT3 CG3C41  1  0.338541512893  0.041840000000
  CT3 CG3RC1  1  0.338541512893  0.041840000000
  CT3 CG3AM0  1  0.344777803920  0.110698234855
  CT3 CG3AM1  1  0.345668702638  0.116852760686
  CT3 CG3AM2  1  0.346559601357  0.118341390899
  CT3 NG1T1  1  0.328741626994  0.177512086349
  CT3 NG2D1  1  0.334087019303  0.187114168357
  CT3 NG2S0  1  0.334087019303  0.004184000000
  CT3 NG2S1  1  0.307360057758  0.187114168357
  CT3 NG2S2  1  0.334087019303  0.187114168357
  CT3 NG2S3  1  0.334087019303  0.187114168357
  CT3 NG2O1  1  0.334087019303  0.187114168357
  CT3 NG2P1  1  0.334087019303  0.187114168357
  CT3 NG2R43  1  0.334087019303  0.187114168357
  CT3 NG2R50  1  0.334087019303  0.187114168357
  CT3 NG2R51  1  0.334087019303  0.187114168357
  CT3 NG2R52  1  0.334087019303  0.187114168357
  CT3 NG2R53  1  0.334087019303  0.187114168357
  CT3 NG2R57  1  0.334087019303  0.187114168357
  CT3 NG2R60  1  0.337650614175  0.102486650838
  CT3 NG2R61  1  0.334087019303  0.187114168357
  CT3 NG2R62  1  0.352795892384  0.093557084179
  CT3 NG2R67  1  0.334087019303  0.187114168357
  CT3 NG2RC0  1  0.334087019303  0.187114168357
  CT3 NG301  1  0.347450500075  0.078275472531
  CT3 NG311  1  0.347450500075  0.088756043175
  CT3 NG321  1  0.346559601357  0.102486650838
  CT3 NG331  1  0.345668702638  0.110698234855
  CT3 NG3C51  1  0.334087019303  0.187114168357
  CT3 NG3N1  1  0.351904993665  0.102486650838
  CT3 NG3P0  1  0.334087019303  0.187114168357
  CT3 NG3P1  1  0.334087019303  0.187114168357
  CT3 NG3P2  1  0.334087019303  0.187114168357
  CT3 NG3P3  1  0.334087019303  0.187114168357
  CT3 OG2D1  1  0.293996576986  0.144938011577
  CT3 OG2D2  1  0.320723538531  0.144938011577
  CT3 OG2D3  1  0.293996576986  0.144938011577
  CT3 OG2D4  1  0.320723538531  0.144938011577
  CT3 OG2D5  1  0.320010819556  0.169954883425
  CT3 OG2N1  1  0.320723538531  0.144938011577
  CT3 OG2P1  1  0.320723538531  0.144938011577
  CT3 OG2R50  1  0.320723538531  0.144938011577
  CT3 OG3R60  1  0.316269044940  0.132309697301
  CT3 OG301  1  0.316269044940  0.132309697301
  CT3 OG302  1  0.316269044940  0.132309697301
  CT3 OG303  1  0.316269044940  0.132309697301
  CT3 OG304  1  0.316269044940  0.132309697301
  CT3 OG311  1  0.326514380198  0.183381431383
  CT3 OG312  1  0.325178032121  0.144938011577
  CT3 OG3C31  1  0.316269044940  0.132309697301
  CT3 OG3C51  1  0.316269044940  0.132309697301
  CT3 OG3C61  1  0.316269044940  0.132309697301
  CT3 SG2D1  1  0.351904993665  0.314496560236
  CT3 SG2R50  1  0.347450500075  0.280671252536
  CT3 SG311  1  0.347450500075  0.280671252536
  CT3 SG301  1  0.345223253279  0.257919081884
  CT3 SG302  1  0.365268474438  0.286840588481
  CT3 SG3O1  1  0.356359487256  0.286840588481
  CT3 SG3O2  1  0.347450500075  0.247528778125
  CT3 SG3O3  1  0.347450500075  0.247528778125
  CT3  FGA1  1  0.314487247504  0.153729976257
  CT3  FGA2  1  0.314487247504  0.135577095411
  CT3  FGA3  1  0.311814551349  0.130309939452
  CT3  FGP1  1  0.311814551349  0.130309939452
  CT3  FGR1  1  0.320723538531  0.144938011577
  CT3 CLGA1  1  0.339432411611  0.245040988571
  CT3 CLGA3  1  0.339432411611  0.232955260941
  CT3 BRGA1  1  0.344777803920  0.289876023155
  CT3 BRGA2  1  0.351904993665  0.304599797767
  CT3 BRGA3  1  0.347450500075  0.307459952514
  CT3   PG0  1  0.360813980847  0.320014464673
  CT3   PG1  1  0.360813980847  0.320014464673
  CT3   PG2  1  0.360813980847  0.320014464673
  CT3  ALG1  1  0.347450500075  0.337324864189
  CT3   LPH  1  0.169270756447  0.000000000000
  CT3 CLGR1  1  0.334977918021  0.200657590935
  CT3 BRGR1  1  0.345668702638  0.236682781799
  CT3  IGR1  1  0.368832069310  0.301712530731
  CT3 SG2P1  1  0.355798221064  0.332305491450
  CT3 OG2S1  1  0.318906105146  0.157831660601
  CT3 SG2P2  1  0.352314807076  0.329421919951
  CT3 CC301  1  0.338541512893  0.041840000000
  CT3 CC3062  1  0.338541512893  0.041840000000
  CT3 CC311  1  0.338541512893  0.041840000000
  CT3 CC3161  1  0.338541512893  0.041840000000
  CT3 CC3162  1  0.338541512893  0.041840000000
  CT3 CC3163  1  0.338541512893  0.041840000000
  CT3 CC321  1  0.338541512893  0.041840000000
  CT3 CC3261  1  0.338541512893  0.041840000000
  CT3 CC3263  1  0.338541512893  0.041840000000
  CT3 CC331  1  0.338541512893  0.041840000000
  CT3 CC2O1  1  0.347450500075  0.138767581228
  CT3 CC2O2  1  0.347450500075  0.110698234855
  CT3 CC2O3  1  0.347450500075  0.125520000000
  CT3 CC2O4  1  0.329632525712  0.102486650838
  CT3 CC2O5  1  0.320723538531  0.130979917850
  CT3 OC2D1  1  0.293996576986  0.144938011577
  CT3 OC2D2  1  0.320723538531  0.144938011577
  CT3 OC2D3  1  0.293996576986  0.144938011577
  CT3 OC2D4  1  0.293996576986  0.144938011577
  CT3 OC3C61  1  0.316269044940  0.132309697301
  CT3 OC311  1  0.326514380198  0.183381431383
  CT3 NC2D1  1  0.307360057758  0.187114168357
  CT3  HCP1  1  0.189271432669  0.089736802707
  CT3  HCA1  1  0.288651184677  0.088756043175
  CT3  HCA2  1  0.288651184677  0.078275472531
  CT3  HCA3  1  0.288651184677  0.064818249282
  CT3 CC312  1  0.338541512893  0.041840000000
  CT3 CC322  1  0.338541512893  0.041840000000
  CT3  HCR1  1  0.240542653898  0.089736802707
  CT3 HCA3M  1  0.288651184677  0.064818249282
  CT3 CC321C  1  0.338541512893  0.041840000000
  CT3 CC321D  1  0.338541512893  0.041840000000
  CT3 CC311C  1  0.338541512893  0.041840000000
  CT3 CC311D  1  0.338541512893  0.041840000000
  CT3 OC301  1  0.316269044940  0.132309697301
  CT3 OC302  1  0.316269044940  0.132309697301
  CT3 HCP1M  1  0.189271432669  0.089736802707
  CT3 OC311M  1  0.326514380198  0.183381431383
  CT3 OC3C5M  1  0.316269044940  0.132309697301
  CT3 CC322C  1  0.338541512893  0.041840000000
  CT3 HCA2C2  1  0.285087589805  0.078275472531
  CT3 CC312C  1  0.338541512893  0.041840000000
  CT3 HCA1C2  1  0.288651184677  0.088756043175
  CT3 OC3C51  1  0.316269044940  0.132309697301
  CT3 CC3152  1  0.338541512893  0.041840000000
  CT3 CC3051  1  0.338541512893  0.041840000000
  CT3 CC3251  1  0.338541512893  0.041840000000
  CT3 CC3151  1  0.338541512893  0.041840000000
  CT3 CC3153  1  0.338541512893  0.041840000000
  CT3 OC2DP  1  0.320723538531  0.144938011577
  CT3 OC312  1  0.326959829558  0.163176000000
  CT3 OC30P  1  0.326959829558  0.163176000000
  CT3    PC  1  0.360813980847  0.320014464673
  CT3    SC  1  0.356359487256  0.286840588481
  CT3 CC312D  1  0.338541512893  0.041840000000
  CT3 OC303  1  0.316269044940  0.132309697301
  CT3 NC311  1  0.347450500075  0.088756043175
  CT3   HN1  1  0.189271432669  0.089736802707
  CT3   HN2  1  0.189271432669  0.089736802707
  CT3   HN3  1  0.267269615442  0.089736802707
  CT3   HN4  1  0.189271432669  0.089736802707
  CT3   HN5  1  0.189271432669  0.089736802707
  CT3   HN6  1  0.286869387241  0.062058748940
  CT3   HN7  1  0.286869387241  0.062058748940
  CT3   HN8  1  0.288651184677  0.070011711020
  CT3   HN9  1  0.288651184677  0.064818249282
  CT3   NN1  1  0.334087019303  0.187114168357
  CT3   NN2  1  0.334087019303  0.187114168357
  CT3  NN2B  1  0.334087019303  0.187114168357
  CT3  NN2G  1  0.334087019303  0.187114168357
  CT3  NN2U  1  0.334087019303  0.187114168357
  CT3   NN3  1  0.334087019303  0.187114168357
  CT3  NN3A  1  0.334087019303  0.187114168357
  CT3  NN3G  1  0.334087019303  0.187114168357
  CT3   NN4  1  0.334087019303  0.187114168357
  CT3   NN6  1  0.334087019303  0.187114168357
  CT3   ON1  1  0.320723538531  0.144938011577
  CT3  ON1C  1  0.320723538531  0.144938011577
  CT3   ON2  1  0.326959829558  0.163176000000
  CT3   ON3  1  0.320723538531  0.144938011577
  CT3   ON4  1  0.326959829558  0.163176000000
  CT3   ON5  1  0.326959829558  0.163176000000
  CT3   ON6  1  0.326959829558  0.163176000000
  CT3  ON6B  1  0.326959829558  0.163176000000
  CT3   CN1  1  0.338541512893  0.132309697301
  CT3  CN1T  1  0.338541512893  0.132309697301
  CT3   CN2  1  0.338541512893  0.132309697301
  CT3   CN3  1  0.338541512893  0.125520000000
  CT3  CN3T  1  0.338541512893  0.125520000000
  CT3   CN4  1  0.338541512893  0.114583559030
  CT3   CN5  1  0.338541512893  0.114583559030
  CT3  CN5G  1  0.338541512893  0.114583559030
  CT3   CN7  1  0.338541512893  0.041840000000
  CT3  CN7B  1  0.338541512893  0.041840000000
  CT3   CN8  1  0.338541512893  0.041840000000
  CT3  CN8B  1  0.338541512893  0.041840000000
  CT3   CN9  1  0.338541512893  0.041840000000
  CT3     P  1  0.360813980847  0.320014464673
  CT3    P2  1  0.360813980847  0.320014464673
  CT3   HOL  1  0.189271432669  0.089736802707
  CT3  HAL1  1  0.286869387241  0.062058748940
  CT3  HAL2  1  0.288651184677  0.070011711020
  CT3  HAL3  1  0.288651184677  0.064818249282
  CT3   HBL  1  0.286869387241  0.062058748940
  CT3   HCL  1  0.189271432669  0.089736802707
  CT3    HL  1  0.231633666716  0.089736802707
  CT3  HEL1  1  0.280633096214  0.073666921749
  CT3  HEL2  1  0.281523994932  0.067464972838
  CT3    CL  1  0.347450500075  0.110698234855
  CT3   CCL  1  0.347450500075  0.110698234855
  CT3  CTL1  1  0.338541512893  0.041840000000
  CT3  CTL2  1  0.338541512893  0.041840000000
  CT3  CTL3  1  0.338541512893  0.041840000000
  CT3  CTL5  1  0.338541512893  0.041840000000
  CT3  CEL1  1  0.355468588538  0.109105371453
  CT3  CEL2  1  0.354577689820  0.105847757841
  CT3  CRL1  1  0.338541512893  0.041840000000
  CT3  CRL2  1  0.338541512893  0.041840000000
  CT3   OBL  1  0.293996576986  0.144938011577
  CT3   OCL  1  0.320723538531  0.144938011577
  CT3   O2L  1  0.320723538531  0.144938011577
  CT3   OHL  1  0.326959829558  0.163176000000
  CT3   OSL  1  0.316269044940  0.132309697301
  CT3  OSLP  1  0.316269044940  0.132309697301
  CT3  NH3L  1  0.334087019303  0.187114168357
  CT3   NTL  1  0.334087019303  0.187114168357
  CT3    SL  1  0.356359487256  0.286840588481
  CT3    PL  1  0.360813980847  0.320014464673
  CT3 HCA1A  1  0.288651184677  0.088756043175
  CT3 HCA2A  1  0.288651184677  0.078275472531
  CT3 HCA3A  1  0.288651184677  0.064818249282
  CT3 CC30A  1  0.338541512893  0.041840000000
  CT3 CC31A  1  0.338541512893  0.041840000000
  CT3 CC32A  1  0.338541512893  0.041840000000
  CT3 CC33A  1  0.338541512893  0.041840000000
  CT3 CC326A  1  0.338541512893  0.041840000000
  CT3 HCA25A  1  0.285087589805  0.078275472531
  CT3 CC325A  1  0.338541512893  0.041840000000
  CT3 CC325B  1  0.338541512893  0.041840000000
  CT3 OC305A  1  0.316269044940  0.132309697301
  CT3 OC30A  1  0.316269044940  0.132309697301
  CT3   CPA  1  0.329632525712  0.125520000000
  CT3   CPB  1  0.329632525712  0.125520000000
  CT3   CPM  1  0.329632525712  0.125520000000
  CT3    CM  1  0.356359487256  0.138767581228
  CT3   CST  1  0.308518226092  0.100764063435
  CT3   NPH  1  0.334087019303  0.187114168357
  CT3    OM  1  0.320723538531  0.144938011577
  CT3   OST  1  0.320010819556  0.169954883425
  CT3    FE  1  0.227179173126  0.000000000000
  CT3  ON2B  1  0.326959829558  0.163176000000
  CT3    SP  1  0.365268474438  0.280671252536
  CT3   HNP  1  0.290272620344  0.072469005789
  CT3  HNE1  1  0.280633096214  0.073666921749
  CT3  HNE2  1  0.281523994932  0.067464972838
  CT3  CN3D  1  0.338541512893  0.125520000000
  CT3  CNE1  1  0.355468588538  0.109105371453
  CT3  CNE2  1  0.354577689820  0.105847757841
  CT3   CNA  1  0.346773417049  0.110698234855
  CT3  CNA2  1  0.338541512893  0.110698234855
  CT3   CNG  1  0.347450500075  0.138767581228
  CT3  NN1C  1  0.334087019303  0.187114168357
  CT3  NN2C  1  0.334087019303  0.187114168357
  CT3  NN3I  1  0.334087019303  0.187114168357
  CT3   NNG  1  0.334087019303  0.187114168357
  CT3   FNA  1  0.320723538531  0.144938011577
  CT3  ON2M  1  0.316269044940  0.132309697301
  CT3   CN6  1  0.338541512893  0.041840000000
  CT3  CN7E  1  0.338541512893  0.041840000000
  CT3  CT2P  1  0.338541512893  0.041840000000
  CT3  CTD1  1  0.338541512893  0.041840000000
  CT3  CPD1  1  0.338541512893  0.041840000000
  CT3  CC1A  1  0.355468588538  0.109105371453
  CT3  CC1B  1  0.355468588538  0.109105371453
  CT3   CC2  1  0.354577689820  0.105847757841
  CT3   NS1  1  0.334087019303  0.187114168357
  CT3   NS2  1  0.334087019303  0.187114168357
  CT3 SEGD1  1  0.363041227642  0.330244580395
  CT3  HSIO  1  0.189271432669  0.089736802707
  CT3  HSIA  1  0.286869387241  0.062058748940
  CT3   HAL  1  0.286869387241  0.062058748940
  CT3  ALSI  1  0.365268474438  0.337324864189
  CT3    SI  1  0.365268474438  0.324091246411
  CT3  SIH3  1  0.365268474438  0.324091246411
  CT3  OSIH  1  0.326959829558  0.163176000000
  CT3  OSIE  1  0.326959829558  0.163176000000
  CT3  OSIA  1  0.326959829558  0.163176000000
  CT3   OAL  1  0.326959829558  0.163176000000
  CT3    HT  1  0.189271432669  0.089736802707
  CT3    OT  1  0.326799467788  0.163176000000
  CT3   DUM  1  0.169270756447  0.000000000000
  CT3   NHL  1  0.307360057758  0.187114168357
  CT3  CTO1  1  0.338541512893  0.041840000000
  CT3  CEL3  1  0.355468588538  0.109105371453
  CT3  CTO2  1  0.338541512893  0.041840000000
  CT3  HN3B  1  0.249451641079  0.089736802707
  CT3  CN1A  1  0.347450500075  0.110698234855
  CT3  CN3A  1  0.329632525712  0.177512086349
  CT3  CN3B  1  0.329632525712  0.177512086349
  CT3  CN3C  1  0.329632525712  0.177512086349
  CT3    P3  1  0.360813980847  0.320014464673
  CT3    P4  1  0.360813980847  0.320014464673
  CT3    AG  1  0.300901042052  0.893457908130
  CT3    AL  1  0.299564693975  0.838889391517
  CT3    AU  1  0.300722862308  0.962320000000
  CT3    CU  1  0.285800308779  0.908997471504
  CT3    NI  1  0.282949432881  0.994525446633
  CT3    PB  1  0.328073452955  0.716185437439
  CT3    PD  1  0.294842930769  1.037598257516
  CT3    PT  1  0.296001099102  1.168527606863
  CT3    C3  1  0.371950214824  0.059170695450
   HP     C  1  0.299181607526  0.240352501131
   HP    CA  1  0.298504524500  0.191734967077
   HP    CC  1  0.299181607526  0.191734967077
   HP    CD  1  0.299181607526  0.191734967077
   HP   CE1  1  0.307199695989  0.188976046736
   HP   CE2  1  0.306308797271  0.183333694448
   HP   CP1  1  0.290272620344  0.072469005789
   HP   CP2  1  0.290272620344  0.072469005789
   HP   CP3  1  0.290272620344  0.072469005789
   HP  CPH1  1  0.281363633163  0.162045623205
   HP  CPH2  1  0.281363633163  0.162045623205
   HP    CS  1  0.316999581889  0.240352501131
   HP   CPT  1  0.286709025472  0.228018403468
   HP    CY  1  0.298290708808  0.195800471501
   HP   CAI  1  0.298290708808  0.195800471501
   HP    CT  1  0.290272620344  0.072469005789
   HP   CT1  1  0.290272620344  0.072469005789
   HP   CT2  1  0.290272620344  0.072469005789
   HP  CT2A  1  0.290272620344  0.072469005789
   HP   CT3  1  0.290272620344  0.072469005789
   HP     H  1  0.141002540120  0.155428701597
   HP    HA  1  0.238600494692  0.107488906218
   HP   HB1  1  0.238600494692  0.107488906218
   HP   HB2  1  0.240382292129  0.121263840612
   HP   HE1  1  0.232364203665  0.127594851307
   HP   HE2  1  0.233255102384  0.116852760686
   HP    HC  1  0.141002540120  0.155428701597
   HP    HP  1  0.242003727796  0.125520000000
   HP   HR1  1  0.201182748530  0.155428701597
   HP   HR2  1  0.183364774168  0.155428701597
   HP   HR3  1  0.251785795721  0.064002892935
   HP    HS  1  0.161092306214  0.229167118060
   HP   HA1  1  0.240382292129  0.153729976257
   HP   HA2  1  0.240382292129  0.133626244129
   HP   HA3  1  0.240382292129  0.112268501014
   HP     N  1  0.285818126754  0.007246900579
   HP   NC2  1  0.285818126754  0.324091246411
   HP   NH1  1  0.259091165210  0.324091246411
   HP   NH2  1  0.285818126754  0.324091246411
   HP   NH3  1  0.285818126754  0.324091246411
   HP    NP  1  0.285818126754  0.324091246411
   HP   NR1  1  0.285818126754  0.324091246411
   HP   NR2  1  0.285818126754  0.324091246411
   HP   NR3  1  0.285818126754  0.324091246411
   HP    NY  1  0.285818126754  0.324091246411
   HP     O  1  0.245727684437  0.251040000000
   HP    OB  1  0.245727684437  0.251040000000
   HP    OC  1  0.272454645982  0.251040000000
   HP   OH1  1  0.278690937009  0.282629122576
   HP    OS  1  0.278690937009  0.282629122576
   HP     S  1  0.299181607526  0.486136869616
   HP    SM  1  0.296954360731  0.446728954065
   HP    SS  1  0.316999581889  0.496822472922
   HP    HT  1  0.141002540120  0.155428701597
   HP    OT  1  0.278530575239  0.282629122576
   HP    OX  1  0.272454645982  0.251040000000
   HP    HX  1  0.141002540120  0.155428701597
   HP   LIT  1  0.236595972577  0.034980842391
   HP   SOD  1  0.246685400559  0.156941834423
   HP    MG  1  0.226573361997  0.088756043175
   HP   POT  1  0.278134125310  0.213752857665
   HP   CAL  1  0.242787718668  0.251040000000
   HP   RUB  1  0.290272620344  0.280671252536
   HP   CES  1  0.308090594707  0.315885072772
   HP   BAR  1  0.289381721626  0.280671252536
   HP    ZN  1  0.218109824175  0.362345028943
   HP   CAD  1  0.241896819949  0.251040000000
   HP   CLA  1  0.323235872916  0.280671252536
   HP  HGA1  1  0.240382292129  0.153729976257
   HP  HGA2  1  0.240382292129  0.135577095411
   HP  HGA3  1  0.240382292129  0.112268501014
   HP  HGA4  1  0.232364203665  0.127594851307
   HP  HGA5  1  0.233255102384  0.116852760686
   HP  HGA6  1  0.238600494692  0.121263840612
   HP  HGA7  1  0.236818697256  0.125520000000
   HP HGAAM0  1  0.235036899820  0.121263840612
   HP HGAAM1  1  0.235036899820  0.121263840612
   HP HGAAM2  1  0.233255102384  0.144938011577
   HP  HGP1  1  0.141002540120  0.155428701597
   HP  HGP2  1  0.141002540120  0.155428701597
   HP  HGP3  1  0.161092306214  0.229167118060
   HP  HGP4  1  0.141002540120  0.155428701597
   HP  HGP5  1  0.183364774168  0.155428701597
   HP HGPAM1  1  0.198955501735  0.068750135418
   HP HGPAM2  1  0.198955501735  0.072469005789
   HP HGPAM3  1  0.198510052376  0.079385818381
   HP HGR51  1  0.242003727796  0.125520000000
   HP HGR52  1  0.201182748530  0.155428701597
   HP HGR53  1  0.183364774168  0.155428701597
   HP HGR61  1  0.242003727796  0.125520000000
   HP HGR62  1  0.219000722893  0.155428701597
   HP HGR63  1  0.201182748530  0.155428701597
   HP HGR71  1  0.242003727796  0.125520000000
   HP CG1T1  1  0.284927228036  0.296149182947
   HP CG1T2  1  0.298513433487  0.232804918711
   HP CG1N1  1  0.287599924190  0.307459952514
   HP CG2D1  1  0.307199695989  0.188976046736
   HP CG2D2  1  0.306308797271  0.183333694448
   HP CG2D1O  1  0.307199695989  0.188976046736
   HP CG2D2O  1  0.307199695989  0.188976046736
   HP CG2DC1  1  0.307199695989  0.188976046736
   HP CG2DC2  1  0.307199695989  0.188976046736
   HP CG2DC3  1  0.306308797271  0.183333694448
   HP CG2N1  1  0.299181607526  0.240352501131
   HP CG2N2  1  0.299181607526  0.240352501131
   HP CG2O1  1  0.299181607526  0.240352501131
   HP CG2O2  1  0.272454645982  0.226863872487
   HP CG2O3  1  0.299181607526  0.191734967077
   HP CG2O4  1  0.281363633163  0.177512086349
   HP CG2O5  1  0.299181607526  0.217407017366
   HP CG2O6  1  0.299181607526  0.191734967077
   HP CG2O7  1  0.260249333543  0.174528477447
   HP CG2R51  1  0.308090594707  0.162045623205
   HP CG2R52  1  0.316999581889  0.102486650838
   HP CG2R53  1  0.316999581889  0.102486650838
   HP CG2R57  1  0.308090594707  0.162045623205
   HP CG25C1  1  0.307199695989  0.188976046736
   HP CG25C2  1  0.307199695989  0.188976046736
   HP CG251O  1  0.307199695989  0.188976046736
   HP CG252O  1  0.307199695989  0.188976046736
   HP CG2R61  1  0.298504524500  0.191734967077
   HP CG2R62  1  0.290272620344  0.217407017366
   HP CG2R63  1  0.290272620344  0.229167118060
   HP CG2R64  1  0.308090594707  0.144938011577
   HP CG2R66  1  0.290272620344  0.191734967077
   HP CG2R67  1  0.298504524500  0.191734967077
   HP CG2RC0  1  0.286709025472  0.228018403468
   HP CG2R71  1  0.298718340192  0.187581370504
   HP CG2RC7  1  0.286709025472  0.228018403468
   HP CG301  1  0.290272620344  0.072469005789
   HP CG302  1  0.325908569070  0.102486650838
   HP CG311  1  0.290272620344  0.072469005789
   HP CG312  1  0.303636101117  0.148517266875
   HP CG314  1  0.290272620344  0.072469005789
   HP CG321  1  0.290272620344  0.072469005789
   HP CG322  1  0.290272620344  0.177512086349
   HP CG323  1  0.316999581889  0.240352501131
   HP CG324  1  0.290272620344  0.072469005789
   HP CG331  1  0.290272620344  0.072469005789
   HP CG334  1  0.290272620344  0.072469005789
   HP CG3C50  1  0.290272620344  0.072469005789
   HP CG3C51  1  0.290272620344  0.072469005789
   HP CG3C52  1  0.290272620344  0.072469005789
   HP CG3C53  1  0.290272620344  0.072469005789
   HP CG3C54  1  0.290272620344  0.072469005789
   HP CG3C31  1  0.290272620344  0.072469005789
   HP CG3C41  1  0.290272620344  0.072469005789
   HP CG3RC1  1  0.290272620344  0.072469005789
   HP CG3AM0  1  0.296508911371  0.191734967077
   HP CG3AM1  1  0.297399810090  0.202394918513
   HP CG3AM2  1  0.298290708808  0.204973301676
   HP NG1T1  1  0.280472734445  0.307459952514
   HP NG2D1  1  0.285818126754  0.324091246411
   HP NG2S0  1  0.285818126754  0.007246900579
   HP NG2S1  1  0.259091165210  0.324091246411
   HP NG2S2  1  0.285818126754  0.324091246411
   HP NG2S3  1  0.285818126754  0.324091246411
   HP NG2O1  1  0.285818126754  0.324091246411
   HP NG2P1  1  0.285818126754  0.324091246411
   HP NG2R43  1  0.285818126754  0.324091246411
   HP NG2R50  1  0.285818126754  0.324091246411
   HP NG2R51  1  0.285818126754  0.324091246411
   HP NG2R52  1  0.285818126754  0.324091246411
   HP NG2R53  1  0.285818126754  0.324091246411
   HP NG2R57  1  0.285818126754  0.324091246411
   HP NG2R60  1  0.289381721626  0.177512086349
   HP NG2R61  1  0.285818126754  0.324091246411
   HP NG2R62  1  0.304526999835  0.162045623205
   HP NG2R67  1  0.285818126754  0.324091246411
   HP NG2RC0  1  0.285818126754  0.324091246411
   HP NG301  1  0.299181607526  0.135577095411
   HP NG311  1  0.299181607526  0.153729976257
   HP NG321  1  0.298290708808  0.177512086349
   HP NG331  1  0.297399810090  0.191734967077
   HP NG3C51  1  0.285818126754  0.324091246411
   HP NG3N1  1  0.303636101117  0.177512086349
   HP NG3P0  1  0.285818126754  0.324091246411
   HP NG3P1  1  0.285818126754  0.324091246411
   HP NG3P2  1  0.285818126754  0.324091246411
   HP NG3P3  1  0.285818126754  0.324091246411
   HP OG2D1  1  0.245727684437  0.251040000000
   HP OG2D2  1  0.272454645982  0.251040000000
   HP OG2D3  1  0.245727684437  0.251040000000
   HP OG2D4  1  0.272454645982  0.251040000000
   HP OG2D5  1  0.271741927007  0.294370493087
   HP OG2N1  1  0.272454645982  0.251040000000
   HP OG2P1  1  0.272454645982  0.251040000000
   HP OG2R50  1  0.272454645982  0.251040000000
   HP OG3R60  1  0.268000152391  0.229167118060
   HP OG301  1  0.268000152391  0.229167118060
   HP OG302  1  0.268000152391  0.229167118060
   HP OG303  1  0.268000152391  0.229167118060
   HP OG304  1  0.268000152391  0.229167118060
   HP OG311  1  0.278245487650  0.317625956320
   HP OG312  1  0.276909139572  0.251040000000
   HP OG3C31  1  0.268000152391  0.229167118060
   HP OG3C51  1  0.268000152391  0.229167118060
   HP OG3C61  1  0.268000152391  0.229167118060
   HP SG2D1  1  0.303636101117  0.544724021134
   HP SG2R50  1  0.299181607526  0.486136869616
   HP SG311  1  0.299181607526  0.486136869616
   HP SG301  1  0.296954360731  0.446728954065
   HP SG302  1  0.316999581889  0.496822472922
   HP SG3O1  1  0.308090594707  0.496822472922
   HP SG3O2  1  0.299181607526  0.428732420048
   HP SG3O3  1  0.299181607526  0.428732420048
   HP  FGA1  1  0.266218354955  0.266268129524
   HP  FGA2  1  0.266218354955  0.234826417594
   HP  FGA3  1  0.263545658800  0.225703435862
   HP  FGP1  1  0.263545658800  0.225703435862
   HP  FGR1  1  0.272454645982  0.251040000000
   HP CLGA1  1  0.291163519063  0.424423442142
   HP CLGA3  1  0.291163519063  0.403490347840
   HP BRGA1  1  0.296508911371  0.502080000000
   HP BRGA2  1  0.303636101117  0.527582325709
   HP BRGA3  1  0.299181607526  0.532536259047
   HP   PG0  1  0.312545088298  0.554281311971
   HP   PG1  1  0.312545088298  0.554281311971
   HP   PG2  1  0.312545088298  0.554281311971
   HP  ALG1  1  0.299181607526  0.584263803431
   HP   LPH  1  0.121001863898  0.000000000000
   HP CLGR1  1  0.286709025472  0.347549142424
   HP BRGR1  1  0.297399810090  0.409946603352
   HP  IGR1  1  0.320563176761  0.522581432506
   HP SG2P1  1  0.307529328515  0.575569994826
   HP OG2S1  1  0.270637212597  0.273372455204
   HP SG2P2  1  0.304045914527  0.570575502481
   HP CC301  1  0.290272620344  0.072469005789
   HP CC3062  1  0.290272620344  0.072469005789
   HP CC311  1  0.290272620344  0.072469005789
   HP CC3161  1  0.290272620344  0.072469005789
   HP CC3162  1  0.290272620344  0.072469005789
   HP CC3163  1  0.290272620344  0.072469005789
   HP CC321  1  0.290272620344  0.072469005789
   HP CC3261  1  0.290272620344  0.072469005789
   HP CC3263  1  0.290272620344  0.072469005789
   HP CC331  1  0.290272620344  0.072469005789
   HP CC2O1  1  0.299181607526  0.240352501131
   HP CC2O2  1  0.299181607526  0.191734967077
   HP CC2O3  1  0.299181607526  0.217407017366
   HP CC2O4  1  0.281363633163  0.177512086349
   HP CC2O5  1  0.272454645982  0.226863872487
   HP OC2D1  1  0.245727684437  0.251040000000
   HP OC2D2  1  0.272454645982  0.251040000000
   HP OC2D3  1  0.245727684437  0.251040000000
   HP OC2D4  1  0.245727684437  0.251040000000
   HP OC3C61  1  0.268000152391  0.229167118060
   HP OC311  1  0.278245487650  0.317625956320
   HP NC2D1  1  0.259091165210  0.324091246411
   HP  HCP1  1  0.141002540120  0.155428701597
   HP  HCA1  1  0.240382292129  0.153729976257
   HP  HCA2  1  0.240382292129  0.135577095411
   HP  HCA3  1  0.240382292129  0.112268501014
   HP CC312  1  0.290272620344  0.072469005789
   HP CC322  1  0.290272620344  0.072469005789
   HP  HCR1  1  0.192273761349  0.155428701597
   HP HCA3M  1  0.240382292129  0.112268501014
   HP CC321C  1  0.290272620344  0.072469005789
   HP CC321D  1  0.290272620344  0.072469005789
   HP CC311C  1  0.290272620344  0.072469005789
   HP CC311D  1  0.290272620344  0.072469005789
   HP OC301  1  0.268000152391  0.229167118060
   HP OC302  1  0.268000152391  0.229167118060
   HP HCP1M  1  0.141002540120  0.155428701597
   HP OC311M  1  0.278245487650  0.317625956320
   HP OC3C5M  1  0.268000152391  0.229167118060
   HP CC322C  1  0.290272620344  0.072469005789
   HP HCA2C2  1  0.236818697256  0.135577095411
   HP CC312C  1  0.290272620344  0.072469005789
   HP HCA1C2  1  0.240382292129  0.153729976257
   HP OC3C51  1  0.268000152391  0.229167118060
   HP CC3152  1  0.290272620344  0.072469005789
   HP CC3051  1  0.290272620344  0.072469005789
   HP CC3251  1  0.290272620344  0.072469005789
   HP CC3151  1  0.290272620344  0.072469005789
   HP CC3153  1  0.290272620344  0.072469005789
   HP OC2DP  1  0.272454645982  0.251040000000
   HP OC312  1  0.278690937009  0.282629122576
   HP OC30P  1  0.278690937009  0.282629122576
   HP    PC  1  0.312545088298  0.554281311971
   HP    SC  1  0.308090594707  0.496822472922
   HP CC312D  1  0.290272620344  0.072469005789
   HP OC303  1  0.268000152391  0.229167118060
   HP NC311  1  0.299181607526  0.153729976257
   HP   HN1  1  0.141002540120  0.155428701597
   HP   HN2  1  0.141002540120  0.155428701597
   HP   HN3  1  0.219000722893  0.155428701597
   HP   HN4  1  0.141002540120  0.155428701597
   HP   HN5  1  0.141002540120  0.155428701597
   HP   HN6  1  0.238600494692  0.107488906218
   HP   HN7  1  0.238600494692  0.107488906218
   HP   HN8  1  0.240382292129  0.121263840612
   HP   HN9  1  0.240382292129  0.112268501014
   HP   NN1  1  0.285818126754  0.324091246411
   HP   NN2  1  0.285818126754  0.324091246411
   HP  NN2B  1  0.285818126754  0.324091246411
   HP  NN2G  1  0.285818126754  0.324091246411
   HP  NN2U  1  0.285818126754  0.324091246411
   HP   NN3  1  0.285818126754  0.324091246411
   HP  NN3A  1  0.285818126754  0.324091246411
   HP  NN3G  1  0.285818126754  0.324091246411
   HP   NN4  1  0.285818126754  0.324091246411
   HP   NN6  1  0.285818126754  0.324091246411
   HP   ON1  1  0.272454645982  0.251040000000
   HP  ON1C  1  0.272454645982  0.251040000000
   HP   ON2  1  0.278690937009  0.282629122576
   HP   ON3  1  0.272454645982  0.251040000000
   HP   ON4  1  0.278690937009  0.282629122576
   HP   ON5  1  0.278690937009  0.282629122576
   HP   ON6  1  0.278690937009  0.282629122576
   HP  ON6B  1  0.278690937009  0.282629122576
   HP   CN1  1  0.290272620344  0.229167118060
   HP  CN1T  1  0.290272620344  0.229167118060
   HP   CN2  1  0.290272620344  0.229167118060
   HP   CN3  1  0.290272620344  0.217407017366
   HP  CN3T  1  0.290272620344  0.217407017366
   HP   CN4  1  0.290272620344  0.198464545952
   HP   CN5  1  0.290272620344  0.198464545952
   HP  CN5G  1  0.290272620344  0.198464545952
   HP   CN7  1  0.290272620344  0.072469005789
   HP  CN7B  1  0.290272620344  0.072469005789
   HP   CN8  1  0.290272620344  0.072469005789
   HP  CN8B  1  0.290272620344  0.072469005789
   HP   CN9  1  0.290272620344  0.072469005789
   HP     P  1  0.312545088298  0.554281311971
   HP    P2  1  0.312545088298  0.554281311971
   HP   HOL  1  0.141002540120  0.155428701597
   HP  HAL1  1  0.238600494692  0.107488906218
   HP  HAL2  1  0.240382292129  0.121263840612
   HP  HAL3  1  0.240382292129  0.112268501014
   HP   HBL  1  0.238600494692  0.107488906218
   HP   HCL  1  0.141002540120  0.155428701597
   HP    HL  1  0.183364774168  0.155428701597
   HP  HEL1  1  0.232364203665  0.127594851307
   HP  HEL2  1  0.233255102384  0.116852760686
   HP    CL  1  0.299181607526  0.191734967077
   HP   CCL  1  0.299181607526  0.191734967077
   HP  CTL1  1  0.290272620344  0.072469005789
   HP  CTL2  1  0.290272620344  0.072469005789
   HP  CTL3  1  0.290272620344  0.072469005789
   HP  CTL5  1  0.290272620344  0.072469005789
   HP  CEL1  1  0.307199695989  0.188976046736
   HP  CEL2  1  0.306308797271  0.183333694448
   HP  CRL1  1  0.290272620344  0.072469005789
   HP  CRL2  1  0.290272620344  0.072469005789
   HP   OBL  1  0.245727684437  0.251040000000
   HP   OCL  1  0.272454645982  0.251040000000
   HP   O2L  1  0.272454645982  0.251040000000
   HP   OHL  1  0.278690937009  0.282629122576
   HP   OSL  1  0.268000152391  0.229167118060
   HP  OSLP  1  0.268000152391  0.229167118060
   HP  NH3L  1  0.285818126754  0.324091246411
   HP   NTL  1  0.285818126754  0.324091246411
   HP    SL  1  0.308090594707  0.496822472922
   HP    PL  1  0.312545088298  0.554281311971
   HP HCA1A  1  0.240382292129  0.153729976257
   HP HCA2A  1  0.240382292129  0.135577095411
   HP HCA3A  1  0.240382292129  0.112268501014
   HP CC30A  1  0.290272620344  0.072469005789
   HP CC31A  1  0.290272620344  0.072469005789
   HP CC32A  1  0.290272620344  0.072469005789
   HP CC33A  1  0.290272620344  0.072469005789
   HP CC326A  1  0.290272620344  0.072469005789
   HP HCA25A  1  0.236818697256  0.135577095411
   HP CC325A  1  0.290272620344  0.072469005789
   HP CC325B  1  0.290272620344  0.072469005789
   HP OC305A  1  0.268000152391  0.229167118060
   HP OC30A  1  0.268000152391  0.229167118060
   HP   CPA  1  0.281363633163  0.217407017366
   HP   CPB  1  0.281363633163  0.217407017366
   HP   CPM  1  0.281363633163  0.217407017366
   HP    CM  1  0.308090594707  0.240352501131
   HP   CST  1  0.260249333543  0.174528477447
   HP   NPH  1  0.285818126754  0.324091246411
   HP    OM  1  0.272454645982  0.251040000000
   HP   OST  1  0.271741927007  0.294370493087
   HP    FE  1  0.178910280577  0.000000000000
   HP  ON2B  1  0.278690937009  0.282629122576
   HP    SP  1  0.316999581889  0.486136869616
   HP   HNP  1  0.242003727796  0.125520000000
   HP  HNE1  1  0.232364203665  0.127594851307
   HP  HNE2  1  0.233255102384  0.116852760686
   HP  CN3D  1  0.290272620344  0.217407017366
   HP  CNE1  1  0.307199695989  0.188976046736
   HP  CNE2  1  0.306308797271  0.183333694448
   HP   CNA  1  0.298504524500  0.191734967077
   HP  CNA2  1  0.290272620344  0.191734967077
   HP   CNG  1  0.299181607526  0.240352501131
   HP  NN1C  1  0.285818126754  0.324091246411
   HP  NN2C  1  0.285818126754  0.324091246411
   HP  NN3I  1  0.285818126754  0.324091246411
   HP   NNG  1  0.285818126754  0.324091246411
   HP   FNA  1  0.272454645982  0.251040000000
   HP  ON2M  1  0.268000152391  0.229167118060
   HP   CN6  1  0.290272620344  0.072469005789
   HP  CN7E  1  0.290272620344  0.072469005789
   HP  CT2P  1  0.290272620344  0.072469005789
   HP  CTD1  1  0.290272620344  0.072469005789
   HP  CPD1  1  0.290272620344  0.072469005789
   HP  CC1A  1  0.307199695989  0.188976046736
   HP  CC1B  1  0.307199695989  0.188976046736
   HP   CC2  1  0.306308797271  0.183333694448
   HP   NS1  1  0.285818126754  0.324091246411
   HP   NS2  1  0.285818126754  0.324091246411
   HP SEGD1  1  0.314772335093  0.572000392168
   HP  HSIO  1  0.141002540120  0.155428701597
   HP  HSIA  1  0.238600494692  0.107488906218
   HP   HAL  1  0.238600494692  0.107488906218
   HP  ALSI  1  0.316999581889  0.584263803431
   HP    SI  1  0.316999581889  0.561342505072
   HP  SIH3  1  0.316999581889  0.561342505072
   HP  OSIH  1  0.278690937009  0.282629122576
   HP  OSIE  1  0.278690937009  0.282629122576
   HP  OSIA  1  0.278690937009  0.282629122576
   HP   OAL  1  0.278690937009  0.282629122576
   HP    HT  1  0.141002540120  0.155428701597
   HP    OT  1  0.278530575239  0.282629122576
   HP   DUM  1  0.121001863898  0.000000000000
   HP   NHL  1  0.259091165210  0.324091246411
   HP  CTO1  1  0.290272620344  0.072469005789
   HP  CEL3  1  0.307199695989  0.188976046736
   HP  CTO2  1  0.290272620344  0.072469005789
   HP  HN3B  1  0.201182748530  0.155428701597
   HP  CN1A  1  0.299181607526  0.191734967077
   HP  CN3A  1  0.281363633163  0.307459952514
   HP  CN3B  1  0.281363633163  0.307459952514
   HP  CN3C  1  0.281363633163  0.307459952514
   HP    P3  1  0.312545088298  0.554281311971
   HP    P4  1  0.312545088298  0.554281311971
   HP    AG  1  0.252632149503  1.547514491305
   HP    AL  1  0.251295801426  1.452999048038
   HP    AU  1  0.252453969759  1.666787133140
   HP    CU  1  0.237531416231  1.574429804596
   HP    NI  1  0.234680540333  1.722568602988
   HP    PB  1  0.279804560406  1.240469565286
   HP    PD  1  0.246574038220  1.797172899862
   HP    PT  1  0.247732206553  2.023949185133
   HP    C3  1  0.323681322275  0.102486650838
    N     C  1  0.342996006484  0.013876758123
    N    CA  1  0.342318923458  0.011069823485
    N    CC  1  0.342996006484  0.011069823485
    N    CD  1  0.342996006484  0.011069823485
    N   CE1  1  0.351014094947  0.010910537145
    N   CE2  1  0.350123196229  0.010584775784
    N   CP1  1  0.334087019303  0.004184000000
    N   CP2  1  0.334087019303  0.004184000000
    N   CP3  1  0.334087019303  0.004184000000
    N  CPH1  1  0.325178032121  0.009355708418
    N  CPH2  1  0.325178032121  0.009355708418
    N    CS  1  0.360813980847  0.013876758123
    N   CPT  1  0.330523424430  0.013164648662
    N    CY  1  0.342105107766  0.011304545493
    N   CAI  1  0.342105107766  0.011304545493
    N    CT  1  0.334087019303  0.004184000000
    N   CT1  1  0.334087019303  0.004184000000
    N   CT2  1  0.334087019303  0.004184000000
    N  CT2A  1  0.334087019303  0.004184000000
    N   CT3  1  0.334087019303  0.004184000000
    N     H  1  0.184816939078  0.008973680271
    N    HA  1  0.282414893650  0.006205874894
    N   HB1  1  0.282414893650  0.006205874894
    N   HB2  1  0.284196691087  0.007001171102
    N   HE1  1  0.276178602624  0.007366692175
    N   HE2  1  0.277069501342  0.006746497284
    N    HC  1  0.184816939078  0.008973680271
    N    HP  1  0.285818126754  0.007246900579
    N   HR1  1  0.244997147489  0.008973680271
    N   HR2  1  0.227179173126  0.008973680271
    N   HR3  1  0.295600194679  0.003695208746
    N    HS  1  0.204906705172  0.013230969730
    N   HA1  1  0.284196691087  0.008875604317
    N   HA2  1  0.284196691087  0.007714914802
    N   HA3  1  0.284196691087  0.006481824928
    N     N  1  0.329632525712  0.000418400000
    N   NC2  1  0.329632525712  0.018711416836
    N   NH1  1  0.302905564168  0.018711416836
    N   NH2  1  0.329632525712  0.018711416836
    N   NH3  1  0.329632525712  0.018711416836
    N    NP  1  0.329632525712  0.018711416836
    N   NR1  1  0.329632525712  0.018711416836
    N   NR2  1  0.329632525712  0.018711416836
    N   NR3  1  0.329632525712  0.018711416836
    N    NY  1  0.329632525712  0.018711416836
    N     O  1  0.289542083396  0.014493801158
    N    OB  1  0.289542083396  0.014493801158
    N    OC  1  0.316269044940  0.014493801158
    N   OH1  1  0.322505335967  0.016317600000
    N    OS  1  0.322505335967  0.016317600000
    N     S  1  0.342996006484  0.028067125254
    N    SM  1  0.340768759689  0.025791908188
    N    SS  1  0.360813980847  0.028684058848
    N    HT  1  0.184816939078  0.008973680271
    N    OT  1  0.322344974198  0.016317600000
    N    OX  1  0.316269044940  0.014493801158
    N    HX  1  0.184816939078  0.008973680271
    N   LIT  1  0.280410371535  0.002019619877
    N   SOD  1  0.290499799518  0.009061041035
    N    MG  1  0.270387760956  0.005124332542
    N   POT  1  0.321948524268  0.012341026991
    N   CAL  1  0.286602117626  0.014493801158
    N   RUB  1  0.334087019303  0.016204562321
    N   CES  1  0.351904993665  0.018237633180
    N   BAR  1  0.333196120584  0.016204562321
    N    ZN  1  0.261924223133  0.020920000000
    N   CAD  1  0.285711218908  0.014493801158
    N   CLA  1  0.367050271874  0.016204562321
    N  HGA1  1  0.284196691087  0.008875604317
    N  HGA2  1  0.284196691087  0.007827547253
    N  HGA3  1  0.284196691087  0.006481824928
    N  HGA4  1  0.276178602624  0.007366692175
    N  HGA5  1  0.277069501342  0.006746497284
    N  HGA6  1  0.282414893650  0.007001171102
    N  HGA7  1  0.280633096214  0.007246900579
    N HGAAM0  1  0.278851298778  0.007001171102
    N HGAAM1  1  0.278851298778  0.007001171102
    N HGAAM2  1  0.277069501342  0.008368000000
    N  HGP1  1  0.184816939078  0.008973680271
    N  HGP2  1  0.184816939078  0.008973680271
    N  HGP3  1  0.204906705172  0.013230969730
    N  HGP4  1  0.184816939078  0.008973680271
    N  HGP5  1  0.227179173126  0.008973680271
    N HGPAM1  1  0.242769900693  0.003969290919
    N HGPAM2  1  0.242769900693  0.004184000000
    N HGPAM3  1  0.242324451334  0.004583342361
    N HGR51  1  0.285818126754  0.007246900579
    N HGR52  1  0.244997147489  0.008973680271
    N HGR53  1  0.227179173126  0.008973680271
    N HGR61  1  0.285818126754  0.007246900579
    N HGR62  1  0.262815121851  0.008973680271
    N HGR63  1  0.244997147489  0.008973680271
    N HGR71  1  0.285818126754  0.007246900579
    N CG1T1  1  0.328741626994  0.017098181049
    N CG1T2  1  0.342327832445  0.013440998249
    N CG1N1  1  0.331414323148  0.017751208635
    N CG2D1  1  0.351014094947  0.010910537145
    N CG2D2  1  0.350123196229  0.010584775784
    N CG2D1O  1  0.351014094947  0.010910537145
    N CG2D2O  1  0.351014094947  0.010910537145
    N CG2DC1  1  0.351014094947  0.010910537145
    N CG2DC2  1  0.351014094947  0.010910537145
    N CG2DC3  1  0.350123196229  0.010584775784
    N CG2N1  1  0.342996006484  0.013876758123
    N CG2N2  1  0.342996006484  0.013876758123
    N CG2O1  1  0.342996006484  0.013876758123
    N CG2O2  1  0.316269044940  0.013097991785
    N CG2O3  1  0.342996006484  0.011069823485
    N CG2O4  1  0.325178032121  0.010248665084
    N CG2O5  1  0.342996006484  0.012552000000
    N CG2O6  1  0.342996006484  0.011069823485
    N CG2O7  1  0.304063732501  0.010076406344
    N CG2R51  1  0.351904993665  0.009355708418
    N CG2R52  1  0.360813980847  0.005917069545
    N CG2R53  1  0.360813980847  0.005917069545
    N CG2R57  1  0.351904993665  0.009355708418
    N CG25C1  1  0.351014094947  0.010910537145
    N CG25C2  1  0.351014094947  0.010910537145
    N CG251O  1  0.351014094947  0.010910537145
    N CG252O  1  0.351014094947  0.010910537145
    N CG2R61  1  0.342318923458  0.011069823485
    N CG2R62  1  0.334087019303  0.012552000000
    N CG2R63  1  0.334087019303  0.013230969730
    N CG2R64  1  0.351904993665  0.008368000000
    N CG2R66  1  0.334087019303  0.011069823485
    N CG2R67  1  0.342318923458  0.011069823485
    N CG2RC0  1  0.330523424430  0.013164648662
    N CG2R71  1  0.342532739151  0.010830015476
    N CG2RC7  1  0.330523424430  0.013164648662
    N CG301  1  0.334087019303  0.004184000000
    N CG302  1  0.369722968028  0.005917069545
    N CG311  1  0.334087019303  0.004184000000
    N CG312  1  0.347450500075  0.008574648401
    N CG314  1  0.334087019303  0.004184000000
    N CG321  1  0.334087019303  0.004184000000
    N CG322  1  0.334087019303  0.010248665084
    N CG323  1  0.360813980847  0.013876758123
    N CG324  1  0.334087019303  0.004184000000
    N CG331  1  0.334087019303  0.004184000000
    N CG334  1  0.334087019303  0.004184000000
    N CG3C50  1  0.334087019303  0.004184000000
    N CG3C51  1  0.334087019303  0.004184000000
    N CG3C52  1  0.334087019303  0.004184000000
    N CG3C53  1  0.334087019303  0.004184000000
    N CG3C54  1  0.334087019303  0.004184000000
    N CG3C31  1  0.334087019303  0.004184000000
    N CG3C41  1  0.334087019303  0.004184000000
    N CG3RC1  1  0.334087019303  0.004184000000
    N CG3AM0  1  0.340323310330  0.011069823485
    N CG3AM1  1  0.341214209048  0.011685276069
    N CG3AM2  1  0.342105107766  0.011834139090
    N NG1T1  1  0.324287133403  0.017751208635
    N NG2D1  1  0.329632525712  0.018711416836
    N NG2S0  1  0.329632525712  0.000418400000
    N NG2S1  1  0.302905564168  0.018711416836
    N NG2S2  1  0.329632525712  0.018711416836
    N NG2S3  1  0.329632525712  0.018711416836
    N NG2O1  1  0.329632525712  0.018711416836
    N NG2P1  1  0.329632525712  0.018711416836
    N NG2R43  1  0.329632525712  0.018711416836
    N NG2R50  1  0.329632525712  0.018711416836
    N NG2R51  1  0.329632525712  0.018711416836
    N NG2R52  1  0.329632525712  0.018711416836
    N NG2R53  1  0.329632525712  0.018711416836
    N NG2R57  1  0.329632525712  0.018711416836
    N NG2R60  1  0.333196120584  0.010248665084
    N NG2R61  1  0.329632525712  0.018711416836
    N NG2R62  1  0.348341398793  0.009355708418
    N NG2R67  1  0.329632525712  0.018711416836
    N NG2RC0  1  0.329632525712  0.018711416836
    N NG301  1  0.342996006484  0.007827547253
    N NG311  1  0.342996006484  0.008875604317
    N NG321  1  0.342105107766  0.010248665084
    N NG331  1  0.341214209048  0.011069823485
    N NG3C51  1  0.329632525712  0.018711416836
    N NG3N1  1  0.347450500075  0.010248665084
    N NG3P0  1  0.329632525712  0.018711416836
    N NG3P1  1  0.329632525712  0.018711416836
    N NG3P2  1  0.329632525712  0.018711416836
    N NG3P3  1  0.329632525712  0.018711416836
    N OG2D1  1  0.289542083396  0.014493801158
    N OG2D2  1  0.316269044940  0.014493801158
    N OG2D3  1  0.289542083396  0.014493801158
    N OG2D4  1  0.316269044940  0.014493801158
    N OG2D5  1  0.315556325965  0.016995488342
    N OG2N1  1  0.316269044940  0.014493801158
    N OG2P1  1  0.316269044940  0.014493801158
    N OG2R50  1  0.316269044940  0.014493801158
    N OG3R60  1  0.311814551349  0.013230969730
    N OG301  1  0.311814551349  0.013230969730
    N OG302  1  0.311814551349  0.013230969730
    N OG303  1  0.311814551349  0.013230969730
    N OG304  1  0.311814551349  0.013230969730
    N OG311  1  0.322059886608  0.018338143138
    N OG312  1  0.320723538531  0.014493801158
    N OG3C31  1  0.311814551349  0.013230969730
    N OG3C51  1  0.311814551349  0.013230969730
    N OG3C61  1  0.311814551349  0.013230969730
    N SG2D1  1  0.347450500075  0.031449656024
    N SG2R50  1  0.342996006484  0.028067125254
    N SG311  1  0.342996006484  0.028067125254
    N SG301  1  0.340768759689  0.025791908188
    N SG302  1  0.360813980847  0.028684058848
    N SG3O1  1  0.351904993665  0.028684058848
    N SG3O2  1  0.342996006484  0.024752877812
    N SG3O3  1  0.342996006484  0.024752877812
    N  FGA1  1  0.310032753913  0.015372997626
    N  FGA2  1  0.310032753913  0.013557709541
    N  FGA3  1  0.307360057758  0.013030993945
    N  FGP1  1  0.307360057758  0.013030993945
    N  FGR1  1  0.316269044940  0.014493801158
    N CLGA1  1  0.334977918021  0.024504098857
    N CLGA3  1  0.334977918021  0.023295526094
    N BRGA1  1  0.340323310330  0.028987602315
    N BRGA2  1  0.347450500075  0.030459979777
    N BRGA3  1  0.342996006484  0.030745995251
    N   PG0  1  0.356359487256  0.032001446467
    N   PG1  1  0.356359487256  0.032001446467
    N   PG2  1  0.356359487256  0.032001446467
    N  ALG1  1  0.342996006484  0.033732486419
    N   LPH  1  0.164816262856  0.000000000000
    N CLGR1  1  0.330523424430  0.020065759094
    N BRGR1  1  0.341214209048  0.023668278180
    N  IGR1  1  0.364377575719  0.030171253073
    N SG2P1  1  0.351343727473  0.033230549145
    N OG2S1  1  0.314451611555  0.015783166060
    N SG2P2  1  0.347860313485  0.032942191995
    N CC301  1  0.334087019303  0.004184000000
    N CC3062  1  0.334087019303  0.004184000000
    N CC311  1  0.334087019303  0.004184000000
    N CC3161  1  0.334087019303  0.004184000000
    N CC3162  1  0.334087019303  0.004184000000
    N CC3163  1  0.334087019303  0.004184000000
    N CC321  1  0.334087019303  0.004184000000
    N CC3261  1  0.334087019303  0.004184000000
    N CC3263  1  0.334087019303  0.004184000000
    N CC331  1  0.334087019303  0.004184000000
    N CC2O1  1  0.342996006484  0.013876758123
    N CC2O2  1  0.342996006484  0.011069823485
    N CC2O3  1  0.342996006484  0.012552000000
    N CC2O4  1  0.325178032121  0.010248665084
    N CC2O5  1  0.316269044940  0.013097991785
    N OC2D1  1  0.289542083396  0.014493801158
    N OC2D2  1  0.316269044940  0.014493801158
    N OC2D3  1  0.289542083396  0.014493801158
    N OC2D4  1  0.289542083396  0.014493801158
    N OC3C61  1  0.311814551349  0.013230969730
    N OC311  1  0.322059886608  0.018338143138
    N NC2D1  1  0.302905564168  0.018711416836
    N  HCP1  1  0.184816939078  0.008973680271
    N  HCA1  1  0.284196691087  0.008875604317
    N  HCA2  1  0.284196691087  0.007827547253
    N  HCA3  1  0.284196691087  0.006481824928
    N CC312  1  0.334087019303  0.004184000000
    N CC322  1  0.334087019303  0.004184000000
    N  HCR1  1  0.236088160307  0.008973680271
    N HCA3M  1  0.284196691087  0.006481824928
    N CC321C  1  0.334087019303  0.004184000000
    N CC321D  1  0.334087019303  0.004184000000
    N CC311C  1  0.334087019303  0.004184000000
    N CC311D  1  0.334087019303  0.004184000000
    N OC301  1  0.311814551349  0.013230969730
    N OC302  1  0.311814551349  0.013230969730
    N HCP1M  1  0.184816939078  0.008973680271
    N OC311M  1  0.322059886608  0.018338143138
    N OC3C5M  1  0.311814551349  0.013230969730
    N CC322C  1  0.334087019303  0.004184000000
    N HCA2C2  1  0.280633096214  0.007827547253
    N CC312C  1  0.334087019303  0.004184000000
    N HCA1C2  1  0.284196691087  0.008875604317
    N OC3C51  1  0.311814551349  0.013230969730
    N CC3152  1  0.334087019303  0.004184000000
    N CC3051  1  0.334087019303  0.004184000000
    N CC3251  1  0.334087019303  0.004184000000
    N CC3151  1  0.334087019303  0.004184000000
    N CC3153  1  0.334087019303  0.004184000000
    N OC2DP  1  0.316269044940  0.014493801158
    N OC312  1  0.322505335967  0.016317600000
    N OC30P  1  0.322505335967  0.016317600000
    N    PC  1  0.356359487256  0.032001446467
    N    SC  1  0.351904993665  0.028684058848
    N CC312D  1  0.334087019303  0.004184000000
    N OC303  1  0.311814551349  0.013230969730
    N NC311  1  0.342996006484  0.008875604317
    N   HN1  1  0.184816939078  0.008973680271
    N   HN2  1  0.184816939078  0.008973680271
    N   HN3  1  0.262815121851  0.008973680271
    N   HN4  1  0.184816939078  0.008973680271
    N   HN5  1  0.184816939078  0.008973680271
    N   HN6  1  0.282414893650  0.006205874894
    N   HN7  1  0.282414893650  0.006205874894
    N   HN8  1  0.284196691087  0.007001171102
    N   HN9  1  0.284196691087  0.006481824928
    N   NN1  1  0.329632525712  0.018711416836
    N   NN2  1  0.329632525712  0.018711416836
    N  NN2B  1  0.329632525712  0.018711416836
    N  NN2G  1  0.329632525712  0.018711416836
    N  NN2U  1  0.329632525712  0.018711416836
    N   NN3  1  0.329632525712  0.018711416836
    N  NN3A  1  0.329632525712  0.018711416836
    N  NN3G  1  0.329632525712  0.018711416836
    N   NN4  1  0.329632525712  0.018711416836
    N   NN6  1  0.329632525712  0.018711416836
    N   ON1  1  0.316269044940  0.014493801158
    N  ON1C  1  0.316269044940  0.014493801158
    N   ON2  1  0.322505335967  0.016317600000
    N   ON3  1  0.316269044940  0.014493801158
    N   ON4  1  0.322505335967  0.016317600000
    N   ON5  1  0.322505335967  0.016317600000
    N   ON6  1  0.322505335967  0.016317600000
    N  ON6B  1  0.322505335967  0.016317600000
    N   CN1  1  0.334087019303  0.013230969730
    N  CN1T  1  0.334087019303  0.013230969730
    N   CN2  1  0.334087019303  0.013230969730
    N   CN3  1  0.334087019303  0.012552000000
    N  CN3T  1  0.334087019303  0.012552000000
    N   CN4  1  0.334087019303  0.011458355903
    N   CN5  1  0.334087019303  0.011458355903
    N  CN5G  1  0.334087019303  0.011458355903
    N   CN7  1  0.334087019303  0.004184000000
    N  CN7B  1  0.334087019303  0.004184000000
    N   CN8  1  0.334087019303  0.004184000000
    N  CN8B  1  0.334087019303  0.004184000000
    N   CN9  1  0.334087019303  0.004184000000
    N     P  1  0.356359487256  0.032001446467
    N    P2  1  0.356359487256  0.032001446467
    N   HOL  1  0.184816939078  0.008973680271
    N  HAL1  1  0.282414893650  0.006205874894
    N  HAL2  1  0.284196691087  0.007001171102
    N  HAL3  1  0.284196691087  0.006481824928
    N   HBL  1  0.282414893650  0.006205874894
    N   HCL  1  0.184816939078  0.008973680271
    N    HL  1  0.227179173126  0.008973680271
    N  HEL1  1  0.276178602624  0.007366692175
    N  HEL2  1  0.277069501342  0.006746497284
    N    CL  1  0.342996006484  0.011069823485
    N   CCL  1  0.342996006484  0.011069823485
    N  CTL1  1  0.334087019303  0.004184000000
    N  CTL2  1  0.334087019303  0.004184000000
    N  CTL3  1  0.334087019303  0.004184000000
    N  CTL5  1  0.334087019303  0.004184000000
    N  CEL1  1  0.351014094947  0.010910537145
    N  CEL2  1  0.350123196229  0.010584775784
    N  CRL1  1  0.334087019303  0.004184000000
    N  CRL2  1  0.334087019303  0.004184000000
    N   OBL  1  0.289542083396  0.014493801158
    N   OCL  1  0.316269044940  0.014493801158
    N   O2L  1  0.316269044940  0.014493801158
    N   OHL  1  0.322505335967  0.016317600000
    N   OSL  1  0.311814551349  0.013230969730
    N  OSLP  1  0.311814551349  0.013230969730
    N  NH3L  1  0.329632525712  0.018711416836
    N   NTL  1  0.329632525712  0.018711416836
    N    SL  1  0.351904993665  0.028684058848
    N    PL  1  0.356359487256  0.032001446467
    N HCA1A  1  0.284196691087  0.008875604317
    N HCA2A  1  0.284196691087  0.007827547253
    N HCA3A  1  0.284196691087  0.006481824928
    N CC30A  1  0.334087019303  0.004184000000
    N CC31A  1  0.334087019303  0.004184000000
    N CC32A  1  0.334087019303  0.004184000000
    N CC33A  1  0.334087019303  0.004184000000
    N CC326A  1  0.334087019303  0.004184000000
    N HCA25A  1  0.280633096214  0.007827547253
    N CC325A  1  0.334087019303  0.004184000000
    N CC325B  1  0.334087019303  0.004184000000
    N OC305A  1  0.311814551349  0.013230969730
    N OC30A  1  0.311814551349  0.013230969730
    N   CPA  1  0.325178032121  0.012552000000
    N   CPB  1  0.325178032121  0.012552000000
    N   CPM  1  0.325178032121  0.012552000000
    N    CM  1  0.351904993665  0.013876758123
    N   CST  1  0.304063732501  0.010076406344
    N   NPH  1  0.329632525712  0.018711416836
    N    OM  1  0.316269044940  0.014493801158
    N   OST  1  0.315556325965  0.016995488342
    N    FE  1  0.222724679535  0.000000000000
    N  ON2B  1  0.322505335967  0.016317600000
    N    SP  1  0.360813980847  0.028067125254
    N   HNP  1  0.285818126754  0.007246900579
    N  HNE1  1  0.276178602624  0.007366692175
    N  HNE2  1  0.277069501342  0.006746497284
    N  CN3D  1  0.334087019303  0.012552000000
    N  CNE1  1  0.351014094947  0.010910537145
    N  CNE2  1  0.350123196229  0.010584775784
    N   CNA  1  0.342318923458  0.011069823485
    N  CNA2  1  0.334087019303  0.011069823485
    N   CNG  1  0.342996006484  0.013876758123
    N  NN1C  1  0.329632525712  0.018711416836
    N  NN2C  1  0.329632525712  0.018711416836
    N  NN3I  1  0.329632525712  0.018711416836
    N   NNG  1  0.329632525712  0.018711416836
    N   FNA  1  0.316269044940  0.014493801158
    N  ON2M  1  0.311814551349  0.013230969730
    N   CN6  1  0.334087019303  0.004184000000
    N  CN7E  1  0.334087019303  0.004184000000
    N  CT2P  1  0.334087019303  0.004184000000
    N  CTD1  1  0.334087019303  0.004184000000
    N  CPD1  1  0.334087019303  0.004184000000
    N  CC1A  1  0.351014094947  0.010910537145
    N  CC1B  1  0.351014094947  0.010910537145
    N   CC2  1  0.350123196229  0.010584775784
    N   NS1  1  0.329632525712  0.018711416836
    N   NS2  1  0.329632525712  0.018711416836
    N SEGD1  1  0.358586734051  0.033024458039
    N  HSIO  1  0.184816939078  0.008973680271
    N  HSIA  1  0.282414893650  0.006205874894
    N   HAL  1  0.282414893650  0.006205874894
    N  ALSI  1  0.360813980847  0.033732486419
    N    SI  1  0.360813980847  0.032409124641
    N  SIH3  1  0.360813980847  0.032409124641
    N  OSIH  1  0.322505335967  0.016317600000
    N  OSIE  1  0.322505335967  0.016317600000
    N  OSIA  1  0.322505335967  0.016317600000
    N   OAL  1  0.322505335967  0.016317600000
    N    HT  1  0.184816939078  0.008973680271
    N    OT  1  0.322344974198  0.016317600000
    N   DUM  1  0.164816262856  0.000000000000
    N   NHL  1  0.302905564168  0.018711416836
    N  CTO1  1  0.334087019303  0.004184000000
    N  CEL3  1  0.351014094947  0.010910537145
    N  CTO2  1  0.334087019303  0.004184000000
    N  HN3B  1  0.244997147489  0.008973680271
    N  CN1A  1  0.342996006484  0.011069823485
    N  CN3A  1  0.325178032121  0.017751208635
    N  CN3B  1  0.325178032121  0.017751208635
    N  CN3C  1  0.325178032121  0.017751208635
    N    P3  1  0.356359487256  0.032001446467
    N    P4  1  0.356359487256  0.032001446467
    N    AG  1  0.296446548461  0.089345790813
    N    AL  1  0.295110200384  0.083888939152
    N    AU  1  0.296268368718  0.096232000000
    N    CU  1  0.281345815189  0.090899747150
    N    NI  1  0.278494939291  0.099452544663
    N    PB  1  0.323618959364  0.071618543744
    N    PD  1  0.290388437178  0.103759825752
    N    PT  1  0.291546605511  0.116852760686
    N    C3  1  0.367495721233  0.005917069545
  NH1     C  1  0.316269044940  0.620587489400
  NH1    CA  1  0.315591961914  0.495057556250
  NH1    CC  1  0.316269044940  0.495057556250
  NH1    CD  1  0.316269044940  0.495057556250
  NH1   CE1  1  0.324287133403  0.487934054561
  NH1   CE2  1  0.323396234685  0.473365563598
  NH1   CP1  1  0.307360057758  0.187114168357
  NH1   CP2  1  0.307360057758  0.187114168357
  NH1   CP3  1  0.307360057758  0.187114168357
  NH1  CPH1  1  0.298451070577  0.418400000000
  NH1  CPH2  1  0.298451070577  0.418400000000
  NH1    CS  1  0.334087019303  0.620587489400
  NH1   CPT  1  0.303796462886  0.588740986173
  NH1    CY  1  0.315378146222  0.505554643535
  NH1   CAI  1  0.315378146222  0.505554643535
  NH1    CT  1  0.307360057758  0.187114168357
  NH1   CT1  1  0.307360057758  0.187114168357
  NH1   CT2  1  0.307360057758  0.187114168357
  NH1  CT2A  1  0.307360057758  0.187114168357
  NH1   CT3  1  0.307360057758  0.187114168357
  NH1     H  1  0.158089977534  0.401315181871
  NH1    HA  1  0.255687932106  0.277535162457
  NH1   HB1  1  0.255687932106  0.277535162457
  NH1   HB2  1  0.257469729543  0.313101890125
  NH1   HE1  1  0.249451641079  0.329448489449
  NH1   HE2  1  0.250342539797  0.301712530731
  NH1    HC  1  0.158089977534  0.401315181871
  NH1    HP  1  0.259091165210  0.324091246411
  NH1   HR1  1  0.218270185944  0.401315181871
  NH1   HR2  1  0.200452211582  0.401315181871
  NH1   HR3  1  0.268873233135  0.165254758963
  NH1    HS  1  0.178179743628  0.591706954497
  NH1   HA1  1  0.257469729543  0.396929091904
  NH1   HA2  1  0.257469729543  0.345021478752
  NH1   HA3  1  0.257469729543  0.289876023155
  NH1     N  1  0.302905564168  0.018711416836
  NH1   NC2  1  0.302905564168  0.836800000000
  NH1   NH1  1  0.276178602624  0.836800000000
  NH1   NH2  1  0.302905564168  0.836800000000
  NH1   NH3  1  0.302905564168  0.836800000000
  NH1    NP  1  0.302905564168  0.836800000000
  NH1   NR1  1  0.302905564168  0.836800000000
  NH1   NR2  1  0.302905564168  0.836800000000
  NH1   NR3  1  0.302905564168  0.836800000000
  NH1    NY  1  0.302905564168  0.836800000000
  NH1     O  1  0.262815121851  0.648182492821
  NH1    OB  1  0.262815121851  0.648182492821
  NH1    OC  1  0.289542083396  0.648182492821
  NH1   OH1  1  0.295778374423  0.729745256593
  NH1    OS  1  0.295778374423  0.729745256593
  NH1     S  1  0.316269044940  1.255200000000
  NH1    SM  1  0.314041798144  1.153449199575
  NH1    SS  1  0.334087019303  1.282790109098
  NH1    HT  1  0.158089977534  0.401315181871
  NH1    OT  1  0.295618012653  0.729745256593
  NH1    OX  1  0.289542083396  0.648182492821
  NH1    HX  1  0.158089977534  0.401315181871
  NH1   LIT  1  0.253683409990  0.090320146678
  NH1   SOD  1  0.263772837973  0.405222074029
  NH1    MG  1  0.243660799411  0.229167118060
  NH1   POT  1  0.295221562724  0.551907505294
  NH1   CAL  1  0.259875156082  0.648182492821
  NH1   RUB  1  0.307360057758  0.724690057887
  NH1   CES  1  0.325178032121  0.815611750774
  NH1   BAR  1  0.306469159040  0.724690057887
  NH1    ZN  1  0.235197261589  0.935570841786
  NH1   CAD  1  0.258984257363  0.648182492821
  NH1   CLA  1  0.340323310330  0.724690057887
  NH1  HGA1  1  0.257469729543  0.396929091904
  NH1  HGA2  1  0.257469729543  0.350058555102
  NH1  HGA3  1  0.257469729543  0.289876023155
  NH1  HGA4  1  0.249451641079  0.329448489449
  NH1  HGA5  1  0.250342539797  0.301712530731
  NH1  HGA6  1  0.255687932106  0.313101890125
  NH1  HGA7  1  0.253906134670  0.324091246411
  NH1 HGAAM0  1  0.252124337234  0.313101890125
  NH1 HGAAM1  1  0.252124337234  0.313101890125
  NH1 HGAAM2  1  0.250342539797  0.374228336714
  NH1  HGP1  1  0.158089977534  0.401315181871
  NH1  HGP2  1  0.158089977534  0.401315181871
  NH1  HGP3  1  0.178179743628  0.591706954497
  NH1  HGP4  1  0.158089977534  0.401315181871
  NH1  HGP5  1  0.200452211582  0.401315181871
  NH1 HGPAM1  1  0.216042939149  0.177512086349
  NH1 HGPAM2  1  0.216042939149  0.187114168357
  NH1 HGPAM3  1  0.215597489790  0.204973301676
  NH1 HGR51  1  0.259091165210  0.324091246411
  NH1 HGR52  1  0.218270185944  0.401315181871
  NH1 HGR53  1  0.200452211582  0.401315181871
  NH1 HGR61  1  0.259091165210  0.324091246411
  NH1 HGR62  1  0.236088160307  0.401315181871
  NH1 HGR63  1  0.218270185944  0.401315181871
  NH1 HGR71  1  0.259091165210  0.324091246411
  NH1 CG1T1  1  0.302014665450  0.764653902364
  NH1 CG1T2  1  0.315600870901  0.601099715388
  NH1 CG1N1  1  0.304687361604  0.793858183809
  NH1 CG2D1  1  0.324287133403  0.487934054561
  NH1 CG2D2  1  0.323396234685  0.473365563598
  NH1 CG2D1O  1  0.324287133403  0.487934054561
  NH1 CG2D2O  1  0.324287133403  0.487934054561
  NH1 CG2DC1  1  0.324287133403  0.487934054561
  NH1 CG2DC2  1  0.324287133403  0.487934054561
  NH1 CG2DC3  1  0.323396234685  0.473365563598
  NH1 CG2N1  1  0.316269044940  0.620587489400
  NH1 CG2N2  1  0.316269044940  0.620587489400
  NH1 CG2O1  1  0.316269044940  0.620587489400
  NH1 CG2O2  1  0.289542083396  0.585760000000
  NH1 CG2O3  1  0.316269044940  0.495057556250
  NH1 CG2O4  1  0.298451070577  0.458334236120
  NH1 CG2O5  1  0.316269044940  0.561342505072
  NH1 CG2O6  1  0.316269044940  0.495057556250
  NH1 CG2O7  1  0.277336770957  0.450630591061
  NH1 CG2R51  1  0.325178032121  0.418400000000
  NH1 CG2R52  1  0.334087019303  0.264619394603
  NH1 CG2R53  1  0.334087019303  0.264619394603
  NH1 CG2R57  1  0.325178032121  0.418400000000
  NH1 CG25C1  1  0.324287133403  0.487934054561
  NH1 CG25C2  1  0.324287133403  0.487934054561
  NH1 CG251O  1  0.324287133403  0.487934054561
  NH1 CG252O  1  0.324287133403  0.487934054561
  NH1 CG2R61  1  0.315591961914  0.495057556250
  NH1 CG2R62  1  0.307360057758  0.561342505072
  NH1 CG2R63  1  0.307360057758  0.591706954497
  NH1 CG2R64  1  0.325178032121  0.374228336714
  NH1 CG2R66  1  0.307360057758  0.495057556250
  NH1 CG2R67  1  0.315591961914  0.495057556250
  NH1 CG2RC0  1  0.303796462886  0.588740986173
  NH1 CG2R71  1  0.315805777606  0.484333016013
  NH1 CG2RC7  1  0.303796462886  0.588740986173
  NH1 CG301  1  0.307360057758  0.187114168357
  NH1 CG302  1  0.342996006484  0.264619394603
  NH1 CG311  1  0.307360057758  0.187114168357
  NH1 CG312  1  0.320723538531  0.383469934154
  NH1 CG314  1  0.307360057758  0.187114168357
  NH1 CG321  1  0.307360057758  0.187114168357
  NH1 CG322  1  0.307360057758  0.458334236120
  NH1 CG323  1  0.334087019303  0.620587489400
  NH1 CG324  1  0.307360057758  0.187114168357
  NH1 CG331  1  0.307360057758  0.187114168357
  NH1 CG334  1  0.307360057758  0.187114168357
  NH1 CG3C50  1  0.307360057758  0.187114168357
  NH1 CG3C51  1  0.307360057758  0.187114168357
  NH1 CG3C52  1  0.307360057758  0.187114168357
  NH1 CG3C53  1  0.307360057758  0.187114168357
  NH1 CG3C54  1  0.307360057758  0.187114168357
  NH1 CG3C31  1  0.307360057758  0.187114168357
  NH1 CG3C41  1  0.307360057758  0.187114168357
  NH1 CG3RC1  1  0.307360057758  0.187114168357
  NH1 CG3AM0  1  0.313596348785  0.495057556250
  NH1 CG3AM1  1  0.314487247504  0.522581432506
  NH1 CG3AM2  1  0.315378146222  0.529238789206
  NH1 NG1T1  1  0.297560171859  0.793858183809
  NH1 NG2D1  1  0.302905564168  0.836800000000
  NH1 NG2S0  1  0.302905564168  0.018711416836
  NH1 NG2S1  1  0.276178602624  0.836800000000
  NH1 NG2S2  1  0.302905564168  0.836800000000
  NH1 NG2S3  1  0.302905564168  0.836800000000
  NH1 NG2O1  1  0.302905564168  0.836800000000
  NH1 NG2P1  1  0.302905564168  0.836800000000
  NH1 NG2R43  1  0.302905564168  0.836800000000
  NH1 NG2R50  1  0.302905564168  0.836800000000
  NH1 NG2R51  1  0.302905564168  0.836800000000
  NH1 NG2R52  1  0.302905564168  0.836800000000
  NH1 NG2R53  1  0.302905564168  0.836800000000
  NH1 NG2R57  1  0.302905564168  0.836800000000
  NH1 NG2R60  1  0.306469159040  0.458334236120
  NH1 NG2R61  1  0.302905564168  0.836800000000
  NH1 NG2R62  1  0.321614437249  0.418400000000
  NH1 NG2R67  1  0.302905564168  0.836800000000
  NH1 NG2RC0  1  0.302905564168  0.836800000000
  NH1 NG301  1  0.316269044940  0.350058555102
  NH1 NG311  1  0.316269044940  0.396929091904
  NH1 NG321  1  0.315378146222  0.458334236120
  NH1 NG331  1  0.314487247504  0.495057556250
  NH1 NG3C51  1  0.302905564168  0.836800000000
  NH1 NG3N1  1  0.320723538531  0.458334236120
  NH1 NG3P0  1  0.302905564168  0.836800000000
  NH1 NG3P1  1  0.302905564168  0.836800000000
  NH1 NG3P2  1  0.302905564168  0.836800000000
  NH1 NG3P3  1  0.302905564168  0.836800000000
  NH1 OG2D1  1  0.262815121851  0.648182492821
  NH1 OG2D2  1  0.289542083396  0.648182492821
  NH1 OG2D3  1  0.262815121851  0.648182492821
  NH1 OG2D4  1  0.289542083396  0.648182492821
  NH1 OG2D5  1  0.288829364421  0.760061344893
  NH1 OG2N1  1  0.289542083396  0.648182492821
  NH1 OG2P1  1  0.289542083396  0.648182492821
  NH1 OG2R50  1  0.289542083396  0.648182492821
  NH1 OG3R60  1  0.285087589805  0.591706954497
  NH1 OG301  1  0.285087589805  0.591706954497
  NH1 OG302  1  0.285087589805  0.591706954497
  NH1 OG303  1  0.285087589805  0.591706954497
  NH1 OG304  1  0.285087589805  0.591706954497
  NH1 OG311  1  0.295332925064  0.820106692766
  NH1 OG312  1  0.293996576986  0.648182492821
  NH1 OG3C31  1  0.285087589805  0.591706954497
  NH1 OG3C51  1  0.285087589805  0.591706954497
  NH1 OG3C61  1  0.285087589805  0.591706954497
  NH1 SG2D1  1  0.320723538531  1.406471374753
  NH1 SG2R50  1  0.316269044940  1.255200000000
  NH1 SG311  1  0.316269044940  1.255200000000
  NH1 SG301  1  0.314041798144  1.153449199575
  NH1 SG302  1  0.334087019303  1.282790109098
  NH1 SG3O1  1  0.325178032121  1.282790109098
  NH1 SG3O2  1  0.316269044940  1.106982348549
  NH1 SG3O3  1  0.316269044940  1.106982348549
  NH1  FGA1  1  0.283305792369  0.687501354180
  NH1  FGA2  1  0.283305792369  0.606319203061
  NH1  FGA3  1  0.280633096214  0.582763765517
  NH1  FGP1  1  0.280633096214  0.582763765517
  NH1  FGR1  1  0.289542083396  0.648182492821
  NH1 CLGA1  1  0.308250956477  1.095856615438
  NH1 CLGA3  1  0.308250956477  1.041807598360
  NH1 BRGA1  1  0.313596348785  1.296364985643
  NH1 BRGA2  1  0.320723538531  1.362211707482
  NH1 BRGA3  1  0.316269044940  1.375002708361
  NH1   PG0  1  0.329632525712  1.431148193584
  NH1   PG1  1  0.329632525712  1.431148193584
  NH1   PG2  1  0.329632525712  1.431148193584
  NH1  ALG1  1  0.316269044940  1.508562653654
  NH1   LPH  1  0.138089301312  0.000000000000
  NH1 CLGR1  1  0.303796462886  0.897368027066
  NH1 BRGR1  1  0.314487247504  1.058477578412
  NH1  IGR1  1  0.337650614175  1.349299456755
  NH1 SG2P1  1  0.324616765929  1.486115336359
  NH1 OG2S1  1  0.287724650011  0.705844644210
  NH1 SG2P2  1  0.321133351941  1.473219612576
  NH1 CC301  1  0.307360057758  0.187114168357
  NH1 CC3062  1  0.307360057758  0.187114168357
  NH1 CC311  1  0.307360057758  0.187114168357
  NH1 CC3161  1  0.307360057758  0.187114168357
  NH1 CC3162  1  0.307360057758  0.187114168357
  NH1 CC3163  1  0.307360057758  0.187114168357
  NH1 CC321  1  0.307360057758  0.187114168357
  NH1 CC3261  1  0.307360057758  0.187114168357
  NH1 CC3263  1  0.307360057758  0.187114168357
  NH1 CC331  1  0.307360057758  0.187114168357
  NH1 CC2O1  1  0.316269044940  0.620587489400
  NH1 CC2O2  1  0.316269044940  0.495057556250
  NH1 CC2O3  1  0.316269044940  0.561342505072
  NH1 CC2O4  1  0.298451070577  0.458334236120
  NH1 CC2O5  1  0.289542083396  0.585760000000
  NH1 OC2D1  1  0.262815121851  0.648182492821
  NH1 OC2D2  1  0.289542083396  0.648182492821
  NH1 OC2D3  1  0.262815121851  0.648182492821
  NH1 OC2D4  1  0.262815121851  0.648182492821
  NH1 OC3C61  1  0.285087589805  0.591706954497
  NH1 OC311  1  0.295332925064  0.820106692766
  NH1 NC2D1  1  0.276178602624  0.836800000000
  NH1  HCP1  1  0.158089977534  0.401315181871
  NH1  HCA1  1  0.257469729543  0.396929091904
  NH1  HCA2  1  0.257469729543  0.350058555102
  NH1  HCA3  1  0.257469729543  0.289876023155
  NH1 CC312  1  0.307360057758  0.187114168357
  NH1 CC322  1  0.307360057758  0.187114168357
  NH1  HCR1  1  0.209361198763  0.401315181871
  NH1 HCA3M  1  0.257469729543  0.289876023155
  NH1 CC321C  1  0.307360057758  0.187114168357
  NH1 CC321D  1  0.307360057758  0.187114168357
  NH1 CC311C  1  0.307360057758  0.187114168357
  NH1 CC311D  1  0.307360057758  0.187114168357
  NH1 OC301  1  0.285087589805  0.591706954497
  NH1 OC302  1  0.285087589805  0.591706954497
  NH1 HCP1M  1  0.158089977534  0.401315181871
  NH1 OC311M  1  0.295332925064  0.820106692766
  NH1 OC3C5M  1  0.285087589805  0.591706954497
  NH1 CC322C  1  0.307360057758  0.187114168357
  NH1 HCA2C2  1  0.253906134670  0.350058555102
  NH1 CC312C  1  0.307360057758  0.187114168357
  NH1 HCA1C2  1  0.257469729543  0.396929091904
  NH1 OC3C51  1  0.285087589805  0.591706954497
  NH1 CC3152  1  0.307360057758  0.187114168357
  NH1 CC3051  1  0.307360057758  0.187114168357
  NH1 CC3251  1  0.307360057758  0.187114168357
  NH1 CC3151  1  0.307360057758  0.187114168357
  NH1 CC3153  1  0.307360057758  0.187114168357
  NH1 OC2DP  1  0.289542083396  0.648182492821
  NH1 OC312  1  0.295778374423  0.729745256593
  NH1 OC30P  1  0.295778374423  0.729745256593
  NH1    PC  1  0.329632525712  1.431148193584
  NH1    SC  1  0.325178032121  1.282790109098
  NH1 CC312D  1  0.307360057758  0.187114168357
  NH1 OC303  1  0.285087589805  0.591706954497
  NH1 NC311  1  0.316269044940  0.396929091904
  NH1   HN1  1  0.158089977534  0.401315181871
  NH1   HN2  1  0.158089977534  0.401315181871
  NH1   HN3  1  0.236088160307  0.401315181871
  NH1   HN4  1  0.158089977534  0.401315181871
  NH1   HN5  1  0.158089977534  0.401315181871
  NH1   HN6  1  0.255687932106  0.277535162457
  NH1   HN7  1  0.255687932106  0.277535162457
  NH1   HN8  1  0.257469729543  0.313101890125
  NH1   HN9  1  0.257469729543  0.289876023155
  NH1   NN1  1  0.302905564168  0.836800000000
  NH1   NN2  1  0.302905564168  0.836800000000
  NH1  NN2B  1  0.302905564168  0.836800000000
  NH1  NN2G  1  0.302905564168  0.836800000000
  NH1  NN2U  1  0.302905564168  0.836800000000
  NH1   NN3  1  0.302905564168  0.836800000000
  NH1  NN3A  1  0.302905564168  0.836800000000
  NH1  NN3G  1  0.302905564168  0.836800000000
  NH1   NN4  1  0.302905564168  0.836800000000
  NH1   NN6  1  0.302905564168  0.836800000000
  NH1   ON1  1  0.289542083396  0.648182492821
  NH1  ON1C  1  0.289542083396  0.648182492821
  NH1   ON2  1  0.295778374423  0.729745256593
  NH1   ON3  1  0.289542083396  0.648182492821
  NH1   ON4  1  0.295778374423  0.729745256593
  NH1   ON5  1  0.295778374423  0.729745256593
  NH1   ON6  1  0.295778374423  0.729745256593
  NH1  ON6B  1  0.295778374423  0.729745256593
  NH1   CN1  1  0.307360057758  0.591706954497
  NH1  CN1T  1  0.307360057758  0.591706954497
  NH1   CN2  1  0.307360057758  0.591706954497
  NH1   CN3  1  0.307360057758  0.561342505072
  NH1  CN3T  1  0.307360057758  0.561342505072
  NH1   CN4  1  0.307360057758  0.512433254190
  NH1   CN5  1  0.307360057758  0.512433254190
  NH1  CN5G  1  0.307360057758  0.512433254190
  NH1   CN7  1  0.307360057758  0.187114168357
  NH1  CN7B  1  0.307360057758  0.187114168357
  NH1   CN8  1  0.307360057758  0.187114168357
  NH1  CN8B  1  0.307360057758  0.187114168357
  NH1   CN9  1  0.307360057758  0.187114168357
  NH1     P  1  0.329632525712  1.431148193584
  NH1    P2  1  0.329632525712  1.431148193584
  NH1   HOL  1  0.158089977534  0.401315181871
  NH1  HAL1  1  0.255687932106  0.277535162457
  NH1  HAL2  1  0.257469729543  0.313101890125
  NH1  HAL3  1  0.257469729543  0.289876023155
  NH1   HBL  1  0.255687932106  0.277535162457
  NH1   HCL  1  0.158089977534  0.401315181871
  NH1    HL  1  0.200452211582  0.401315181871
  NH1  HEL1  1  0.249451641079  0.329448489449
  NH1  HEL2  1  0.250342539797  0.301712530731
  NH1    CL  1  0.316269044940  0.495057556250
  NH1   CCL  1  0.316269044940  0.495057556250
  NH1  CTL1  1  0.307360057758  0.187114168357
  NH1  CTL2  1  0.307360057758  0.187114168357
  NH1  CTL3  1  0.307360057758  0.187114168357
  NH1  CTL5  1  0.307360057758  0.187114168357
  NH1  CEL1  1  0.324287133403  0.487934054561
  NH1  CEL2  1  0.323396234685  0.473365563598
  NH1  CRL1  1  0.307360057758  0.187114168357
  NH1  CRL2  1  0.307360057758  0.187114168357
  NH1   OBL  1  0.262815121851  0.648182492821
  NH1   OCL  1  0.289542083396  0.648182492821
  NH1   O2L  1  0.289542083396  0.648182492821
  NH1   OHL  1  0.295778374423  0.729745256593
  NH1   OSL  1  0.285087589805  0.591706954497
  NH1  OSLP  1  0.285087589805  0.591706954497
  NH1  NH3L  1  0.302905564168  0.836800000000
  NH1   NTL  1  0.302905564168  0.836800000000
  NH1    SL  1  0.325178032121  1.282790109098
  NH1    PL  1  0.329632525712  1.431148193584
  NH1 HCA1A  1  0.257469729543  0.396929091904
  NH1 HCA2A  1  0.257469729543  0.350058555102
  NH1 HCA3A  1  0.257469729543  0.289876023155
  NH1 CC30A  1  0.307360057758  0.187114168357
  NH1 CC31A  1  0.307360057758  0.187114168357
  NH1 CC32A  1  0.307360057758  0.187114168357
  NH1 CC33A  1  0.307360057758  0.187114168357
  NH1 CC326A  1  0.307360057758  0.187114168357
  NH1 HCA25A  1  0.253906134670  0.350058555102
  NH1 CC325A  1  0.307360057758  0.187114168357
  NH1 CC325B  1  0.307360057758  0.187114168357
  NH1 OC305A  1  0.285087589805  0.591706954497
  NH1 OC30A  1  0.285087589805  0.591706954497
  NH1   CPA  1  0.298451070577  0.561342505072
  NH1   CPB  1  0.298451070577  0.561342505072
  NH1   CPM  1  0.298451070577  0.561342505072
  NH1    CM  1  0.325178032121  0.620587489400
  NH1   CST  1  0.277336770957  0.450630591061
  NH1   NPH  1  0.302905564168  0.836800000000
  NH1    OM  1  0.289542083396  0.648182492821
  NH1   OST  1  0.288829364421  0.760061344893
  NH1    FE  1  0.195997717991  0.000000000000
  NH1  ON2B  1  0.295778374423  0.729745256593
  NH1    SP  1  0.334087019303  1.255200000000
  NH1   HNP  1  0.259091165210  0.324091246411
  NH1  HNE1  1  0.249451641079  0.329448489449
  NH1  HNE2  1  0.250342539797  0.301712530731
  NH1  CN3D  1  0.307360057758  0.561342505072
  NH1  CNE1  1  0.324287133403  0.487934054561
  NH1  CNE2  1  0.323396234685  0.473365563598
  NH1   CNA  1  0.315591961914  0.495057556250
  NH1  CNA2  1  0.307360057758  0.495057556250
  NH1   CNG  1  0.316269044940  0.620587489400
  NH1  NN1C  1  0.302905564168  0.836800000000
  NH1  NN2C  1  0.302905564168  0.836800000000
  NH1  NN3I  1  0.302905564168  0.836800000000
  NH1   NNG  1  0.302905564168  0.836800000000
  NH1   FNA  1  0.289542083396  0.648182492821
  NH1  ON2M  1  0.285087589805  0.591706954497
  NH1   CN6  1  0.307360057758  0.187114168357
  NH1  CN7E  1  0.307360057758  0.187114168357
  NH1  CT2P  1  0.307360057758  0.187114168357
  NH1  CTD1  1  0.307360057758  0.187114168357
  NH1  CPD1  1  0.307360057758  0.187114168357
  NH1  CC1A  1  0.324287133403  0.487934054561
  NH1  CC1B  1  0.324287133403  0.487934054561
  NH1   CC2  1  0.323396234685  0.473365563598
  NH1   NS1  1  0.302905564168  0.836800000000
  NH1   NS2  1  0.302905564168  0.836800000000
  NH1 SEGD1  1  0.331859772507  1.476898661926
  NH1  HSIO  1  0.158089977534  0.401315181871
  NH1  HSIA  1  0.255687932106  0.277535162457
  NH1   HAL  1  0.255687932106  0.277535162457
  NH1  ALSI  1  0.334087019303  1.508562653654
  NH1    SI  1  0.334087019303  1.449380115774
  NH1  SIH3  1  0.334087019303  1.449380115774
  NH1  OSIH  1  0.295778374423  0.729745256593
  NH1  OSIE  1  0.295778374423  0.729745256593
  NH1  OSIA  1  0.295778374423  0.729745256593
  NH1   OAL  1  0.295778374423  0.729745256593
  NH1    HT  1  0.158089977534  0.401315181871
  NH1    OT  1  0.295618012653  0.729745256593
  NH1   DUM  1  0.138089301312  0.000000000000
  NH1   NHL  1  0.276178602624  0.836800000000
  NH1  CTO1  1  0.307360057758  0.187114168357
  NH1  CEL3  1  0.324287133403  0.487934054561
  NH1  CTO2  1  0.307360057758  0.187114168357
  NH1  HN3B  1  0.218270185944  0.401315181871
  NH1  CN1A  1  0.316269044940  0.495057556250
  NH1  CN3A  1  0.298451070577  0.793858183809
  NH1  CN3B  1  0.298451070577  0.793858183809
  NH1  CN3C  1  0.298451070577  0.793858183809
  NH1    P3  1  0.329632525712  1.431148193584
  NH1    P4  1  0.329632525712  1.431148193584
  NH1    AG  1  0.269719586917  3.995665235227
  NH1    AL  1  0.268383238840  3.751627410072
  NH1    AU  1  0.269541407173  4.303625872215
  NH1    CU  1  0.254618853645  4.065160275315
  NH1    NI  1  0.251767977746  4.447653008048
  NH1    PB  1  0.296891997820  3.202878645219
  NH1    PD  1  0.263661475634  4.640280474282
  NH1    PT  1  0.264819643967  5.225814325060
  NH1    C3  1  0.340768759689  0.264619394603
    O     C  1  0.302905564168  0.480705002262
    O    CA  1  0.302228481142  0.383469934154
    O    CC  1  0.302905564168  0.383469934154
    O    CD  1  0.302905564168  0.383469934154
    O   CE1  1  0.310923652631  0.377952093472
    O   CE2  1  0.310032753913  0.366667388896
    O   CP1  1  0.293996576986  0.144938011577
    O   CP2  1  0.293996576986  0.144938011577
    O   CP3  1  0.293996576986  0.144938011577
    O  CPH1  1  0.285087589805  0.324091246411
    O  CPH2  1  0.285087589805  0.324091246411
    O    CS  1  0.320723538531  0.480705002262
    O   CPT  1  0.290432982114  0.456036806936
    O    CY  1  0.302014665450  0.391600943002
    O   CAI  1  0.302014665450  0.391600943002
    O    CT  1  0.293996576986  0.144938011577
    O   CT1  1  0.293996576986  0.144938011577
    O   CT2  1  0.293996576986  0.144938011577
    O  CT2A  1  0.293996576986  0.144938011577
    O   CT3  1  0.293996576986  0.144938011577
    O     H  1  0.144726496762  0.310857403193
    O    HA  1  0.242324451334  0.214977812437
    O   HB1  1  0.242324451334  0.214977812437
    O   HB2  1  0.244106248770  0.242527681224
    O   HE1  1  0.236088160307  0.255189702614
    O   HE2  1  0.236979059025  0.233705521373
    O    HC  1  0.144726496762  0.310857403193
    O    HP  1  0.245727684437  0.251040000000
    O   HR1  1  0.204906705172  0.310857403193
    O   HR2  1  0.187088730809  0.310857403193
    O   HR3  1  0.255509752363  0.128005785869
    O    HS  1  0.164816262856  0.458334236120
    O   HA1  1  0.244106248770  0.307459952514
    O   HA2  1  0.244106248770  0.267252488258
    O   HA3  1  0.244106248770  0.224537002029
    O     N  1  0.289542083396  0.014493801158
    O   NC2  1  0.289542083396  0.648182492821
    O   NH1  1  0.262815121851  0.648182492821
    O   NH2  1  0.289542083396  0.648182492821
    O   NH3  1  0.289542083396  0.648182492821
    O    NP  1  0.289542083396  0.648182492821
    O   NR1  1  0.289542083396  0.648182492821
    O   NR2  1  0.289542083396  0.648182492821
    O   NR3  1  0.289542083396  0.648182492821
    O    NY  1  0.289542083396  0.648182492821
    O     O  1  0.249451641079  0.502080000000
    O    OB  1  0.249451641079  0.502080000000
    O    OC  1  0.276178602624  0.502080000000
    O   OH1  1  0.282414893650  0.565258245152
    O    OS  1  0.282414893650  0.565258245152
    O     S  1  0.302905564168  0.972273739232
    O    SM  1  0.300678317372  0.893457908130
    O    SS  1  0.320723538531  0.993644945843
    O    HT  1  0.144726496762  0.310857403193
    O    OT  1  0.282254531881  0.565258245152
    O    OX  1  0.276178602624  0.502080000000
    O    HX  1  0.144726496762  0.310857403193
    O   LIT  1  0.240319929218  0.069961684782
    O   SOD  1  0.250409357201  0.313883668846
    O    MG  1  0.230297318639  0.177512086349
    O   POT  1  0.281858081952  0.427505715330
    O   CAL  1  0.246511675309  0.502080000000
    O   RUB  1  0.293996576986  0.561342505072
    O   CES  1  0.311814551349  0.631770145543
    O   BAR  1  0.293105678268  0.561342505072
    O    ZN  1  0.221833780817  0.724690057887
    O   CAD  1  0.245620776591  0.502080000000
    O   CLA  1  0.326959829558  0.561342505072
    O  HGA1  1  0.244106248770  0.307459952514
    O  HGA2  1  0.244106248770  0.271154190821
    O  HGA3  1  0.244106248770  0.224537002029
    O  HGA4  1  0.236088160307  0.255189702614
    O  HGA5  1  0.236979059025  0.233705521373
    O  HGA6  1  0.242324451334  0.242527681224
    O  HGA7  1  0.240542653898  0.251040000000
    O HGAAM0  1  0.238760856462  0.242527681224
    O HGAAM1  1  0.238760856462  0.242527681224
    O HGAAM2  1  0.236979059025  0.289876023155
    O  HGP1  1  0.144726496762  0.310857403193
    O  HGP2  1  0.144726496762  0.310857403193
    O  HGP3  1  0.164816262856  0.458334236120
    O  HGP4  1  0.144726496762  0.310857403193
    O  HGP5  1  0.187088730809  0.310857403193
    O HGPAM1  1  0.202679458377  0.137500270836
    O HGPAM2  1  0.202679458377  0.144938011577
    O HGPAM3  1  0.202234009018  0.158771636762
    O HGR51  1  0.245727684437  0.251040000000
    O HGR52  1  0.204906705172  0.310857403193
    O HGR53  1  0.187088730809  0.310857403193
    O HGR61  1  0.245727684437  0.251040000000
    O HGR62  1  0.222724679535  0.310857403193
    O HGR63  1  0.204906705172  0.310857403193
    O HGR71  1  0.245727684437  0.251040000000
    O CG1T1  1  0.288651184677  0.592298365893
    O CG1T2  1  0.302237390129  0.465609837422
    O CG1N1  1  0.291323880832  0.614919905028
    O CG2D1  1  0.310923652631  0.377952093472
    O CG2D2  1  0.310032753913  0.366667388896
    O CG2D1O  1  0.310923652631  0.377952093472
    O CG2D2O  1  0.310923652631  0.377952093472
    O CG2DC1  1  0.310923652631  0.377952093472
    O CG2DC2  1  0.310923652631  0.377952093472
    O CG2DC3  1  0.310032753913  0.366667388896
    O CG2N1  1  0.302905564168  0.480705002262
    O CG2N2  1  0.302905564168  0.480705002262
    O CG2O1  1  0.302905564168  0.480705002262
    O CG2O2  1  0.276178602624  0.453727744975
    O CG2O3  1  0.302905564168  0.383469934154
    O CG2O4  1  0.285087589805  0.355024172698
    O CG2O5  1  0.302905564168  0.434814034732
    O CG2O6  1  0.302905564168  0.383469934154
    O CG2O7  1  0.263973290185  0.349056954894
    O CG2R51  1  0.311814551349  0.324091246411
    O CG2R52  1  0.320723538531  0.204973301676
    O CG2R53  1  0.320723538531  0.204973301676
    O CG2R57  1  0.311814551349  0.324091246411
    O CG25C1  1  0.310923652631  0.377952093472
    O CG25C2  1  0.310923652631  0.377952093472
    O CG251O  1  0.310923652631  0.377952093472
    O CG252O  1  0.310923652631  0.377952093472
    O CG2R61  1  0.302228481142  0.383469934154
    O CG2R62  1  0.293996576986  0.434814034732
    O CG2R63  1  0.293996576986  0.458334236120
    O CG2R64  1  0.311814551349  0.289876023155
    O CG2R66  1  0.293996576986  0.383469934154
    O CG2R67  1  0.302228481142  0.383469934154
    O CG2RC0  1  0.290432982114  0.456036806936
    O CG2R71  1  0.302442296834  0.375162741007
    O CG2RC7  1  0.290432982114  0.456036806936
    O CG301  1  0.293996576986  0.144938011577
    O CG302  1  0.329632525712  0.204973301676
    O CG311  1  0.293996576986  0.144938011577
    O CG312  1  0.307360057758  0.297034533750
    O CG314  1  0.293996576986  0.144938011577
    O CG321  1  0.293996576986  0.144938011577
    O CG322  1  0.293996576986  0.355024172698
    O CG323  1  0.320723538531  0.480705002262
    O CG324  1  0.293996576986  0.144938011577
    O CG331  1  0.293996576986  0.144938011577
    O CG334  1  0.293996576986  0.144938011577
    O CG3C50  1  0.293996576986  0.144938011577
    O CG3C51  1  0.293996576986  0.144938011577
    O CG3C52  1  0.293996576986  0.144938011577
    O CG3C53  1  0.293996576986  0.144938011577
    O CG3C54  1  0.293996576986  0.144938011577
    O CG3C31  1  0.293996576986  0.144938011577
    O CG3C41  1  0.293996576986  0.144938011577
    O CG3RC1  1  0.293996576986  0.144938011577
    O CG3AM0  1  0.300232868013  0.383469934154
    O CG3AM1  1  0.301123766731  0.404789837027
    O CG3AM2  1  0.302014665450  0.409946603352
    O NG1T1  1  0.284196691087  0.614919905028
    O NG2D1  1  0.289542083396  0.648182492821
    O NG2S0  1  0.289542083396  0.014493801158
    O NG2S1  1  0.262815121851  0.648182492821
    O NG2S2  1  0.289542083396  0.648182492821
    O NG2S3  1  0.289542083396  0.648182492821
    O NG2O1  1  0.289542083396  0.648182492821
    O NG2P1  1  0.289542083396  0.648182492821
    O NG2R43  1  0.289542083396  0.648182492821
    O NG2R50  1  0.289542083396  0.648182492821
    O NG2R51  1  0.289542083396  0.648182492821
    O NG2R52  1  0.289542083396  0.648182492821
    O NG2R53  1  0.289542083396  0.648182492821
    O NG2R57  1  0.289542083396  0.648182492821
    O NG2R60  1  0.293105678268  0.355024172698
    O NG2R61  1  0.289542083396  0.648182492821
    O NG2R62  1  0.308250956477  0.324091246411
    O NG2R67  1  0.289542083396  0.648182492821
    O NG2RC0  1  0.289542083396  0.648182492821
    O NG301  1  0.302905564168  0.271154190821
    O NG311  1  0.302905564168  0.307459952514
    O NG321  1  0.302014665450  0.355024172698
    O NG331  1  0.301123766731  0.383469934154
    O NG3C51  1  0.289542083396  0.648182492821
    O NG3N1  1  0.307360057758  0.355024172698
    O NG3P0  1  0.289542083396  0.648182492821
    O NG3P1  1  0.289542083396  0.648182492821
    O NG3P2  1  0.289542083396  0.648182492821
    O NG3P3  1  0.289542083396  0.648182492821
    O OG2D1  1  0.249451641079  0.502080000000
    O OG2D2  1  0.276178602624  0.502080000000
    O OG2D3  1  0.249451641079  0.502080000000
    O OG2D4  1  0.276178602624  0.502080000000
    O OG2D5  1  0.275465883649  0.588740986173
    O OG2N1  1  0.276178602624  0.502080000000
    O OG2P1  1  0.276178602624  0.502080000000
    O OG2R50  1  0.276178602624  0.502080000000
    O OG3R60  1  0.271724109033  0.458334236120
    O OG301  1  0.271724109033  0.458334236120
    O OG302  1  0.271724109033  0.458334236120
    O OG303  1  0.271724109033  0.458334236120
    O OG304  1  0.271724109033  0.458334236120
    O OG311  1  0.281969444291  0.635251912639
    O OG312  1  0.280633096214  0.502080000000
    O OG3C31  1  0.271724109033  0.458334236120
    O OG3C51  1  0.271724109033  0.458334236120
    O OG3C61  1  0.271724109033  0.458334236120
    O SG2D1  1  0.307360057758  1.089448042267
    O SG2R50  1  0.302905564168  0.972273739232
    O SG311  1  0.302905564168  0.972273739232
    O SG301  1  0.300678317372  0.893457908130
    O SG302  1  0.320723538531  0.993644945843
    O SG3O1  1  0.311814551349  0.993644945843
    O SG3O2  1  0.302905564168  0.857464840095
    O SG3O3  1  0.302905564168  0.857464840095
    O  FGA1  1  0.269942311597  0.532536259047
    O  FGA2  1  0.269942311597  0.469652835188
    O  FGA3  1  0.267269615442  0.451406871724
    O  FGP1  1  0.267269615442  0.451406871724
    O  FGR1  1  0.276178602624  0.502080000000
    O CLGA1  1  0.294887475704  0.848846884285
    O CLGA3  1  0.294887475704  0.806980695680
    O BRGA1  1  0.300232868013  1.004160000000
    O BRGA2  1  0.307360057758  1.055164651417
    O BRGA3  1  0.302905564168  1.065072518094
    O   PG0  1  0.316269044940  1.108562623941
    O   PG1  1  0.316269044940  1.108562623941
    O   PG2  1  0.316269044940  1.108562623941
    O  ALG1  1  0.302905564168  1.168527606863
    O   LPH  1  0.124725820540  0.000000000000
    O CLGR1  1  0.290432982114  0.695098284849
    O BRGR1  1  0.301123766731  0.819893206704
    O  IGR1  1  0.324287133403  1.045162865012
    O SG2P1  1  0.311253285157  1.151139989652
    O OG2S1  1  0.274361169238  0.546744910407
    O SG2P2  1  0.307769871169  1.141151004963
    O CC301  1  0.293996576986  0.144938011577
    O CC3062  1  0.293996576986  0.144938011577
    O CC311  1  0.293996576986  0.144938011577
    O CC3161  1  0.293996576986  0.144938011577
    O CC3162  1  0.293996576986  0.144938011577
    O CC3163  1  0.293996576986  0.144938011577
    O CC321  1  0.293996576986  0.144938011577
    O CC3261  1  0.293996576986  0.144938011577
    O CC3263  1  0.293996576986  0.144938011577
    O CC331  1  0.293996576986  0.144938011577
    O CC2O1  1  0.302905564168  0.480705002262
    O CC2O2  1  0.302905564168  0.383469934154
    O CC2O3  1  0.302905564168  0.434814034732
    O CC2O4  1  0.285087589805  0.355024172698
    O CC2O5  1  0.276178602624  0.453727744975
    O OC2D1  1  0.249451641079  0.502080000000
    O OC2D2  1  0.276178602624  0.502080000000
    O OC2D3  1  0.249451641079  0.502080000000
    O OC2D4  1  0.249451641079  0.502080000000
    O OC3C61  1  0.271724109033  0.458334236120
    O OC311  1  0.281969444291  0.635251912639
    O NC2D1  1  0.262815121851  0.648182492821
    O  HCP1  1  0.144726496762  0.310857403193
    O  HCA1  1  0.244106248770  0.307459952514
    O  HCA2  1  0.244106248770  0.271154190821
    O  HCA3  1  0.244106248770  0.224537002029
    O CC312  1  0.293996576986  0.144938011577
    O CC322  1  0.293996576986  0.144938011577
    O  HCR1  1  0.195997717991  0.310857403193
    O HCA3M  1  0.244106248770  0.224537002029
    O CC321C  1  0.293996576986  0.144938011577
    O CC321D  1  0.293996576986  0.144938011577
    O CC311C  1  0.293996576986  0.144938011577
    O CC311D  1  0.293996576986  0.144938011577
    O OC301  1  0.271724109033  0.458334236120
    O OC302  1  0.271724109033  0.458334236120
    O HCP1M  1  0.144726496762  0.310857403193
    O OC311M  1  0.281969444291  0.635251912639
    O OC3C5M  1  0.271724109033  0.458334236120
    O CC322C  1  0.293996576986  0.144938011577
    O HCA2C2  1  0.240542653898  0.271154190821
    O CC312C  1  0.293996576986  0.144938011577
    O HCA1C2  1  0.244106248770  0.307459952514
    O OC3C51  1  0.271724109033  0.458334236120
    O CC3152  1  0.293996576986  0.144938011577
    O CC3051  1  0.293996576986  0.144938011577
    O CC3251  1  0.293996576986  0.144938011577
    O CC3151  1  0.293996576986  0.144938011577
    O CC3153  1  0.293996576986  0.144938011577
    O OC2DP  1  0.276178602624  0.502080000000
    O OC312  1  0.282414893650  0.565258245152
    O OC30P  1  0.282414893650  0.565258245152
    O    PC  1  0.316269044940  1.108562623941
    O    SC  1  0.311814551349  0.993644945843
    O CC312D  1  0.293996576986  0.144938011577
    O OC303  1  0.271724109033  0.458334236120
    O NC311  1  0.302905564168  0.307459952514
    O   HN1  1  0.144726496762  0.310857403193
    O   HN2  1  0.144726496762  0.310857403193
    O   HN3  1  0.222724679535  0.310857403193
    O   HN4  1  0.144726496762  0.310857403193
    O   HN5  1  0.144726496762  0.310857403193
    O   HN6  1  0.242324451334  0.214977812437
    O   HN7  1  0.242324451334  0.214977812437
    O   HN8  1  0.244106248770  0.242527681224
    O   HN9  1  0.244106248770  0.224537002029
    O   NN1  1  0.289542083396  0.648182492821
    O   NN2  1  0.289542083396  0.648182492821
    O  NN2B  1  0.289542083396  0.648182492821
    O  NN2G  1  0.289542083396  0.648182492821
    O  NN2U  1  0.289542083396  0.648182492821
    O   NN3  1  0.289542083396  0.648182492821
    O  NN3A  1  0.289542083396  0.648182492821
    O  NN3G  1  0.289542083396  0.648182492821
    O   NN4  1  0.289542083396  0.648182492821
    O   NN6  1  0.289542083396  0.648182492821
    O   ON1  1  0.276178602624  0.502080000000
    O  ON1C  1  0.276178602624  0.502080000000
    O   ON2  1  0.282414893650  0.565258245152
    O   ON3  1  0.276178602624  0.502080000000
    O   ON4  1  0.282414893650  0.565258245152
    O   ON5  1  0.282414893650  0.565258245152
    O   ON6  1  0.282414893650  0.565258245152
    O  ON6B  1  0.282414893650  0.565258245152
    O   CN1  1  0.293996576986  0.458334236120
    O  CN1T  1  0.293996576986  0.458334236120
    O   CN2  1  0.293996576986  0.458334236120
    O   CN3  1  0.293996576986  0.434814034732
    O  CN3T  1  0.293996576986  0.434814034732
    O   CN4  1  0.293996576986  0.396929091904
    O   CN5  1  0.293996576986  0.396929091904
    O  CN5G  1  0.293996576986  0.396929091904
    O   CN7  1  0.293996576986  0.144938011577
    O  CN7B  1  0.293996576986  0.144938011577
    O   CN8  1  0.293996576986  0.144938011577
    O  CN8B  1  0.293996576986  0.144938011577
    O   CN9  1  0.293996576986  0.144938011577
    O     P  1  0.316269044940  1.108562623941
    O    P2  1  0.316269044940  1.108562623941
    O   HOL  1  0.144726496762  0.310857403193
    O  HAL1  1  0.242324451334  0.214977812437
    O  HAL2  1  0.244106248770  0.242527681224
    O  HAL3  1  0.244106248770  0.224537002029
    O   HBL  1  0.242324451334  0.214977812437
    O   HCL  1  0.144726496762  0.310857403193
    O    HL  1  0.187088730809  0.310857403193
    O  HEL1  1  0.236088160307  0.255189702614
    O  HEL2  1  0.236979059025  0.233705521373
    O    CL  1  0.302905564168  0.383469934154
    O   CCL  1  0.302905564168  0.383469934154
    O  CTL1  1  0.293996576986  0.144938011577
    O  CTL2  1  0.293996576986  0.144938011577
    O  CTL3  1  0.293996576986  0.144938011577
    O  CTL5  1  0.293996576986  0.144938011577
    O  CEL1  1  0.310923652631  0.377952093472
    O  CEL2  1  0.310032753913  0.366667388896
    O  CRL1  1  0.293996576986  0.144938011577
    O  CRL2  1  0.293996576986  0.144938011577
    O   OBL  1  0.249451641079  0.502080000000
    O   OCL  1  0.276178602624  0.502080000000
    O   O2L  1  0.276178602624  0.502080000000
    O   OHL  1  0.282414893650  0.565258245152
    O   OSL  1  0.271724109033  0.458334236120
    O  OSLP  1  0.271724109033  0.458334236120
    O  NH3L  1  0.289542083396  0.648182492821
    O   NTL  1  0.289542083396  0.648182492821
    O    SL  1  0.311814551349  0.993644945843
    O    PL  1  0.316269044940  1.108562623941
    O HCA1A  1  0.244106248770  0.307459952514
    O HCA2A  1  0.244106248770  0.271154190821
    O HCA3A  1  0.244106248770  0.224537002029
    O CC30A  1  0.293996576986  0.144938011577
    O CC31A  1  0.293996576986  0.144938011577
    O CC32A  1  0.293996576986  0.144938011577
    O CC33A  1  0.293996576986  0.144938011577
    O CC326A  1  0.293996576986  0.144938011577
    O HCA25A  1  0.240542653898  0.271154190821
    O CC325A  1  0.293996576986  0.144938011577
    O CC325B  1  0.293996576986  0.144938011577
    O OC305A  1  0.271724109033  0.458334236120
    O OC30A  1  0.271724109033  0.458334236120
    O   CPA  1  0.285087589805  0.434814034732
    O   CPB  1  0.285087589805  0.434814034732
    O   CPM  1  0.285087589805  0.434814034732
    O    CM  1  0.311814551349  0.480705002262
    O   CST  1  0.263973290185  0.349056954894
    O   NPH  1  0.289542083396  0.648182492821
    O    OM  1  0.276178602624  0.502080000000
    O   OST  1  0.275465883649  0.588740986173
    O    FE  1  0.182634237219  0.000000000000
    O  ON2B  1  0.282414893650  0.565258245152
    O    SP  1  0.320723538531  0.972273739232
    O   HNP  1  0.245727684437  0.251040000000
    O  HNE1  1  0.236088160307  0.255189702614
    O  HNE2  1  0.236979059025  0.233705521373
    O  CN3D  1  0.293996576986  0.434814034732
    O  CNE1  1  0.310923652631  0.377952093472
    O  CNE2  1  0.310032753913  0.366667388896
    O   CNA  1  0.302228481142  0.383469934154
    O  CNA2  1  0.293996576986  0.383469934154
    O   CNG  1  0.302905564168  0.480705002262
    O  NN1C  1  0.289542083396  0.648182492821
    O  NN2C  1  0.289542083396  0.648182492821
    O  NN3I  1  0.289542083396  0.648182492821
    O   NNG  1  0.289542083396  0.648182492821
    O   FNA  1  0.276178602624  0.502080000000
    O  ON2M  1  0.271724109033  0.458334236120
    O   CN6  1  0.293996576986  0.144938011577
    O  CN7E  1  0.293996576986  0.144938011577
    O  CT2P  1  0.293996576986  0.144938011577
    O  CTD1  1  0.293996576986  0.144938011577
    O  CPD1  1  0.293996576986  0.144938011577
    O  CC1A  1  0.310923652631  0.377952093472
    O  CC1B  1  0.310923652631  0.377952093472
    O   CC2  1  0.310032753913  0.366667388896
    O   NS1  1  0.289542083396  0.648182492821
    O   NS2  1  0.289542083396  0.648182492821
    O SEGD1  1  0.318496291735  1.144000784335
    O  HSIO  1  0.144726496762  0.310857403193
    O  HSIA  1  0.242324451334  0.214977812437
    O   HAL  1  0.242324451334  0.214977812437
    O  ALSI  1  0.320723538531  1.168527606863
    O    SI  1  0.320723538531  1.122685010143
    O  SIH3  1  0.320723538531  1.122685010143
    O  OSIH  1  0.282414893650  0.565258245152
    O  OSIE  1  0.282414893650  0.565258245152
    O  OSIA  1  0.282414893650  0.565258245152
    O   OAL  1  0.282414893650  0.565258245152
    O    HT  1  0.144726496762  0.310857403193
    O    OT  1  0.282254531881  0.565258245152
    O   DUM  1  0.124725820540  0.000000000000
    O   NHL  1  0.262815121851  0.648182492821
    O  CTO1  1  0.293996576986  0.144938011577
    O  CEL3  1  0.310923652631  0.377952093472
    O  CTO2  1  0.293996576986  0.144938011577
    O  HN3B  1  0.204906705172  0.310857403193
    O  CN1A  1  0.302905564168  0.383469934154
    O  CN3A  1  0.285087589805  0.614919905028
    O  CN3B  1  0.285087589805  0.614919905028
    O  CN3C  1  0.285087589805  0.614919905028
    O    P3  1  0.316269044940  1.108562623941
    O    P4  1  0.316269044940  1.108562623941
    O    AG  1  0.256356106145  3.095028982611
    O    AL  1  0.255019758068  2.905998096076
    O    AU  1  0.256177926401  3.333574266279
    O    CU  1  0.241255372872  3.148859609192
    O    NI  1  0.238404496974  3.445137205976
    O    PB  1  0.283528517048  2.480939130571
    O    PD  1  0.250297994862  3.594345799725
    O    PT  1  0.251456163195  4.047898370266
    O    C3  1  0.327405278917  0.204973301676
   OB     C  1  0.302905564168  0.480705002262
   OB    CA  1  0.302228481142  0.383469934154
   OB    CC  1  0.302905564168  0.383469934154
   OB    CD  1  0.302905564168  0.383469934154
   OB   CE1  1  0.310923652631  0.377952093472
   OB   CE2  1  0.310032753913  0.366667388896
   OB   CP1  1  0.293996576986  0.144938011577
   OB   CP2  1  0.293996576986  0.144938011577
   OB   CP3  1  0.293996576986  0.144938011577
   OB  CPH1  1  0.285087589805  0.324091246411
   OB  CPH2  1  0.285087589805  0.324091246411
   OB    CS  1  0.320723538531  0.480705002262
   OB   CPT  1  0.290432982114  0.456036806936
   OB    CY  1  0.302014665450  0.391600943002
   OB   CAI  1  0.302014665450  0.391600943002
   OB    CT  1  0.293996576986  0.144938011577
   OB   CT1  1  0.293996576986  0.144938011577
   OB   CT2  1  0.293996576986  0.144938011577
   OB  CT2A  1  0.293996576986  0.144938011577
   OB   CT3  1  0.293996576986  0.144938011577
   OB     H  1  0.144726496762  0.310857403193
   OB    HA  1  0.242324451334  0.214977812437
   OB   HB1  1  0.242324451334  0.214977812437
   OB   HB2  1  0.244106248770  0.242527681224
   OB   HE1  1  0.236088160307  0.255189702614
   OB   HE2  1  0.236979059025  0.233705521373
   OB    HC  1  0.144726496762  0.310857403193
   OB    HP  1  0.245727684437  0.251040000000
   OB   HR1  1  0.204906705172  0.310857403193
   OB   HR2  1  0.187088730809  0.310857403193
   OB   HR3  1  0.255509752363  0.128005785869
   OB    HS  1  0.164816262856  0.458334236120
   OB   HA1  1  0.244106248770  0.307459952514
   OB   HA2  1  0.244106248770  0.267252488258
   OB   HA3  1  0.244106248770  0.224537002029
   OB     N  1  0.289542083396  0.014493801158
   OB   NC2  1  0.289542083396  0.648182492821
   OB   NH1  1  0.262815121851  0.648182492821
   OB   NH2  1  0.289542083396  0.648182492821
   OB   NH3  1  0.289542083396  0.648182492821
   OB    NP  1  0.289542083396  0.648182492821
   OB   NR1  1  0.289542083396  0.648182492821
   OB   NR2  1  0.289542083396  0.648182492821
   OB   NR3  1  0.289542083396  0.648182492821
   OB    NY  1  0.289542083396  0.648182492821
   OB     O  1  0.249451641079  0.502080000000
   OB    OB  1  0.249451641079  0.502080000000
   OB    OC  1  0.276178602624  0.502080000000
   OB   OH1  1  0.282414893650  0.565258245152
   OB    OS  1  0.282414893650  0.565258245152
   OB     S  1  0.302905564168  0.972273739232
   OB    SM  1  0.300678317372  0.893457908130
   OB    SS  1  0.320723538531  0.993644945843
   OB    HT  1  0.144726496762  0.310857403193
   OB    OT  1  0.282254531881  0.565258245152
   OB    OX  1  0.276178602624  0.502080000000
   OB    HX  1  0.144726496762  0.310857403193
   OB   LIT  1  0.240319929218  0.069961684782
   OB   SOD  1  0.250409357201  0.313883668846
   OB    MG  1  0.230297318639  0.177512086349
   OB   POT  1  0.281858081952  0.427505715330
   OB   CAL  1  0.246511675309  0.502080000000
   OB   RUB  1  0.293996576986  0.561342505072
   OB   CES  1  0.311814551349  0.631770145543
   OB   BAR  1  0.293105678268  0.561342505072
   OB    ZN  1  0.221833780817  0.724690057887
   OB   CAD  1  0.245620776591  0.502080000000
   OB   CLA  1  0.326959829558  0.561342505072
   OB  HGA1  1  0.244106248770  0.307459952514
   OB  HGA2  1  0.244106248770  0.271154190821
   OB  HGA3  1  0.244106248770  0.224537002029
   OB  HGA4  1  0.236088160307  0.255189702614
   OB  HGA5  1  0.236979059025  0.233705521373
   OB  HGA6  1  0.242324451334  0.242527681224
   OB  HGA7  1  0.240542653898  0.251040000000
   OB HGAAM0  1  0.238760856462  0.242527681224
   OB HGAAM1  1  0.238760856462  0.242527681224
   OB HGAAM2  1  0.236979059025  0.289876023155
   OB  HGP1  1  0.144726496762  0.310857403193
   OB  HGP2  1  0.144726496762  0.310857403193
   OB  HGP3  1  0.164816262856  0.458334236120
   OB  HGP4  1  0.144726496762  0.310857403193
   OB  HGP5  1  0.187088730809  0.310857403193
   OB HGPAM1  1  0.202679458377  0.137500270836
   OB HGPAM2  1  0.202679458377  0.144938011577
   OB HGPAM3  1  0.202234009018  0.158771636762
   OB HGR51  1  0.245727684437  0.251040000000
   OB HGR52  1  0.204906705172  0.310857403193
   OB HGR53  1  0.187088730809  0.310857403193
   OB HGR61  1  0.245727684437  0.251040000000
   OB HGR62  1  0.222724679535  0.310857403193
   OB HGR63  1  0.204906705172  0.310857403193
   OB HGR71  1  0.245727684437  0.251040000000
   OB CG1T1  1  0.288651184677  0.592298365893
   OB CG1T2  1  0.302237390129  0.465609837422
   OB CG1N1  1  0.291323880832  0.614919905028
   OB CG2D1  1  0.310923652631  0.377952093472
   OB CG2D2  1  0.310032753913  0.366667388896
   OB CG2D1O  1  0.310923652631  0.377952093472
   OB CG2D2O  1  0.310923652631  0.377952093472
   OB CG2DC1  1  0.310923652631  0.377952093472
   OB CG2DC2  1  0.310923652631  0.377952093472
   OB CG2DC3  1  0.310032753913  0.366667388896
   OB CG2N1  1  0.302905564168  0.480705002262
   OB CG2N2  1  0.302905564168  0.480705002262
   OB CG2O1  1  0.302905564168  0.480705002262
   OB CG2O2  1  0.276178602624  0.453727744975
   OB CG2O3  1  0.302905564168  0.383469934154
   OB CG2O4  1  0.285087589805  0.355024172698
   OB CG2O5  1  0.302905564168  0.434814034732
   OB CG2O6  1  0.302905564168  0.383469934154
   OB CG2O7  1  0.263973290185  0.349056954894
   OB CG2R51  1  0.311814551349  0.324091246411
   OB CG2R52  1  0.320723538531  0.204973301676
   OB CG2R53  1  0.320723538531  0.204973301676
   OB CG2R57  1  0.311814551349  0.324091246411
   OB CG25C1  1  0.310923652631  0.377952093472
   OB CG25C2  1  0.310923652631  0.377952093472
   OB CG251O  1  0.310923652631  0.377952093472
   OB CG252O  1  0.310923652631  0.377952093472
   OB CG2R61  1  0.302228481142  0.383469934154
   OB CG2R62  1  0.293996576986  0.434814034732
   OB CG2R63  1  0.293996576986  0.458334236120
   OB CG2R64  1  0.311814551349  0.289876023155
   OB CG2R66  1  0.293996576986  0.383469934154
   OB CG2R67  1  0.302228481142  0.383469934154
   OB CG2RC0  1  0.290432982114  0.456036806936
   OB CG2R71  1  0.302442296834  0.375162741007
   OB CG2RC7  1  0.290432982114  0.456036806936
   OB CG301  1  0.293996576986  0.144938011577
   OB CG302  1  0.329632525712  0.204973301676
   OB CG311  1  0.293996576986  0.144938011577
   OB CG312  1  0.307360057758  0.297034533750
   OB CG314  1  0.293996576986  0.144938011577
   OB CG321  1  0.293996576986  0.144938011577
   OB CG322  1  0.293996576986  0.355024172698
   OB CG323  1  0.320723538531  0.480705002262
   OB CG324  1  0.293996576986  0.144938011577
   OB CG331  1  0.293996576986  0.144938011577
   OB CG334  1  0.293996576986  0.144938011577
   OB CG3C50  1  0.293996576986  0.144938011577
   OB CG3C51  1  0.293996576986  0.144938011577
   OB CG3C52  1  0.293996576986  0.144938011577
   OB CG3C53  1  0.293996576986  0.144938011577
   OB CG3C54  1  0.293996576986  0.144938011577
   OB CG3C31  1  0.293996576986  0.144938011577
   OB CG3C41  1  0.293996576986  0.144938011577
   OB CG3RC1  1  0.293996576986  0.144938011577
   OB CG3AM0  1  0.300232868013  0.383469934154
   OB CG3AM1  1  0.301123766731  0.404789837027
   OB CG3AM2  1  0.302014665450  0.409946603352
   OB NG1T1  1  0.284196691087  0.614919905028
   OB NG2D1  1  0.289542083396  0.648182492821
   OB NG2S0  1  0.289542083396  0.014493801158
   OB NG2S1  1  0.262815121851  0.648182492821
   OB NG2S2  1  0.289542083396  0.648182492821
   OB NG2S3  1  0.289542083396  0.648182492821
   OB NG2O1  1  0.289542083396  0.648182492821
   OB NG2P1  1  0.289542083396  0.648182492821
   OB NG2R43  1  0.289542083396  0.648182492821
   OB NG2R50  1  0.289542083396  0.648182492821
   OB NG2R51  1  0.289542083396  0.648182492821
   OB NG2R52  1  0.289542083396  0.648182492821
   OB NG2R53  1  0.289542083396  0.648182492821
   OB NG2R57  1  0.289542083396  0.648182492821
   OB NG2R60  1  0.293105678268  0.355024172698
   OB NG2R61  1  0.289542083396  0.648182492821
   OB NG2R62  1  0.308250956477  0.324091246411
   OB NG2R67  1  0.289542083396  0.648182492821
   OB NG2RC0  1  0.289542083396  0.648182492821
   OB NG301  1  0.302905564168  0.271154190821
   OB NG311  1  0.302905564168  0.307459952514
   OB NG321  1  0.302014665450  0.355024172698
   OB NG331  1  0.301123766731  0.383469934154
   OB NG3C51  1  0.289542083396  0.648182492821
   OB NG3N1  1  0.307360057758  0.355024172698
   OB NG3P0  1  0.289542083396  0.648182492821
   OB NG3P1  1  0.289542083396  0.648182492821
   OB NG3P2  1  0.289542083396  0.648182492821
   OB NG3P3  1  0.289542083396  0.648182492821
   OB OG2D1  1  0.249451641079  0.502080000000
   OB OG2D2  1  0.276178602624  0.502080000000
   OB OG2D3  1  0.249451641079  0.502080000000
   OB OG2D4  1  0.276178602624  0.502080000000
   OB OG2D5  1  0.275465883649  0.588740986173
   OB OG2N1  1  0.276178602624  0.502080000000
   OB OG2P1  1  0.276178602624  0.502080000000
   OB OG2R50  1  0.276178602624  0.502080000000
   OB OG3R60  1  0.271724109033  0.458334236120
   OB OG301  1  0.271724109033  0.458334236120
   OB OG302  1  0.271724109033  0.458334236120
   OB OG303  1  0.271724109033  0.458334236120
   OB OG304  1  0.271724109033  0.458334236120
   OB OG311  1  0.281969444291  0.635251912639
   OB OG312  1  0.280633096214  0.502080000000
   OB OG3C31  1  0.271724109033  0.458334236120
   OB OG3C51  1  0.271724109033  0.458334236120
   OB OG3C61  1  0.271724109033  0.458334236120
   OB SG2D1  1  0.307360057758  1.089448042267
   OB SG2R50  1  0.302905564168  0.972273739232
   OB SG311  1  0.302905564168  0.972273739232
   OB SG301  1  0.300678317372  0.893457908130
   OB SG302  1  0.320723538531  0.993644945843
   OB SG3O1  1  0.311814551349  0.993644945843
   OB SG3O2  1  0.302905564168  0.857464840095
   OB SG3O3  1  0.302905564168  0.857464840095
   OB  FGA1  1  0.269942311597  0.532536259047
   OB  FGA2  1  0.269942311597  0.469652835188
   OB  FGA3  1  0.267269615442  0.451406871724
   OB  FGP1  1  0.267269615442  0.451406871724
   OB  FGR1  1  0.276178602624  0.502080000000
   OB CLGA1  1  0.294887475704  0.848846884285
   OB CLGA3  1  0.294887475704  0.806980695680
   OB BRGA1  1  0.300232868013  1.004160000000
   OB BRGA2  1  0.307360057758  1.055164651417
   OB BRGA3  1  0.302905564168  1.065072518094
   OB   PG0  1  0.316269044940  1.108562623941
   OB   PG1  1  0.316269044940  1.108562623941
   OB   PG2  1  0.316269044940  1.108562623941
   OB  ALG1  1  0.302905564168  1.168527606863
   OB   LPH  1  0.124725820540  0.000000000000
   OB CLGR1  1  0.290432982114  0.695098284849
   OB BRGR1  1  0.301123766731  0.819893206704
   OB  IGR1  1  0.324287133403  1.045162865012
   OB SG2P1  1  0.311253285157  1.151139989652
   OB OG2S1  1  0.274361169238  0.546744910407
   OB SG2P2  1  0.307769871169  1.141151004963
   OB CC301  1  0.293996576986  0.144938011577
   OB CC3062  1  0.293996576986  0.144938011577
   OB CC311  1  0.293996576986  0.144938011577
   OB CC3161  1  0.293996576986  0.144938011577
   OB CC3162  1  0.293996576986  0.144938011577
   OB CC3163  1  0.293996576986  0.144938011577
   OB CC321  1  0.293996576986  0.144938011577
   OB CC3261  1  0.293996576986  0.144938011577
   OB CC3263  1  0.293996576986  0.144938011577
   OB CC331  1  0.293996576986  0.144938011577
   OB CC2O1  1  0.302905564168  0.480705002262
   OB CC2O2  1  0.302905564168  0.383469934154
   OB CC2O3  1  0.302905564168  0.434814034732
   OB CC2O4  1  0.285087589805  0.355024172698
   OB CC2O5  1  0.276178602624  0.453727744975
   OB OC2D1  1  0.249451641079  0.502080000000
   OB OC2D2  1  0.276178602624  0.502080000000
   OB OC2D3  1  0.249451641079  0.502080000000
   OB OC2D4  1  0.249451641079  0.502080000000
   OB OC3C61  1  0.271724109033  0.458334236120
   OB OC311  1  0.281969444291  0.635251912639
   OB NC2D1  1  0.262815121851  0.648182492821
   OB  HCP1  1  0.144726496762  0.310857403193
   OB  HCA1  1  0.244106248770  0.307459952514
   OB  HCA2  1  0.244106248770  0.271154190821
   OB  HCA3  1  0.244106248770  0.224537002029
   OB CC312  1  0.293996576986  0.144938011577
   OB CC322  1  0.293996576986  0.144938011577
   OB  HCR1  1  0.195997717991  0.310857403193
   OB HCA3M  1  0.244106248770  0.224537002029
   OB CC321C  1  0.293996576986  0.144938011577
   OB CC321D  1  0.293996576986  0.144938011577
   OB CC311C  1  0.293996576986  0.144938011577
   OB CC311D  1  0.293996576986  0.144938011577
   OB OC301  1  0.271724109033  0.458334236120
   OB OC302  1  0.271724109033  0.458334236120
   OB HCP1M  1  0.144726496762  0.310857403193
   OB OC311M  1  0.281969444291  0.635251912639
   OB OC3C5M  1  0.271724109033  0.458334236120
   OB CC322C  1  0.293996576986  0.144938011577
   OB HCA2C2  1  0.240542653898  0.271154190821
   OB CC312C  1  0.293996576986  0.144938011577
   OB HCA1C2  1  0.244106248770  0.307459952514
   OB OC3C51  1  0.271724109033  0.458334236120
   OB CC3152  1  0.293996576986  0.144938011577
   OB CC3051  1  0.293996576986  0.144938011577
   OB CC3251  1  0.293996576986  0.144938011577
   OB CC3151  1  0.293996576986  0.144938011577
   OB CC3153  1  0.293996576986  0.144938011577
   OB OC2DP  1  0.276178602624  0.502080000000
   OB OC312  1  0.282414893650  0.565258245152
   OB OC30P  1  0.282414893650  0.565258245152
   OB    PC  1  0.316269044940  1.108562623941
   OB    SC  1  0.311814551349  0.993644945843
   OB CC312D  1  0.293996576986  0.144938011577
   OB OC303  1  0.271724109033  0.458334236120
   OB NC311  1  0.302905564168  0.307459952514
   OB   HN1  1  0.144726496762  0.310857403193
   OB   HN2  1  0.144726496762  0.310857403193
   OB   HN3  1  0.222724679535  0.310857403193
   OB   HN4  1  0.144726496762  0.310857403193
   OB   HN5  1  0.144726496762  0.310857403193
   OB   HN6  1  0.242324451334  0.214977812437
   OB   HN7  1  0.242324451334  0.214977812437
   OB   HN8  1  0.244106248770  0.242527681224
   OB   HN9  1  0.244106248770  0.224537002029
   OB   NN1  1  0.289542083396  0.648182492821
   OB   NN2  1  0.289542083396  0.648182492821
   OB  NN2B  1  0.289542083396  0.648182492821
   OB  NN2G  1  0.289542083396  0.648182492821
   OB  NN2U  1  0.289542083396  0.648182492821
   OB   NN3  1  0.289542083396  0.648182492821
   OB  NN3A  1  0.289542083396  0.648182492821
   OB  NN3G  1  0.289542083396  0.648182492821
   OB   NN4  1  0.289542083396  0.648182492821
   OB   NN6  1  0.289542083396  0.648182492821
   OB   ON1  1  0.276178602624  0.502080000000
   OB  ON1C  1  0.276178602624  0.502080000000
   OB   ON2  1  0.282414893650  0.565258245152
   OB   ON3  1  0.276178602624  0.502080000000
   OB   ON4  1  0.282414893650  0.565258245152
   OB   ON5  1  0.282414893650  0.565258245152
   OB   ON6  1  0.282414893650  0.565258245152
   OB  ON6B  1  0.282414893650  0.565258245152
   OB   CN1  1  0.293996576986  0.458334236120
   OB  CN1T  1  0.293996576986  0.458334236120
   OB   CN2  1  0.293996576986  0.458334236120
   OB   CN3  1  0.293996576986  0.434814034732
   OB  CN3T  1  0.293996576986  0.434814034732
   OB   CN4  1  0.293996576986  0.396929091904
   OB   CN5  1  0.293996576986  0.396929091904
   OB  CN5G  1  0.293996576986  0.396929091904
   OB   CN7  1  0.293996576986  0.144938011577
   OB  CN7B  1  0.293996576986  0.144938011577
   OB   CN8  1  0.293996576986  0.144938011577
   OB  CN8B  1  0.293996576986  0.144938011577
   OB   CN9  1  0.293996576986  0.144938011577
   OB     P  1  0.316269044940  1.108562623941
   OB    P2  1  0.316269044940  1.108562623941
   OB   HOL  1  0.144726496762  0.310857403193
   OB  HAL1  1  0.242324451334  0.214977812437
   OB  HAL2  1  0.244106248770  0.242527681224
   OB  HAL3  1  0.244106248770  0.224537002029
   OB   HBL  1  0.242324451334  0.214977812437
   OB   HCL  1  0.144726496762  0.310857403193
   OB    HL  1  0.187088730809  0.310857403193
   OB  HEL1  1  0.236088160307  0.255189702614
   OB  HEL2  1  0.236979059025  0.233705521373
   OB    CL  1  0.302905564168  0.383469934154
   OB   CCL  1  0.302905564168  0.383469934154
   OB  CTL1  1  0.293996576986  0.144938011577
   OB  CTL2  1  0.293996576986  0.144938011577
   OB  CTL3  1  0.293996576986  0.144938011577
   OB  CTL5  1  0.293996576986  0.144938011577
   OB  CEL1  1  0.310923652631  0.377952093472
   OB  CEL2  1  0.310032753913  0.366667388896
   OB  CRL1  1  0.293996576986  0.144938011577
   OB  CRL2  1  0.293996576986  0.144938011577
   OB   OBL  1  0.249451641079  0.502080000000
   OB   OCL  1  0.276178602624  0.502080000000
   OB   O2L  1  0.276178602624  0.502080000000
   OB   OHL  1  0.282414893650  0.565258245152
   OB   OSL  1  0.271724109033  0.458334236120
   OB  OSLP  1  0.271724109033  0.458334236120
   OB  NH3L  1  0.289542083396  0.648182492821
   OB   NTL  1  0.289542083396  0.648182492821
   OB    SL  1  0.311814551349  0.993644945843
   OB    PL  1  0.316269044940  1.108562623941
   OB HCA1A  1  0.244106248770  0.307459952514
   OB HCA2A  1  0.244106248770  0.271154190821
   OB HCA3A  1  0.244106248770  0.224537002029
   OB CC30A  1  0.293996576986  0.144938011577
   OB CC31A  1  0.293996576986  0.144938011577
   OB CC32A  1  0.293996576986  0.144938011577
   OB CC33A  1  0.293996576986  0.144938011577
   OB CC326A  1  0.293996576986  0.144938011577
   OB HCA25A  1  0.240542653898  0.271154190821
   OB CC325A  1  0.293996576986  0.144938011577
   OB CC325B  1  0.293996576986  0.144938011577
   OB OC305A  1  0.271724109033  0.458334236120
   OB OC30A  1  0.271724109033  0.458334236120
   OB   CPA  1  0.285087589805  0.434814034732
   OB   CPB  1  0.285087589805  0.434814034732
   OB   CPM  1  0.285087589805  0.434814034732
   OB    CM  1  0.311814551349  0.480705002262
   OB   CST  1  0.263973290185  0.349056954894
   OB   NPH  1  0.289542083396  0.648182492821
   OB    OM  1  0.276178602624  0.502080000000
   OB   OST  1  0.275465883649  0.588740986173
   OB    FE  1  0.182634237219  0.000000000000
   OB  ON2B  1  0.282414893650  0.565258245152
   OB    SP  1  0.320723538531  0.972273739232
   OB   HNP  1  0.245727684437  0.251040000000
   OB  HNE1  1  0.236088160307  0.255189702614
   OB  HNE2  1  0.236979059025  0.233705521373
   OB  CN3D  1  0.293996576986  0.434814034732
   OB  CNE1  1  0.310923652631  0.377952093472
   OB  CNE2  1  0.310032753913  0.366667388896
   OB   CNA  1  0.302228481142  0.383469934154
   OB  CNA2  1  0.293996576986  0.383469934154
   OB   CNG  1  0.302905564168  0.480705002262
   OB  NN1C  1  0.289542083396  0.648182492821
   OB  NN2C  1  0.289542083396  0.648182492821
   OB  NN3I  1  0.289542083396  0.648182492821
   OB   NNG  1  0.289542083396  0.648182492821
   OB   FNA  1  0.276178602624  0.502080000000
   OB  ON2M  1  0.271724109033  0.458334236120
   OB   CN6  1  0.293996576986  0.144938011577
   OB  CN7E  1  0.293996576986  0.144938011577
   OB  CT2P  1  0.293996576986  0.144938011577
   OB  CTD1  1  0.293996576986  0.144938011577
   OB  CPD1  1  0.293996576986  0.144938011577
   OB  CC1A  1  0.310923652631  0.377952093472
   OB  CC1B  1  0.310923652631  0.377952093472
   OB   CC2  1  0.310032753913  0.366667388896
   OB   NS1  1  0.289542083396  0.648182492821
   OB   NS2  1  0.289542083396  0.648182492821
   OB SEGD1  1  0.318496291735  1.144000784335
   OB  HSIO  1  0.144726496762  0.310857403193
   OB  HSIA  1  0.242324451334  0.214977812437
   OB   HAL  1  0.242324451334  0.214977812437
   OB  ALSI  1  0.320723538531  1.168527606863
   OB    SI  1  0.320723538531  1.122685010143
   OB  SIH3  1  0.320723538531  1.122685010143
   OB  OSIH  1  0.282414893650  0.565258245152
   OB  OSIE  1  0.282414893650  0.565258245152
   OB  OSIA  1  0.282414893650  0.565258245152
   OB   OAL  1  0.282414893650  0.565258245152
   OB    HT  1  0.144726496762  0.310857403193
   OB    OT  1  0.282254531881  0.565258245152
   OB   DUM  1  0.124725820540  0.000000000000
   OB   NHL  1  0.262815121851  0.648182492821
   OB  CTO1  1  0.293996576986  0.144938011577
   OB  CEL3  1  0.310923652631  0.377952093472
   OB  CTO2  1  0.293996576986  0.144938011577
   OB  HN3B  1  0.204906705172  0.310857403193
   OB  CN1A  1  0.302905564168  0.383469934154
   OB  CN3A  1  0.285087589805  0.614919905028
   OB  CN3B  1  0.285087589805  0.614919905028
   OB  CN3C  1  0.285087589805  0.614919905028
   OB    P3  1  0.316269044940  1.108562623941
   OB    P4  1  0.316269044940  1.108562623941
   OB    AG  1  0.256356106145  3.095028982611
   OB    AL  1  0.255019758068  2.905998096076
   OB    AU  1  0.256177926401  3.333574266279
   OB    CU  1  0.241255372872  3.148859609192
   OB    NI  1  0.238404496974  3.445137205976
   OB    PB  1  0.283528517048  2.480939130571
   OB    PD  1  0.250297994862  3.594345799725
   OB    PT  1  0.251456163195  4.047898370266
   OB    C3  1  0.327405278917  0.204973301676
CG301     C  1  0.347450500075  0.138767581228
CG301    CA  1  0.346773417049  0.110698234855
CG301    CC  1  0.347450500075  0.110698234855
CG301    CD  1  0.347450500075  0.110698234855
CG301   CE1  1  0.355468588538  0.109105371453
CG301   CE2  1  0.354577689820  0.105847757841
CG301   CP1  1  0.338541512893  0.041840000000
CG301   CP2  1  0.338541512893  0.041840000000
CG301   CP3  1  0.338541512893  0.041840000000
CG301  CPH1  1  0.329632525712  0.093557084179
CG301  CPH2  1  0.329632525712  0.093557084179
CG301    CS  1  0.365268474438  0.138767581228
CG301   CPT  1  0.334977918021  0.131646486622
CG301    CY  1  0.346559601357  0.113045454929
CG301   CAI  1  0.346559601357  0.113045454929
CG301    CT  1  0.338541512893  0.041840000000
CG301   CT1  1  0.338541512893  0.041840000000
CG301   CT2  1  0.338541512893  0.041840000000
CG301  CT2A  1  0.338541512893  0.041840000000
CG301   CT3  1  0.338541512893  0.041840000000
CG301     H  1  0.189271432669  0.089736802707
CG301    HA  1  0.286869387241  0.062058748940
CG301   HB1  1  0.286869387241  0.062058748940
CG301   HB2  1  0.288651184677  0.070011711020
CG301   HE1  1  0.280633096214  0.073666921749
CG301   HE2  1  0.281523994932  0.067464972838
CG301    HC  1  0.189271432669  0.089736802707
CG301    HP  1  0.290272620344  0.072469005789
CG301   HR1  1  0.249451641079  0.089736802707
CG301   HR2  1  0.231633666716  0.089736802707
CG301   HR3  1  0.300054688270  0.036952087465
CG301    HS  1  0.209361198763  0.132309697301
CG301   HA1  1  0.288651184677  0.088756043175
CG301   HA2  1  0.288651184677  0.077149148019
CG301   HA3  1  0.288651184677  0.064818249282
CG301     N  1  0.334087019303  0.004184000000
CG301   NC2  1  0.334087019303  0.187114168357
CG301   NH1  1  0.307360057758  0.187114168357
CG301   NH2  1  0.334087019303  0.187114168357
CG301   NH3  1  0.334087019303  0.187114168357
CG301    NP  1  0.334087019303  0.187114168357
CG301   NR1  1  0.334087019303  0.187114168357
CG301   NR2  1  0.334087019303  0.187114168357
CG301   NR3  1  0.334087019303  0.187114168357
CG301    NY  1  0.334087019303  0.187114168357
CG301     O  1  0.293996576986  0.144938011577
CG301    OB  1  0.293996576986  0.144938011577
CG301    OC  1  0.320723538531  0.144938011577
CG301   OH1  1  0.326959829558  0.163176000000
CG301    OS  1  0.326959829558  0.163176000000
CG301     S  1  0.347450500075  0.280671252536
CG301    SM  1  0.345223253279  0.257919081884
CG301    SS  1  0.365268474438  0.286840588481
CG301    HT  1  0.189271432669  0.089736802707
CG301    OT  1  0.326799467788  0.163176000000
CG301    OX  1  0.320723538531  0.144938011577
CG301    HX  1  0.189271432669  0.089736802707
CG301   LIT  1  0.284864865125  0.020196198771
CG301   SOD  1  0.294954293108  0.090610410351
CG301    MG  1  0.274842254546  0.051243325419
CG301   POT  1  0.326403017859  0.123410269913
CG301   CAL  1  0.291056611216  0.144938011577
CG301   RUB  1  0.338541512893  0.162045623205
CG301   CES  1  0.356359487256  0.182376331798
CG301   BAR  1  0.337650614175  0.162045623205
CG301    ZN  1  0.266378716724  0.209200000000
CG301   CAD  1  0.290165712498  0.144938011577
CG301   CLA  1  0.371504765465  0.162045623205
CG301  HGA1  1  0.288651184677  0.088756043175
CG301  HGA2  1  0.288651184677  0.078275472531
CG301  HGA3  1  0.288651184677  0.064818249282
CG301  HGA4  1  0.280633096214  0.073666921749
CG301  HGA5  1  0.281523994932  0.067464972838
CG301  HGA6  1  0.286869387241  0.070011711020
CG301  HGA7  1  0.285087589805  0.072469005789
CG301 HGAAM0  1  0.283305792369  0.070011711020
CG301 HGAAM1  1  0.283305792369  0.070011711020
CG301 HGAAM2  1  0.281523994932  0.083680000000
CG301  HGP1  1  0.189271432669  0.089736802707
CG301  HGP2  1  0.189271432669  0.089736802707
CG301  HGP3  1  0.209361198763  0.132309697301
CG301  HGP4  1  0.189271432669  0.089736802707
CG301  HGP5  1  0.231633666716  0.089736802707
CG301 HGPAM1  1  0.247224394284  0.039692909190
CG301 HGPAM2  1  0.247224394284  0.041840000000
CG301 HGPAM3  1  0.246778944925  0.045833423612
CG301 HGR51  1  0.290272620344  0.072469005789
CG301 HGR52  1  0.249451641079  0.089736802707
CG301 HGR53  1  0.231633666716  0.089736802707
CG301 HGR61  1  0.290272620344  0.072469005789
CG301 HGR62  1  0.267269615442  0.089736802707
CG301 HGR63  1  0.249451641079  0.089736802707
CG301 HGR71  1  0.290272620344  0.072469005789
CG301 CG1T1  1  0.333196120584  0.170981810495
CG301 CG1T2  1  0.346782326036  0.134409982486
CG301 CG1N1  1  0.335868816739  0.177512086349
CG301 CG2D1  1  0.355468588538  0.109105371453
CG301 CG2D2  1  0.354577689820  0.105847757841
CG301 CG2D1O  1  0.355468588538  0.109105371453
CG301 CG2D2O  1  0.355468588538  0.109105371453
CG301 CG2DC1  1  0.355468588538  0.109105371453
CG301 CG2DC2  1  0.355468588538  0.109105371453
CG301 CG2DC3  1  0.354577689820  0.105847757841
CG301 CG2N1  1  0.347450500075  0.138767581228
CG301 CG2N2  1  0.347450500075  0.138767581228
CG301 CG2O1  1  0.347450500075  0.138767581228
CG301 CG2O2  1  0.320723538531  0.130979917850
CG301 CG2O3  1  0.347450500075  0.110698234855
CG301 CG2O4  1  0.329632525712  0.102486650838
CG301 CG2O5  1  0.347450500075  0.125520000000
CG301 CG2O6  1  0.347450500075  0.110698234855
CG301 CG2O7  1  0.308518226092  0.100764063435
CG301 CG2R51  1  0.356359487256  0.093557084179
CG301 CG2R52  1  0.365268474438  0.059170695450
CG301 CG2R53  1  0.365268474438  0.059170695450
CG301 CG2R57  1  0.356359487256  0.093557084179
CG301 CG25C1  1  0.355468588538  0.109105371453
CG301 CG25C2  1  0.355468588538  0.109105371453
CG301 CG251O  1  0.355468588538  0.109105371453
CG301 CG252O  1  0.355468588538  0.109105371453
CG301 CG2R61  1  0.346773417049  0.110698234855
CG301 CG2R62  1  0.338541512893  0.125520000000
CG301 CG2R63  1  0.338541512893  0.132309697301
CG301 CG2R64  1  0.356359487256  0.083680000000
CG301 CG2R66  1  0.338541512893  0.110698234855
CG301 CG2R67  1  0.346773417049  0.110698234855
CG301 CG2RC0  1  0.334977918021  0.131646486622
CG301 CG2R71  1  0.346987232741  0.108300154755
CG301 CG2RC7  1  0.334977918021  0.131646486622
CG301 CG301  1  0.338541512893  0.041840000000
CG301 CG302  1  0.374177461619  0.059170695450
CG301 CG311  1  0.338541512893  0.041840000000
CG301 CG312  1  0.351904993665  0.085746484010
CG301 CG314  1  0.338541512893  0.041840000000
CG301 CG321  1  0.338541512893  0.041840000000
CG301 CG322  1  0.338541512893  0.102486650838
CG301 CG323  1  0.365268474438  0.138767581228
CG301 CG324  1  0.338541512893  0.041840000000
CG301 CG331  1  0.338541512893  0.041840000000
CG301 CG334  1  0.338541512893  0.041840000000
CG301 CG3C50  1  0.338541512893  0.041840000000
CG301 CG3C51  1  0.338541512893  0.041840000000
CG301 CG3C52  1  0.338541512893  0.041840000000
CG301 CG3C53  1  0.338541512893  0.041840000000
CG301 CG3C54  1  0.338541512893  0.041840000000
CG301 CG3C31  1  0.338541512893  0.041840000000
CG301 CG3C41  1  0.338541512893  0.041840000000
CG301 CG3RC1  1  0.338541512893  0.041840000000
CG301 CG3AM0  1  0.344777803920  0.110698234855
CG301 CG3AM1  1  0.345668702638  0.116852760686
CG301 CG3AM2  1  0.346559601357  0.118341390899
CG301 NG1T1  1  0.328741626994  0.177512086349
CG301 NG2D1  1  0.334087019303  0.187114168357
CG301 NG2S0  1  0.334087019303  0.004184000000
CG301 NG2S1  1  0.307360057758  0.187114168357
CG301 NG2S2  1  0.334087019303  0.187114168357
CG301 NG2S3  1  0.334087019303  0.187114168357
CG301 NG2O1  1  0.334087019303  0.187114168357
CG301 NG2P1  1  0.334087019303  0.187114168357
CG301 NG2R43  1  0.334087019303  0.187114168357
CG301 NG2R50  1  0.334087019303  0.187114168357
CG301 NG2R51  1  0.334087019303  0.187114168357
CG301 NG2R52  1  0.334087019303  0.187114168357
CG301 NG2R53  1  0.334087019303  0.187114168357
CG301 NG2R57  1  0.334087019303  0.187114168357
CG301 NG2R60  1  0.337650614175  0.102486650838
CG301 NG2R61  1  0.334087019303  0.187114168357
CG301 NG2R62  1  0.352795892384  0.093557084179
CG301 NG2R67  1  0.334087019303  0.187114168357
CG301 NG2RC0  1  0.334087019303  0.187114168357
CG301 NG301  1  0.347450500075  0.078275472531
CG301 NG311  1  0.347450500075  0.088756043175
CG301 NG321  1  0.346559601357  0.102486650838
CG301 NG331  1  0.345668702638  0.110698234855
CG301 NG3C51  1  0.334087019303  0.187114168357
CG301 NG3N1  1  0.351904993665  0.102486650838
CG301 NG3P0  1  0.334087019303  0.187114168357
CG301 NG3P1  1  0.334087019303  0.187114168357
CG301 NG3P2  1  0.334087019303  0.187114168357
CG301 NG3P3  1  0.334087019303  0.187114168357
CG301 OG2D1  1  0.293996576986  0.144938011577
CG301 OG2D2  1  0.320723538531  0.144938011577
CG301 OG2D3  1  0.293996576986  0.144938011577
CG301 OG2D4  1  0.320723538531  0.144938011577
CG301 OG2D5  1  0.320010819556  0.169954883425
CG301 OG2N1  1  0.320723538531  0.144938011577
CG301 OG2P1  1  0.320723538531  0.144938011577
CG301 OG2R50  1  0.320723538531  0.144938011577
CG301 OG3R60  1  0.316269044940  0.132309697301
CG301 OG301  1  0.316269044940  0.132309697301
CG301 OG302  1  0.316269044940  0.132309697301
CG301 OG303  1  0.316269044940  0.132309697301
CG301 OG304  1  0.316269044940  0.132309697301
CG301 OG311  1  0.326514380198  0.183381431383
CG301 OG312  1  0.325178032121  0.144938011577
CG301 OG3C31  1  0.316269044940  0.132309697301
CG301 OG3C51  1  0.316269044940  0.132309697301
CG301 OG3C61  1  0.316269044940  0.132309697301
CG301 SG2D1  1  0.351904993665  0.314496560236
CG301 SG2R50  1  0.347450500075  0.280671252536
CG301 SG311  1  0.347450500075  0.280671252536
CG301 SG301  1  0.345223253279  0.257919081884
CG301 SG302  1  0.365268474438  0.286840588481
CG301 SG3O1  1  0.356359487256  0.286840588481
CG301 SG3O2  1  0.347450500075  0.247528778125
CG301 SG3O3  1  0.347450500075  0.247528778125
CG301  FGA1  1  0.314487247504  0.153729976257
CG301  FGA2  1  0.314487247504  0.135577095411
CG301  FGA3  1  0.311814551349  0.130309939452
CG301  FGP1  1  0.311814551349  0.130309939452
CG301  FGR1  1  0.320723538531  0.144938011577
CG301 CLGA1  1  0.339432411611  0.245040988571
CG301 CLGA3  1  0.339432411611  0.232955260941
CG301 BRGA1  1  0.344777803920  0.289876023155
CG301 BRGA2  1  0.351904993665  0.304599797767
CG301 BRGA3  1  0.347450500075  0.307459952514
CG301   PG0  1  0.360813980847  0.320014464673
CG301   PG1  1  0.360813980847  0.320014464673
CG301   PG2  1  0.360813980847  0.320014464673
CG301  ALG1  1  0.347450500075  0.337324864189
CG301   LPH  1  0.169270756447  0.000000000000
CG301 CLGR1  1  0.334977918021  0.200657590935
CG301 BRGR1  1  0.345668702638  0.236682781799
CG301  IGR1  1  0.368832069310  0.301712530731
CG301 SG2P1  1  0.355798221064  0.332305491450
CG301 OG2S1  1  0.318906105146  0.157831660601
CG301 SG2P2  1  0.352314807076  0.329421919951
CG301 CC301  1  0.338541512893  0.041840000000
CG301 CC3062  1  0.338541512893  0.041840000000
CG301 CC311  1  0.338541512893  0.041840000000
CG301 CC3161  1  0.338541512893  0.041840000000
CG301 CC3162  1  0.338541512893  0.041840000000
CG301 CC3163  1  0.338541512893  0.041840000000
CG301 CC321  1  0.338541512893  0.041840000000
CG301 CC3261  1  0.338541512893  0.041840000000
CG301 CC3263  1  0.338541512893  0.041840000000
CG301 CC331  1  0.338541512893  0.041840000000
CG301 CC2O1  1  0.347450500075  0.138767581228
CG301 CC2O2  1  0.347450500075  0.110698234855
CG301 CC2O3  1  0.347450500075  0.125520000000
CG301 CC2O4  1  0.329632525712  0.102486650838
CG301 CC2O5  1  0.320723538531  0.130979917850
CG301 OC2D1  1  0.293996576986  0.144938011577
CG301 OC2D2  1  0.320723538531  0.144938011577
CG301 OC2D3  1  0.293996576986  0.144938011577
CG301 OC2D4  1  0.293996576986  0.144938011577
CG301 OC3C61  1  0.316269044940  0.132309697301
CG301 OC311  1  0.326514380198  0.183381431383
CG301 NC2D1  1  0.307360057758  0.187114168357
CG301  HCP1  1  0.189271432669  0.089736802707
CG301  HCA1  1  0.288651184677  0.088756043175
CG301  HCA2  1  0.288651184677  0.078275472531
CG301  HCA3  1  0.288651184677  0.064818249282
CG301 CC312  1  0.338541512893  0.041840000000
CG301 CC322  1  0.338541512893  0.041840000000
CG301  HCR1  1  0.240542653898  0.089736802707
CG301 HCA3M  1  0.288651184677  0.064818249282
CG301 CC321C  1  0.338541512893  0.041840000000
CG301 CC321D  1  0.338541512893  0.041840000000
CG301 CC311C  1  0.338541512893  0.041840000000
CG301 CC311D  1  0.338541512893  0.041840000000
CG301 OC301  1  0.316269044940  0.132309697301
CG301 OC302  1  0.316269044940  0.132309697301
CG301 HCP1M  1  0.189271432669  0.089736802707
CG301 OC311M  1  0.326514380198  0.183381431383
CG301 OC3C5M  1  0.316269044940  0.132309697301
CG301 CC322C  1  0.338541512893  0.041840000000
CG301 HCA2C2  1  0.285087589805  0.078275472531
CG301 CC312C  1  0.338541512893  0.041840000000
CG301 HCA1C2  1  0.288651184677  0.088756043175
CG301 OC3C51  1  0.316269044940  0.132309697301
CG301 CC3152  1  0.338541512893  0.041840000000
CG301 CC3051  1  0.338541512893  0.041840000000
CG301 CC3251  1  0.338541512893  0.041840000000
CG301 CC3151  1  0.338541512893  0.041840000000
CG301 CC3153  1  0.338541512893  0.041840000000
CG301 OC2DP  1  0.320723538531  0.144938011577
CG301 OC312  1  0.326959829558  0.163176000000
CG301 OC30P  1  0.326959829558  0.163176000000
CG301    PC  1  0.360813980847  0.320014464673
CG301    SC  1  0.356359487256  0.286840588481
CG301 CC312D  1  0.338541512893  0.041840000000
CG301 OC303  1  0.316269044940  0.132309697301
CG301 NC311  1  0.347450500075  0.088756043175
CG301   HN1  1  0.189271432669  0.089736802707
CG301   HN2  1  0.189271432669  0.089736802707
CG301   HN3  1  0.267269615442  0.089736802707
CG301   HN4  1  0.189271432669  0.089736802707
CG301   HN5  1  0.189271432669  0.089736802707
CG301   HN6  1  0.286869387241  0.062058748940
CG301   HN7  1  0.286869387241  0.062058748940
CG301   HN8  1  0.288651184677  0.070011711020
CG301   HN9  1  0.288651184677  0.064818249282
CG301   NN1  1  0.334087019303  0.187114168357
CG301   NN2  1  0.334087019303  0.187114168357
CG301  NN2B  1  0.334087019303  0.187114168357
CG301  NN2G  1  0.334087019303  0.187114168357
CG301  NN2U  1  0.334087019303  0.187114168357
CG301   NN3  1  0.334087019303  0.187114168357
CG301  NN3A  1  0.334087019303  0.187114168357
CG301  NN3G  1  0.334087019303  0.187114168357
CG301   NN4  1  0.334087019303  0.187114168357
CG301   NN6  1  0.334087019303  0.187114168357
CG301   ON1  1  0.320723538531  0.144938011577
CG301  ON1C  1  0.320723538531  0.144938011577
CG301   ON2  1  0.326959829558  0.163176000000
CG301   ON3  1  0.320723538531  0.144938011577
CG301   ON4  1  0.326959829558  0.163176000000
CG301   ON5  1  0.326959829558  0.163176000000
CG301   ON6  1  0.326959829558  0.163176000000
CG301  ON6B  1  0.326959829558  0.163176000000
CG301   CN1  1  0.338541512893  0.132309697301
CG301  CN1T  1  0.338541512893  0.132309697301
CG301   CN2  1  0.338541512893  0.132309697301
CG301   CN3  1  0.338541512893  0.125520000000
CG301  CN3T  1  0.338541512893  0.125520000000
CG301   CN4  1  0.338541512893  0.114583559030
CG301   CN5  1  0.338541512893  0.114583559030
CG301  CN5G  1  0.338541512893  0.114583559030
CG301   CN7  1  0.338541512893  0.041840000000
CG301  CN7B  1  0.338541512893  0.041840000000
CG301   CN8  1  0.338541512893  0.041840000000
CG301  CN8B  1  0.338541512893  0.041840000000
CG301   CN9  1  0.338541512893  0.041840000000
CG301     P  1  0.360813980847  0.320014464673
CG301    P2  1  0.360813980847  0.320014464673
CG301   HOL  1  0.189271432669  0.089736802707
CG301  HAL1  1  0.286869387241  0.062058748940
CG301  HAL2  1  0.288651184677  0.070011711020
CG301  HAL3  1  0.288651184677  0.064818249282
CG301   HBL  1  0.286869387241  0.062058748940
CG301   HCL  1  0.189271432669  0.089736802707
CG301    HL  1  0.231633666716  0.089736802707
CG301  HEL1  1  0.280633096214  0.073666921749
CG301  HEL2  1  0.281523994932  0.067464972838
CG301    CL  1  0.347450500075  0.110698234855
CG301   CCL  1  0.347450500075  0.110698234855
CG301  CTL1  1  0.338541512893  0.041840000000
CG301  CTL2  1  0.338541512893  0.041840000000
CG301  CTL3  1  0.338541512893  0.041840000000
CG301  CTL5  1  0.338541512893  0.041840000000
CG301  CEL1  1  0.355468588538  0.109105371453
CG301  CEL2  1  0.354577689820  0.105847757841
CG301  CRL1  1  0.338541512893  0.041840000000
CG301  CRL2  1  0.338541512893  0.041840000000
CG301   OBL  1  0.293996576986  0.144938011577
CG301   OCL  1  0.320723538531  0.144938011577
CG301   O2L  1  0.320723538531  0.144938011577
CG301   OHL  1  0.326959829558  0.163176000000
CG301   OSL  1  0.316269044940  0.132309697301
CG301  OSLP  1  0.316269044940  0.132309697301
CG301  NH3L  1  0.334087019303  0.187114168357
CG301   NTL  1  0.334087019303  0.187114168357
CG301    SL  1  0.356359487256  0.286840588481
CG301    PL  1  0.360813980847  0.320014464673
CG301 HCA1A  1  0.288651184677  0.088756043175
CG301 HCA2A  1  0.288651184677  0.078275472531
CG301 HCA3A  1  0.288651184677  0.064818249282
CG301 CC30A  1  0.338541512893  0.041840000000
CG301 CC31A  1  0.338541512893  0.041840000000
CG301 CC32A  1  0.338541512893  0.041840000000
CG301 CC33A  1  0.338541512893  0.041840000000
CG301 CC326A  1  0.338541512893  0.041840000000
CG301 HCA25A  1  0.285087589805  0.078275472531
CG301 CC325A  1  0.338541512893  0.041840000000
CG301 CC325B  1  0.338541512893  0.041840000000
CG301 OC305A  1  0.316269044940  0.132309697301
CG301 OC30A  1  0.316269044940  0.132309697301
CG301   CPA  1  0.329632525712  0.125520000000
CG301   CPB  1  0.329632525712  0.125520000000
CG301   CPM  1  0.329632525712  0.125520000000
CG301    CM  1  0.356359487256  0.138767581228
CG301   CST  1  0.308518226092  0.100764063435
CG301   NPH  1  0.334087019303  0.187114168357
CG301    OM  1  0.320723538531  0.144938011577
CG301   OST  1  0.320010819556  0.169954883425
CG301    FE  1  0.227179173126  0.000000000000
CG301  ON2B  1  0.326959829558  0.163176000000
CG301    SP  1  0.365268474438  0.280671252536
CG301   HNP  1  0.290272620344  0.072469005789
CG301  HNE1  1  0.280633096214  0.073666921749
CG301  HNE2  1  0.281523994932  0.067464972838
CG301  CN3D  1  0.338541512893  0.125520000000
CG301  CNE1  1  0.355468588538  0.109105371453
CG301  CNE2  1  0.354577689820  0.105847757841
CG301   CNA  1  0.346773417049  0.110698234855
CG301  CNA2  1  0.338541512893  0.110698234855
CG301   CNG  1  0.347450500075  0.138767581228
CG301  NN1C  1  0.334087019303  0.187114168357
CG301  NN2C  1  0.334087019303  0.187114168357
CG301  NN3I  1  0.334087019303  0.187114168357
CG301   NNG  1  0.334087019303  0.187114168357
CG301   FNA  1  0.320723538531  0.144938011577
CG301  ON2M  1  0.316269044940  0.132309697301
CG301   CN6  1  0.338541512893  0.041840000000
CG301  CN7E  1  0.338541512893  0.041840000000
CG301  CT2P  1  0.338541512893  0.041840000000
CG301  CTD1  1  0.338541512893  0.041840000000
CG301  CPD1  1  0.338541512893  0.041840000000
CG301  CC1A  1  0.355468588538  0.109105371453
CG301  CC1B  1  0.355468588538  0.109105371453
CG301   CC2  1  0.354577689820  0.105847757841
CG301   NS1  1  0.334087019303  0.187114168357
CG301   NS2  1  0.334087019303  0.187114168357
CG301 SEGD1  1  0.363041227642  0.330244580395
CG301  HSIO  1  0.189271432669  0.089736802707
CG301  HSIA  1  0.286869387241  0.062058748940
CG301   HAL  1  0.286869387241  0.062058748940
CG301  ALSI  1  0.365268474438  0.337324864189
CG301    SI  1  0.365268474438  0.324091246411
CG301  SIH3  1  0.365268474438  0.324091246411
CG301  OSIH  1  0.326959829558  0.163176000000
CG301  OSIE  1  0.326959829558  0.163176000000
CG301  OSIA  1  0.326959829558  0.163176000000
CG301   OAL  1  0.326959829558  0.163176000000
CG301    HT  1  0.189271432669  0.089736802707
CG301    OT  1  0.326799467788  0.163176000000
CG301   DUM  1  0.169270756447  0.000000000000
CG301   NHL  1  0.307360057758  0.187114168357
CG301  CTO1  1  0.338541512893  0.041840000000
CG301  CEL3  1  0.355468588538  0.109105371453
CG301  CTO2  1  0.338541512893  0.041840000000
CG301  HN3B  1  0.249451641079  0.089736802707
CG301  CN1A  1  0.347450500075  0.110698234855
CG301  CN3A  1  0.329632525712  0.177512086349
CG301  CN3B  1  0.329632525712  0.177512086349
CG301  CN3C  1  0.329632525712  0.177512086349
CG301    P3  1  0.360813980847  0.320014464673
CG301    P4  1  0.360813980847  0.320014464673
CG301    AG  1  0.300901042052  0.893457908130
CG301    AL  1  0.299564693975  0.838889391517
CG301    AU  1  0.300722862308  0.962320000000
CG301    CU  1  0.285800308779  0.908997471504
CG301    NI  1  0.282949432881  0.994525446633
CG301    PB  1  0.328073452955  0.716185437439
CG301    PD  1  0.294842930769  1.037598257516
CG301    PT  1  0.296001099102  1.168527606863
CG301    C3  1  0.371950214824  0.059170695450
CG311     C  1  0.347450500075  0.138767581228
CG311    CA  1  0.346773417049  0.110698234855
CG311    CC  1  0.347450500075  0.110698234855
CG311    CD  1  0.347450500075  0.110698234855
CG311   CE1  1  0.355468588538  0.109105371453
CG311   CE2  1  0.354577689820  0.105847757841
CG311   CP1  1  0.338541512893  0.041840000000
CG311   CP2  1  0.338541512893  0.041840000000
CG311   CP3  1  0.338541512893  0.041840000000
CG311  CPH1  1  0.329632525712  0.093557084179
CG311  CPH2  1  0.329632525712  0.093557084179
CG311    CS  1  0.365268474438  0.138767581228
CG311   CPT  1  0.334977918021  0.131646486622
CG311    CY  1  0.346559601357  0.113045454929
CG311   CAI  1  0.346559601357  0.113045454929
CG311    CT  1  0.338541512893  0.041840000000
CG311   CT1  1  0.338541512893  0.041840000000
CG311   CT2  1  0.338541512893  0.041840000000
CG311  CT2A  1  0.338541512893  0.041840000000
CG311   CT3  1  0.338541512893  0.041840000000
CG311     H  1  0.189271432669  0.089736802707
CG311    HA  1  0.286869387241  0.062058748940
CG311   HB1  1  0.286869387241  0.062058748940
CG311   HB2  1  0.288651184677  0.070011711020
CG311   HE1  1  0.280633096214  0.073666921749
CG311   HE2  1  0.281523994932  0.067464972838
CG311    HC  1  0.189271432669  0.089736802707
CG311    HP  1  0.290272620344  0.072469005789
CG311   HR1  1  0.249451641079  0.089736802707
CG311   HR2  1  0.231633666716  0.089736802707
CG311   HR3  1  0.300054688270  0.036952087465
CG311    HS  1  0.209361198763  0.132309697301
CG311   HA1  1  0.288651184677  0.088756043175
CG311   HA2  1  0.288651184677  0.077149148019
CG311   HA3  1  0.288651184677  0.064818249282
CG311     N  1  0.334087019303  0.004184000000
CG311   NC2  1  0.334087019303  0.187114168357
CG311   NH1  1  0.307360057758  0.187114168357
CG311   NH2  1  0.334087019303  0.187114168357
CG311   NH3  1  0.334087019303  0.187114168357
CG311    NP  1  0.334087019303  0.187114168357
CG311   NR1  1  0.334087019303  0.187114168357
CG311   NR2  1  0.334087019303  0.187114168357
CG311   NR3  1  0.334087019303  0.187114168357
CG311    NY  1  0.334087019303  0.187114168357
CG311     O  1  0.293996576986  0.144938011577
CG311    OB  1  0.293996576986  0.144938011577
CG311    OC  1  0.320723538531  0.144938011577
CG311   OH1  1  0.326959829558  0.163176000000
CG311    OS  1  0.326959829558  0.163176000000
CG311     S  1  0.347450500075  0.280671252536
CG311    SM  1  0.345223253279  0.257919081884
CG311    SS  1  0.365268474438  0.286840588481
CG311    HT  1  0.189271432669  0.089736802707
CG311    OT  1  0.326799467788  0.163176000000
CG311    OX  1  0.320723538531  0.144938011577
CG311    HX  1  0.189271432669  0.089736802707
CG311   LIT  1  0.284864865125  0.020196198771
CG311   SOD  1  0.294954293108  0.090610410351
CG311    MG  1  0.274842254546  0.051243325419
CG311   POT  1  0.326403017859  0.123410269913
CG311   CAL  1  0.291056611216  0.144938011577
CG311   RUB  1  0.338541512893  0.162045623205
CG311   CES  1  0.356359487256  0.182376331798
CG311   BAR  1  0.337650614175  0.162045623205
CG311    ZN  1  0.266378716724  0.209200000000
CG311   CAD  1  0.290165712498  0.144938011577
CG311   CLA  1  0.371504765465  0.162045623205
CG311  HGA1  1  0.288651184677  0.088756043175
CG311  HGA2  1  0.288651184677  0.078275472531
CG311  HGA3  1  0.288651184677  0.064818249282
CG311  HGA4  1  0.280633096214  0.073666921749
CG311  HGA5  1  0.281523994932  0.067464972838
CG311  HGA6  1  0.286869387241  0.070011711020
CG311  HGA7  1  0.285087589805  0.072469005789
CG311 HGAAM0  1  0.283305792369  0.070011711020
CG311 HGAAM1  1  0.283305792369  0.070011711020
CG311 HGAAM2  1  0.281523994932  0.083680000000
CG311  HGP1  1  0.189271432669  0.089736802707
CG311  HGP2  1  0.189271432669  0.089736802707
CG311  HGP3  1  0.209361198763  0.132309697301
CG311  HGP4  1  0.189271432669  0.089736802707
CG311  HGP5  1  0.231633666716  0.089736802707
CG311 HGPAM1  1  0.247224394284  0.039692909190
CG311 HGPAM2  1  0.247224394284  0.041840000000
CG311 HGPAM3  1  0.246778944925  0.045833423612
CG311 HGR51  1  0.290272620344  0.072469005789
CG311 HGR52  1  0.249451641079  0.089736802707
CG311 HGR53  1  0.231633666716  0.089736802707
CG311 HGR61  1  0.290272620344  0.072469005789
CG311 HGR62  1  0.267269615442  0.089736802707
CG311 HGR63  1  0.249451641079  0.089736802707
CG311 HGR71  1  0.290272620344  0.072469005789
CG311 CG1T1  1  0.333196120584  0.170981810495
CG311 CG1T2  1  0.346782326036  0.134409982486
CG311 CG1N1  1  0.335868816739  0.177512086349
CG311 CG2D1  1  0.355468588538  0.109105371453
CG311 CG2D2  1  0.354577689820  0.105847757841
CG311 CG2D1O  1  0.355468588538  0.109105371453
CG311 CG2D2O  1  0.355468588538  0.109105371453
CG311 CG2DC1  1  0.355468588538  0.109105371453
CG311 CG2DC2  1  0.355468588538  0.109105371453
CG311 CG2DC3  1  0.354577689820  0.105847757841
CG311 CG2N1  1  0.347450500075  0.138767581228
CG311 CG2N2  1  0.347450500075  0.138767581228
CG311 CG2O1  1  0.347450500075  0.138767581228
CG311 CG2O2  1  0.320723538531  0.130979917850
CG311 CG2O3  1  0.347450500075  0.110698234855
CG311 CG2O4  1  0.329632525712  0.102486650838
CG311 CG2O5  1  0.347450500075  0.125520000000
CG311 CG2O6  1  0.347450500075  0.110698234855
CG311 CG2O7  1  0.308518226092  0.100764063435
CG311 CG2R51  1  0.356359487256  0.093557084179
CG311 CG2R52  1  0.365268474438  0.059170695450
CG311 CG2R53  1  0.365268474438  0.059170695450
CG311 CG2R57  1  0.356359487256  0.093557084179
CG311 CG25C1  1  0.355468588538  0.109105371453
CG311 CG25C2  1  0.355468588538  0.109105371453
CG311 CG251O  1  0.355468588538  0.109105371453
CG311 CG252O  1  0.355468588538  0.109105371453
CG311 CG2R61  1  0.346773417049  0.110698234855
CG311 CG2R62  1  0.338541512893  0.125520000000
CG311 CG2R63  1  0.338541512893  0.132309697301
CG311 CG2R64  1  0.356359487256  0.083680000000
CG311 CG2R66  1  0.338541512893  0.110698234855
CG311 CG2R67  1  0.346773417049  0.110698234855
CG311 CG2RC0  1  0.334977918021  0.131646486622
CG311 CG2R71  1  0.346987232741  0.108300154755
CG311 CG2RC7  1  0.334977918021  0.131646486622
CG311 CG301  1  0.338541512893  0.041840000000
CG311 CG302  1  0.374177461619  0.059170695450
CG311 CG311  1  0.338541512893  0.041840000000
CG311 CG312  1  0.351904993665  0.085746484010
CG311 CG314  1  0.338541512893  0.041840000000
CG311 CG321  1  0.338541512893  0.041840000000
CG311 CG322  1  0.338541512893  0.102486650838
CG311 CG323  1  0.365268474438  0.138767581228
CG311 CG324  1  0.338541512893  0.041840000000
CG311 CG331  1  0.338541512893  0.041840000000
CG311 CG334  1  0.338541512893  0.041840000000
CG311 CG3C50  1  0.338541512893  0.041840000000
CG311 CG3C51  1  0.338541512893  0.041840000000
CG311 CG3C52  1  0.338541512893  0.041840000000
CG311 CG3C53  1  0.338541512893  0.041840000000
CG311 CG3C54  1  0.338541512893  0.041840000000
CG311 CG3C31  1  0.338541512893  0.041840000000
CG311 CG3C41  1  0.338541512893  0.041840000000
CG311 CG3RC1  1  0.338541512893  0.041840000000
CG311 CG3AM0  1  0.344777803920  0.110698234855
CG311 CG3AM1  1  0.345668702638  0.116852760686
CG311 CG3AM2  1  0.346559601357  0.118341390899
CG311 NG1T1  1  0.328741626994  0.177512086349
CG311 NG2D1  1  0.334087019303  0.187114168357
CG311 NG2S0  1  0.334087019303  0.004184000000
CG311 NG2S1  1  0.307360057758  0.187114168357
CG311 NG2S2  1  0.334087019303  0.187114168357
CG311 NG2S3  1  0.334087019303  0.187114168357
CG311 NG2O1  1  0.334087019303  0.187114168357
CG311 NG2P1  1  0.334087019303  0.187114168357
CG311 NG2R43  1  0.334087019303  0.187114168357
CG311 NG2R50  1  0.334087019303  0.187114168357
CG311 NG2R51  1  0.334087019303  0.187114168357
CG311 NG2R52  1  0.334087019303  0.187114168357
CG311 NG2R53  1  0.334087019303  0.187114168357
CG311 NG2R57  1  0.334087019303  0.187114168357
CG311 NG2R60  1  0.337650614175  0.102486650838
CG311 NG2R61  1  0.334087019303  0.187114168357
CG311 NG2R62  1  0.352795892384  0.093557084179
CG311 NG2R67  1  0.334087019303  0.187114168357
CG311 NG2RC0  1  0.334087019303  0.187114168357
CG311 NG301  1  0.347450500075  0.078275472531
CG311 NG311  1  0.347450500075  0.088756043175
CG311 NG321  1  0.346559601357  0.102486650838
CG311 NG331  1  0.345668702638  0.110698234855
CG311 NG3C51  1  0.334087019303  0.187114168357
CG311 NG3N1  1  0.351904993665  0.102486650838
CG311 NG3P0  1  0.334087019303  0.187114168357
CG311 NG3P1  1  0.334087019303  0.187114168357
CG311 NG3P2  1  0.334087019303  0.187114168357
CG311 NG3P3  1  0.334087019303  0.187114168357
CG311 OG2D1  1  0.293996576986  0.144938011577
CG311 OG2D2  1  0.320723538531  0.144938011577
CG311 OG2D3  1  0.293996576986  0.144938011577
CG311 OG2D4  1  0.320723538531  0.144938011577
CG311 OG2D5  1  0.320010819556  0.169954883425
CG311 OG2N1  1  0.320723538531  0.144938011577
CG311 OG2P1  1  0.320723538531  0.144938011577
CG311 OG2R50  1  0.320723538531  0.144938011577
CG311 OG3R60  1  0.316269044940  0.132309697301
CG311 OG301  1  0.316269044940  0.132309697301
CG311 OG302  1  0.316269044940  0.132309697301
CG311 OG303  1  0.316269044940  0.132309697301
CG311 OG304  1  0.316269044940  0.132309697301
CG311 OG311  1  0.326514380198  0.183381431383
CG311 OG312  1  0.325178032121  0.144938011577
CG311 OG3C31  1  0.316269044940  0.132309697301
CG311 OG3C51  1  0.316269044940  0.132309697301
CG311 OG3C61  1  0.316269044940  0.132309697301
CG311 SG2D1  1  0.351904993665  0.314496560236
CG311 SG2R50  1  0.347450500075  0.280671252536
CG311 SG311  1  0.347450500075  0.280671252536
CG311 SG301  1  0.345223253279  0.257919081884
CG311 SG302  1  0.365268474438  0.286840588481
CG311 SG3O1  1  0.356359487256  0.286840588481
CG311 SG3O2  1  0.347450500075  0.247528778125
CG311 SG3O3  1  0.347450500075  0.247528778125
CG311  FGA1  1  0.314487247504  0.153729976257
CG311  FGA2  1  0.314487247504  0.135577095411
CG311  FGA3  1  0.311814551349  0.130309939452
CG311  FGP1  1  0.311814551349  0.130309939452
CG311  FGR1  1  0.320723538531  0.144938011577
CG311 CLGA1  1  0.339432411611  0.245040988571
CG311 CLGA3  1  0.339432411611  0.232955260941
CG311 BRGA1  1  0.344777803920  0.289876023155
CG311 BRGA2  1  0.351904993665  0.304599797767
CG311 BRGA3  1  0.347450500075  0.307459952514
CG311   PG0  1  0.360813980847  0.320014464673
CG311   PG1  1  0.360813980847  0.320014464673
CG311   PG2  1  0.360813980847  0.320014464673
CG311  ALG1  1  0.347450500075  0.337324864189
CG311   LPH  1  0.169270756447  0.000000000000
CG311 CLGR1  1  0.334977918021  0.200657590935
CG311 BRGR1  1  0.345668702638  0.236682781799
CG311  IGR1  1  0.368832069310  0.301712530731
CG311 SG2P1  1  0.355798221064  0.332305491450
CG311 OG2S1  1  0.318906105146  0.157831660601
CG311 SG2P2  1  0.352314807076  0.329421919951
CG311 CC301  1  0.338541512893  0.041840000000
CG311 CC3062  1  0.338541512893  0.041840000000
CG311 CC311  1  0.338541512893  0.041840000000
CG311 CC3161  1  0.338541512893  0.041840000000
CG311 CC3162  1  0.338541512893  0.041840000000
CG311 CC3163  1  0.338541512893  0.041840000000
CG311 CC321  1  0.338541512893  0.041840000000
CG311 CC3261  1  0.338541512893  0.041840000000
CG311 CC3263  1  0.338541512893  0.041840000000
CG311 CC331  1  0.338541512893  0.041840000000
CG311 CC2O1  1  0.347450500075  0.138767581228
CG311 CC2O2  1  0.347450500075  0.110698234855
CG311 CC2O3  1  0.347450500075  0.125520000000
CG311 CC2O4  1  0.329632525712  0.102486650838
CG311 CC2O5  1  0.320723538531  0.130979917850
CG311 OC2D1  1  0.293996576986  0.144938011577
CG311 OC2D2  1  0.320723538531  0.144938011577
CG311 OC2D3  1  0.293996576986  0.144938011577
CG311 OC2D4  1  0.293996576986  0.144938011577
CG311 OC3C61  1  0.316269044940  0.132309697301
CG311 OC311  1  0.326514380198  0.183381431383
CG311 NC2D1  1  0.307360057758  0.187114168357
CG311  HCP1  1  0.189271432669  0.089736802707
CG311  HCA1  1  0.288651184677  0.088756043175
CG311  HCA2  1  0.288651184677  0.078275472531
CG311  HCA3  1  0.288651184677  0.064818249282
CG311 CC312  1  0.338541512893  0.041840000000
CG311 CC322  1  0.338541512893  0.041840000000
CG311  HCR1  1  0.240542653898  0.089736802707
CG311 HCA3M  1  0.288651184677  0.064818249282
CG311 CC321C  1  0.338541512893  0.041840000000
CG311 CC321D  1  0.338541512893  0.041840000000
CG311 CC311C  1  0.338541512893  0.041840000000
CG311 CC311D  1  0.338541512893  0.041840000000
CG311 OC301  1  0.316269044940  0.132309697301
CG311 OC302  1  0.316269044940  0.132309697301
CG311 HCP1M  1  0.189271432669  0.089736802707
CG311 OC311M  1  0.326514380198  0.183381431383
CG311 OC3C5M  1  0.316269044940  0.132309697301
CG311 CC322C  1  0.338541512893  0.041840000000
CG311 HCA2C2  1  0.285087589805  0.078275472531
CG311 CC312C  1  0.338541512893  0.041840000000
CG311 HCA1C2  1  0.288651184677  0.088756043175
CG311 OC3C51  1  0.316269044940  0.132309697301
CG311 CC3152  1  0.338541512893  0.041840000000
CG311 CC3051  1  0.338541512893  0.041840000000
CG311 CC3251  1  0.338541512893  0.041840000000
CG311 CC3151  1  0.338541512893  0.041840000000
CG311 CC3153  1  0.338541512893  0.041840000000
CG311 OC2DP  1  0.320723538531  0.144938011577
CG311 OC312  1  0.326959829558  0.163176000000
CG311 OC30P  1  0.326959829558  0.163176000000
CG311    PC  1  0.360813980847  0.320014464673
CG311    SC  1  0.356359487256  0.286840588481
CG311 CC312D  1  0.338541512893  0.041840000000
CG311 OC303  1  0.316269044940  0.132309697301
CG311 NC311  1  0.347450500075  0.088756043175
CG311   HN1  1  0.189271432669  0.089736802707
CG311   HN2  1  0.189271432669  0.089736802707
CG311   HN3  1  0.267269615442  0.089736802707
CG311   HN4  1  0.189271432669  0.089736802707
CG311   HN5  1  0.189271432669  0.089736802707
CG311   HN6  1  0.286869387241  0.062058748940
CG311   HN7  1  0.286869387241  0.062058748940
CG311   HN8  1  0.288651184677  0.070011711020
CG311   HN9  1  0.288651184677  0.064818249282
CG311   NN1  1  0.334087019303  0.187114168357
CG311   NN2  1  0.334087019303  0.187114168357
CG311  NN2B  1  0.334087019303  0.187114168357
CG311  NN2G  1  0.334087019303  0.187114168357
CG311  NN2U  1  0.334087019303  0.187114168357
CG311   NN3  1  0.334087019303  0.187114168357
CG311  NN3A  1  0.334087019303  0.187114168357
CG311  NN3G  1  0.334087019303  0.187114168357
CG311   NN4  1  0.334087019303  0.187114168357
CG311   NN6  1  0.334087019303  0.187114168357
CG311   ON1  1  0.320723538531  0.144938011577
CG311  ON1C  1  0.320723538531  0.144938011577
CG311   ON2  1  0.326959829558  0.163176000000
CG311   ON3  1  0.320723538531  0.144938011577
CG311   ON4  1  0.326959829558  0.163176000000
CG311   ON5  1  0.326959829558  0.163176000000
CG311   ON6  1  0.326959829558  0.163176000000
CG311  ON6B  1  0.326959829558  0.163176000000
CG311   CN1  1  0.338541512893  0.132309697301
CG311  CN1T  1  0.338541512893  0.132309697301
CG311   CN2  1  0.338541512893  0.132309697301
CG311   CN3  1  0.338541512893  0.125520000000
CG311  CN3T  1  0.338541512893  0.125520000000
CG311   CN4  1  0.338541512893  0.114583559030
CG311   CN5  1  0.338541512893  0.114583559030
CG311  CN5G  1  0.338541512893  0.114583559030
CG311   CN7  1  0.338541512893  0.041840000000
CG311  CN7B  1  0.338541512893  0.041840000000
CG311   CN8  1  0.338541512893  0.041840000000
CG311  CN8B  1  0.338541512893  0.041840000000
CG311   CN9  1  0.338541512893  0.041840000000
CG311     P  1  0.360813980847  0.320014464673
CG311    P2  1  0.360813980847  0.320014464673
CG311   HOL  1  0.189271432669  0.089736802707
CG311  HAL1  1  0.286869387241  0.062058748940
CG311  HAL2  1  0.288651184677  0.070011711020
CG311  HAL3  1  0.288651184677  0.064818249282
CG311   HBL  1  0.286869387241  0.062058748940
CG311   HCL  1  0.189271432669  0.089736802707
CG311    HL  1  0.231633666716  0.089736802707
CG311  HEL1  1  0.280633096214  0.073666921749
CG311  HEL2  1  0.281523994932  0.067464972838
CG311    CL  1  0.347450500075  0.110698234855
CG311   CCL  1  0.347450500075  0.110698234855
CG311  CTL1  1  0.338541512893  0.041840000000
CG311  CTL2  1  0.338541512893  0.041840000000
CG311  CTL3  1  0.338541512893  0.041840000000
CG311  CTL5  1  0.338541512893  0.041840000000
CG311  CEL1  1  0.355468588538  0.109105371453
CG311  CEL2  1  0.354577689820  0.105847757841
CG311  CRL1  1  0.338541512893  0.041840000000
CG311  CRL2  1  0.338541512893  0.041840000000
CG311   OBL  1  0.293996576986  0.144938011577
CG311   OCL  1  0.320723538531  0.144938011577
CG311   O2L  1  0.320723538531  0.144938011577
CG311   OHL  1  0.326959829558  0.163176000000
CG311   OSL  1  0.316269044940  0.132309697301
CG311  OSLP  1  0.316269044940  0.132309697301
CG311  NH3L  1  0.334087019303  0.187114168357
CG311   NTL  1  0.334087019303  0.187114168357
CG311    SL  1  0.356359487256  0.286840588481
CG311    PL  1  0.360813980847  0.320014464673
CG311 HCA1A  1  0.288651184677  0.088756043175
CG311 HCA2A  1  0.288651184677  0.078275472531
CG311 HCA3A  1  0.288651184677  0.064818249282
CG311 CC30A  1  0.338541512893  0.041840000000
CG311 CC31A  1  0.338541512893  0.041840000000
CG311 CC32A  1  0.338541512893  0.041840000000
CG311 CC33A  1  0.338541512893  0.041840000000
CG311 CC326A  1  0.338541512893  0.041840000000
CG311 HCA25A  1  0.285087589805  0.078275472531
CG311 CC325A  1  0.338541512893  0.041840000000
CG311 CC325B  1  0.338541512893  0.041840000000
CG311 OC305A  1  0.316269044940  0.132309697301
CG311 OC30A  1  0.316269044940  0.132309697301
CG311   CPA  1  0.329632525712  0.125520000000
CG311   CPB  1  0.329632525712  0.125520000000
CG311   CPM  1  0.329632525712  0.125520000000
CG311    CM  1  0.356359487256  0.138767581228
CG311   CST  1  0.308518226092  0.100764063435
CG311   NPH  1  0.334087019303  0.187114168357
CG311    OM  1  0.320723538531  0.144938011577
CG311   OST  1  0.320010819556  0.169954883425
CG311    FE  1  0.227179173126  0.000000000000
CG311  ON2B  1  0.326959829558  0.163176000000
CG311    SP  1  0.365268474438  0.280671252536
CG311   HNP  1  0.290272620344  0.072469005789
CG311  HNE1  1  0.280633096214  0.073666921749
CG311  HNE2  1  0.281523994932  0.067464972838
CG311  CN3D  1  0.338541512893  0.125520000000
CG311  CNE1  1  0.355468588538  0.109105371453
CG311  CNE2  1  0.354577689820  0.105847757841
CG311   CNA  1  0.346773417049  0.110698234855
CG311  CNA2  1  0.338541512893  0.110698234855
CG311   CNG  1  0.347450500075  0.138767581228
CG311  NN1C  1  0.334087019303  0.187114168357
CG311  NN2C  1  0.334087019303  0.187114168357
CG311  NN3I  1  0.334087019303  0.187114168357
CG311   NNG  1  0.334087019303  0.187114168357
CG311   FNA  1  0.320723538531  0.144938011577
CG311  ON2M  1  0.316269044940  0.132309697301
CG311   CN6  1  0.338541512893  0.041840000000
CG311  CN7E  1  0.338541512893  0.041840000000
CG311  CT2P  1  0.338541512893  0.041840000000
CG311  CTD1  1  0.338541512893  0.041840000000
CG311  CPD1  1  0.338541512893  0.041840000000
CG311  CC1A  1  0.355468588538  0.109105371453
CG311  CC1B  1  0.355468588538  0.109105371453
CG311   CC2  1  0.354577689820  0.105847757841
CG311   NS1  1  0.334087019303  0.187114168357
CG311   NS2  1  0.334087019303  0.187114168357
CG311 SEGD1  1  0.363041227642  0.330244580395
CG311  HSIO  1  0.189271432669  0.089736802707
CG311  HSIA  1  0.286869387241  0.062058748940
CG311   HAL  1  0.286869387241  0.062058748940
CG311  ALSI  1  0.365268474438  0.337324864189
CG311    SI  1  0.365268474438  0.324091246411
CG311  SIH3  1  0.365268474438  0.324091246411
CG311  OSIH  1  0.326959829558  0.163176000000
CG311  OSIE  1  0.326959829558  0.163176000000
CG311  OSIA  1  0.326959829558  0.163176000000
CG311   OAL  1  0.326959829558  0.163176000000
CG311    HT  1  0.189271432669  0.089736802707
CG311    OT  1  0.326799467788  0.163176000000
CG311   DUM  1  0.169270756447  0.000000000000
CG311   NHL  1  0.307360057758  0.187114168357
CG311  CTO1  1  0.338541512893  0.041840000000
CG311  CEL3  1  0.355468588538  0.109105371453
CG311  CTO2  1  0.338541512893  0.041840000000
CG311  HN3B  1  0.249451641079  0.089736802707
CG311  CN1A  1  0.347450500075  0.110698234855
CG311  CN3A  1  0.329632525712  0.177512086349
CG311  CN3B  1  0.329632525712  0.177512086349
CG311  CN3C  1  0.329632525712  0.177512086349
CG311    P3  1  0.360813980847  0.320014464673
CG311    P4  1  0.360813980847  0.320014464673
CG311    AG  1  0.300901042052  0.893457908130
CG311    AL  1  0.299564693975  0.838889391517
CG311    AU  1  0.300722862308  0.962320000000
CG311    CU  1  0.285800308779  0.908997471504
CG311    NI  1  0.282949432881  0.994525446633
CG311    PB  1  0.328073452955  0.716185437439
CG311    PD  1  0.294842930769  1.037598257516
CG311    PT  1  0.296001099102  1.168527606863
CG311    C3  1  0.371950214824  0.059170695450
CG314     C  1  0.347450500075  0.138767581228
CG314    CA  1  0.346773417049  0.110698234855
CG314    CC  1  0.347450500075  0.110698234855
CG314    CD  1  0.347450500075  0.110698234855
CG314   CE1  1  0.355468588538  0.109105371453
CG314   CE2  1  0.354577689820  0.105847757841
CG314   CP1  1  0.338541512893  0.041840000000
CG314   CP2  1  0.338541512893  0.041840000000
CG314   CP3  1  0.338541512893  0.041840000000
CG314  CPH1  1  0.329632525712  0.093557084179
CG314  CPH2  1  0.329632525712  0.093557084179
CG314    CS  1  0.365268474438  0.138767581228
CG314   CPT  1  0.334977918021  0.131646486622
CG314    CY  1  0.346559601357  0.113045454929
CG314   CAI  1  0.346559601357  0.113045454929
CG314    CT  1  0.338541512893  0.041840000000
CG314   CT1  1  0.338541512893  0.041840000000
CG314   CT2  1  0.338541512893  0.041840000000
CG314  CT2A  1  0.338541512893  0.041840000000
CG314   CT3  1  0.338541512893  0.041840000000
CG314     H  1  0.189271432669  0.089736802707
CG314    HA  1  0.286869387241  0.062058748940
CG314   HB1  1  0.286869387241  0.062058748940
CG314   HB2  1  0.288651184677  0.070011711020
CG314   HE1  1  0.280633096214  0.073666921749
CG314   HE2  1  0.281523994932  0.067464972838
CG314    HC  1  0.189271432669  0.089736802707
CG314    HP  1  0.290272620344  0.072469005789
CG314   HR1  1  0.249451641079  0.089736802707
CG314   HR2  1  0.231633666716  0.089736802707
CG314   HR3  1  0.300054688270  0.036952087465
CG314    HS  1  0.209361198763  0.132309697301
CG314   HA1  1  0.288651184677  0.088756043175
CG314   HA2  1  0.288651184677  0.077149148019
CG314   HA3  1  0.288651184677  0.064818249282
CG314     N  1  0.334087019303  0.004184000000
CG314   NC2  1  0.334087019303  0.187114168357
CG314   NH1  1  0.307360057758  0.187114168357
CG314   NH2  1  0.334087019303  0.187114168357
CG314   NH3  1  0.334087019303  0.187114168357
CG314    NP  1  0.334087019303  0.187114168357
CG314   NR1  1  0.334087019303  0.187114168357
CG314   NR2  1  0.334087019303  0.187114168357
CG314   NR3  1  0.334087019303  0.187114168357
CG314    NY  1  0.334087019303  0.187114168357
CG314     O  1  0.293996576986  0.144938011577
CG314    OB  1  0.293996576986  0.144938011577
CG314    OC  1  0.320723538531  0.144938011577
CG314   OH1  1  0.326959829558  0.163176000000
CG314    OS  1  0.326959829558  0.163176000000
CG314     S  1  0.347450500075  0.280671252536
CG314    SM  1  0.345223253279  0.257919081884
CG314    SS  1  0.365268474438  0.286840588481
CG314    HT  1  0.189271432669  0.089736802707
CG314    OT  1  0.326799467788  0.163176000000
CG314    OX  1  0.320723538531  0.144938011577
CG314    HX  1  0.189271432669  0.089736802707
CG314   LIT  1  0.284864865125  0.020196198771
CG314   SOD  1  0.294954293108  0.090610410351
CG314    MG  1  0.274842254546  0.051243325419
CG314   POT  1  0.326403017859  0.123410269913
CG314   CAL  1  0.291056611216  0.144938011577
CG314   RUB  1  0.338541512893  0.162045623205
CG314   CES  1  0.356359487256  0.182376331798
CG314   BAR  1  0.337650614175  0.162045623205
CG314    ZN  1  0.266378716724  0.209200000000
CG314   CAD  1  0.290165712498  0.144938011577
CG314   CLA  1  0.371504765465  0.162045623205
CG314  HGA1  1  0.288651184677  0.088756043175
CG314  HGA2  1  0.288651184677  0.078275472531
CG314  HGA3  1  0.288651184677  0.064818249282
CG314  HGA4  1  0.280633096214  0.073666921749
CG314  HGA5  1  0.281523994932  0.067464972838
CG314  HGA6  1  0.286869387241  0.070011711020
CG314  HGA7  1  0.285087589805  0.072469005789
CG314 HGAAM0  1  0.283305792369  0.070011711020
CG314 HGAAM1  1  0.283305792369  0.070011711020
CG314 HGAAM2  1  0.281523994932  0.083680000000
CG314  HGP1  1  0.189271432669  0.089736802707
CG314  HGP2  1  0.189271432669  0.089736802707
CG314  HGP3  1  0.209361198763  0.132309697301
CG314  HGP4  1  0.189271432669  0.089736802707
CG314  HGP5  1  0.231633666716  0.089736802707
CG314 HGPAM1  1  0.247224394284  0.039692909190
CG314 HGPAM2  1  0.247224394284  0.041840000000
CG314 HGPAM3  1  0.246778944925  0.045833423612
CG314 HGR51  1  0.290272620344  0.072469005789
CG314 HGR52  1  0.249451641079  0.089736802707
CG314 HGR53  1  0.231633666716  0.089736802707
CG314 HGR61  1  0.290272620344  0.072469005789
CG314 HGR62  1  0.267269615442  0.089736802707
CG314 HGR63  1  0.249451641079  0.089736802707
CG314 HGR71  1  0.290272620344  0.072469005789
CG314 CG1T1  1  0.333196120584  0.170981810495
CG314 CG1T2  1  0.346782326036  0.134409982486
CG314 CG1N1  1  0.335868816739  0.177512086349
CG314 CG2D1  1  0.355468588538  0.109105371453
CG314 CG2D2  1  0.354577689820  0.105847757841
CG314 CG2D1O  1  0.355468588538  0.109105371453
CG314 CG2D2O  1  0.355468588538  0.109105371453
CG314 CG2DC1  1  0.355468588538  0.109105371453
CG314 CG2DC2  1  0.355468588538  0.109105371453
CG314 CG2DC3  1  0.354577689820  0.105847757841
CG314 CG2N1  1  0.347450500075  0.138767581228
CG314 CG2N2  1  0.347450500075  0.138767581228
CG314 CG2O1  1  0.347450500075  0.138767581228
CG314 CG2O2  1  0.320723538531  0.130979917850
CG314 CG2O3  1  0.347450500075  0.110698234855
CG314 CG2O4  1  0.329632525712  0.102486650838
CG314 CG2O5  1  0.347450500075  0.125520000000
CG314 CG2O6  1  0.347450500075  0.110698234855
CG314 CG2O7  1  0.308518226092  0.100764063435
CG314 CG2R51  1  0.356359487256  0.093557084179
CG314 CG2R52  1  0.365268474438  0.059170695450
CG314 CG2R53  1  0.365268474438  0.059170695450
CG314 CG2R57  1  0.356359487256  0.093557084179
CG314 CG25C1  1  0.355468588538  0.109105371453
CG314 CG25C2  1  0.355468588538  0.109105371453
CG314 CG251O  1  0.355468588538  0.109105371453
CG314 CG252O  1  0.355468588538  0.109105371453
CG314 CG2R61  1  0.346773417049  0.110698234855
CG314 CG2R62  1  0.338541512893  0.125520000000
CG314 CG2R63  1  0.338541512893  0.132309697301
CG314 CG2R64  1  0.356359487256  0.083680000000
CG314 CG2R66  1  0.338541512893  0.110698234855
CG314 CG2R67  1  0.346773417049  0.110698234855
CG314 CG2RC0  1  0.334977918021  0.131646486622
CG314 CG2R71  1  0.346987232741  0.108300154755
CG314 CG2RC7  1  0.334977918021  0.131646486622
CG314 CG301  1  0.338541512893  0.041840000000
CG314 CG302  1  0.374177461619  0.059170695450
CG314 CG311  1  0.338541512893  0.041840000000
CG314 CG312  1  0.351904993665  0.085746484010
CG314 CG314  1  0.338541512893  0.041840000000
CG314 CG321  1  0.338541512893  0.041840000000
CG314 CG322  1  0.338541512893  0.102486650838
CG314 CG323  1  0.365268474438  0.138767581228
CG314 CG324  1  0.338541512893  0.041840000000
CG314 CG331  1  0.338541512893  0.041840000000
CG314 CG334  1  0.338541512893  0.041840000000
CG314 CG3C50  1  0.338541512893  0.041840000000
CG314 CG3C51  1  0.338541512893  0.041840000000
CG314 CG3C52  1  0.338541512893  0.041840000000
CG314 CG3C53  1  0.338541512893  0.041840000000
CG314 CG3C54  1  0.338541512893  0.041840000000
CG314 CG3C31  1  0.338541512893  0.041840000000
CG314 CG3C41  1  0.338541512893  0.041840000000
CG314 CG3RC1  1  0.338541512893  0.041840000000
CG314 CG3AM0  1  0.344777803920  0.110698234855
CG314 CG3AM1  1  0.345668702638  0.116852760686
CG314 CG3AM2  1  0.346559601357  0.118341390899
CG314 NG1T1  1  0.328741626994  0.177512086349
CG314 NG2D1  1  0.334087019303  0.187114168357
CG314 NG2S0  1  0.334087019303  0.004184000000
CG314 NG2S1  1  0.307360057758  0.187114168357
CG314 NG2S2  1  0.334087019303  0.187114168357
CG314 NG2S3  1  0.334087019303  0.187114168357
CG314 NG2O1  1  0.334087019303  0.187114168357
CG314 NG2P1  1  0.334087019303  0.187114168357
CG314 NG2R43  1  0.334087019303  0.187114168357
CG314 NG2R50  1  0.334087019303  0.187114168357
CG314 NG2R51  1  0.334087019303  0.187114168357
CG314 NG2R52  1  0.334087019303  0.187114168357
CG314 NG2R53  1  0.334087019303  0.187114168357
CG314 NG2R57  1  0.334087019303  0.187114168357
CG314 NG2R60  1  0.337650614175  0.102486650838
CG314 NG2R61  1  0.334087019303  0.187114168357
CG314 NG2R62  1  0.352795892384  0.093557084179
CG314 NG2R67  1  0.334087019303  0.187114168357
CG314 NG2RC0  1  0.334087019303  0.187114168357
CG314 NG301  1  0.347450500075  0.078275472531
CG314 NG311  1  0.347450500075  0.088756043175
CG314 NG321  1  0.346559601357  0.102486650838
CG314 NG331  1  0.345668702638  0.110698234855
CG314 NG3C51  1  0.334087019303  0.187114168357
CG314 NG3N1  1  0.351904993665  0.102486650838
CG314 NG3P0  1  0.334087019303  0.187114168357
CG314 NG3P1  1  0.334087019303  0.187114168357
CG314 NG3P2  1  0.334087019303  0.187114168357
CG314 NG3P3  1  0.334087019303  0.187114168357
CG314 OG2D1  1  0.293996576986  0.144938011577
CG314 OG2D2  1  0.320723538531  0.144938011577
CG314 OG2D3  1  0.293996576986  0.144938011577
CG314 OG2D4  1  0.320723538531  0.144938011577
CG314 OG2D5  1  0.320010819556  0.169954883425
CG314 OG2N1  1  0.320723538531  0.144938011577
CG314 OG2P1  1  0.320723538531  0.144938011577
CG314 OG2R50  1  0.320723538531  0.144938011577
CG314 OG3R60  1  0.316269044940  0.132309697301
CG314 OG301  1  0.316269044940  0.132309697301
CG314 OG302  1  0.316269044940  0.132309697301
CG314 OG303  1  0.316269044940  0.132309697301
CG314 OG304  1  0.316269044940  0.132309697301
CG314 OG311  1  0.326514380198  0.183381431383
CG314 OG312  1  0.325178032121  0.144938011577
CG314 OG3C31  1  0.316269044940  0.132309697301
CG314 OG3C51  1  0.316269044940  0.132309697301
CG314 OG3C61  1  0.316269044940  0.132309697301
CG314 SG2D1  1  0.351904993665  0.314496560236
CG314 SG2R50  1  0.347450500075  0.280671252536
CG314 SG311  1  0.347450500075  0.280671252536
CG314 SG301  1  0.345223253279  0.257919081884
CG314 SG302  1  0.365268474438  0.286840588481
CG314 SG3O1  1  0.356359487256  0.286840588481
CG314 SG3O2  1  0.347450500075  0.247528778125
CG314 SG3O3  1  0.347450500075  0.247528778125
CG314  FGA1  1  0.314487247504  0.153729976257
CG314  FGA2  1  0.314487247504  0.135577095411
CG314  FGA3  1  0.311814551349  0.130309939452
CG314  FGP1  1  0.311814551349  0.130309939452
CG314  FGR1  1  0.320723538531  0.144938011577
CG314 CLGA1  1  0.339432411611  0.245040988571
CG314 CLGA3  1  0.339432411611  0.232955260941
CG314 BRGA1  1  0.344777803920  0.289876023155
CG314 BRGA2  1  0.351904993665  0.304599797767
CG314 BRGA3  1  0.347450500075  0.307459952514
CG314   PG0  1  0.360813980847  0.320014464673
CG314   PG1  1  0.360813980847  0.320014464673
CG314   PG2  1  0.360813980847  0.320014464673
CG314  ALG1  1  0.347450500075  0.337324864189
CG314   LPH  1  0.169270756447  0.000000000000
CG314 CLGR1  1  0.334977918021  0.200657590935
CG314 BRGR1  1  0.345668702638  0.236682781799
CG314  IGR1  1  0.368832069310  0.301712530731
CG314 SG2P1  1  0.355798221064  0.332305491450
CG314 OG2S1  1  0.318906105146  0.157831660601
CG314 SG2P2  1  0.352314807076  0.329421919951
CG314 CC301  1  0.338541512893  0.041840000000
CG314 CC3062  1  0.338541512893  0.041840000000
CG314 CC311  1  0.338541512893  0.041840000000
CG314 CC3161  1  0.338541512893  0.041840000000
CG314 CC3162  1  0.338541512893  0.041840000000
CG314 CC3163  1  0.338541512893  0.041840000000
CG314 CC321  1  0.338541512893  0.041840000000
CG314 CC3261  1  0.338541512893  0.041840000000
CG314 CC3263  1  0.338541512893  0.041840000000
CG314 CC331  1  0.338541512893  0.041840000000
CG314 CC2O1  1  0.347450500075  0.138767581228
CG314 CC2O2  1  0.347450500075  0.110698234855
CG314 CC2O3  1  0.347450500075  0.125520000000
CG314 CC2O4  1  0.329632525712  0.102486650838
CG314 CC2O5  1  0.320723538531  0.130979917850
CG314 OC2D1  1  0.293996576986  0.144938011577
CG314 OC2D2  1  0.320723538531  0.144938011577
CG314 OC2D3  1  0.293996576986  0.144938011577
CG314 OC2D4  1  0.293996576986  0.144938011577
CG314 OC3C61  1  0.316269044940  0.132309697301
CG314 OC311  1  0.326514380198  0.183381431383
CG314 NC2D1  1  0.307360057758  0.187114168357
CG314  HCP1  1  0.189271432669  0.089736802707
CG314  HCA1  1  0.288651184677  0.088756043175
CG314  HCA2  1  0.288651184677  0.078275472531
CG314  HCA3  1  0.288651184677  0.064818249282
CG314 CC312  1  0.338541512893  0.041840000000
CG314 CC322  1  0.338541512893  0.041840000000
CG314  HCR1  1  0.240542653898  0.089736802707
CG314 HCA3M  1  0.288651184677  0.064818249282
CG314 CC321C  1  0.338541512893  0.041840000000
CG314 CC321D  1  0.338541512893  0.041840000000
CG314 CC311C  1  0.338541512893  0.041840000000
CG314 CC311D  1  0.338541512893  0.041840000000
CG314 OC301  1  0.316269044940  0.132309697301
CG314 OC302  1  0.316269044940  0.132309697301
CG314 HCP1M  1  0.189271432669  0.089736802707
CG314 OC311M  1  0.326514380198  0.183381431383
CG314 OC3C5M  1  0.316269044940  0.132309697301
CG314 CC322C  1  0.338541512893  0.041840000000
CG314 HCA2C2  1  0.285087589805  0.078275472531
CG314 CC312C  1  0.338541512893  0.041840000000
CG314 HCA1C2  1  0.288651184677  0.088756043175
CG314 OC3C51  1  0.316269044940  0.132309697301
CG314 CC3152  1  0.338541512893  0.041840000000
CG314 CC3051  1  0.338541512893  0.041840000000
CG314 CC3251  1  0.338541512893  0.041840000000
CG314 CC3151  1  0.338541512893  0.041840000000
CG314 CC3153  1  0.338541512893  0.041840000000
CG314 OC2DP  1  0.320723538531  0.144938011577
CG314 OC312  1  0.326959829558  0.163176000000
CG314 OC30P  1  0.326959829558  0.163176000000
CG314    PC  1  0.360813980847  0.320014464673
CG314    SC  1  0.356359487256  0.286840588481
CG314 CC312D  1  0.338541512893  0.041840000000
CG314 OC303  1  0.316269044940  0.132309697301
CG314 NC311  1  0.347450500075  0.088756043175
CG314   HN1  1  0.189271432669  0.089736802707
CG314   HN2  1  0.189271432669  0.089736802707
CG314   HN3  1  0.267269615442  0.089736802707
CG314   HN4  1  0.189271432669  0.089736802707
CG314   HN5  1  0.189271432669  0.089736802707
CG314   HN6  1  0.286869387241  0.062058748940
CG314   HN7  1  0.286869387241  0.062058748940
CG314   HN8  1  0.288651184677  0.070011711020
CG314   HN9  1  0.288651184677  0.064818249282
CG314   NN1  1  0.334087019303  0.187114168357
CG314   NN2  1  0.334087019303  0.187114168357
CG314  NN2B  1  0.334087019303  0.187114168357
CG314  NN2G  1  0.334087019303  0.187114168357
CG314  NN2U  1  0.334087019303  0.187114168357
CG314   NN3  1  0.334087019303  0.187114168357
CG314  NN3A  1  0.334087019303  0.187114168357
CG314  NN3G  1  0.334087019303  0.187114168357
CG314   NN4  1  0.334087019303  0.187114168357
CG314   NN6  1  0.334087019303  0.187114168357
CG314   ON1  1  0.320723538531  0.144938011577
CG314  ON1C  1  0.320723538531  0.144938011577
CG314   ON2  1  0.326959829558  0.163176000000
CG314   ON3  1  0.320723538531  0.144938011577
CG314   ON4  1  0.326959829558  0.163176000000
CG314   ON5  1  0.326959829558  0.163176000000
CG314   ON6  1  0.326959829558  0.163176000000
CG314  ON6B  1  0.326959829558  0.163176000000
CG314   CN1  1  0.338541512893  0.132309697301
CG314  CN1T  1  0.338541512893  0.132309697301
CG314   CN2  1  0.338541512893  0.132309697301
CG314   CN3  1  0.338541512893  0.125520000000
CG314  CN3T  1  0.338541512893  0.125520000000
CG314   CN4  1  0.338541512893  0.114583559030
CG314   CN5  1  0.338541512893  0.114583559030
CG314  CN5G  1  0.338541512893  0.114583559030
CG314   CN7  1  0.338541512893  0.041840000000
CG314  CN7B  1  0.338541512893  0.041840000000
CG314   CN8  1  0.338541512893  0.041840000000
CG314  CN8B  1  0.338541512893  0.041840000000
CG314   CN9  1  0.338541512893  0.041840000000
CG314     P  1  0.360813980847  0.320014464673
CG314    P2  1  0.360813980847  0.320014464673
CG314   HOL  1  0.189271432669  0.089736802707
CG314  HAL1  1  0.286869387241  0.062058748940
CG314  HAL2  1  0.288651184677  0.070011711020
CG314  HAL3  1  0.288651184677  0.064818249282
CG314   HBL  1  0.286869387241  0.062058748940
CG314   HCL  1  0.189271432669  0.089736802707
CG314    HL  1  0.231633666716  0.089736802707
CG314  HEL1  1  0.280633096214  0.073666921749
CG314  HEL2  1  0.281523994932  0.067464972838
CG314    CL  1  0.347450500075  0.110698234855
CG314   CCL  1  0.347450500075  0.110698234855
CG314  CTL1  1  0.338541512893  0.041840000000
CG314  CTL2  1  0.338541512893  0.041840000000
CG314  CTL3  1  0.338541512893  0.041840000000
CG314  CTL5  1  0.338541512893  0.041840000000
CG314  CEL1  1  0.355468588538  0.109105371453
CG314  CEL2  1  0.354577689820  0.105847757841
CG314  CRL1  1  0.338541512893  0.041840000000
CG314  CRL2  1  0.338541512893  0.041840000000
CG314   OBL  1  0.293996576986  0.144938011577
CG314   OCL  1  0.320723538531  0.144938011577
CG314   O2L  1  0.320723538531  0.144938011577
CG314   OHL  1  0.326959829558  0.163176000000
CG314   OSL  1  0.316269044940  0.132309697301
CG314  OSLP  1  0.316269044940  0.132309697301
CG314  NH3L  1  0.334087019303  0.187114168357
CG314   NTL  1  0.334087019303  0.187114168357
CG314    SL  1  0.356359487256  0.286840588481
CG314    PL  1  0.360813980847  0.320014464673
CG314 HCA1A  1  0.288651184677  0.088756043175
CG314 HCA2A  1  0.288651184677  0.078275472531
CG314 HCA3A  1  0.288651184677  0.064818249282
CG314 CC30A  1  0.338541512893  0.041840000000
CG314 CC31A  1  0.338541512893  0.041840000000
CG314 CC32A  1  0.338541512893  0.041840000000
CG314 CC33A  1  0.338541512893  0.041840000000
CG314 CC326A  1  0.338541512893  0.041840000000
CG314 HCA25A  1  0.285087589805  0.078275472531
CG314 CC325A  1  0.338541512893  0.041840000000
CG314 CC325B  1  0.338541512893  0.041840000000
CG314 OC305A  1  0.316269044940  0.132309697301
CG314 OC30A  1  0.316269044940  0.132309697301
CG314   CPA  1  0.329632525712  0.125520000000
CG314   CPB  1  0.329632525712  0.125520000000
CG314   CPM  1  0.329632525712  0.125520000000
CG314    CM  1  0.356359487256  0.138767581228
CG314   CST  1  0.308518226092  0.100764063435
CG314   NPH  1  0.334087019303  0.187114168357
CG314    OM  1  0.320723538531  0.144938011577
CG314   OST  1  0.320010819556  0.169954883425
CG314    FE  1  0.227179173126  0.000000000000
CG314  ON2B  1  0.326959829558  0.163176000000
CG314    SP  1  0.365268474438  0.280671252536
CG314   HNP  1  0.290272620344  0.072469005789
CG314  HNE1  1  0.280633096214  0.073666921749
CG314  HNE2  1  0.281523994932  0.067464972838
CG314  CN3D  1  0.338541512893  0.125520000000
CG314  CNE1  1  0.355468588538  0.109105371453
CG314  CNE2  1  0.354577689820  0.105847757841
CG314   CNA  1  0.346773417049  0.110698234855
CG314  CNA2  1  0.338541512893  0.110698234855
CG314   CNG  1  0.347450500075  0.138767581228
CG314  NN1C  1  0.334087019303  0.187114168357
CG314  NN2C  1  0.334087019303  0.187114168357
CG314  NN3I  1  0.334087019303  0.187114168357
CG314   NNG  1  0.334087019303  0.187114168357
CG314   FNA  1  0.320723538531  0.144938011577
CG314  ON2M  1  0.316269044940  0.132309697301
CG314   CN6  1  0.338541512893  0.041840000000
CG314  CN7E  1  0.338541512893  0.041840000000
CG314  CT2P  1  0.338541512893  0.041840000000
CG314  CTD1  1  0.338541512893  0.041840000000
CG314  CPD1  1  0.338541512893  0.041840000000
CG314  CC1A  1  0.355468588538  0.109105371453
CG314  CC1B  1  0.355468588538  0.109105371453
CG314   CC2  1  0.354577689820  0.105847757841
CG314   NS1  1  0.334087019303  0.187114168357
CG314   NS2  1  0.334087019303  0.187114168357
CG314 SEGD1  1  0.363041227642  0.330244580395
CG314  HSIO  1  0.189271432669  0.089736802707
CG314  HSIA  1  0.286869387241  0.062058748940
CG314   HAL  1  0.286869387241  0.062058748940
CG314  ALSI  1  0.365268474438  0.337324864189
CG314    SI  1  0.365268474438  0.324091246411
CG314  SIH3  1  0.365268474438  0.324091246411
CG314  OSIH  1  0.326959829558  0.163176000000
CG314  OSIE  1  0.326959829558  0.163176000000
CG314  OSIA  1  0.326959829558  0.163176000000
CG314   OAL  1  0.326959829558  0.163176000000
CG314    HT  1  0.189271432669  0.089736802707
CG314    OT  1  0.326799467788  0.163176000000
CG314   DUM  1  0.169270756447  0.000000000000
CG314   NHL  1  0.307360057758  0.187114168357
CG314  CTO1  1  0.338541512893  0.041840000000
CG314  CEL3  1  0.355468588538  0.109105371453
CG314  CTO2  1  0.338541512893  0.041840000000
CG314  HN3B  1  0.249451641079  0.089736802707
CG314  CN1A  1  0.347450500075  0.110698234855
CG314  CN3A  1  0.329632525712  0.177512086349
CG314  CN3B  1  0.329632525712  0.177512086349
CG314  CN3C  1  0.329632525712  0.177512086349
CG314    P3  1  0.360813980847  0.320014464673
CG314    P4  1  0.360813980847  0.320014464673
CG314    AG  1  0.300901042052  0.893457908130
CG314    AL  1  0.299564693975  0.838889391517
CG314    AU  1  0.300722862308  0.962320000000
CG314    CU  1  0.285800308779  0.908997471504
CG314    NI  1  0.282949432881  0.994525446633
CG314    PB  1  0.328073452955  0.716185437439
CG314    PD  1  0.294842930769  1.037598257516
CG314    PT  1  0.296001099102  1.168527606863
CG314    C3  1  0.371950214824  0.059170695450
CG321     C  1  0.347450500075  0.138767581228
CG321    CA  1  0.346773417049  0.110698234855
CG321    CC  1  0.347450500075  0.110698234855
CG321    CD  1  0.347450500075  0.110698234855
CG321   CE1  1  0.355468588538  0.109105371453
CG321   CE2  1  0.354577689820  0.105847757841
CG321   CP1  1  0.338541512893  0.041840000000
CG321   CP2  1  0.338541512893  0.041840000000
CG321   CP3  1  0.338541512893  0.041840000000
CG321  CPH1  1  0.329632525712  0.093557084179
CG321  CPH2  1  0.329632525712  0.093557084179
CG321    CS  1  0.365268474438  0.138767581228
CG321   CPT  1  0.334977918021  0.131646486622
CG321    CY  1  0.346559601357  0.113045454929
CG321   CAI  1  0.346559601357  0.113045454929
CG321    CT  1  0.338541512893  0.041840000000
CG321   CT1  1  0.338541512893  0.041840000000
CG321   CT2  1  0.338541512893  0.041840000000
CG321  CT2A  1  0.338541512893  0.041840000000
CG321   CT3  1  0.338541512893  0.041840000000
CG321     H  1  0.189271432669  0.089736802707
CG321    HA  1  0.286869387241  0.062058748940
CG321   HB1  1  0.286869387241  0.062058748940
CG321   HB2  1  0.288651184677  0.070011711020
CG321   HE1  1  0.280633096214  0.073666921749
CG321   HE2  1  0.281523994932  0.067464972838
CG321    HC  1  0.189271432669  0.089736802707
CG321    HP  1  0.290272620344  0.072469005789
CG321   HR1  1  0.249451641079  0.089736802707
CG321   HR2  1  0.231633666716  0.089736802707
CG321   HR3  1  0.300054688270  0.036952087465
CG321    HS  1  0.209361198763  0.132309697301
CG321   HA1  1  0.288651184677  0.088756043175
CG321   HA2  1  0.288651184677  0.077149148019
CG321   HA3  1  0.288651184677  0.064818249282
CG321     N  1  0.334087019303  0.004184000000
CG321   NC2  1  0.334087019303  0.187114168357
CG321   NH1  1  0.307360057758  0.187114168357
CG321   NH2  1  0.334087019303  0.187114168357
CG321   NH3  1  0.334087019303  0.187114168357
CG321    NP  1  0.334087019303  0.187114168357
CG321   NR1  1  0.334087019303  0.187114168357
CG321   NR2  1  0.334087019303  0.187114168357
CG321   NR3  1  0.334087019303  0.187114168357
CG321    NY  1  0.334087019303  0.187114168357
CG321     O  1  0.293996576986  0.144938011577
CG321    OB  1  0.293996576986  0.144938011577
CG321    OC  1  0.320723538531  0.144938011577
CG321   OH1  1  0.326959829558  0.163176000000
CG321    OS  1  0.326959829558  0.163176000000
CG321     S  1  0.347450500075  0.280671252536
CG321    SM  1  0.345223253279  0.257919081884
CG321    SS  1  0.365268474438  0.286840588481
CG321    HT  1  0.189271432669  0.089736802707
CG321    OT  1  0.326799467788  0.163176000000
CG321    OX  1  0.320723538531  0.144938011577
CG321    HX  1  0.189271432669  0.089736802707
CG321   LIT  1  0.284864865125  0.020196198771
CG321   SOD  1  0.294954293108  0.090610410351
CG321    MG  1  0.274842254546  0.051243325419
CG321   POT  1  0.326403017859  0.123410269913
CG321   CAL  1  0.291056611216  0.144938011577
CG321   RUB  1  0.338541512893  0.162045623205
CG321   CES  1  0.356359487256  0.182376331798
CG321   BAR  1  0.337650614175  0.162045623205
CG321    ZN  1  0.266378716724  0.209200000000
CG321   CAD  1  0.290165712498  0.144938011577
CG321   CLA  1  0.371504765465  0.162045623205
CG321  HGA1  1  0.288651184677  0.088756043175
CG321  HGA2  1  0.288651184677  0.078275472531
CG321  HGA3  1  0.288651184677  0.064818249282
CG321  HGA4  1  0.280633096214  0.073666921749
CG321  HGA5  1  0.281523994932  0.067464972838
CG321  HGA6  1  0.286869387241  0.070011711020
CG321  HGA7  1  0.285087589805  0.072469005789
CG321 HGAAM0  1  0.283305792369  0.070011711020
CG321 HGAAM1  1  0.283305792369  0.070011711020
CG321 HGAAM2  1  0.281523994932  0.083680000000
CG321  HGP1  1  0.189271432669  0.089736802707
CG321  HGP2  1  0.189271432669  0.089736802707
CG321  HGP3  1  0.209361198763  0.132309697301
CG321  HGP4  1  0.189271432669  0.089736802707
CG321  HGP5  1  0.231633666716  0.089736802707
CG321 HGPAM1  1  0.247224394284  0.039692909190
CG321 HGPAM2  1  0.247224394284  0.041840000000
CG321 HGPAM3  1  0.246778944925  0.045833423612
CG321 HGR51  1  0.290272620344  0.072469005789
CG321 HGR52  1  0.249451641079  0.089736802707
CG321 HGR53  1  0.231633666716  0.089736802707
CG321 HGR61  1  0.290272620344  0.072469005789
CG321 HGR62  1  0.267269615442  0.089736802707
CG321 HGR63  1  0.249451641079  0.089736802707
CG321 HGR71  1  0.290272620344  0.072469005789
CG321 CG1T1  1  0.333196120584  0.170981810495
CG321 CG1T2  1  0.346782326036  0.134409982486
CG321 CG1N1  1  0.335868816739  0.177512086349
CG321 CG2D1  1  0.355468588538  0.109105371453
CG321 CG2D2  1  0.354577689820  0.105847757841
CG321 CG2D1O  1  0.355468588538  0.109105371453
CG321 CG2D2O  1  0.355468588538  0.109105371453
CG321 CG2DC1  1  0.355468588538  0.109105371453
CG321 CG2DC2  1  0.355468588538  0.109105371453
CG321 CG2DC3  1  0.354577689820  0.105847757841
CG321 CG2N1  1  0.347450500075  0.138767581228
CG321 CG2N2  1  0.347450500075  0.138767581228
CG321 CG2O1  1  0.347450500075  0.138767581228
CG321 CG2O2  1  0.320723538531  0.130979917850
CG321 CG2O3  1  0.347450500075  0.110698234855
CG321 CG2O4  1  0.329632525712  0.102486650838
CG321 CG2O5  1  0.347450500075  0.125520000000
CG321 CG2O6  1  0.347450500075  0.110698234855
CG321 CG2O7  1  0.308518226092  0.100764063435
CG321 CG2R51  1  0.356359487256  0.093557084179
CG321 CG2R52  1  0.365268474438  0.059170695450
CG321 CG2R53  1  0.365268474438  0.059170695450
CG321 CG2R57  1  0.356359487256  0.093557084179
CG321 CG25C1  1  0.355468588538  0.109105371453
CG321 CG25C2  1  0.355468588538  0.109105371453
CG321 CG251O  1  0.355468588538  0.109105371453
CG321 CG252O  1  0.355468588538  0.109105371453
CG321 CG2R61  1  0.346773417049  0.110698234855
CG321 CG2R62  1  0.338541512893  0.125520000000
CG321 CG2R63  1  0.338541512893  0.132309697301
CG321 CG2R64  1  0.356359487256  0.083680000000
CG321 CG2R66  1  0.338541512893  0.110698234855
CG321 CG2R67  1  0.346773417049  0.110698234855
CG321 CG2RC0  1  0.334977918021  0.131646486622
CG321 CG2R71  1  0.346987232741  0.108300154755
CG321 CG2RC7  1  0.334977918021  0.131646486622
CG321 CG301  1  0.338541512893  0.041840000000
CG321 CG302  1  0.374177461619  0.059170695450
CG321 CG311  1  0.338541512893  0.041840000000
CG321 CG312  1  0.351904993665  0.085746484010
CG321 CG314  1  0.338541512893  0.041840000000
CG321 CG321  1  0.338541512893  0.041840000000
CG321 CG322  1  0.338541512893  0.102486650838
CG321 CG323  1  0.365268474438  0.138767581228
CG321 CG324  1  0.338541512893  0.041840000000
CG321 CG331  1  0.338541512893  0.041840000000
CG321 CG334  1  0.338541512893  0.041840000000
CG321 CG3C50  1  0.338541512893  0.041840000000
CG321 CG3C51  1  0.338541512893  0.041840000000
CG321 CG3C52  1  0.338541512893  0.041840000000
CG321 CG3C53  1  0.338541512893  0.041840000000
CG321 CG3C54  1  0.338541512893  0.041840000000
CG321 CG3C31  1  0.338541512893  0.041840000000
CG321 CG3C41  1  0.338541512893  0.041840000000
CG321 CG3RC1  1  0.338541512893  0.041840000000
CG321 CG3AM0  1  0.344777803920  0.110698234855
CG321 CG3AM1  1  0.345668702638  0.116852760686
CG321 CG3AM2  1  0.346559601357  0.118341390899
CG321 NG1T1  1  0.328741626994  0.177512086349
CG321 NG2D1  1  0.334087019303  0.187114168357
CG321 NG2S0  1  0.334087019303  0.004184000000
CG321 NG2S1  1  0.307360057758  0.187114168357
CG321 NG2S2  1  0.334087019303  0.187114168357
CG321 NG2S3  1  0.334087019303  0.187114168357
CG321 NG2O1  1  0.334087019303  0.187114168357
CG321 NG2P1  1  0.334087019303  0.187114168357
CG321 NG2R43  1  0.334087019303  0.187114168357
CG321 NG2R50  1  0.334087019303  0.187114168357
CG321 NG2R51  1  0.334087019303  0.187114168357
CG321 NG2R52  1  0.334087019303  0.187114168357
CG321 NG2R53  1  0.334087019303  0.187114168357
CG321 NG2R57  1  0.334087019303  0.187114168357
CG321 NG2R60  1  0.337650614175  0.102486650838
CG321 NG2R61  1  0.334087019303  0.187114168357
CG321 NG2R62  1  0.352795892384  0.093557084179
CG321 NG2R67  1  0.334087019303  0.187114168357
CG321 NG2RC0  1  0.334087019303  0.187114168357
CG321 NG301  1  0.347450500075  0.078275472531
CG321 NG311  1  0.347450500075  0.088756043175
CG321 NG321  1  0.346559601357  0.102486650838
CG321 NG331  1  0.345668702638  0.110698234855
CG321 NG3C51  1  0.334087019303  0.187114168357
CG321 NG3N1  1  0.351904993665  0.102486650838
CG321 NG3P0  1  0.334087019303  0.187114168357
CG321 NG3P1  1  0.334087019303  0.187114168357
CG321 NG3P2  1  0.334087019303  0.187114168357
CG321 NG3P3  1  0.334087019303  0.187114168357
CG321 OG2D1  1  0.293996576986  0.144938011577
CG321 OG2D2  1  0.320723538531  0.144938011577
CG321 OG2D3  1  0.293996576986  0.144938011577
CG321 OG2D4  1  0.320723538531  0.144938011577
CG321 OG2D5  1  0.320010819556  0.169954883425
CG321 OG2N1  1  0.320723538531  0.144938011577
CG321 OG2P1  1  0.320723538531  0.144938011577
CG321 OG2R50  1  0.320723538531  0.144938011577
CG321 OG3R60  1  0.316269044940  0.132309697301
CG321 OG301  1  0.316269044940  0.132309697301
CG321 OG302  1  0.316269044940  0.132309697301
CG321 OG303  1  0.316269044940  0.132309697301
CG321 OG304  1  0.316269044940  0.132309697301
CG321 OG311  1  0.326514380198  0.183381431383
CG321 OG312  1  0.325178032121  0.144938011577
CG321 OG3C31  1  0.316269044940  0.132309697301
CG321 OG3C51  1  0.316269044940  0.132309697301
CG321 OG3C61  1  0.316269044940  0.132309697301
CG321 SG2D1  1  0.351904993665  0.314496560236
CG321 SG2R50  1  0.347450500075  0.280671252536
CG321 SG311  1  0.347450500075  0.280671252536
CG321 SG301  1  0.345223253279  0.257919081884
CG321 SG302  1  0.365268474438  0.286840588481
CG321 SG3O1  1  0.356359487256  0.286840588481
CG321 SG3O2  1  0.347450500075  0.247528778125
CG321 SG3O3  1  0.347450500075  0.247528778125
CG321  FGA1  1  0.314487247504  0.153729976257
CG321  FGA2  1  0.314487247504  0.135577095411
CG321  FGA3  1  0.311814551349  0.130309939452
CG321  FGP1  1  0.311814551349  0.130309939452
CG321  FGR1  1  0.320723538531  0.144938011577
CG321 CLGA1  1  0.339432411611  0.245040988571
CG321 CLGA3  1  0.339432411611  0.232955260941
CG321 BRGA1  1  0.344777803920  0.289876023155
CG321 BRGA2  1  0.351904993665  0.304599797767
CG321 BRGA3  1  0.347450500075  0.307459952514
CG321   PG0  1  0.360813980847  0.320014464673
CG321   PG1  1  0.360813980847  0.320014464673
CG321   PG2  1  0.360813980847  0.320014464673
CG321  ALG1  1  0.347450500075  0.337324864189
CG321   LPH  1  0.169270756447  0.000000000000
CG321 CLGR1  1  0.334977918021  0.200657590935
CG321 BRGR1  1  0.345668702638  0.236682781799
CG321  IGR1  1  0.368832069310  0.301712530731
CG321 SG2P1  1  0.355798221064  0.332305491450
CG321 OG2S1  1  0.318906105146  0.157831660601
CG321 SG2P2  1  0.352314807076  0.329421919951
CG321 CC301  1  0.338541512893  0.041840000000
CG321 CC3062  1  0.338541512893  0.041840000000
CG321 CC311  1  0.338541512893  0.041840000000
CG321 CC3161  1  0.338541512893  0.041840000000
CG321 CC3162  1  0.338541512893  0.041840000000
CG321 CC3163  1  0.338541512893  0.041840000000
CG321 CC321  1  0.338541512893  0.041840000000
CG321 CC3261  1  0.338541512893  0.041840000000
CG321 CC3263  1  0.338541512893  0.041840000000
CG321 CC331  1  0.338541512893  0.041840000000
CG321 CC2O1  1  0.347450500075  0.138767581228
CG321 CC2O2  1  0.347450500075  0.110698234855
CG321 CC2O3  1  0.347450500075  0.125520000000
CG321 CC2O4  1  0.329632525712  0.102486650838
CG321 CC2O5  1  0.320723538531  0.130979917850
CG321 OC2D1  1  0.293996576986  0.144938011577
CG321 OC2D2  1  0.320723538531  0.144938011577
CG321 OC2D3  1  0.293996576986  0.144938011577
CG321 OC2D4  1  0.293996576986  0.144938011577
CG321 OC3C61  1  0.316269044940  0.132309697301
CG321 OC311  1  0.326514380198  0.183381431383
CG321 NC2D1  1  0.307360057758  0.187114168357
CG321  HCP1  1  0.189271432669  0.089736802707
CG321  HCA1  1  0.288651184677  0.088756043175
CG321  HCA2  1  0.288651184677  0.078275472531
CG321  HCA3  1  0.288651184677  0.064818249282
CG321 CC312  1  0.338541512893  0.041840000000
CG321 CC322  1  0.338541512893  0.041840000000
CG321  HCR1  1  0.240542653898  0.089736802707
CG321 HCA3M  1  0.288651184677  0.064818249282
CG321 CC321C  1  0.338541512893  0.041840000000
CG321 CC321D  1  0.338541512893  0.041840000000
CG321 CC311C  1  0.338541512893  0.041840000000
CG321 CC311D  1  0.338541512893  0.041840000000
CG321 OC301  1  0.316269044940  0.132309697301
CG321 OC302  1  0.316269044940  0.132309697301
CG321 HCP1M  1  0.189271432669  0.089736802707
CG321 OC311M  1  0.326514380198  0.183381431383
CG321 OC3C5M  1  0.316269044940  0.132309697301
CG321 CC322C  1  0.338541512893  0.041840000000
CG321 HCA2C2  1  0.285087589805  0.078275472531
CG321 CC312C  1  0.338541512893  0.041840000000
CG321 HCA1C2  1  0.288651184677  0.088756043175
CG321 OC3C51  1  0.316269044940  0.132309697301
CG321 CC3152  1  0.338541512893  0.041840000000
CG321 CC3051  1  0.338541512893  0.041840000000
CG321 CC3251  1  0.338541512893  0.041840000000
CG321 CC3151  1  0.338541512893  0.041840000000
CG321 CC3153  1  0.338541512893  0.041840000000
CG321 OC2DP  1  0.320723538531  0.144938011577
CG321 OC312  1  0.326959829558  0.163176000000
CG321 OC30P  1  0.326959829558  0.163176000000
CG321    PC  1  0.360813980847  0.320014464673
CG321    SC  1  0.356359487256  0.286840588481
CG321 CC312D  1  0.338541512893  0.041840000000
CG321 OC303  1  0.316269044940  0.132309697301
CG321 NC311  1  0.347450500075  0.088756043175
CG321   HN1  1  0.189271432669  0.089736802707
CG321   HN2  1  0.189271432669  0.089736802707
CG321   HN3  1  0.267269615442  0.089736802707
CG321   HN4  1  0.189271432669  0.089736802707
CG321   HN5  1  0.189271432669  0.089736802707
CG321   HN6  1  0.286869387241  0.062058748940
CG321   HN7  1  0.286869387241  0.062058748940
CG321   HN8  1  0.288651184677  0.070011711020
CG321   HN9  1  0.288651184677  0.064818249282
CG321   NN1  1  0.334087019303  0.187114168357
CG321   NN2  1  0.334087019303  0.187114168357
CG321  NN2B  1  0.334087019303  0.187114168357
CG321  NN2G  1  0.334087019303  0.187114168357
CG321  NN2U  1  0.334087019303  0.187114168357
CG321   NN3  1  0.334087019303  0.187114168357
CG321  NN3A  1  0.334087019303  0.187114168357
CG321  NN3G  1  0.334087019303  0.187114168357
CG321   NN4  1  0.334087019303  0.187114168357
CG321   NN6  1  0.334087019303  0.187114168357
CG321   ON1  1  0.320723538531  0.144938011577
CG321  ON1C  1  0.320723538531  0.144938011577
CG321   ON2  1  0.326959829558  0.163176000000
CG321   ON3  1  0.320723538531  0.144938011577
CG321   ON4  1  0.326959829558  0.163176000000
CG321   ON5  1  0.326959829558  0.163176000000
CG321   ON6  1  0.326959829558  0.163176000000
CG321  ON6B  1  0.326959829558  0.163176000000
CG321   CN1  1  0.338541512893  0.132309697301
CG321  CN1T  1  0.338541512893  0.132309697301
CG321   CN2  1  0.338541512893  0.132309697301
CG321   CN3  1  0.338541512893  0.125520000000
CG321  CN3T  1  0.338541512893  0.125520000000
CG321   CN4  1  0.338541512893  0.114583559030
CG321   CN5  1  0.338541512893  0.114583559030
CG321  CN5G  1  0.338541512893  0.114583559030
CG321   CN7  1  0.338541512893  0.041840000000
CG321  CN7B  1  0.338541512893  0.041840000000
CG321   CN8  1  0.338541512893  0.041840000000
CG321  CN8B  1  0.338541512893  0.041840000000
CG321   CN9  1  0.338541512893  0.041840000000
CG321     P  1  0.360813980847  0.320014464673
CG321    P2  1  0.360813980847  0.320014464673
CG321   HOL  1  0.189271432669  0.089736802707
CG321  HAL1  1  0.286869387241  0.062058748940
CG321  HAL2  1  0.288651184677  0.070011711020
CG321  HAL3  1  0.288651184677  0.064818249282
CG321   HBL  1  0.286869387241  0.062058748940
CG321   HCL  1  0.189271432669  0.089736802707
CG321    HL  1  0.231633666716  0.089736802707
CG321  HEL1  1  0.280633096214  0.073666921749
CG321  HEL2  1  0.281523994932  0.067464972838
CG321    CL  1  0.347450500075  0.110698234855
CG321   CCL  1  0.347450500075  0.110698234855
CG321  CTL1  1  0.338541512893  0.041840000000
CG321  CTL2  1  0.338541512893  0.041840000000
CG321  CTL3  1  0.338541512893  0.041840000000
CG321  CTL5  1  0.338541512893  0.041840000000
CG321  CEL1  1  0.355468588538  0.109105371453
CG321  CEL2  1  0.354577689820  0.105847757841
CG321  CRL1  1  0.338541512893  0.041840000000
CG321  CRL2  1  0.338541512893  0.041840000000
CG321   OBL  1  0.293996576986  0.144938011577
CG321   OCL  1  0.320723538531  0.144938011577
CG321   O2L  1  0.320723538531  0.144938011577
CG321   OHL  1  0.326959829558  0.163176000000
CG321   OSL  1  0.316269044940  0.132309697301
CG321  OSLP  1  0.316269044940  0.132309697301
CG321  NH3L  1  0.334087019303  0.187114168357
CG321   NTL  1  0.334087019303  0.187114168357
CG321    SL  1  0.356359487256  0.286840588481
CG321    PL  1  0.360813980847  0.320014464673
CG321 HCA1A  1  0.288651184677  0.088756043175
CG321 HCA2A  1  0.288651184677  0.078275472531
CG321 HCA3A  1  0.288651184677  0.064818249282
CG321 CC30A  1  0.338541512893  0.041840000000
CG321 CC31A  1  0.338541512893  0.041840000000
CG321 CC32A  1  0.338541512893  0.041840000000
CG321 CC33A  1  0.338541512893  0.041840000000
CG321 CC326A  1  0.338541512893  0.041840000000
CG321 HCA25A  1  0.285087589805  0.078275472531
CG321 CC325A  1  0.338541512893  0.041840000000
CG321 CC325B  1  0.338541512893  0.041840000000
CG321 OC305A  1  0.316269044940  0.132309697301
CG321 OC30A  1  0.316269044940  0.132309697301
CG321   CPA  1  0.329632525712  0.125520000000
CG321   CPB  1  0.329632525712  0.125520000000
CG321   CPM  1  0.329632525712  0.125520000000
CG321    CM  1  0.356359487256  0.138767581228
CG321   CST  1  0.308518226092  0.100764063435
CG321   NPH  1  0.334087019303  0.187114168357
CG321    OM  1  0.320723538531  0.144938011577
CG321   OST  1  0.320010819556  0.169954883425
CG321    FE  1  0.227179173126  0.000000000000
CG321  ON2B  1  0.326959829558  0.163176000000
CG321    SP  1  0.365268474438  0.280671252536
CG321   HNP  1  0.290272620344  0.072469005789
CG321  HNE1  1  0.280633096214  0.073666921749
CG321  HNE2  1  0.281523994932  0.067464972838
CG321  CN3D  1  0.338541512893  0.125520000000
CG321  CNE1  1  0.355468588538  0.109105371453
CG321  CNE2  1  0.354577689820  0.105847757841
CG321   CNA  1  0.346773417049  0.110698234855
CG321  CNA2  1  0.338541512893  0.110698234855
CG321   CNG  1  0.347450500075  0.138767581228
CG321  NN1C  1  0.334087019303  0.187114168357
CG321  NN2C  1  0.334087019303  0.187114168357
CG321  NN3I  1  0.334087019303  0.187114168357
CG321   NNG  1  0.334087019303  0.187114168357
CG321   FNA  1  0.320723538531  0.144938011577
CG321  ON2M  1  0.316269044940  0.132309697301
CG321   CN6  1  0.338541512893  0.041840000000
CG321  CN7E  1  0.338541512893  0.041840000000
CG321  CT2P  1  0.338541512893  0.041840000000
CG321  CTD1  1  0.338541512893  0.041840000000
CG321  CPD1  1  0.338541512893  0.041840000000
CG321  CC1A  1  0.355468588538  0.109105371453
CG321  CC1B  1  0.355468588538  0.109105371453
CG321   CC2  1  0.354577689820  0.105847757841
CG321   NS1  1  0.334087019303  0.187114168357
CG321   NS2  1  0.334087019303  0.187114168357
CG321 SEGD1  1  0.363041227642  0.330244580395
CG321  HSIO  1  0.189271432669  0.089736802707
CG321  HSIA  1  0.286869387241  0.062058748940
CG321   HAL  1  0.286869387241  0.062058748940
CG321  ALSI  1  0.365268474438  0.337324864189
CG321    SI  1  0.365268474438  0.324091246411
CG321  SIH3  1  0.365268474438  0.324091246411
CG321  OSIH  1  0.326959829558  0.163176000000
CG321  OSIE  1  0.326959829558  0.163176000000
CG321  OSIA  1  0.326959829558  0.163176000000
CG321   OAL  1  0.326959829558  0.163176000000
CG321    HT  1  0.189271432669  0.089736802707
CG321    OT  1  0.326799467788  0.163176000000
CG321   DUM  1  0.169270756447  0.000000000000
CG321   NHL  1  0.307360057758  0.187114168357
CG321  CTO1  1  0.338541512893  0.041840000000
CG321  CEL3  1  0.355468588538  0.109105371453
CG321  CTO2  1  0.338541512893  0.041840000000
CG321  HN3B  1  0.249451641079  0.089736802707
CG321  CN1A  1  0.347450500075  0.110698234855
CG321  CN3A  1  0.329632525712  0.177512086349
CG321  CN3B  1  0.329632525712  0.177512086349
CG321  CN3C  1  0.329632525712  0.177512086349
CG321    P3  1  0.360813980847  0.320014464673
CG321    P4  1  0.360813980847  0.320014464673
CG321    AG  1  0.300901042052  0.893457908130
CG321    AL  1  0.299564693975  0.838889391517
CG321    AU  1  0.300722862308  0.962320000000
CG321    CU  1  0.285800308779  0.908997471504
CG321    NI  1  0.282949432881  0.994525446633
CG321    PB  1  0.328073452955  0.716185437439
CG321    PD  1  0.294842930769  1.037598257516
CG321    PT  1  0.296001099102  1.168527606863
CG321    C3  1  0.371950214824  0.059170695450
CG324     C  1  0.347450500075  0.138767581228
CG324    CA  1  0.346773417049  0.110698234855
CG324    CC  1  0.347450500075  0.110698234855
CG324    CD  1  0.347450500075  0.110698234855
CG324   CE1  1  0.355468588538  0.109105371453
CG324   CE2  1  0.354577689820  0.105847757841
CG324   CP1  1  0.338541512893  0.041840000000
CG324   CP2  1  0.338541512893  0.041840000000
CG324   CP3  1  0.338541512893  0.041840000000
CG324  CPH1  1  0.329632525712  0.093557084179
CG324  CPH2  1  0.329632525712  0.093557084179
CG324    CS  1  0.365268474438  0.138767581228
CG324   CPT  1  0.334977918021  0.131646486622
CG324    CY  1  0.346559601357  0.113045454929
CG324   CAI  1  0.346559601357  0.113045454929
CG324    CT  1  0.338541512893  0.041840000000
CG324   CT1  1  0.338541512893  0.041840000000
CG324   CT2  1  0.338541512893  0.041840000000
CG324  CT2A  1  0.338541512893  0.041840000000
CG324   CT3  1  0.338541512893  0.041840000000
CG324     H  1  0.189271432669  0.089736802707
CG324    HA  1  0.286869387241  0.062058748940
CG324   HB1  1  0.286869387241  0.062058748940
CG324   HB2  1  0.288651184677  0.070011711020
CG324   HE1  1  0.280633096214  0.073666921749
CG324   HE2  1  0.281523994932  0.067464972838
CG324    HC  1  0.189271432669  0.089736802707
CG324    HP  1  0.290272620344  0.072469005789
CG324   HR1  1  0.249451641079  0.089736802707
CG324   HR2  1  0.231633666716  0.089736802707
CG324   HR3  1  0.300054688270  0.036952087465
CG324    HS  1  0.209361198763  0.132309697301
CG324   HA1  1  0.288651184677  0.088756043175
CG324   HA2  1  0.288651184677  0.077149148019
CG324   HA3  1  0.288651184677  0.064818249282
CG324     N  1  0.334087019303  0.004184000000
CG324   NC2  1  0.334087019303  0.187114168357
CG324   NH1  1  0.307360057758  0.187114168357
CG324   NH2  1  0.334087019303  0.187114168357
CG324   NH3  1  0.334087019303  0.187114168357
CG324    NP  1  0.334087019303  0.187114168357
CG324   NR1  1  0.334087019303  0.187114168357
CG324   NR2  1  0.334087019303  0.187114168357
CG324   NR3  1  0.334087019303  0.187114168357
CG324    NY  1  0.334087019303  0.187114168357
CG324     O  1  0.293996576986  0.144938011577
CG324    OB  1  0.293996576986  0.144938011577
CG324    OC  1  0.320723538531  0.144938011577
CG324   OH1  1  0.326959829558  0.163176000000
CG324    OS  1  0.326959829558  0.163176000000
CG324     S  1  0.347450500075  0.280671252536
CG324    SM  1  0.345223253279  0.257919081884
CG324    SS  1  0.365268474438  0.286840588481
CG324    HT  1  0.189271432669  0.089736802707
CG324    OT  1  0.326799467788  0.163176000000
CG324    OX  1  0.320723538531  0.144938011577
CG324    HX  1  0.189271432669  0.089736802707
CG324   LIT  1  0.284864865125  0.020196198771
CG324   SOD  1  0.294954293108  0.090610410351
CG324    MG  1  0.274842254546  0.051243325419
CG324   POT  1  0.326403017859  0.123410269913
CG324   CAL  1  0.291056611216  0.144938011577
CG324   RUB  1  0.338541512893  0.162045623205
CG324   CES  1  0.356359487256  0.182376331798
CG324   BAR  1  0.337650614175  0.162045623205
CG324    ZN  1  0.266378716724  0.209200000000
CG324   CAD  1  0.290165712498  0.144938011577
CG324   CLA  1  0.371504765465  0.162045623205
CG324  HGA1  1  0.288651184677  0.088756043175
CG324  HGA2  1  0.288651184677  0.078275472531
CG324  HGA3  1  0.288651184677  0.064818249282
CG324  HGA4  1  0.280633096214  0.073666921749
CG324  HGA5  1  0.281523994932  0.067464972838
CG324  HGA6  1  0.286869387241  0.070011711020
CG324  HGA7  1  0.285087589805  0.072469005789
CG324 HGAAM0  1  0.283305792369  0.070011711020
CG324 HGAAM1  1  0.283305792369  0.070011711020
CG324 HGAAM2  1  0.281523994932  0.083680000000
CG324  HGP1  1  0.189271432669  0.089736802707
CG324  HGP2  1  0.189271432669  0.089736802707
CG324  HGP3  1  0.209361198763  0.132309697301
CG324  HGP4  1  0.189271432669  0.089736802707
CG324  HGP5  1  0.231633666716  0.089736802707
CG324 HGPAM1  1  0.247224394284  0.039692909190
CG324 HGPAM2  1  0.247224394284  0.041840000000
CG324 HGPAM3  1  0.246778944925  0.045833423612
CG324 HGR51  1  0.290272620344  0.072469005789
CG324 HGR52  1  0.249451641079  0.089736802707
CG324 HGR53  1  0.231633666716  0.089736802707
CG324 HGR61  1  0.290272620344  0.072469005789
CG324 HGR62  1  0.267269615442  0.089736802707
CG324 HGR63  1  0.249451641079  0.089736802707
CG324 HGR71  1  0.290272620344  0.072469005789
CG324 CG1T1  1  0.333196120584  0.170981810495
CG324 CG1T2  1  0.346782326036  0.134409982486
CG324 CG1N1  1  0.335868816739  0.177512086349
CG324 CG2D1  1  0.355468588538  0.109105371453
CG324 CG2D2  1  0.354577689820  0.105847757841
CG324 CG2D1O  1  0.355468588538  0.109105371453
CG324 CG2D2O  1  0.355468588538  0.109105371453
CG324 CG2DC1  1  0.355468588538  0.109105371453
CG324 CG2DC2  1  0.355468588538  0.109105371453
CG324 CG2DC3  1  0.354577689820  0.105847757841
CG324 CG2N1  1  0.347450500075  0.138767581228
CG324 CG2N2  1  0.347450500075  0.138767581228
CG324 CG2O1  1  0.347450500075  0.138767581228
CG324 CG2O2  1  0.320723538531  0.130979917850
CG324 CG2O3  1  0.347450500075  0.110698234855
CG324 CG2O4  1  0.329632525712  0.102486650838
CG324 CG2O5  1  0.347450500075  0.125520000000
CG324 CG2O6  1  0.347450500075  0.110698234855
CG324 CG2O7  1  0.308518226092  0.100764063435
CG324 CG2R51  1  0.356359487256  0.093557084179
CG324 CG2R52  1  0.365268474438  0.059170695450
CG324 CG2R53  1  0.365268474438  0.059170695450
CG324 CG2R57  1  0.356359487256  0.093557084179
CG324 CG25C1  1  0.355468588538  0.109105371453
CG324 CG25C2  1  0.355468588538  0.109105371453
CG324 CG251O  1  0.355468588538  0.109105371453
CG324 CG252O  1  0.355468588538  0.109105371453
CG324 CG2R61  1  0.346773417049  0.110698234855
CG324 CG2R62  1  0.338541512893  0.125520000000
CG324 CG2R63  1  0.338541512893  0.132309697301
CG324 CG2R64  1  0.356359487256  0.083680000000
CG324 CG2R66  1  0.338541512893  0.110698234855
CG324 CG2R67  1  0.346773417049  0.110698234855
CG324 CG2RC0  1  0.334977918021  0.131646486622
CG324 CG2R71  1  0.346987232741  0.108300154755
CG324 CG2RC7  1  0.334977918021  0.131646486622
CG324 CG301  1  0.338541512893  0.041840000000
CG324 CG302  1  0.374177461619  0.059170695450
CG324 CG311  1  0.338541512893  0.041840000000
CG324 CG312  1  0.351904993665  0.085746484010
CG324 CG314  1  0.338541512893  0.041840000000
CG324 CG321  1  0.338541512893  0.041840000000
CG324 CG322  1  0.338541512893  0.102486650838
CG324 CG323  1  0.365268474438  0.138767581228
CG324 CG324  1  0.338541512893  0.041840000000
CG324 CG331  1  0.338541512893  0.041840000000
CG324 CG334  1  0.338541512893  0.041840000000
CG324 CG3C50  1  0.338541512893  0.041840000000
CG324 CG3C51  1  0.338541512893  0.041840000000
CG324 CG3C52  1  0.338541512893  0.041840000000
CG324 CG3C53  1  0.338541512893  0.041840000000
CG324 CG3C54  1  0.338541512893  0.041840000000
CG324 CG3C31  1  0.338541512893  0.041840000000
CG324 CG3C41  1  0.338541512893  0.041840000000
CG324 CG3RC1  1  0.338541512893  0.041840000000
CG324 CG3AM0  1  0.344777803920  0.110698234855
CG324 CG3AM1  1  0.345668702638  0.116852760686
CG324 CG3AM2  1  0.346559601357  0.118341390899
CG324 NG1T1  1  0.328741626994  0.177512086349
CG324 NG2D1  1  0.334087019303  0.187114168357
CG324 NG2S0  1  0.334087019303  0.004184000000
CG324 NG2S1  1  0.307360057758  0.187114168357
CG324 NG2S2  1  0.334087019303  0.187114168357
CG324 NG2S3  1  0.334087019303  0.187114168357
CG324 NG2O1  1  0.334087019303  0.187114168357
CG324 NG2P1  1  0.334087019303  0.187114168357
CG324 NG2R43  1  0.334087019303  0.187114168357
CG324 NG2R50  1  0.334087019303  0.187114168357
CG324 NG2R51  1  0.334087019303  0.187114168357
CG324 NG2R52  1  0.334087019303  0.187114168357
CG324 NG2R53  1  0.334087019303  0.187114168357
CG324 NG2R57  1  0.334087019303  0.187114168357
CG324 NG2R60  1  0.337650614175  0.102486650838
CG324 NG2R61  1  0.334087019303  0.187114168357
CG324 NG2R62  1  0.352795892384  0.093557084179
CG324 NG2R67  1  0.334087019303  0.187114168357
CG324 NG2RC0  1  0.334087019303  0.187114168357
CG324 NG301  1  0.347450500075  0.078275472531
CG324 NG311  1  0.347450500075  0.088756043175
CG324 NG321  1  0.346559601357  0.102486650838
CG324 NG331  1  0.345668702638  0.110698234855
CG324 NG3C51  1  0.334087019303  0.187114168357
CG324 NG3N1  1  0.351904993665  0.102486650838
CG324 NG3P0  1  0.334087019303  0.187114168357
CG324 NG3P1  1  0.334087019303  0.187114168357
CG324 NG3P2  1  0.334087019303  0.187114168357
CG324 NG3P3  1  0.334087019303  0.187114168357
CG324 OG2D1  1  0.293996576986  0.144938011577
CG324 OG2D2  1  0.320723538531  0.144938011577
CG324 OG2D3  1  0.293996576986  0.144938011577
CG324 OG2D4  1  0.320723538531  0.144938011577
CG324 OG2D5  1  0.320010819556  0.169954883425
CG324 OG2N1  1  0.320723538531  0.144938011577
CG324 OG2P1  1  0.320723538531  0.144938011577
CG324 OG2R50  1  0.320723538531  0.144938011577
CG324 OG3R60  1  0.316269044940  0.132309697301
CG324 OG301  1  0.316269044940  0.132309697301
CG324 OG302  1  0.316269044940  0.132309697301
CG324 OG303  1  0.316269044940  0.132309697301
CG324 OG304  1  0.316269044940  0.132309697301
CG324 OG311  1  0.326514380198  0.183381431383
CG324 OG312  1  0.325178032121  0.144938011577
CG324 OG3C31  1  0.316269044940  0.132309697301
CG324 OG3C51  1  0.316269044940  0.132309697301
CG324 OG3C61  1  0.316269044940  0.132309697301
CG324 SG2D1  1  0.351904993665  0.314496560236
CG324 SG2R50  1  0.347450500075  0.280671252536
CG324 SG311  1  0.347450500075  0.280671252536
CG324 SG301  1  0.345223253279  0.257919081884
CG324 SG302  1  0.365268474438  0.286840588481
CG324 SG3O1  1  0.356359487256  0.286840588481
CG324 SG3O2  1  0.347450500075  0.247528778125
CG324 SG3O3  1  0.347450500075  0.247528778125
CG324  FGA1  1  0.314487247504  0.153729976257
CG324  FGA2  1  0.314487247504  0.135577095411
CG324  FGA3  1  0.311814551349  0.130309939452
CG324  FGP1  1  0.311814551349  0.130309939452
CG324  FGR1  1  0.320723538531  0.144938011577
CG324 CLGA1  1  0.339432411611  0.245040988571
CG324 CLGA3  1  0.339432411611  0.232955260941
CG324 BRGA1  1  0.344777803920  0.289876023155
CG324 BRGA2  1  0.351904993665  0.304599797767
CG324 BRGA3  1  0.347450500075  0.307459952514
CG324   PG0  1  0.360813980847  0.320014464673
CG324   PG1  1  0.360813980847  0.320014464673
CG324   PG2  1  0.360813980847  0.320014464673
CG324  ALG1  1  0.347450500075  0.337324864189
CG324   LPH  1  0.169270756447  0.000000000000
CG324 CLGR1  1  0.334977918021  0.200657590935
CG324 BRGR1  1  0.345668702638  0.236682781799
CG324  IGR1  1  0.368832069310  0.301712530731
CG324 SG2P1  1  0.355798221064  0.332305491450
CG324 OG2S1  1  0.318906105146  0.157831660601
CG324 SG2P2  1  0.352314807076  0.329421919951
CG324 CC301  1  0.338541512893  0.041840000000
CG324 CC3062  1  0.338541512893  0.041840000000
CG324 CC311  1  0.338541512893  0.041840000000
CG324 CC3161  1  0.338541512893  0.041840000000
CG324 CC3162  1  0.338541512893  0.041840000000
CG324 CC3163  1  0.338541512893  0.041840000000
CG324 CC321  1  0.338541512893  0.041840000000
CG324 CC3261  1  0.338541512893  0.041840000000
CG324 CC3263  1  0.338541512893  0.041840000000
CG324 CC331  1  0.338541512893  0.041840000000
CG324 CC2O1  1  0.347450500075  0.138767581228
CG324 CC2O2  1  0.347450500075  0.110698234855
CG324 CC2O3  1  0.347450500075  0.125520000000
CG324 CC2O4  1  0.329632525712  0.102486650838
CG324 CC2O5  1  0.320723538531  0.130979917850
CG324 OC2D1  1  0.293996576986  0.144938011577
CG324 OC2D2  1  0.320723538531  0.144938011577
CG324 OC2D3  1  0.293996576986  0.144938011577
CG324 OC2D4  1  0.293996576986  0.144938011577
CG324 OC3C61  1  0.316269044940  0.132309697301
CG324 OC311  1  0.326514380198  0.183381431383
CG324 NC2D1  1  0.307360057758  0.187114168357
CG324  HCP1  1  0.189271432669  0.089736802707
CG324  HCA1  1  0.288651184677  0.088756043175
CG324  HCA2  1  0.288651184677  0.078275472531
CG324  HCA3  1  0.288651184677  0.064818249282
CG324 CC312  1  0.338541512893  0.041840000000
CG324 CC322  1  0.338541512893  0.041840000000
CG324  HCR1  1  0.240542653898  0.089736802707
CG324 HCA3M  1  0.288651184677  0.064818249282
CG324 CC321C  1  0.338541512893  0.041840000000
CG324 CC321D  1  0.338541512893  0.041840000000
CG324 CC311C  1  0.338541512893  0.041840000000
CG324 CC311D  1  0.338541512893  0.041840000000
CG324 OC301  1  0.316269044940  0.132309697301
CG324 OC302  1  0.316269044940  0.132309697301
CG324 HCP1M  1  0.189271432669  0.089736802707
CG324 OC311M  1  0.326514380198  0.183381431383
CG324 OC3C5M  1  0.316269044940  0.132309697301
CG324 CC322C  1  0.338541512893  0.041840000000
CG324 HCA2C2  1  0.285087589805  0.078275472531
CG324 CC312C  1  0.338541512893  0.041840000000
CG324 HCA1C2  1  0.288651184677  0.088756043175
CG324 OC3C51  1  0.316269044940  0.132309697301
CG324 CC3152  1  0.338541512893  0.041840000000
CG324 CC3051  1  0.338541512893  0.041840000000
CG324 CC3251  1  0.338541512893  0.041840000000
CG324 CC3151  1  0.338541512893  0.041840000000
CG324 CC3153  1  0.338541512893  0.041840000000
CG324 OC2DP  1  0.320723538531  0.144938011577
CG324 OC312  1  0.326959829558  0.163176000000
CG324 OC30P  1  0.326959829558  0.163176000000
CG324    PC  1  0.360813980847  0.320014464673
CG324    SC  1  0.356359487256  0.286840588481
CG324 CC312D  1  0.338541512893  0.041840000000
CG324 OC303  1  0.316269044940  0.132309697301
CG324 NC311  1  0.347450500075  0.088756043175
CG324   HN1  1  0.189271432669  0.089736802707
CG324   HN2  1  0.189271432669  0.089736802707
CG324   HN3  1  0.267269615442  0.089736802707
CG324   HN4  1  0.189271432669  0.089736802707
CG324   HN5  1  0.189271432669  0.089736802707
CG324   HN6  1  0.286869387241  0.062058748940
CG324   HN7  1  0.286869387241  0.062058748940
CG324   HN8  1  0.288651184677  0.070011711020
CG324   HN9  1  0.288651184677  0.064818249282
CG324   NN1  1  0.334087019303  0.187114168357
CG324   NN2  1  0.334087019303  0.187114168357
CG324  NN2B  1  0.334087019303  0.187114168357
CG324  NN2G  1  0.334087019303  0.187114168357
CG324  NN2U  1  0.334087019303  0.187114168357
CG324   NN3  1  0.334087019303  0.187114168357
CG324  NN3A  1  0.334087019303  0.187114168357
CG324  NN3G  1  0.334087019303  0.187114168357
CG324   NN4  1  0.334087019303  0.187114168357
CG324   NN6  1  0.334087019303  0.187114168357
CG324   ON1  1  0.320723538531  0.144938011577
CG324  ON1C  1  0.320723538531  0.144938011577
CG324   ON2  1  0.326959829558  0.163176000000
CG324   ON3  1  0.320723538531  0.144938011577
CG324   ON4  1  0.326959829558  0.163176000000
CG324   ON5  1  0.326959829558  0.163176000000
CG324   ON6  1  0.326959829558  0.163176000000
CG324  ON6B  1  0.326959829558  0.163176000000
CG324   CN1  1  0.338541512893  0.132309697301
CG324  CN1T  1  0.338541512893  0.132309697301
CG324   CN2  1  0.338541512893  0.132309697301
CG324   CN3  1  0.338541512893  0.125520000000
CG324  CN3T  1  0.338541512893  0.125520000000
CG324   CN4  1  0.338541512893  0.114583559030
CG324   CN5  1  0.338541512893  0.114583559030
CG324  CN5G  1  0.338541512893  0.114583559030
CG324   CN7  1  0.338541512893  0.041840000000
CG324  CN7B  1  0.338541512893  0.041840000000
CG324   CN8  1  0.338541512893  0.041840000000
CG324  CN8B  1  0.338541512893  0.041840000000
CG324   CN9  1  0.338541512893  0.041840000000
CG324     P  1  0.360813980847  0.320014464673
CG324    P2  1  0.360813980847  0.320014464673
CG324   HOL  1  0.189271432669  0.089736802707
CG324  HAL1  1  0.286869387241  0.062058748940
CG324  HAL2  1  0.288651184677  0.070011711020
CG324  HAL3  1  0.288651184677  0.064818249282
CG324   HBL  1  0.286869387241  0.062058748940
CG324   HCL  1  0.189271432669  0.089736802707
CG324    HL  1  0.231633666716  0.089736802707
CG324  HEL1  1  0.280633096214  0.073666921749
CG324  HEL2  1  0.281523994932  0.067464972838
CG324    CL  1  0.347450500075  0.110698234855
CG324   CCL  1  0.347450500075  0.110698234855
CG324  CTL1  1  0.338541512893  0.041840000000
CG324  CTL2  1  0.338541512893  0.041840000000
CG324  CTL3  1  0.338541512893  0.041840000000
CG324  CTL5  1  0.338541512893  0.041840000000
CG324  CEL1  1  0.355468588538  0.109105371453
CG324  CEL2  1  0.354577689820  0.105847757841
CG324  CRL1  1  0.338541512893  0.041840000000
CG324  CRL2  1  0.338541512893  0.041840000000
CG324   OBL  1  0.293996576986  0.144938011577
CG324   OCL  1  0.320723538531  0.144938011577
CG324   O2L  1  0.320723538531  0.144938011577
CG324   OHL  1  0.326959829558  0.163176000000
CG324   OSL  1  0.316269044940  0.132309697301
CG324  OSLP  1  0.316269044940  0.132309697301
CG324  NH3L  1  0.334087019303  0.187114168357
CG324   NTL  1  0.334087019303  0.187114168357
CG324    SL  1  0.356359487256  0.286840588481
CG324    PL  1  0.360813980847  0.320014464673
CG324 HCA1A  1  0.288651184677  0.088756043175
CG324 HCA2A  1  0.288651184677  0.078275472531
CG324 HCA3A  1  0.288651184677  0.064818249282
CG324 CC30A  1  0.338541512893  0.041840000000
CG324 CC31A  1  0.338541512893  0.041840000000
CG324 CC32A  1  0.338541512893  0.041840000000
CG324 CC33A  1  0.338541512893  0.041840000000
CG324 CC326A  1  0.338541512893  0.041840000000
CG324 HCA25A  1  0.285087589805  0.078275472531
CG324 CC325A  1  0.338541512893  0.041840000000
CG324 CC325B  1  0.338541512893  0.041840000000
CG324 OC305A  1  0.316269044940  0.132309697301
CG324 OC30A  1  0.316269044940  0.132309697301
CG324   CPA  1  0.329632525712  0.125520000000
CG324   CPB  1  0.329632525712  0.125520000000
CG324   CPM  1  0.329632525712  0.125520000000
CG324    CM  1  0.356359487256  0.138767581228
CG324   CST  1  0.308518226092  0.100764063435
CG324   NPH  1  0.334087019303  0.187114168357
CG324    OM  1  0.320723538531  0.144938011577
CG324   OST  1  0.320010819556  0.169954883425
CG324    FE  1  0.227179173126  0.000000000000
CG324  ON2B  1  0.326959829558  0.163176000000
CG324    SP  1  0.365268474438  0.280671252536
CG324   HNP  1  0.290272620344  0.072469005789
CG324  HNE1  1  0.280633096214  0.073666921749
CG324  HNE2  1  0.281523994932  0.067464972838
CG324  CN3D  1  0.338541512893  0.125520000000
CG324  CNE1  1  0.355468588538  0.109105371453
CG324  CNE2  1  0.354577689820  0.105847757841
CG324   CNA  1  0.346773417049  0.110698234855
CG324  CNA2  1  0.338541512893  0.110698234855
CG324   CNG  1  0.347450500075  0.138767581228
CG324  NN1C  1  0.334087019303  0.187114168357
CG324  NN2C  1  0.334087019303  0.187114168357
CG324  NN3I  1  0.334087019303  0.187114168357
CG324   NNG  1  0.334087019303  0.187114168357
CG324   FNA  1  0.320723538531  0.144938011577
CG324  ON2M  1  0.316269044940  0.132309697301
CG324   CN6  1  0.338541512893  0.041840000000
CG324  CN7E  1  0.338541512893  0.041840000000
CG324  CT2P  1  0.338541512893  0.041840000000
CG324  CTD1  1  0.338541512893  0.041840000000
CG324  CPD1  1  0.338541512893  0.041840000000
CG324  CC1A  1  0.355468588538  0.109105371453
CG324  CC1B  1  0.355468588538  0.109105371453
CG324   CC2  1  0.354577689820  0.105847757841
CG324   NS1  1  0.334087019303  0.187114168357
CG324   NS2  1  0.334087019303  0.187114168357
CG324 SEGD1  1  0.363041227642  0.330244580395
CG324  HSIO  1  0.189271432669  0.089736802707
CG324  HSIA  1  0.286869387241  0.062058748940
CG324   HAL  1  0.286869387241  0.062058748940
CG324  ALSI  1  0.365268474438  0.337324864189
CG324    SI  1  0.365268474438  0.324091246411
CG324  SIH3  1  0.365268474438  0.324091246411
CG324  OSIH  1  0.326959829558  0.163176000000
[truncated: 1,454,565 more chars]
