# Supplementary material for: Extending the Stochastic Titration CpHMD to CHARMM36m
Source: J Phys Chem B. 2022 Oct 3;126(40):7870–82. doi: 10.1021/acs.jpcb.2c04529 (PMC9776569; doi:10.1021/acs.jpcb.2c04529)
Supplement: Supplementary file 2 — jp2c04529_si_002.zip [file jp2c04529_si_002.zip › CpHMD_G54A7_and_CHARMM36m/CpH-MD_v2.1_verlet/top/CHARMM36pH.ff/merged.c.tdb]

[ None ]

; #########  BEGIN CpHMD blocks  ############

[ CpH0tau1 ]
[ replace ]
 C      C       CD      12.011   0.72
 O      OT1     OB      15.9994 -0.55
 OXT    OT2     OH1     15.9994 -0.61   
[ add ]
 1      2       OT1      C       CA      N
        OH1     15.9994 -0.55   -1
 1      2       OT2      C       CA     OT1
        OB      15.9994 -0.61   -1
 1      2       HT11    OT1     C        CA
        H       1.008   0.000
 1      3       HT12    OT1     C        CA
        H       1.008   0.000
 2      3       HT2     OT2     C       OT1
        H       1.008   0.000
[ replace ]
 HT11   HT11    H       15.9994  0.44
 HT12   HT12    HBLJ    15.9994  0.00
 HT21   HT21    HLJ     15.9994  0.00
 HT22   HT22    HBLJ    15.9994  0.00
[ bonds ]
 C      OT2
 OT1    HT11
 OT1    HT12
 OT2    HT21
 OT2    HT22
[ impropers ]
 C      CA      OT2     OT1

[ CpH0tau2 ]
[ replace ]
 C      C       CD      12.011   0.72
 O      OT1     OB      15.9994 -0.55
 OXT    OT2     OH1     15.9994 -0.61   
[ add ]
 1      2       OT1      C       CA      N
        OB      15.9994 -0.55   -1
 1      2       OT2      C       CA     OT1
        OH1     15.9994 -0.61   -1
 1      2       HT11    OT1     C        CA
        H       1.008   0.000
 1      3       HT12    OT1     C        CA
        H       1.008   0.000
 2      3       HT2     OT2     C       OT1
        H       1.008   0.000
[ replace ]
 HT11   HT11    HLJ     15.9994  0.00
 HT12   HT12    HBLJ    15.9994  0.00
 HT21   HT21    H       15.9994  0.44
 HT22   HT22    HBLJ    15.9994  0.00
[ bonds ]
 C      OT2
 OT1    HT11
 OT1    HT12
 OT2    HT21
 OT2    HT22
[ impropers ]
 C      CA      OT2     OT1

[ CpH0tau3 ]
[ replace ]
 C      C       CD      12.011   0.72
 O      OT1     OB      15.9994 -0.55
 OXT    OT2     OH1     15.9994 -0.61   
[ add ]
 1      2       OT1      C       CA      N
        OH1     15.9994 -0.55   -1
 1      2       OT2      C       CA     OT1
        OB      15.9994 -0.61   -1
 1      2       HT11    OT1     C        CA
        H       1.008   0.000
 1      3       HT12    OT1     C        CA
        H       1.008   0.000
 2      3       HT2     OT2     C       OT1
        H       1.008   0.000
[ replace ]
 HT11   HT11    HLJ     15.9994  0.00
 HT12   HT12    HBACK   15.9994  0.44
 HT21   HT21    HLJ     15.9994  0.00
 HT22   HT22    HBLJ    15.9994  0.00
[ bonds ]
 C      OT2
 OT1    HT11
 OT1    HT12
 OT2    HT21
 OT2    HT22
[ impropers ]
 C      CA      OT2     OT1

[ CpH0tau4 ]
[ replace ]
 C      C       CD      12.011   0.72
 O      OT1     OB      15.9994 -0.55
 OXT    OT2     OH1     15.9994 -0.61   
[ add ]
 1      2       OT1      C       CA      N
        OB      15.9994 -0.55   -1
 1      2       OT2      C       CA     OT1
        OH1     15.9994 -0.61   -1
 1      2       HT11    OT1     C        CA
        H       1.008   0.000
 1      3       HT12    OT1     C        CA
        H       1.008   0.000
 2      3       HT2     OT2     C       OT1
        H       1.008   0.000
[ replace ]
 HT11   HT11    HLJ     15.9994  0.00
 HT12   HT12    HBLJ    15.9994  0.00
 HT21   HT21    HLJ     15.9994  0.00
 HT22   HT22    HBACK   15.9994  0.44
[ bonds ]
 C      OT2
 OT1    HT11
 OT1    HT12
 OT2    HT21
 OT2    HT22
[ impropers ]
 C      CA      OT2     OT1

[ CpH- ]
[ replace ]
 C      C       CC      12.011   0.34
 O      OT1     OC      15.9994 -0.67
 OXT    OT2     OC      15.9994 -0.67   
[ add ]
 1      2       OT1      C       CA      N
        OC      15.9994 -0.67   -1
 1      2       OT2      C       CA     OT1
        OC      15.9994 -0.67   -1
 1      2       HT11    OT1     C        CA
        H       1.008   0.000
 1      3       HT12    OT1     C        CA
        H       1.008   0.000
 2      3       HT2     OT2     C       OT1
        H       1.008   0.000
[ replace ]
 HT11   HT11    HLJ     15.9994  0.00
 HT12   HT12    HBLJ    15.9994  0.00
 HT21   HT21    HLJ     15.9994  0.00
 HT22   HT22    HBLJ    15.9994  0.00
[ bonds ]
 C      OT2
 OT1    HT11
 OT1    HT12
 OT2    HT21
 OT2    HT22
[ impropers ]
 C      CA      OT2     OT1

; #########  END CpHMD blocks  ############

; CHARMM CTER
[ COO- ]
[ replace ]
 C              C       CC      12.011   0.34
 O              OT1 OC  15.9994 -0.67
 OXT    OT2 OC  15.9994 -0.67   
[ add ]
 2      8       OT      C       CA      N
        OC      15.9994 -0.67   -1
[ impropers ]
 C      CA      OT2 OT1          

; CHARMM CNEU
[ COOH ]
[ replace ]
 C              C       CD      12.011   0.72
 O              OT1 OB  15.9994 -0.55
 OXT    OT2 OH1 15.9994 -0.61
[ add ]
 2      8       OT      C       CA      N
        OB      15.9994 -0.55   -1
 1      2       HT2 OT2 C       CA
        H       1.008   0.44    -1
[ replace ]
 OT2    OT2 OH1         15.9994 -0.61
[ impropers ]
 C      CA      OT2 OT1

; Created by Michel Cuendet.
[ CT2 ] ; Amide CAP
[ replace ]
 C              CC              12.011  0.55
 O              O               15.9994 -0.55
[ add ]
 1      2       NT      C       CA      N
        NH2 14.0027 -0.62       -1
 2      3       HT      NT      C       CA
        H       1.008   0.00   -1
[ replace ]
 HT1            H               1.008   0.30    ; this one is trans to O
 HT2            H               1.008   0.32    ; this one is cis to O
[ impropers ]
 C      NT      CA      O
 C      CA      NT      O
 NT C   HT1 HT2
 NT C   HT2 HT1


; added by Justin Lemkul 
[ 3TER ]
[ replace ]
 O3'   ON5              15.9994  -0.66
 C3'   CN7              12.011    0.14
[ add ]
 1      2  H3T  O3'  C3'  C4'
        HN5  1.008       0.43   -1
