# Supplementary material for: Extending the Stochastic Titration CpHMD to CHARMM36m
Source: J Phys Chem B. 2022 Oct 3;126(40):7870–82. doi: 10.1021/acs.jpcb.2c04529 (PMC9776569; doi:10.1021/acs.jpcb.2c04529)
Supplement: Supplementary file 2 — jp2c04529_si_002.zip [file jp2c04529_si_002.zip › CpHMD_G54A7_and_CHARMM36m/CpH-MD_v2.1_verlet/top/CHARMM36pH.ff/merged.hdb]

ACE      1               
3       4       HH3 CH3 C       O
ADE 10
1       6       H5'  C5'  O5'  C4'
1       6       H5'' C5'  C4'  O5'
1       5       H4'  C4'  C5'  O4'      C3'
1       5       H1'  C1'  O4'  N9       C2'
1       1       H8       C8   N9   N7
2       3       H6       N6   C6   C5
1       1       H2       C2   N1   N3
1       5       H3'  C3'  C4'  C2'      O3'
1       6       H2'' C2'  C1'  C3'
1       2       H2'  O2'  C2'  C1' 
AIB             3               
1       1       HN      N       -C      CA
3       4       HB1 CB1 CA      N
3       4       HB2 CB2 CA      N
ALA             3               
1       1       HN      N       -C      CA
1       5       HA      CA      N       C       CB
3       4       HB      CB      CA      N
ARG             8               
1       1       HN      N       -C      CA
1       5       HA      CA      N       C       CB
2       6       HB      CB      CG      CA
2       6       HG      CG      CD      CB
2       6       HD      CD      NE      CG
1       1       HE      NE      CD      CZ
2       3       HH1 NH1 CZ      NE
2       3       HH2 NH2 CZ      NE
ARGN    8               
1       1       HN      N       -C      CA
1       5       HA      CA      N       C       CB
2       6       HB      CB      CG      CA
2       6       HG      CG      CD      CB
2       6       HD      CD      NE      CG
1       1       HE      NE      CD      CZ
1       2       HH1 NH1 CZ      NE
2       3       HH2 NH2 CZ      NE
ASN             4               
1       1       HN      N       -C      CA
1       5       HA      CA      N       C       CB
2       6       HB      CB      CG      CA
2       3       HD2 ND2 CG      CB
ASP             3               
1       1       HN      N       -C      CA
1       5       HA      CA      N       C       CB
2       6       HB      CB      CG      CA
ASPP    4               
1       1       HN      N       -C      CA
1       5       HA      CA      N       C       CB
2       6       HB      CB      CG      CA
1       2       HD2 OD2 CG      CB
ATP 11
1   6   H5'  C5'  O5'  C4'
1   6   H5'' C5'  C4'  O5'
1   5   H4'  C4'  C5'  O4'  C3'
1   5   H1'  C1'  O4'  N9   C2'
1   1   H8   C8   N9   N7
2   3   H6   N6   C6   C5
1   1   H2   C2   N1   N3
1   5   H3'  C3'  C4'  C2'  O3'
1   6   H2'' C2'  C1'  C3'
1   2   H2'  O2'  C2'  C1'
1   2   H3T  O3'  C3'  C2'
CYN             3               
1       1       HN      N       -C      CA
1       5       HA      CA      N       C       CB
2       6       HB      CB      SG      CA
CYS2    3               
1       1       HN      N       -C      CA
1       5       HA      CA      N       C       CB
2       6       HB      CB      SG      CA
CYS             4               
1       1       HN      N       -C      CA
1       5       HA      CA      N       C       CB
2       6       HB      CB      SG      CA
1       2       HG1 SG  CB      CA
CYT 10 
1       6       H5'  C5'  O5'  C4'
1       6       H5'' C5'  C4'  O5'
1       5       H4'  C4'  C5'  O4'      C3'
1       5       H1'  C1'  O4'  N1       C2'
1       1       H6       C6   N1   C5
1       1       H5       C5   C6   C4
2       3       H4       N4   C4   C5
1       5       H3'  C3'  C4'  C2'      O3'
1       6       H2'' C2'  C1'  C3'
1       1       H2'  O2'  C2'  C1'
DA      10 
1       6       H5'  C5'  O5'  C4'
1       6       H5'' C5'  C4'  O5'
1       5       H4'  C4'  C5'  O4'      C3'
1       5       H1'  C1'  O4'  N9       C2'
1       1       H8       C8   N9   N7
2       3       H6       N6   C6   C5
1       1       H2       C2   N1   N3
1       5       H3'  C3'  C4'  C2'      O3'
1       6       H2'  C2'  C1'  C3'
1       6       H2'' C2'  C3'  C1'
DT      10 
1       6       H5'  C5'  O5'  C4'
1       6       H5'' C5'  C4'  O5'
1       5       H4'  C4'  C5'  O4'      C3'
1       5       H1'  C1'  O4'  N1       C2'
1       1       H6       C6   N1   C5
3       4       H5       C5M  C5   C6
1       1       H3       N3   C4   C2
1       5       H3'  C3'  C4'  C2'      O3'
1       6       H2'  C2'  C1'  C3'
1       6       H2'' C2'  C3'  C1'
DG      10 
1       6       H5'  C5'  O5'  C4'
1       6       H5'' C5'  C4'  O5'
1       5       H4'  C4'  C5'  O4'      C3'
1       5       H1'  C1'  O4'  N9       C2'
1       1       H8       C8   N9   N7
1       1       H1       N1   C6   C2
2       3       H2       N2   C2   N1
1       5       H3'  C3'  C4'  C2'      O3'
1       6       H2'  C2'  C1'  C3'
1       6       H2'' C2'  C3'  C1'
DC      10 
1       6       H5'  C5'  O5'  C4'
1       6       H5'' C5'  C4'  O5'
1       5       H4'  C4'  C5'  O4'      C3'
1       5       H1'  C1'  O4'  N1       C2'
1       1       H6       C6   N1   C5
1       1       H5       C5   C6   C4
2       3       H4       N4   C4   C5
1       5       H3'  C3'  C4'  C2'      O3'
1       6       H2'  C2'  C1'  C3'
1       6       H2'' C2'  C3'  C1'
D5MC 10
1       6       H5'  C5'  O5'  C4'
1       6       H5'' C5'  C4'  O5'
1       5       H4'  C4'  C5'  O4'      C3'
1       5       H1'  C1'  O4'  N1       C2'
1       1       H6       C6   N1   C5
3       4       H5M  C5M  C5   C6
2       3       H4       N4   C4   C5
1       5       H3'  C3'  C4'  C2'      O3'
1       6       H2'  C2'  C1'  C3'
1       6       H2'' C2'  C3'  C1'
GLN             5               
1       1       HN      N       -C      CA
1       5       HA      CA      N       C       CB
2       6       HB      CB      CG      CA
2       6       HG      CG      CD      CB
2       3       HE2 NE2 CD      CG
GLU             4               
1       1       HN      N       -C      CA
1       5       HA      CA      N       C       CB
2       6       HB      CB      CG      CA
2       6       HG      CG      CD      CB
GLUP    5               
1       1       HN      N       -C      CA
1       5       HA      CA      N       C       CB
2       6       HB      CB      CG      CA
2       6       HG      CG      CD      CB
1       2       HE2 OE2 CD      CG
GLY             2               
1       1       HN      N       -C      CA
2       6       HA      CA      C       N
GUA 10 
1       6       H5'  C5'  O5'  C4'
1       6       H5'' C5'  C4'  O5'
1       5       H4'  C4'  C5'  O4'      C3'
1       5       H1'  C1'  O4'  N9       C2'
1       1       H8       C8   N9   N7
1       1       H1       N1   C6   C2
2       3       H2       N2   C2   N1
1       5       H3'  C3'  C4'  C2'      O3'
1       6       H2'' C2'  C1'  C3'
1       2       H2'  O2'  C2'  C1'
HIS1    6               
1       1       HN      N       -C      CA
1       5       HA      CA      N       C       CB
2       6       HB      CB      CG      CA
1       1       HD2 CD2 CG      NE2
1       1       HE1 CE1 ND1 NE2
1       1       HD1 ND1 CG      CE1
HSD             6               
1       1       HN      N       -C      CA
1       5       HA      CA      N       C       CB
2       6       HB      CB      CG      CA
1       1       HD2 CD2 CG      NE2
1       1       HE1 CE1 ND1 NE2
1       1       HD1 ND1 CG      CE1
HSE             6               
1       1       HN      N       -C      CA
2       6       HB      CB      CG      CA
1       5       HA      CA      N       C       CB
1       1       HE2 NE2 CE1 CD2
1       1       HD2 CD2 CG      NE2
1       1       HE1 CE1 ND1 NE2
HSP             7               
1       1       HN      N       -C      CA
1       5       HA      CA      N       C       CB
2       6       HB      CB      CG      CA
1       1       HD2 CD2 CG      NE2
1       1       HE1 CE1 ND1 NE2
1       1       HD1 ND1 CG      CE1
1       1       HE2 NE2 CE1 CD2
HO4             1               
3       10      HW      OW
HO5             1               
4       11      HW      OW
HOH             1               
2       7       HW      OW
ILE             6               
1       1       HN      N       -C      CA
1       5       HA      CA      N       C       CB
1       5       HB      CB      CA      CG1 CG2
2       6       HG1 CG1 CD      CB
3       4       HG2 CG2 CB      CA
3       4       HD      CD      CG1 CB
LEU             6               
1       1       HN      N       -C      CA
1       5       HA      CA      N       C       CB
2       6       HB      CB      CG      CA
1       5       HG      CG      CB      CD1 CD2
3       4       HD1 CD1 CG      CB
3       4       HD2 CD2 CG      CB
LSN             7
1       1       HN      N       -C      CA
1       5       HA      CA      N       C       CB
2       6       HB      CB      CG      CA
2       6       HG      CG      CD      CB
2       6       HD      CD      CE      CG
2       6       HE      CE      NZ      CD
2       4       HZ      NZ      CE      CD
LYS             7               
1       1       HN      N       -C      CA
1       5       HA      CA      N       C       CB
2       6       HB      CB      CG      CA
2       6       HG      CG      CD      CB
2       6       HD      CD      CE      CG
2       6       HE      CE      NZ      CD
3       4       HZ      NZ      CE      CD
MET             5               
1       1       HN      N       -C      CA
1       5       HA      CA      N       C       CB
2       6       HB      CB      CG      CA
2       6       HG      CG      SD      CB
3       4       HE      CE      SD      CG
NME             2
1       1       HN      N       -C      CH3
3       4       HH3 CH3 N       -C
PHE             8               
1       1       HN      N       -C      CA
1       5       HA      CA      N       C       CB
2       6       HB      CB      CG      CA
1       1       HD1 CD1 CG      CE1
1       1       HD2 CD2 CG      CE2
1       1       HE1 CE1 CD1 CZ
1       1       HE2 CE2 CD2 CZ
1       1       HZ      CZ      CE1 CE2
PRO             4               
1       5       HA      CA      N       C       CB
2       6       HB      CB      CG      CA
2       6       HG      CG      CD      CB
2       6       HD      CD      N       CG
RA      9
2       6       H5' C5' O5' C4'
1       5       H4' C4' C5' O4' C3'
1       5       H1' C1' O4' N9  C2'
1       1       H8      C8      N9      N7
2       3       H6      N6      C6      C5
1       1       H2      C2      N1      N3
1       5       H3' C3' C4' C2' O3'
1       5       H2'' C2' C1' C3' O2'
1       2       H2' O2' C2' C1'
RU      9
2       6       H5' C5' O5' C4'
1       5       H4' C4' C5' O4' C3'
1       5       H1' C1' O4' N1  C2'
1       1       H6      C6      N1      C5
1       1       H5      C5      C6      C4
1       1       H3      N3      C4      C2
1       5       H3' C3' C4' C2' O3'
1       5       H2'' C2' C1' C3' O2'
1       2       H2' O2' C2' C1'
RG      9
2       6       H5' C5' O5' C4'
1       5       H4' C4' C5' O4' C3'
1       5       H1' C1' O4' N9  C2'
1       1       H8      C8      N9      N7
1       1       H1      N1      C6      C2
2       3       H2      N2      C2      N1
1       5       H3' C3' C4' C2' O3'
1       5       H2'' C2' C1' C3' O2'
1       2       H2' O2' C2' C1'
RC      9
2       6       H5' C5' O5' C4'
1       5       H4' C4' C5' O4' C3'
1       5       H1' C1' O4' N1  C2'
1       1       H6      C6      N1      C5
1       1       H5      C5      C6      C4
2       3       H4      N4      C4      C5
1       5       H3' C3' C4' C2' O3'
1       5       H2'' C2' C1' C3' O2'
1       2       H2' O2' C2' C1'
SER             4               
1       1       HN      N       -C      CA
1       5       HA      CA      N       C       CB
2       6       HB      CB      OG      CA
1       2       HG1 OG  CB      CA
SP1             4               
1       1       HN      N       -C      CA
1       5       HA      CA      N       C       CB
2       6       HB      CB      OG      CA
1       2       HT      OT      P       OG
SP2             3               
1       1       HN      N       -C      CA
1       5       HA      CA      N       C       CB
2       6       HB      CB      OG      CA
THP1    5               
1       1       HN      N       -C      CA
1       5       HA      CA      N       C       CB
1       5       HB      CB      CA      OG1 CG2
1       2       HT      OT      P       OG1
3       4       HG2 CG2 CB      CA
THP2    4               
1       1       HN      N       -C      CA
1       5       HA      CA      N       C       CB
1       5       HB      CB      CA      OG1 CG2
3       4       HG2 CG2 CB      CA
THR             5               
1       1       HN      N       -C      CA
1       5       HA      CA      N       C       CB
1       5       HB      CB      CA      OG1 CG2
1       2       HG1 OG1 CB      CA
3       4       HG2 CG2 CB      CA
TP1             8               
1       1       HN      N       -C      CA
1       5       HA      CA      N       C       CB
2       6       HB      CB      CG      CA
1       1       HD1 CD1 CG      CE1
1       1       HD2 CD2 CG      CE2
1       1       HE1 CE1 CD1 CZ
1       1       HE2 CE2 CD2 CZ
1       2       H2      O2      P1      OH
TP2             7               
1       1       HN      N       -C      CA
1       5       HA      CA      N       C       CB
2       6       HB      CB      CG      CA
1       1       HD1 CD1 CG      CE1
1       1       HD2 CD2 CG      CE2
1       1       HE1 CE1 CD1 CZ
1       1       HE2 CE2 CD2 CZ
TRP             9               
1       1       HN      N       -C      CA
1       5       HA      CA      N       C       CB
2       6       HB      CB      CG      CA
1       1       HD1 CD1 NE1 CG
1       1       HE1 NE1 CD1 CE2
1       1       HE3 CE3 CD2 CZ3
1       1       HZ3 CZ3 CE3 CH2
1       1       HH2 CH2 CZ3 CZ2
1       1       HZ2 CZ2 CE2 CH2
TYR             8               
1       1       HN      N       -C      CA
1       5       HA      CA      N       C       CB
2       6       HB      CB      CG      CA
1       1       HD1 CD1 CG      CE1
1       1       HD2 CD2 CG      CE2
1       1       HE1 CE1 CD1 CZ
1       1       HE2 CE2 CD2 CZ
1       2       HH      OH      CZ      CE1
URA 10 
1       6       H5'  C5'  O5'  C4'
1       6       H5'' C5'  C4'  O5'
1       5       H4'  C4'  C5'  O4'      C3'
1       5       H1'  C1'  O4'  N1       C2'
1       1       H6       C6   N1   C5
1       1       H5       C5   C6   C4
1       1       H3       N3   C4   C2
1       5       H3'  C3'  C4'  C2'      O3'
1       6       H2'' C2'  C1'  C3'
1       2       H2'  O2'  C2'  C1'
VAL             5               
1       1       HN      N       -C      CA
1       5       HA      CA      N       C       CB
1       5       HB      CB      CA      CG1 CG2
3       4       HG1 CG1 CB      CA
3       4       HG2 CG2 CB      CA
AS0     5
1       1       HN      N       -C      CA
1       5       HA      CA      N       C       CB
2       6       HB      CB      CG      CA
2       3       HD1     OD1     CG      OD2
2       3       HD2     OD2     CG      OD1
AS1     5
1       1       HN      N       -C      CA
1       5       HA      CA      N       C       CB
2       6       HB      CB      CG      CA
2       3       HD1     OD1     CG      OD2
2       3       HD2     OD2     CG      OD1
AS2     5
1       1       HN      N       -C      CA
1       5       HA      CA      N       C       CB
2       6       HB      CB      CG      CA
2       3       HD1     OD1     CG      OD2
2       3       HD2     OD2     CG      OD1
AS3     5
1       1       HN      N       -C      CA
1       5       HA      CA      N       C       CB
2       6       HB      CB      CG      CA
2       3       HD1     OD1     CG      OD2
2       3       HD2     OD2     CG      OD1
AS4     5
1       1       HN      N       -C      CA
1       5       HA      CA      N       C       CB
2       6       HB      CB      CG      CA
2       3       HD1     OD1     CG      OD2
2       3       HD2     OD2     CG      OD1
GL0     6
1       1       HN      N       -C      CA
1       5       HA      CA      N       C       CB
2       6       HB      CB      CG      CA
2       6       HG      CG      CD      CB
2       3       HE1     OE1     CD      OE2
2       3       HE2     OE2     CD      OE1
GL1     6
1       1       HN      N       -C      CA
1       5       HA      CA      N       C       CB
2       6       HB      CB      CG      CA
2       6       HG      CG      CD      CB
2       3       HE1     OE1     CD      OE2
2       3       HE2     OE2     CD      OE1
GL2     6
1       1       HN      N       -C      CA
1       5       HA      CA      N       C       CB
2       6       HB      CB      CG      CA
2       6       HG      CG      CD      CB
2       3       HE1     OE1     CD      OE2
2       3       HE2     OE2     CD      OE1
GL3     6
1       1       HN      N       -C      CA
1       5       HA      CA      N       C       CB
2       6       HB      CB      CG      CA
2       6       HG      CG      CD      CB
2       3       HE1     OE1     CD      OE2
2       3       HE2     OE2     CD      OE1
GL4     6
1       1       HN      N       -C      CA
1       5       HA      CA      N       C       CB
2       6       HB      CB      CG      CA
2       6       HG      CG      CD      CB
2       3       HE1     OE1     CD      OE2
2       3       HE2     OE2     CD      OE1
HI0             7               
1       1       HN      N       -C      CA
1       5       HA      CA      N       C       CB
2       6       HB      CB      CG      CA
1       1       HD2     CD2     CG      NE2
1       1       HE1     CE1     ND1     NE2
1       1       HD1     ND1     CG      CE1
1       1       HE2     NE2     CE1     CD2
HI1             7               
1       1       HN      N       -C      CA
1       5       HA      CA      N       C       CB
2       6       HB      CB      CG      CA
1       1       HD2     CD2     CG      NE2
1       1       HE1     CE1     ND1     NE2
1       1       HD1     ND1     CG      CE1
1       1       HE2     NE2     CE1     CD2
HI2             7               
1       1       HN      N       -C      CA
1       5       HA      CA      N       C       CB
2       6       HB      CB      CG      CA
1       1       HD2     CD2     CG      NE2
1       1       HE1     CE1     ND1     NE2
1       1       HD1     ND1     CG      CE1
1       1       HE2     NE2     CE1     CD2
TY0             8               
1       1       HN      N       -C      CA
1       5       HA      CA      N       C       CB
2       6       HB      CB      CG      CA
1       1       HD1     CD1     CG      CE1
1       1       HD2     CD2     CG      CE2
1       1       HE1     CE1     CD1     CZ
1       1       HE2     CE2     CD2     CZ
2       3       HH      OH      CZ      CE1
TY1             8               
1       1       HN      N       -C      CA
1       5       HA      CA      N       C       CB
2       6       HB      CB      CG      CA
1       1       HD1     CD1     CG      CE1
1       1       HD2     CD2     CG      CE2
1       1       HE1     CE1     CD1     CZ
1       1       HE2     CE2     CD2     CZ
2       3       HH      OH      CZ      CE1
TY2             8               
1       1       HN      N       -C      CA
1       5       HA      CA      N       C       CB
2       6       HB      CB      CG      CA
1       1       HD1     CD1     CG      CE1
1       1       HD2     CD2     CG      CE2
1       1       HE1     CE1     CD1     CZ
1       1       HE2     CE2     CD2     CZ
2       3       HH      OH      CZ      CE1
LY0             7               
1       1       HN      N       -C      CA
1       5       HA      CA      N       C       CB
2       6       HB      CB      CG      CA
2       6       HG      CG      CD      CB
2       6       HD      CD      CE      CG
2       6       HE      CE      NZ      CD
3       4       HZ      NZ      CE      CD
LY1             7               
1       1       HN      N       -C      CA
1       5       HA      CA      N       C       CB
2       6       HB      CB      CG      CA
2       6       HG      CG      CD      CB
2       6       HD      CD      CE      CG
2       6       HE      CE      NZ      CD
3       4       HZ      NZ      CE      CD
LY2             7               
1       1       HN      N       -C      CA
1       5       HA      CA      N       C       CB
2       6       HB      CB      CG      CA
2       6       HG      CG      CD      CB
2       6       HD      CD      CE      CG
2       6       HE      CE      NZ      CD
3       4       HZ      NZ      CE      CD
LY3             7               
1       1       HN      N       -C      CA
1       5       HA      CA      N       C       CB
2       6       HB      CB      CG      CA
2       6       HG      CG      CD      CB
2       6       HD      CD      CE      CG
2       6       HE      CE      NZ      CD
3       4       HZ      NZ      CE      CD
CY0             4               
1       1       HN      N       -C      CA
1       5       HA      CA      N       C       CB
2       6       HB      CB      SG      CA
3       4       HG      SG      CB      CA
CY1             4               
1       1       HN      N       -C      CA
1       5       HA      CA      N       C       CB
2       6       HB      CB      SG      CA
3       4       HG      SG      CB      CA
CY2             4               
1       1       HN      N       -C      CA
1       5       HA      CA      N       C       CB
2       6       HB      CB      SG      CA
3       4       HG      SG      CB      CA
CY3             4               
1       1       HN      N       -C      CA
1       5       HA      CA      N       C       CB
2       6       HB      CB      SG      CA
3       4       HG      SG      CB      CA
NH2             1
2       3       H       N       -C      -CA    
