# Supplementary material for: Extending the Stochastic Titration CpHMD to CHARMM36m
Source: J Phys Chem B. 2022 Oct 3;126(40):7870–82. doi: 10.1021/acs.jpcb.2c04529 (PMC9776569; doi:10.1021/acs.jpcb.2c04529)
Supplement: Supplementary file 2 — jp2c04529_si_002.zip [file jp2c04529_si_002.zip › CpHMD_G54A7_and_CHARMM36m/CpH-MD_v2.1_verlet/top/CHARMM36pH.ff/merged.n.tdb]

[ None ]

; #########  BEGIN CpHMD blocks  ############

; ---------------------------------- GLYCINE

[ GLY-CpH0tau1 ]
[ replace ]
 N       NH2     14.007  -0.96
 CA      CT2     12.011   0.10
 HA1    HB2       1.008   0.09
 HA2    HB2       1.008   0.09
[ Add ]
 1       4      H1               N               CA              C
       HLJ        1.008   0.00    -1
 1       4      H2               N               CA            HA1
         H        1.008   0.34    -1
 1       4      H3               N               CA             H2
         H        1.008   0.34    -1
[ delete ]
 HN
[ bonds ]
 N      H2
 N      H3

[ GLY-CpH0tau2 ]
[ replace ]
 N       NH2     14.007  -0.96
 CA      CT2     12.011   0.10
 HA1    HB2       1.008   0.09
 HA2    HB2       1.008   0.09
[ Add ]
 1       4      H1               N               CA              C
         H        1.008   0.34    -1
 1       4      H2               N               CA            HA1
       HLJ        1.008   0.00    -1
 1       4      H3               N               CA             H2
         H        1.008   0.34    -1
[ delete ]
 HN
[ bonds ]
 N      H2
 N      H3

[ GLY-CpH0tau3 ]
[ replace ]
 N       NH2     14.007  -0.96
 CA      CT2     12.011   0.10
 HA1    HB2       1.008   0.09
 HA2    HB2       1.008   0.09
[ Add ]
 1       4      H1               N               CA              C
         H        1.008   0.34    -1
 1       4      H2               N               CA            HA1
         H        1.008   0.34    -1
 1       4      H3               N               CA             H2
       HLJ        1.008   0.00    -1
[ delete ]
 HN
[ bonds ]
 N      H2
 N      H3

[ GLY-CpH+ ]
[ replace ]
 N     NH3     14.0070 -0.30
 CA    CT2     12.011   0.13
[ Add ]
 3       4       H               N               CA   C
         HC  1.008       0.33    -1
[ delete ]
 HN
[ bonds ]
 N      H2
 N      H3

; ---------------------------------- PROLINE

[ PRO-CpH0tau1 ]
[ replace ]
 N         NP   14.0070 -0.40
 CA        CP1  12.011  -0.08
 CD        CP3  12.011  -0.10
[ add ]
 1      4       H1       N       CA      C
      HCLJ   1.008       0.00    -1
 1      4       H2       N       CA     CB
        HC   1.008       0.31    -1
[ bonds ]
 N      H2

[ PRO-CpH0tau2 ]
[ replace ]
 N         NP   14.0070 -0.40
 CA        CP1  12.011  -0.08
 CD        CP3  12.011  -0.10
[ add ]
 1      4       H1       N       CA      C
        HC   1.008       0.31    -1
 1      4       H2       N       CA     CB
      HCLJ   1.008       0.00    -1
[ bonds ]
 N      H2

[ PRO-CpH+]
[ replace ]
 N         NP   14.0070 -0.07
 CA        CP1  12.011   0.16
 CD        CP3  12.011   0.16
[ add ]
 2       4       HN              N               CA              C
         HC  1.008       0.24    -1
[ bonds ]
 N      H2

; ---------------------------------- REGULAR

[ CpH0tau1 ]
[ replace ]
 N              NH2    14.007  -0.96
 CA             CT1    12.011   0.19
 HA             HB1     1.008   0.09
[ Add ]
 1       4      H1               N               CA              C
       HLJ        1.008   0.00    -1
 1       4      H2               N               CA             CB
         H        1.008   0.34    -1
 1       4      H3               N               CA             HA
         H        1.008   0.34    -1
[ delete ]
 HN
[ bonds ]
 N      H2
 N      H3

[ CpH0tau2 ]
[ replace ]
 N              NH2    14.007  -0.96
 CA             CT1    12.011   0.19
 HA             HB1     1.008   0.09
[ Add ]
 1       4      H1               N               CA              C
         H        1.008   0.34    -1
 1       4      H2               N               CA             CB
       HLJ        1.008   0.00    -1
 1       4      H3               N               CA             HA
         H        1.008   0.34    -1
[ delete ]
 HN
[ bonds ]
 N      H2
 N      H3

[ CpH0tau3 ]
[ replace ]
 N              NH2    14.007  -0.96
 CA             CT1    12.011   0.19
 HA             HB1     1.008   0.09
[ Add ]
 1       4      H1               N               CA              C
         H        1.008   0.34    -1
 1       4      H2               N               CA             CB
         H        1.008   0.34    -1
 1       4      H3               N               CA             HA
       HLJ        1.008   0.00    -1
[ delete ]
 HN
[ bonds ]
 N      H2
 N      H3

[ CpH+ ]
[ replace ]
 N       N       NH3     14.0070 -0.30
 CA  CA  CT1     12.011   0.21
 HA  HA  HB1     1.008    0.10
[ Add ]
 3       4       H               N               CA              C
         HC  1.008       0.33    -1
[ delete ]
 HN
[ bonds ]
 N      H2
 N      H3

; #########  END CpHMD blocks  ############

[ GLY-NH3+ ]
[ replace ]
 N       N       NH3     14.0070 -0.30
 CA  CA  CT2     12.011   0.13
[ Add ]
 3       4       H               N               CA   C
         HC  1.008       0.33    -1
[ delete ]
 HN

[ NH3+ ]
[ replace ]
 N       N       NH3     14.0070 -0.30
 CA  CA  CT1     12.011   0.21
 HA  HA  HB1     1.008    0.10
[ Add ]
 3       4       H               N               CA              C
         HC  1.008       0.33    -1
[ delete ]
 HN

[ PRO-NH2+ ]
[ replace ]
 N       N         NP   14.0070 -0.07
 CA  CA    CP1  12.011   0.16
 CD  CD    CP3  12.011   0.16
[ add ]
 2       4       HN              N               CA              C
         HC  1.008       0.24    -1

; Created by Michel Cuendet
[ NH2 ]
[ replace ]
 N              NH2    14.007  -0.96
 CA             CT1    12.011   0.19
 HA             HB1             1.008   0.09
[ add ]
 2       4       H              N               CA      C
         H       1.008  0.34    -1
[ delete ]
 HN

; CHARMM NGNE patch, new 
[ GLY-NH2 ]
[ replace ]
 N              NH2             14.007 -0.96
 CA             CT2             12.011  0.10
 HA1    HB2              1.008  0.09
 HA2    HB2              1.008  0.09
[ add ]
 2      4       H               N               CA      C
        H       1.008   0.34    -1
[ delete ]
 HN

; Created by Bjelkmar 
[ PRO-NH ]
[ replace ]
 N              NP      14.0070 -0.40
 CA             CP1 12.011      -0.08
 CD             CP3 12.011      -0.10
[ add ]
 1      4       H       N       CA      C
 HC 1.008       0.31    -1

; added by Justin Lemkul 
[ 5TER ]
[ replace ]
 O5'    ON5  15.9994 -0.66
 C5'    CN8B 12.011   0.05
[ add ]
 1      2  H5T  O5'  C5'  C4'
        HN5  1.008      0.43    -1
[ delete ]
 P
 O1P
 O2P
