# Supplementary material for: Extending the Stochastic Titration CpHMD to CHARMM36m
Source: J Phys Chem B. 2022 Oct 3;126(40):7870–82. doi: 10.1021/acs.jpcb.2c04529 (PMC9776569; doi:10.1021/acs.jpcb.2c04529)
Supplement: Supplementary file 2 — jp2c04529_si_002.zip [file jp2c04529_si_002.zip › CpHMD_G54A7_and_CHARMM36m/CpH-MD_v2.1_verlet/top/CHARMM36pH.ff/merged.rtp]

; This force field generated by charmm2gmx.py from
; multiple charmm parameter files 
; and multiple charmm topology files

[ bondedtypes ] 
; Col 1: Type of bond 
; Col 2: Type of angles 
; Col 3: Type of proper dihedrals 
; Col 4: Type of improper dihedrals 
; Col 5: Generate all dihedrals if 1, only heavy atoms of 0. 
; Col 6: Number of excluded neighbors for nonbonded interactions 
; Col 7: Generate 1,4 interactions between pairs of hydrogens if 1 
; Col 8: Remove propers over the same bond as an improper if it is 1 
; bonds  angles  dihedrals      impropers all_dihedrals nrexcl HH14 RemoveDih 
         1               5                      9                2                1                       3              1         0 

[ 11BPO ]
  [ atoms ]
           C2 CG2R51   -0.040  0
           H2 HGR52    0.140  1
           N1 NG2R57    0.000  2
           C5 CG2R51   -0.040  3
           H5 HGR52    0.140  4
           C4 CG2R51   -0.250  5
           H4 HGR51    0.150  6
           C3 CG2R51   -0.250  7
           H3 HGR51    0.150  8
           C8 CG2R51   -0.250  9
           H8 HGR51    0.150 10
           C7 CG2R51   -0.040 11
           H7 HGR52    0.140 12
           N6 NG2R57    0.000 13
          C10 CG2R51   -0.040 14
          H10 HGR52    0.140 15
           C9 CG2R51   -0.250 16
           H9 HGR51    0.150 17
  [ bonds ]
           C2    H2
           C2    N1
           C2    C3
           N1    C5
           N1    N6
           C5    H5
           C5    C4
           C4    H4
           C4    C3
           C3    H3
           C8    H8
           C8    C7
           C8    C9
           C7    H7
           C7    N6
           N6   C10
          C10   H10
          C10    C9
           C9    H9

[ 123TBB ]
  [ atoms ]
           C1 CG2R61   -0.070  0
           H1 HGR62    0.110  1
           C2 CG2R61   -0.115  2
           H2 HGR61    0.115  3
           C3 CG2R61   -0.070  4
           H3 HGR62    0.110  5
           C4 CG2R61    0.080  6
          BR4 BRGR1   -0.150  7
          LP4   LPH    0.050  8
           C5 CG2R61    0.050  9
          BR5 BRGR1   -0.140 10
          LP5   LPH    0.050 11
           C6 CG2R61    0.080 12
          BR6 BRGR1   -0.150 13
          LP6   LPH    0.050 14
  [ bonds ]
           C6    C1
           C1    H1
           C1    C2
           C2    H2
           C2    C3
           C3    H3
           C3    C4
           C4   BR4
           C4    C5
           C5   BR5
           C5    C6
           C6   BR6
          BR4   LP4
          BR5   LP5
          BR6   LP6

[ 123TCB ]
  [ atoms ]
           C1 CG2R61   -0.100  0
           H1 HGR62    0.150  1
           C2 CG2R61   -0.115  2
           H2 HGR61    0.115  3
           C3 CG2R61   -0.100  4
           H3 HGR62    0.150  5
           C4 CG2R61    0.010  6
          CL4 CLGR1   -0.170  7
          LP4   LPH    0.050  8
           C5 CG2R61    0.230  9
          CL5 CLGR1   -0.160 10
          LP5   LPH    0.050 11
           C6 CG2R61    0.010 12
          CL6 CLGR1   -0.170 13
          LP6   LPH    0.050 14
  [ bonds ]
           C1    H1
           C1    C2
           C1    C6
           C2    H2
           C2    C3
           C3    H3
           C3    C4
           C4   CL4
           C4    C5
           C5   CL5
           C5    C6
           C6   CL6
          CL6   LP6
          CL4   LP4
          CL5   LP5

[ 123TIB ]
  [ atoms ]
           C1 CG2R61   -0.060  0
           H1 HGR62    0.140  1
           C2 CG2R61   -0.115  2
           H2 HGR61    0.115  3
           C3 CG2R61   -0.060  4
           H3 HGR62    0.140  5
           C4 CG2R61   -0.050  6
           I4  IGR1   -0.110  7
          LP4   LPH    0.050  8
           C5 CG2R61    0.100  9
           I5  IGR1   -0.090 10
          LP5   LPH    0.050 11
           C6 CG2R61   -0.050 12
           I6  IGR1   -0.110 13
          LP6   LPH    0.050 14
  [ bonds ]
           C1    C6
           C1    H1
           C1    C2
           C2    H2
           C2    C3
           C3    H3
           C3    C4
           C4    I4
           C4    C5
           C5    I5
           C5    C6
           C6    I6
           I4   LP4
           I5   LP5
           I6   LP6

[ 124TBB ]
  [ atoms ]
           C1 CG2R61   -0.060  0
           H1 HGR62    0.110  1
           C2 CG2R61   -0.060  2
           H2 HGR62    0.110  3
           C3 CG2R61    0.060  4
          BR3 BRGR1   -0.170  5
          LP3   LPH    0.050  6
           C4 CG2R61   -0.040  7
           H4 HGR62    0.110  8
           C5 CG2R61    0.010  9
          BR5 BRGR1   -0.120 10
          LP5   LPH    0.050 11
           C6 CG2R61    0.020 12
          BR6 BRGR1   -0.120 13
          LP6   LPH    0.050 14
  [ bonds ]
           C1    H1
           C1    C2
           C1    C6
           C2    H2
           C2    C3
           C3   BR3
           C3    C4
           C4    H4
           C4    C5
           C5   BR5
           C5    C6
           C6   BR6
          BR3   LP3
          BR5   LP5
          BR6   LP6

[ 124TCB ]
  [ atoms ]
           C1 CG2R61   -0.080  0
           H1 HGR62    0.130  1
           C2 CG2R61   -0.080  2
           H2 HGR62    0.130  3
           C3 CG2R61    0.060  4
          CL3 CLGR1   -0.180  5
          LP3   LPH    0.050  6
           C4 CG2R61   -0.060  7
           H4 HGR62    0.120  8
           C5 CG2R61    0.070  9
          CL5 CLGR1   -0.170 10
          LP5   LPH    0.050 11
           C6 CG2R61    0.070 12
          CL6 CLGR1   -0.160 13
          LP6   LPH    0.050 14
  [ bonds ]
           C1    H1
           C1    C2
           C1    C6
           C2    H2
           C2    C3
           C3   CL3
           C3    C4
           C4    H4
           C4    C5
           C5   CL5
           C5    C6
           C6   CL6
          CL3   LP3
          CL6   LP6
          CL5   LP5

[ 124TIB ]
  [ atoms ]
           C1 CG2R61   -0.080  0
           H1 HGR62    0.140  1
           C2 CG2R61   -0.080  2
           H2 HGR62    0.140  3
           C3 CG2R61   -0.040  4
           I3  IGR1   -0.120  5
          LP3   LPH    0.050  6
           C4 CG2R61    0.020  7
           H4 HGR62    0.100  8
           C5 CG2R61   -0.030  9
           I5  IGR1   -0.080 10
          LP5   LPH    0.050 11
           C6 CG2R61   -0.030 12
           I6  IGR1   -0.090 13
          LP6   LPH    0.050 14
  [ bonds ]
           C1    C6
           C1    H1
           C1    C2
           C2    H2
           C2    C3
           C3    I3
           C3    C4
           C4    H4
           C4    C5
           C5    I5
           C5    C6
           C6    I6
           I3   LP3
           I5   LP5
           I6   LP6

[ 12A ]
  [ atoms ]
           N9 NG2R51   -0.010  0
           C8 CG2R53    0.370  1
           H8 HGR52    0.100  2
           N7 NG2R50   -0.840  3
           C5 CG2RC0    0.280  4
           C6 CG2R64    0.430  5
           N1 NG2R62   -0.580  6
           C2 CG2R64    0.630  7
           N3 NG2R62   -0.760  8
           C4 CG2RC0    0.480  9
           S2 SG311   -0.280 10
          C2M CG331   -0.090 11
          H21  HGA3    0.090 12
          H22  HGA3    0.090 13
          H23  HGA3    0.090 14
           N6 NG2S1   -0.430 15
           H6  HGP1    0.320 16
          C10 CG2O6    0.600 17
          O10 OG2D1   -0.500 18
          N11 NG2S1   -0.480 19
          H11  HGP1    0.310 20
          C12 CG311    0.090 21
          H12  HGA1    0.090 22
          C13 CG2O3    0.520 23
          ODA OG2D2   -0.760 24
          ODB OG2D2   -0.760 25
          C14 CG311    0.140 26
          H14  HGA1    0.090 27
          O14 OG311   -0.650 28
         H14O  HGP1    0.420 29
          C15 CG331   -0.270 30
         H151  HGA3    0.090 31
         H152  HGA3    0.090 32
         H153  HGA3    0.090 33
            P     P    1.500 34
          O1P   ON3   -0.780 35
          O2P   ON3   -0.780 36
          O5'   ON2   -0.570 37
          C5'  CN8B   -0.080 38
          H5'   HN8    0.090 39
         H5''   HN8    0.090 40
          C4'   CN7    0.160 41
          H4'   HN7    0.090 42
          O4'  ON6B   -0.500 43
          C1'  CN7B    0.160 44
          H1'   HN7    0.090 45
          C2'  CN7B    0.140 46
         H2''   HN7    0.090 47
          O2'   ON5   -0.660 48
          H2'   HN5    0.430 49
          C3'   CN7    0.010 50
          H3'   HN7    0.090 51
          O3'   ON2   -0.570 52
  [ bonds ]
           N9    C8
           N9    C4
           C8    N7
           C8    H8
           N7    C5
           C5    C6
           C5    C4
           C6    N6
           C6    N1
           N6    H6
           N6   C10
           N1    C2
           C2    N3
           C2    S2
           N3    C4
           S2   C2M
          C2M   H21
          C2M   H22
          C2M   H23
          C10   O10
          C10   N11
          N11   C12
          N11   H11
          C12   C14
          C12   C13
          C12   H12
          C13   ODA
          C13   ODB
          C14   O14
          C14   C15
          C14   H14
          O14  H14O
          C15  H151
          C15  H152
          C15  H153
            P   O1P
            P   O2P
            P   O5'
          O5'   C5'
          C5'  H5''
          C5'   C4'
          C4'   O4'
          C4'   C3'
          O4'   C1'
          C1'    N9
          C1'   C2'
          C2'   C3'
          C3'   O3'
          O3'    +P
          C2'   O2'
          O2'   H2'
          C1'   H1'
          C2'  H2''
          C3'   H3'
          C4'   H4'
          C5'   H5'
  [ impropers ]
          C10    N6   N11   O10
          C13   ODB   ODA   C12
           C6    C5    N1    N6

[ 12DBB ]
  [ atoms ]
           C1 CG2R61   -0.060  0
           H1 HGR62    0.150  1
           C2 CG2R61   -0.115  2
           H2 HGR61    0.115  3
           C3 CG2R61   -0.115  4
           H3 HGR61    0.115  5
           C4 CG2R61   -0.060  6
           H4 HGR62    0.150  7
           C5 CG2R61    0.010  8
          BR5 BRGR1   -0.150  9
          LP5   LPH    0.050 10
           C6 CG2R61    0.010 11
          LP6   LPH    0.050 12
          BR6 BRGR1   -0.150 13
  [ bonds ]
           C6    C1
           C1    H1
           C1    C2
           C2    H2
           C2    C3
           C3    H3
           C3    C4
           C4    H4
           C4    C5
           C5   BR5
           C5    C6
           C6   BR6
          BR5   LP5
          BR6   LP6

[ 12DCB ]
  [ atoms ]
           C1 CG2R61   -0.100  0
           H1 HGR62    0.150  1
           C2 CG2R61   -0.115  2
           H2 HGR61    0.115  3
           C3 CG2R61   -0.115  4
           H3 HGR61    0.115  5
           C4 CG2R61   -0.100  6
           H4 HGR62    0.150  7
           C5 CG2R61    0.060  8
          CL5 CLGR1   -0.160  9
          LP5   LPH    0.050 10
           C6 CG2R61    0.060 11
          CL6 CLGR1   -0.160 12
          LP6   LPH    0.050 13
  [ bonds ]
           C1    H1
           C1    C2
           C1    C6
           C2    H2
           C2    C3
           C3    H3
           C3    C4
           C4    H4
           C4    C5
           C5   CL5
           C5    C6
           C6   CL6
          CL5   LP5
          CL6   LP6

[ 12DIB ]
  [ atoms ]
           C1 CG2R61   -0.060  0
           H1 HGR62    0.140  1
           C2 CG2R61   -0.115  2
           H2 HGR61    0.115  3
           C3 CG2R61   -0.115  4
           H3 HGR61    0.115  5
           C4 CG2R61   -0.060  6
           H4 HGR62    0.140  7
           C5 CG2R61    0.020  8
           I5  IGR1   -0.150  9
          LP5   LPH    0.050 10
           C6 CG2R61    0.020 11
           I6  IGR1   -0.150 12
          LP6   LPH    0.050 13
  [ bonds ]
           C1    C6
           C1    H1
           C1    C2
           C2    H2
           C2    C3
           C3    H3
           C3    C4
           C4    H4
           C4    C5
           C5    I5
           C5    C6
           C6    I6
           I5   LP5
           I6   LP6

[ 12MU ]
  [ atoms ]
           C1 CG331   -0.050  0
          H11  HGA3    0.090  1
          H12  HGA3    0.090  2
          H13  HGA3    0.090  3
           N1 NG2S1   -0.440  4
           H1  HGP1    0.300  5
            C CG2O6    0.250  6
            O OG2D1   -0.410  7
           N2 NG2S1   -0.440  8
           H2  HGP1    0.300  9
           C2 CG331   -0.050 10
          H21  HGA3    0.090 11
          H22  HGA3    0.090 12
          H23  HGA3    0.090 13
  [ bonds ]
          H13    C1
          H12    C1
           C1   H11
           C1    N1
           H1    N1
           N1     C
            C     O
            C    N2
           H2    N2
           N2    C2
          H23    C2
           C2   H22
           C2   H21
  [ impropers ]
            C    N1    N2     O

[ 135TBB ]
  [ atoms ]
           C1 CG2R61   -0.020  0
           H1 HGR62    0.110  1
           C2 CG2R61    0.010  2
          BR2 BRGR1   -0.150  3
          LP2   LPH    0.050  4
           C3 CG2R61   -0.020  5
           H3 HGR62    0.110  6
           C4 CG2R61    0.010  7
          BR4 BRGR1   -0.150  8
          LP4   LPH    0.050  9
           C5 CG2R61   -0.020 10
           H5 HGR62    0.110 11
           C6 CG2R61    0.010 12
          BR6 BRGR1   -0.150 13
          LP6   LPH    0.050 14
  [ bonds ]
           C1    H1
           C1    C2
           C1    C6
           C2   BR2
           C2    C3
           C3    H3
           C3    C4
           C4   BR4
           C4    C5
           C5    H5
           C5    C6
           C6   BR6
          BR2   LP2
          BR4   LP4
          BR6   LP6

[ 135TCB ]
  [ atoms ]
           C1 CG2R61   -0.050  0
           H1 HGR62    0.130  1
           C2 CG2R61    0.040  2
          CL2 CLGR1   -0.170  3
          LP2   LPH    0.050  4
           C3 CG2R61   -0.050  5
           H3 HGR62    0.130  6
           C4 CG2R61    0.040  7
          CL4 CLGR1   -0.170  8
          LP4   LPH    0.050  9
           C5 CG2R61   -0.050 10
           H5 HGR62    0.130 11
           C6 CG2R61    0.040 12
          CL6 CLGR1   -0.170 13
          LP6   LPH    0.050 14
  [ bonds ]
           C1    H1
           C1    C2
           C1    C6
           C2   CL2
           C2    C3
           C3    H3
           C3    C4
           C4   CL4
           C4    C5
           C5    H5
           C5    C6
           C6   CL6
          CL6   LP6
          CL4   LP4
          CL2   LP2

[ 135TIB ]
  [ atoms ]
           C1 CG2R61   -0.080  0
           H1 HGR62    0.130  1
           C2 CG2R61    0.030  2
           I2  IGR1   -0.130  3
          LP2   LPH    0.050  4
           C3 CG2R61   -0.080  5
           H3 HGR62    0.130  6
           C4 CG2R61    0.030  7
           I4  IGR1   -0.130  8
          LP4   LPH    0.050  9
           C5 CG2R61   -0.080 10
           H5 HGR62    0.130 11
           C6 CG2R61    0.030 12
           I6  IGR1   -0.130 13
          LP6   LPH    0.050 14
  [ bonds ]
           C1    C6
           C1    H1
           C1    C2
           C2    I2
           C2    C3
           C3    H3
           C3    C4
           C4    I4
           C4    C5
           C5    H5
           C5    C6
           C6    I6
           I2   LP2
           I4   LP4
           I6   LP6

[ 13BPO ]
  [ atoms ]
           N1 NG2R57   -0.350  0
           C2 CG2R51   -0.040  1
           H2 HGR52    0.140  2
           C3 CG2R51   -0.250  3
           H3 HGR51    0.150  4
           C4 CG2R51   -0.250  5
           H4 HGR51    0.150  6
           C5 CG2R51   -0.040  7
           H5 HGR52    0.140  8
           N6 NG2R51   -0.350  9
           H6  HGP1    0.350 10
           C7 CG2R51   -0.040 11
           H7 HGR52    0.140 12
           C8 CG2R57    0.250 13
           C9 CG2R51   -0.250 14
           H9 HGR51    0.150 15
          C10 CG2R51   -0.040 16
          H10 HGR52    0.140 17
  [ bonds ]
           N1    C5
           N1    C2
           N1    C8
           C2    C3
           C2    H2
           C3    C4
           C3    H3
           C4    C5
           C4    H4
           C5    H5
           N6   C10
           N6    C7
           N6    H6
           C7    C8
           C7    H7
           C8    C9
           C9   C10
           C9    H9
          C10   H10

[ 13DB ]
  [ atoms ]
           C1   CC2   -0.420  0
          H11   HE2    0.210  1
          H12   HE2    0.210  2
           C2  CC1A   -0.150  3
          H21   HE1    0.150  4
           C3  CC1B   -0.150  5
          H31   HE1    0.150  6
           C4   CC2   -0.420  7
          H41   HE2    0.210  8
          H42   HE2    0.210  9
  [ bonds ]
           C1    C2
           C2    C3
           C3    C4
           C1   H11
           C1   H12
           C2   H21
           C3   H31
           C4   H41
           C4   H42

[ 13DBB ]
  [ atoms ]
           C1 CG2R61   -0.060  0
           H1 HGR62    0.150  1
           C2 CG2R61   -0.115  2
           H2 HGR61    0.115  3
           C3 CG2R61   -0.060  4
           H3 HGR62    0.150  5
           C4 CG2R61   -0.070  6
          BR4 BRGR1   -0.170  7
          LP4   LPH    0.050  8
           C5 CG2R61    0.110  9
           H5 HGR62    0.090 10
           C6 CG2R61   -0.070 11
          LP6   LPH    0.050 12
          BR6 BRGR1   -0.170 13
  [ bonds ]
           C6    C1
           C1    H1
           C1    C2
           C2    H2
           C2    C3
           C3    H3
           C3    C4
           C4   BR4
           C4    C5
           C5    H5
           C5    C6
           C6   BR6
          BR4   LP4
          BR6   LP6

[ 13DCB ]
  [ atoms ]
           C1 CG2R61   -0.100  0
           H1 HGR62    0.150  1
           C2 CG2R61   -0.115  2
           H2 HGR61    0.115  3
           C3 CG2R61   -0.100  4
           H3 HGR62    0.150  5
           C4 CG2R61    0.050  6
          CL4 CLGR1   -0.190  7
           C5 CG2R61   -0.050  8
           H5 HGR62    0.130  9
          LP4   LPH    0.050 10
           C6 CG2R61    0.050 11
          CL6 CLGR1   -0.190 12
          LP6   LPH    0.050 13
  [ bonds ]
           C1    C6
           C1    H1
           C1    C2
           C2    H2
           C2    C3
           C3    H3
           C3    C4
           C4   CL4
           C4    C5
           C5    H5
           C5    C6
           C6   CL6
          CL6   LP6
          CL4   LP4

[ 13DIB ]
  [ atoms ]
           C1 CG2R61   -0.060  0
           H1 HGR62    0.140  1
           C2 CG2R61   -0.115  2
           H2 HGR61    0.115  3
           C3 CG2R61   -0.060  4
           H3 HGR62    0.140  5
           C4 CG2R61   -0.020  6
           I4  IGR1   -0.140  7
          LP4   LPH    0.050  8
           C5 CG2R61   -0.060  9
           H5 HGR62    0.120 10
           C6 CG2R61   -0.020 11
           I6  IGR1   -0.140 12
          LP6   LPH    0.050 13
  [ bonds ]
           C1    C6
           C1    H1
           C1    C2
           C2    H2
           C2    C3
           C3    H3
           C3    C4
           C4    I4
           C4    C5
           C5    H5
           C5    C6
           C6    I6
           I4   LP4
           I6   LP6

[ 13DP ]
  [ atoms ]
           C1   CC2   -0.420  0
          H11   HE2    0.210  1
          H12   HE2    0.210  2
           C2  CC1A   -0.150  3
          H21   HE1    0.150  4
           C3  CC1B   -0.150  5
          H31   HE1    0.150  6
           C4  CC1B   -0.150  7
          H41   HE1    0.150  8
           C5   CT3   -0.270  9
          H51   HA3    0.090 10
          H52   HA3    0.090 11
          H53   HA3    0.090 12
  [ bonds ]
           C1    C2
           C2    C3
           C3    C4
           C4    C5
           C1   H11
           C1   H12
           C2   H21
           C3   H31
           C4   H41
           C5   H51
           C5   H52
           C5   H53

[ 13P ]
  [ atoms ]
           C5 CG2R62   -0.200  0
           C4 CG2R63    0.740  1
           O4 OG2D4   -0.520  2
           N3 NG2R61   -0.440  3
           C2 CG2R63    0.860  4
           O2 OG2D4   -0.540  5
           N1 NG2R61   -0.330  6
           C6 CG2R62    0.030  7
           H6 HGR62    0.180  8
          C1M CG331   -0.150  9
         H1M1  HGA3    0.090 10
         H1M2  HGA3    0.090 11
         H1M3  HGA3    0.090 12
          C10 CG321   -0.080 13
         H101  HGA2    0.090 14
         H102  HGA2    0.090 15
          C11 CG321   -0.180 16
         H111  HGA2    0.090 17
         H112  HGA2    0.090 18
          C12 CG314    0.170 19
          H12  HGA1    0.110 20
          N14 NG3P3   -0.340 21
         H141  HGP2    0.300 22
         H142  HGP2    0.300 23
         H143  HGP2    0.300 24
          C13 CG2O3    0.320 25
          O30 OG2D2   -0.580 26
          O31 OG2D2   -0.580 27
            P     P    1.500 28
          O1P   ON3   -0.780 29
          O2P   ON3   -0.780 30
          O5'   ON2   -0.570 31
          C5'  CN8B   -0.080 32
          H5'   HN8    0.090 33
         H5''   HN8    0.090 34
          C1'  CN7B    0.120 35
          H1'   HN7    0.090 36
          C4'   CN7    0.160 37
          O4'  ON6B   -0.460 38
          H4'   HN7    0.090 39
          C2'  CN7B    0.140 40
         H2''   HN7    0.090 41
          O2'   ON5   -0.660 42
          H2'   HN5    0.430 43
          C3'   CN7    0.010 44
          H3'   HN7    0.090 45
          O3'   ON2   -0.570 46
  [ bonds ]
           C5    C4
           C5    C6
           C4    O4
           C4    N3
           N3    C2
           N3   C10
           C2    O2
           C2    N1
           N1    C6
           N1   C1M
           C6    H6
          C1M  H1M1
          C1M  H1M2
          C1M  H1M3
          C10  H101
          C10  H102
          C10   C11
          C11  H111
          C11  H112
          C11   C12
          C12   H12
          C12   N14
          C12   C13
          N14  H141
          N14  H142
          N14  H143
          C13   O30
          C13   O31
            P   O1P
            P   O2P
            P   O5'
          O5'   C5'
          C5'  H5''
          C5'   C4'
          C4'   O4'
          C4'   C3'
          O4'   C1'
          C1'    C5
          C1'   C2'
          C2'   C3'
          C3'   O3'
          O3'    +P
          C2'   O2'
          O2'   H2'
          C1'   H1'
          C2'  H2''
          C3'   H3'
          C4'   H4'
          C5'   H5'
  [ impropers ]
           C4    C5    N3    O4
           C2    N3    N1    O2
          C13   O30   O31   C12

[ 14DBB ]
  [ atoms ]
           C1 CG2R61   -0.060  0
           H1 HGR62    0.150  1
           C2 CG2R61   -0.060  2
           H2 HGR62    0.150  3
           C3 CG2R61   -0.060  4
          BR3 BRGR1   -0.170  5
          LP3   LPH    0.050  6
           C4 CG2R61   -0.060  7
           H4 HGR62    0.150  8
           C5 CG2R61   -0.060  9
           H5 HGR62    0.150 10
           C6 CG2R61   -0.060 11
          LP6   LPH    0.050 12
          BR6 BRGR1   -0.170 13
  [ bonds ]
           C6    C1
           C1    H1
           C1    C2
           C2    H2
           C2    C3
           C3   BR3
           C3    C4
           C4    H4
           C4    C5
           C5    H5
           C5    C6
           C6   BR6
          BR3   LP3
          BR6   LP6

[ 14DCB ]
  [ atoms ]
           C1 CG2R61   -0.030  0
           H1 HGR62    0.070  1
           C2 CG2R61   -0.030  2
           H2 HGR62    0.070  3
           C3 CG2R61    0.030  4
          CL3 CLGR1   -0.160  5
          LP3   LPH    0.050  6
           C4 CG2R61   -0.030  7
           H4 HGR62    0.070  8
           C5 CG2R61   -0.030  9
           H5 HGR62    0.070 10
           C6 CG2R61    0.030 11
          CL6 CLGR1   -0.160 12
          LP6   LPH    0.050 13
  [ bonds ]
           C1    C6
           C1    H1
           C1    C2
           C2    H2
           C2    C3
           C3   CL3
           C3    C4
           C4    H4
           C4    C5
           C5    H5
           C5    C6
           C6   CL6
          CL6   LP6
          CL3   LP3

[ 14DIB ]
  [ atoms ]
           C1 CG2R61   -0.020  0
           H1 HGR62    0.100  1
           C2 CG2R61   -0.020  2
           H2 HGR62    0.100  3
           C3 CG2R61   -0.080  4
           I3  IGR1   -0.130  5
          LP3   LPH    0.050  6
           C4 CG2R61   -0.020  7
           H4 HGR62    0.100  8
           C5 CG2R61   -0.020  9
           H5 HGR62    0.100 10
           C6 CG2R61   -0.080 11
           I6  IGR1   -0.130 12
          LP6   LPH    0.050 13
  [ bonds ]
           C1    C6
           C1    H1
           C1    C2
           C2    H2
           C2    C3
           C3    I3
           C3    C4
           C4    H4
           C4    C5
           C5    H5
           C5    C6
           C6    I6
           I3   LP3
           I6   LP6

[ 14MN ]
  [ atoms ]
           C1 CG2R61    0.000  0
           C2 CG2R61   -0.115  1
           H2 HGR61    0.115  2
           C3 CG2R61   -0.115  3
           H3 HGR61    0.115  4
           C4 CG2R61    0.000  5
           C5 CG2R61    0.000  6
           C6 CG2R61   -0.115  7
           H6 HGR61    0.115  8
           C7 CG2R61   -0.115  9
           H7 HGR61    0.115 10
           C8 CG2R61   -0.115 11
           H8 HGR61    0.115 12
           C9 CG2R61   -0.115 13
           H9 HGR61    0.115 14
          C10 CG2R61    0.000 15
          C11 CG331   -0.270 16
         H111  HGA3    0.090 17
         H112  HGA3    0.090 18
         H113  HGA3    0.090 19
          C41 CG331   -0.270 20
         H411  HGA3    0.090 21
         H412  HGA3    0.090 22
         H413  HGA3    0.090 23
  [ bonds ]
           C1    C2
           C2    C3
           C3    C4
           C4    C5
           C5    C6
           C6    C7
           C7    C8
           C8    C9
           C9   C10
           C5   C10
           C1   C10
           C1   C11
           C2    H2
           C3    H3
           C4   C41
           C6    H6
           C7    H7
           C8    H8
           C9    H9
          C11  H111
          C11  H112
          C11  H113
          C41  H411
          C41  H412
          C41  H413

[ 15HE ]
  [ atoms ]
           C1 CG2D2   -0.420  0
          H11  HGA5    0.210  1
          H12  HGA5    0.210  2
           C2 CG2D1   -0.150  3
           H2  HGA4    0.150  4
           C3 CG321   -0.180  5
          H31  HGA2    0.090  6
          H32  HGA2    0.090  7
           C4 CG321   -0.180  8
          H41  HGA2    0.090  9
          H42  HGA2    0.090 10
           C5 CG2D1   -0.150 11
           H5  HGA4    0.150 12
           C6 CG2D2   -0.420 13
          H61  HGA5    0.210 14
          H62  HGA5    0.210 15
  [ bonds ]
           C1   H12
           C1    C2
           C2    H2
           C2    C3
           C3   H31
           C3   H32
           C3    C4
           C4   H41
           C4   H42
           C4    C5
           C5    H5
           C5    C6
           C6   H61
           C6   H62
           C1   H11

[ 18NFD ]
  [ atoms ]
           N1 NG2R62   -0.660  0
           C2 CG2R61    0.330  1
           H2 HGR62    0.090  2
           C3 CG2R61   -0.115  3
           H3 HGR61    0.115  4
           C4 CG2R61   -0.115  5
           H4 HGR61    0.115  6
           C5 CG2R61    0.000  7
           C6 CG2R61   -0.115  8
           H6 HGR61    0.115  9
           C7 CG2R61   -0.115 10
           H7 HGR61    0.115 11
           C8 CG2R61    0.330 12
           H8 HGR62    0.090 13
           N9 NG2R62   -0.660 14
          C10 CG2R64    0.480 15
  [ bonds ]
           N1    C2
           C2    C3
           C3    C4
           C4    C5
           C5    C6
           C6    C7
           C7    C8
           C8    N9
           N9   C10
           C5   C10
           N1   C10
           C2    H2
           C3    H3
           C4    H4
           C6    H6
           C7    H7
           C8    H8

[ 1BOX ]
  [ atoms ]
           O1 OG3C31   -0.400  0
           C1 CG3C31    0.020  1
          H11  HGA2    0.090  2
          H12  HGA2    0.090  3
           C2 CG3C31    0.110  4
           H2  HGA1    0.090  5
           C3 CG321   -0.180  6
          H31  HGA2    0.090  7
          H32  HGA2    0.090  8
           C4 CG331   -0.270  9
          H41  HGA3    0.090 10
          H42  HGA3    0.090 11
          H43  HGA3    0.090 12
  [ bonds ]
           C1   H11
           C1   H12
           C2    H2
           C3   H31
           C3   H32
           C4   H41
           C4   H42
           C4   H43
           C1    O1
           C2    O1
           C1    C2
           C2    C3
           C3    C4

[ 1EOX ]
  [ atoms ]
           O1 OG3C31   -0.400  0
           C1 CG3C31    0.020  1
           H1  HGA2    0.090  2
           H2  HGA2    0.090  3
           C2 CG3C31    0.020  4
           H3  HGA2    0.090  5
           H4  HGA2    0.090  6
  [ bonds ]
           C1    H1
           C1    H2
           C2    H3
           C2    H4
           C1    O1
           C2    O1
           C1    C2

[ 1MA ]
  [ atoms ]
           N9 NG2R51   -0.000  0
           C8 CG2R53    0.450  1
           H8 HGR52    0.120  2
           N7 NG2R50   -0.740  3
           C5 CG2RC0    0.140  4
           C6 CG2R64    0.540  5
           N6 NG2P1   -0.700  6
          H61  HGP2    0.400  7
          H62  HGP2    0.400  8
           N1 NG2P1   -0.240  9
           C2 CG2R64    0.230 10
           H2 HGR62    0.220 11
           N3 NG2R62   -0.580 12
           C4 CG2RC0    0.560 13
          CM1 CG334   -0.070 14
          H11  HGA3    0.090 15
          H12  HGA3    0.090 16
          H13  HGA3    0.090 17
            P     P    1.500 18
          O1P   ON3   -0.780 19
          O2P   ON3   -0.780 20
          O5'   ON2   -0.570 21
          C5'  CN8B   -0.080 22
          H5'   HN8    0.090 23
         H5''   HN8    0.090 24
          C4'   CN7    0.160 25
          H4'   HN7    0.090 26
          O4'  ON6B   -0.500 27
          C1'  CN7B    0.160 28
          H1'   HN7    0.090 29
          C2'  CN7B    0.140 30
         H2''   HN7    0.090 31
          O2'   ON5   -0.660 32
          H2'   HN5    0.430 33
          C3'   CN7    0.010 34
          H3'   HN7    0.090 35
          O3'   ON2   -0.570 36
  [ bonds ]
           N9    C8
           N9    C4
           C8    H8
           C8    N7
           N7    C5
           C5    C6
           C5    C4
           C6    N6
           C6    N1
           N6   H61
           N6   H62
           N1    C2
           N1   CM1
           C2    H2
           C2    N3
           N3    C4
          CM1   H11
          CM1   H12
          CM1   H13
            P   O1P
            P   O2P
            P   O5'
          O5'   C5'
          C5'  H5''
          C5'   C4'
          C4'   O4'
          C4'   C3'
          O4'   C1'
          C1'    N9
          C1'   C2'
          C2'   C3'
          C3'   O3'
          O3'    +P
          C2'   O2'
          O2'   H2'
          C1'   H1'
          C2'  H2''
          C3'   H3'
          C4'   H4'
          C5'   H5'
  [ impropers ]
           C6    C5    N1    N6
           N6   H62   H61    C6

[ 1MG ]
  [ atoms ]
           N9 NG2R51    0.050  0
           C8 CG2R53    0.250  1
           H8 HGR52    0.130  2
           N7 NG2R50   -0.620  3
           C5 CG2RC0   -0.010  4
           C6 CG2R63    0.620  5
           O6 OG2D4   -0.500  6
           N1 NG2R61   -0.210  7
           C2 CG2R64    0.730  8
           N2 NG2S3   -0.640  9
          H21  HGP4    0.320 10
          H22  HGP4    0.320 11
           N3 NG2R62   -0.770 12
           C4 CG2RC0    0.290 13
          CM1 CG331   -0.230 14
          H11  HGA3    0.090 15
          H12  HGA3    0.090 16
          H13  HGA3    0.090 17
            P     P    1.500 18
          O1P   ON3   -0.780 19
          O2P   ON3   -0.780 20
          O5'   ON2   -0.570 21
          C5'  CN8B   -0.080 22
          H5'   HN8    0.090 23
         H5''   HN8    0.090 24
          C4'   CN7    0.160 25
          H4'   HN7    0.090 26
          O4'  ON6B   -0.500 27
          C1'  CN7B    0.160 28
          H1'   HN7    0.090 29
          C2'  CN7B    0.140 30
         H2''   HN7    0.090 31
          O2'   ON5   -0.660 32
          H2'   HN5    0.430 33
          C3'   CN7    0.010 34
          H3'   HN7    0.090 35
          O3'   ON2   -0.570 36
  [ bonds ]
           N9    C8
           N9    C4
           C8    N7
           C8    H8
           N7    C5
           C5    C6
           C5    C4
           C6    O6
           C6    N1
           N1    C2
           N1   CM1
           C2    N2
           C2    N3
           N2   H21
           N2   H22
           N3    C4
          CM1   H11
          CM1   H12
          CM1   H13
            P   O1P
            P   O2P
            P   O5'
          O5'   C5'
          C5'  H5''
          C5'   C4'
          C4'   O4'
          C4'   C3'
          O4'   C1'
          C1'    N9
          C1'   C2'
          C2'   C3'
          C3'   O3'
          O3'    +P
          C2'   O2'
          O2'   H2'
          C1'   H1'
          C2'  H2''
          C3'   H3'
          C4'   H4'
          C5'   H5'
  [ impropers ]
           C6    C5    N1    O6
           C2    N1    N3    N2
           N2   H22   H21    C2

[ 1MI ]
  [ atoms ]
           N9 NG2R51    0.000  0
           C8 CG2R53    0.360  1
           H8 HGR52    0.100  2
           N7 NG2R50   -0.700  3
           C5 CG2RC0    0.080  4
           C6 CG2R63    0.660  5
           O6 OG2D4   -0.530  6
           N1 NG2R61   -0.360  7
           C2 CG2R64    0.680  8
           H2 HGR62    0.050  9
           N3 NG2R62   -0.810 10
           C4 CG2RC0    0.340 11
          C1M CG331   -0.140 12
          H11  HGA3    0.090 13
          H12  HGA3    0.090 14
          H13  HGA3    0.090 15
            P     P    1.500 16
          O1P   ON3   -0.780 17
          O2P   ON3   -0.780 18
          O5'   ON2   -0.570 19
          C5'  CN8B   -0.080 20
          H5'   HN8    0.090 21
         H5''   HN8    0.090 22
          C4'   CN7    0.160 23
          H4'   HN7    0.090 24
          O4'  ON6B   -0.500 25
          C1'  CN7B    0.160 26
          H1'   HN7    0.090 27
          C2'  CN7B    0.140 28
         H2''   HN7    0.090 29
          O2'   ON5   -0.660 30
          H2'   HN5    0.430 31
          C3'   CN7    0.010 32
          H3'   HN7    0.090 33
          O3'   ON2   -0.570 34
  [ bonds ]
           N9    C8
           N9    C4
           C8    N7
           C8    H8
           N7    C5
           C5    C6
           C5    C4
           C6    O6
           C6    N1
           N1    C2
           N1   C1M
           C2    N3
           C2    H2
           N3    C4
          C1M   H11
          C1M   H12
          C1M   H13
            P   O1P
            P   O2P
            P   O5'
          O5'   C5'
          C5'  H5''
          C5'   C4'
          C4'   O4'
          C4'   C3'
          O4'   C1'
          C1'    N9
          C1'   C2'
          C2'   C3'
          C3'   O3'
          O3'    +P
          C2'   O2'
          O2'   H2'
          C1'   H1'
          C2'  H2''
          C3'   H3'
          C4'   H4'
          C5'   H5'
  [ impropers ]
           C6    C5    N1    O6

[ 1MP ]
  [ atoms ]
           C5 CG2R62   -0.190  0
           C4 CG2R63    0.480  1
           O4 OG2D4   -0.460  2
           N3 NG2R61   -0.490  3
           H3  HGP1    0.350  4
           C2 CG2R63    0.520  5
           O2 OG2D4   -0.470  6
           N1 NG2R61   -0.270  7
           C6 CG2R62    0.170  8
           H6 HGR62    0.160  9
           C1 CG331   -0.070 10
          H11  HGA3    0.090 11
          H12  HGA3    0.090 12
          H13  HGA3    0.090 13
            P     P    1.500 14
          O1P   ON3   -0.780 15
          O2P   ON3   -0.780 16
          O5'   ON2   -0.570 17
          C5'  CN8B   -0.080 18
          H5'   HN8    0.090 19
         H5''   HN8    0.090 20
          C1'  CN7B    0.120 21
          H1'   HN7    0.090 22
          C4'   CN7    0.160 23
          O4'  ON6B   -0.460 24
          H4'   HN7    0.090 25
          C2'  CN7B    0.140 26
         H2''   HN7    0.090 27
          O2'   ON5   -0.660 28
          H2'   HN5    0.430 29
          C3'   CN7    0.010 30
          H3'   HN7    0.090 31
          O3'   ON2   -0.570 32
  [ bonds ]
           C5    C4
           C5    C6
           C4    O4
           C4    N3
           N3    C2
           N3    H3
           C2    O2
           C2    N1
           N1    C6
           N1    C1
           C6    H6
           C1   H11
           C1   H12
           C1   H13
            P   O1P
            P   O2P
            P   O5'
          O5'   C5'
          C5'  H5''
          C5'   C4'
          C4'   O4'
          C4'   C3'
          O4'   C1'
          C1'    C5
          C1'   C2'
          C2'   C3'
          C3'   O3'
          O3'    +P
          C2'   O2'
          O2'   H2'
          C1'   H1'
          C2'  H2''
          C3'   H3'
          C4'   H4'
          C5'   H5'
  [ impropers ]
           C4    C5    N3    O4
           C2    N3    N1    O2

[ 1MTH ]
  [ atoms ]
           C1 CG331   -0.270  0
          H11  HGA3    0.090  1
          H12  HGA3    0.090  2
          H13  HGA3    0.090  3
           N1 NG2R61   -0.340  4
           C6 CG2R62    0.170  5
           H6 HGR62    0.170  6
           C2 CG2R63    0.510  7
           O2 OG2D4   -0.410  8
           N3 NG2R61   -0.460  9
           H3  HGP1    0.360 10
           C4 CG2R63    0.500 11
           O4 OG2D4   -0.450 12
           C5 CG2R62   -0.150 13
          C5M CG331   -0.110 14
          H51  HGA3    0.070 15
          H52  HGA3    0.070 16
          H53  HGA3    0.070 17
  [ bonds ]
           C1    N1
           C1   H11
           C1   H12
           C1   H13
           N1    C2
           N1    C6
           C2    N3
           N3    H3
           N3    C4
           C4    C5
           C6    H6
           C5   C5M
          C5M   H51
          C5M   H52
          C5M   H53
           C2    O2
           C4    O4
           C5    C6
  [ impropers ]
           C2    N1    N3    O2
           C4    C5    N3    O4

[ 1PC ]
  [ atoms ]
           N1 NG2R61   -0.360  0
           H1  HGP1    0.300  1
           C2 CG2R64    0.640  2
           N2 NG2S3   -0.660  3
          H21  HGP4    0.310  4
          H22  HGP4    0.310  5
           N3 NG2R62   -0.770  6
           C4 CG2R63    0.530  7
           O4 OG2D4   -0.470  8
           C5 CG2R62   -0.130  9
           C6 CG2R62    0.170 10
           H6 HGR62    0.130 11
            P     P    1.500 12
          O1P   ON3   -0.780 13
          O2P   ON3   -0.780 14
          O5'   ON2   -0.570 15
          C5'  CN8B   -0.080 16
          H5'   HN8    0.090 17
         H5''   HN8    0.090 18
          C1'  CN7B    0.120 19
          H1'   HN7    0.090 20
          C4'   CN7    0.160 21
          O4'  ON6B   -0.460 22
          H4'   HN7    0.090 23
          C2'  CN7B    0.140 24
         H2''   HN7    0.090 25
          O2'   ON5   -0.660 26
          H2'   HN5    0.430 27
          C3'   CN7    0.010 28
          H3'   HN7    0.090 29
          O3'   ON2   -0.570 30
  [ bonds ]
           N1    C2
           N1    H1
           N1    C6
           C2    N3
           C2    N2
           N2   H21
           N2   H22
           N3    C4
           C4    O4
           C4    C5
           C5    C6
           C6    H6
            P   O1P
            P   O2P
            P   O5'
          O5'   C5'
          C5'  H5''
          C5'   C4'
          C4'   O4'
          C4'   C3'
          O4'   C1'
          C1'    C5
          C1'   C2'
          C2'   C3'
          C3'   O3'
          O3'    +P
          C2'   O2'
          O2'   H2'
          C1'   H1'
          C2'  H2''
          C3'   H3'
          C4'   H4'
          C5'   H5'
  [ impropers ]
           C2    N1    N3    N2
           N2   H22   H21    C2
           C4    C5    N3    O4

[ 1PH2PO ]
  [ atoms ]
           N1 NG2R67   -0.130  0
           C2 CG2R63    0.160  1
           O2 OG2D4   -0.480  2
           C3 CG2R62   -0.260  3
           H3 HGR62    0.220  4
           C4 CG2R62   -0.220  5
           H4 HGR62    0.220  6
           C5 CG2R62   -0.220  7
           H5 HGR62    0.150  8
           C6 CG2R62    0.150  9
           H6 HGR62    0.130 10
           C7 CG2R67    0.280 11
           C8 CG2R61   -0.115 12
           C9 CG2R61   -0.115 13
          C10 CG2R61   -0.115 14
          C11 CG2R61   -0.115 15
          C12 CG2R61   -0.115 16
           H8 HGR61    0.115 17
           H9 HGR61    0.115 18
          H10 HGR61    0.115 19
          H11 HGR61    0.115 20
          H12 HGR61    0.115 21
  [ bonds ]
           C2    N1
           C2    O2
           C2    C3
           C3    H3
           C3    C4
           C4    H4
           C4    C5
           C5    H5
           C5    C6
           C6    H6
           C6    N1
           N1    C7
           C7    C8
           C7   C12
           C8    H8
           C8    C9
           C9    H9
           C9   C10
          C10   H10
          C10   C11
          C11   H11
          C11   C12
          C12   H12
  [ impropers ]
           C2    C3    N1    O2

[ 1PH4PO ]
  [ atoms ]
           O4 OG2D4   -0.570  0
           C4 CG2R63    0.460  1
           C3 CG2R62   -0.380  2
           C2 CG2R62   -0.070  3
           N1 NG2R67   -0.110  4
           C6 CG2R62   -0.070  5
           C5 CG2R62   -0.380  6
           H3 HGR62    0.220  7
           H5 HGR62    0.220  8
           H6 HGR62    0.200  9
           H2 HGR62    0.200 10
           C7 CG2R67    0.280 11
           C8 CG2R61   -0.115 12
           C9 CG2R61   -0.115 13
          C10 CG2R61   -0.115 14
          C11 CG2R61   -0.115 15
          C12 CG2R61   -0.115 16
           H8 HGR61    0.115 17
           H9 HGR61    0.115 18
          H10 HGR61    0.115 19
          H11 HGR61    0.115 20
          H12 HGR61    0.115 21
  [ bonds ]
           O4    C4
           C4    C3
           C4    C5
           C3    C2
           C3    H3
           C5    H5
           C2    N1
           C2    H2
           C5    C6
           C6    H6
           C6    N1
           N1    C7
           C7    C8
           C7   C12
          C12   C11
          C12   H12
           C8    C9
           C8    H8
          C11   C10
          C11   H11
           C9   C10
           C9    H9
          C10   H10
  [ impropers ]
           C4    C3    C5    O4

[ 21QU ]
  [ atoms ]
           C1 CG2R61   -0.115  0
           C2 CG2R61   -0.115  1
           C3 CG2R61   -0.115  2
           C4 CG2R62    0.280  3
           C5 CG2R62   -0.090  4
           C6 CG2R61   -0.115  5
          H11  HGP1    0.300  6
           C8 CG2R62   -0.200  7
           C9 CG2R62   -0.180  8
          C10 CG2R63    0.240  9
          N11 NG2R61   -0.260 10
           H6 HGR61    0.115 11
           H1 HGR61    0.115 12
           H2 HGR61    0.115 13
           H3 HGR61    0.115 14
           H8 HGR62    0.220 15
           H9 HGR62    0.180 16
          O10 OG2D4   -0.490 17
  [ bonds ]
          O10   C10
          N11   C10
          N11   H11
          N11    C4
          C10    C9
           H3    C3
           H2    C2
           C4    C3
           C4    C5
           C3    C2
           C2    C1
           H9    C9
           C9    C8
           C1    H1
           C1    C6
           C5    C8
           C5    C6
           C8    H8
           C6    H6
  [ impropers ]
          C10    C9   N11   O10

[ 22BPY ]
  [ atoms ]
           N1 NG2R60   -0.600  0
           C2 CG2R67    0.300  1
           C3 CG2R61   -0.115  2
           H3 HGR61    0.115  3
           C4 CG2R61   -0.115  4
           H4 HGR61    0.115  5
           C5 CG2R61   -0.115  6
           H5 HGR61    0.115  7
           C6 CG2R61    0.180  8
           H6 HGR62    0.120  9
           N7 NG2R60   -0.600 10
           C8 CG2R67    0.300 11
           C9 CG2R61   -0.115 12
           H9 HGR61    0.115 13
          C10 CG2R61   -0.115 14
          H10 HGR61    0.115 15
          C11 CG2R61   -0.115 16
          H11 HGR61    0.115 17
          C12 CG2R61    0.180 18
          H12 HGR62    0.120 19
  [ bonds ]
           N1    C2
           C2    C3
           C3    C4
           C4    C5
           C5    C6
           C6    N1
           C3    H3
           C4    H4
           C5    H5
           C6    H6
           C2    C8
           N7    C8
           C8    C9
           C9   C10
          C10   C11
          C11   C12
          C12    N7
           C9    H9
          C10   H10
          C11   H11
          C12   H12

[ 23MN ]
  [ atoms ]
           C1 CG2R61   -0.115  0
           H1 HGR61    0.115  1
           C2 CG2R61    0.000  2
           C3 CG2R61    0.000  3
           C4 CG2R61   -0.115  4
           H4 HGR61    0.115  5
           C5 CG2R61    0.000  6
           C6 CG2R61   -0.115  7
           H6 HGR61    0.115  8
           C7 CG2R61   -0.115  9
           H7 HGR61    0.115 10
           C8 CG2R61   -0.115 11
           H8 HGR61    0.115 12
           C9 CG2R61   -0.115 13
           H9 HGR61    0.115 14
          C10 CG2R61    0.000 15
          C21 CG331   -0.270 16
         H211  HGA3    0.090 17
         H212  HGA3    0.090 18
         H213  HGA3    0.090 19
          C31 CG331   -0.270 20
         H311  HGA3    0.090 21
         H312  HGA3    0.090 22
         H313  HGA3    0.090 23
  [ bonds ]
           C1    C2
           C2    C3
           C3    C4
           C4    C5
           C5    C6
           C6    C7
           C7    C8
           C8    C9
           C9   C10
           C5   C10
           C1   C10
           C1    H1
           C2   C21
           C3   C31
           C4    H4
           C6    H6
           C7    H7
           C8    H8
           C9    H9
          C21  H211
          C21  H212
          C21  H213
          C31  H311
          C31  H312
          C31  H313

[ 23SM ]
  [ atoms ]
            N   NTL   -0.600  0
          C15  CTL5   -0.350  1
         H15A    HL    0.250  2
         H15B    HL    0.250  3
         H15C    HL    0.250  4
          C14  CTL5   -0.350  5
         H14A    HL    0.250  6
         H14B    HL    0.250  7
         H14C    HL    0.250  8
          C13  CTL5   -0.350  9
         H13A    HL    0.250 10
         H13B    HL    0.250 11
         H13C    HL    0.250 12
          C12  CTL2   -0.100 13
         H12A    HL    0.250 14
         H12B    HL    0.250 15
          C11  CTL2   -0.080 16
         H11A  HAL2    0.090 17
         H11B  HAL2    0.090 18
            P    PL    1.500 19
          O13   O2L   -0.780 20
          O14   O2L   -0.780 21
          O11  OSLP   -0.570 22
          O12  OSLP   -0.570 23
          C1S  CTL2   -0.080 24
          H1S  HAL2    0.090 25
          H1T  HAL2    0.090 26
           NF   NHL   -0.700 27
          HNF     H    0.350 28
          C2S  CTL1    0.300 29
          H2S  HAL1    0.050 30
          C3S  CTO1    0.500 31
          H3S  HAL1   -0.110 32
           O3   OHL   -0.690 33
          HO3   HOL    0.300 34
          C4S  CEL3   -0.150 35
          H4S  HEL1    0.150 36
          C5S  CEL3   -0.150 37
          H5S  HEL1    0.150 38
          C6S  CTL2   -0.180 39
          H6S  HAL2    0.090 40
          H6T  HAL2    0.090 41
          C7S  CTL2   -0.180 42
          H7S  HAL2    0.090 43
          H7T  HAL2    0.090 44
          C8S  CTL2   -0.180 45
          H8S  HAL2    0.090 46
          H8T  HAL2    0.090 47
          C9S  CTL2   -0.180 48
          H9S  HAL2    0.090 49
          H9T  HAL2    0.090 50
         C10S  CTL2   -0.180 51
         H10S  HAL2    0.090 52
         H10T  HAL2    0.090 53
         C11S  CTL2   -0.180 54
         H11S  HAL2    0.090 55
         H11T  HAL2    0.090 56
         C12S  CTL2   -0.180 57
         H12S  HAL2    0.090 58
         H12T  HAL2    0.090 59
         C13S  CTL2   -0.180 60
         H13S  HAL2    0.090 61
         H13T  HAL2    0.090 62
         C14S  CTL2   -0.180 63
         H14S  HAL2    0.090 64
         H14T  HAL2    0.090 65
         C15S  CTL2   -0.180 66
         H15S  HAL2    0.090 67
         H15T  HAL2    0.090 68
         C16S  CTL2   -0.180 69
         H16S  HAL2    0.090 70
         H16T  HAL2    0.090 71
         C17S  CTL2   -0.180 72
         H17S  HAL2    0.090 73
         H17T  HAL2    0.090 74
         C18S  CTL3   -0.270 75
         H18S  HAL3    0.090 76
         H18T  HAL3    0.090 77
         H18U  HAL3    0.090 78
          C1F     C    0.550 79
           OF     O   -0.600 80
          C2F  CTL2   -0.070 81
          H2F  HAL2    0.060 82
          H2G  HAL2    0.060 83
          C3F  CTL2   -0.180 84
          H3F  HAL2    0.090 85
          H3G  HAL2    0.090 86
          C4F  CTL2   -0.180 87
          H4F  HAL2    0.090 88
          H4G  HAL2    0.090 89
          C5F  CTL2   -0.180 90
          H5F  HAL2    0.090 91
          H5G  HAL2    0.090 92
          C6F  CTL2   -0.180 93
          H6F  HAL2    0.090 94
          H6G  HAL2    0.090 95
          C7F  CTL2   -0.180 96
          H7F  HAL2    0.090 97
          H7G  HAL2    0.090 98
          C8F  CTL2   -0.180 99
          H8F  HAL2    0.090 100
          H8G  HAL2    0.090 101
          C9F  CTL2   -0.180 102
          H9F  HAL2    0.090 103
          H9G  HAL2    0.090 104
         C10F  CTL2   -0.180 105
         H10F  HAL2    0.090 106
         H10G  HAL2    0.090 107
         C11F  CTL2   -0.180 108
         H11F  HAL2    0.090 109
         H11G  HAL2    0.090 110
         C12F  CTL2   -0.180 111
         H12F  HAL2    0.090 112
         H12G  HAL2    0.090 113
         C13F  CTL2   -0.180 114
         H13F  HAL2    0.090 115
         H13G  HAL2    0.090 116
         C14F  CTL2   -0.180 117
         H14F  HAL2    0.090 118
         H14G  HAL2    0.090 119
         C15F  CTL2   -0.180 120
         H15F  HAL2    0.090 121
         H15G  HAL2    0.090 122
         C16F  CTL2   -0.180 123
         H16F  HAL2    0.090 124
         H16G  HAL2    0.090 125
         C17F  CTL2   -0.180 126
         H17F  HAL2    0.090 127
         H17G  HAL2    0.090 128
         C18F  CTL2   -0.180 129
         H18F  HAL2    0.090 130
         H18G  HAL2    0.090 131
         C19F  CTL2   -0.180 132
         H19F  HAL2    0.090 133
         H19G  HAL2    0.090 134
         C20F  CTL2   -0.180 135
         H20F  HAL2    0.090 136
         H20G  HAL2    0.090 137
         C21F  CTL2   -0.180 138
         H21F  HAL2    0.090 139
         H21G  HAL2    0.090 140
         C22F  CTL2   -0.180 141
         H22F  HAL2    0.090 142
         H22G  HAL2    0.090 143
         C23F  CTL3   -0.270 144
         H23F  HAL3    0.090 145
         H23G  HAL3    0.090 146
         H23H  HAL3    0.090 147
  [ bonds ]
         C18S  H18S
         C18S  H18T
         C18S  H18U
         C18S  C17S
         C17S  H17S
         C17S  H17T
         C17S  C16S
         C16S  H16S
         C16S  H16T
         C16S  C15S
         C15S  H15S
         C15S  H15T
         C15S  C14S
         C14S  H14S
         C14S  H14T
         C14S  C13S
         C13S  H13S
         C13S  H13T
         C13S  C12S
         C12S  H12S
         C12S  H12T
         C12S  C11S
         C11S  H11S
         C11S  H11T
         C11S  C10S
         C10S  H10S
         C10S  H10T
         C10S   C9S
          C9S   H9S
          C9S   H9T
          C9S   C8S
          C8S   H8S
          C8S   H8T
          C8S   C7S
          C7S   H7S
          C7S   H7T
          C7S   C6S
          C6S   H6S
          C6S   H6T
          C6S   C5S
          C5S   H5S
          C4S   H4S
          C4S   C3S
          C3S   H3S
          C3S    O3
           O3   HO3
          C3S   C2S
          C2S   H2S
          C2S   C1S
          C1S   H1S
          C1S   H1T
          C1S   O11
          O11     P
          O12     P
          O13     P
          O14     P
          O12   C11
          C11  H11A
          C11  H11B
          C11   C12
          C12  H12A
          C12  H12B
          C12     N
            N   C13
            N   C14
            N   C15
          C13  H13A
          C13  H13B
          C13  H13C
          C14  H14A
          C14  H14B
          C14  H14C
          C15  H15A
          C15  H15B
          C15  H15C
          C2S    NF
           NF   HNF
           NF   C1F
          C1F   C2F
          C2F   H2F
          C2F   H2G
          C2F   C3F
          C3F   H3F
          C3F   H3G
          C3F   C4F
          C4F   H4F
          C4F   H4G
          C4F   C5F
          C5F   H5F
          C5F   H5G
          C5F   C6F
          C6F   H6F
          C6F   H6G
          C6F   C7F
          C7F   H7F
          C7F   H7G
          C7F   C8F
          C8F   H8F
          C8F   H8G
          C8F   C9F
          C9F   H9F
          C9F   H9G
          C9F  C10F
         C10F  H10F
         C10F  H10G
         C10F  C11F
         C11F  H11F
         C11F  H11G
         C11F  C12F
         C12F  H12F
         C12F  H12G
         C12F  C13F
         C13F  H13F
         C13F  H13G
         C13F  C14F
         C14F  H14F
         C14F  H14G
         C14F  C15F
         C15F  H15F
         C15F  H15G
         C15F  C16F
         C16F  H16F
         C16F  H16G
         C16F  C17F
         C17F  H17F
         C17F  H17G
         C17F  C18F
         C18F  H18F
         C18F  H18G
         C18F  C19F
         C19F  H19F
         C19F  H19G
         C19F  C20F
         C20F  H20F
         C20F  H20G
         C20F  C21F
         C21F  H21F
         C21F  H21G
         C21F  C22F
         C22F  H22F
         C22F  H22G
         C22F  C23F
         C23F  H23F
         C23F  H23G
         C23F  H23H
          C4S   C5S
          C1F    OF
  [ impropers ]
          C1F   C2F    NF    OF
           NF   C1F   C2S   HNF

[ 26A ]
  [ atoms ]
           N9 NG2R51   -0.010  0
           C8 CG2R53    0.370  1
           H8 HGR52    0.100  2
           N7 NG2R50   -0.840  3
           C5 CG2RC0    0.280  4
           C6 CG2R64    0.430  5
           N1 NG2R62   -0.580  6
           C2 CG2R64    0.630  7
           N3 NG2R62   -0.760  8
           C4 CG2RC0    0.480  9
           S2 SG311   -0.280 10
          C2M CG331   -0.090 11
          H21  HGA3    0.090 12
          H22  HGA3    0.090 13
          H23  HGA3    0.090 14
           N6 NG2S1   -0.430 15
           H6  HGP1    0.320 16
          C10 CG2O6    0.600 17
          O10 OG2D1   -0.500 18
          N11 NG2S1   -0.480 19
          H11  HGP1    0.310 20
          C12 CG311    0.090 21
          H12  HGA1    0.090 22
          C13 CG2O3    0.520 23
          ODA OG2D2   -0.760 24
          ODB OG2D2   -0.760 25
          C14 CG311    0.140 26
          H14  HGA1    0.090 27
          O14 OG311   -0.650 28
         H14O  HGP1    0.420 29
          C15 CG321   -0.180 30
         H151  HGA2    0.090 31
         H152  HGA2    0.090 32
          C16 CG331   -0.270 33
         H161  HGA3    0.090 34
         H162  HGA3    0.090 35
         H163  HGA3    0.090 36
            P     P    1.500 37
          O1P   ON3   -0.780 38
          O2P   ON3   -0.780 39
          O5'   ON2   -0.570 40
          C5'  CN8B   -0.080 41
          H5'   HN8    0.090 42
         H5''   HN8    0.090 43
          C4'   CN7    0.160 44
          H4'   HN7    0.090 45
          O4'  ON6B   -0.500 46
          C1'  CN7B    0.160 47
          H1'   HN7    0.090 48
          C2'  CN7B    0.140 49
         H2''   HN7    0.090 50
          O2'   ON5   -0.660 51
          H2'   HN5    0.430 52
          C3'   CN7    0.010 53
          H3'   HN7    0.090 54
          O3'   ON2   -0.570 55
  [ bonds ]
           N9    C8
           N9    C4
           C8    N7
           C8    H8
           N7    C5
           C5    C6
           C5    C4
           C6    N6
           C6    N1
           N6   C10
           N6    H6
           N1    C2
           C2    N3
           C2    S2
           N3    C4
          C10   N11
          C10   O10
          N11   C12
          N11   H11
          C12   C14
          C12   C13
          C12   H12
          C14   C15
          C14   O14
          C14   H14
          C15   C16
          C15  H151
          C15  H152
          C16  H161
          C16  H162
          C16  H163
          C13   ODA
          C13   ODB
          O14  H14O
           S2   C2M
          C2M   H21
          C2M   H22
          C2M   H23
            P   O1P
            P   O2P
            P   O5'
          O5'   C5'
          C5'  H5''
          C5'   C4'
          C4'   O4'
          C4'   C3'
          O4'   C1'
          C1'    N9
          C1'   C2'
          C2'   C3'
          C3'   O3'
          O3'    +P
          C2'   O2'
          O2'   H2'
          C1'   H1'
          C2'  H2''
          C3'   H3'
          C4'   H4'
          C5'   H5'
  [ impropers ]
          C10    N6   N11   O10
          C13   ODB   ODA   C12
           C6    C5    N1    N6

[ 27G ]
  [ atoms ]
           N9 NG2R52   -0.110  0
           C8 CG2R53    0.410  1
           H8 HGR53    0.150  2
           N7 NG2R52   -0.400  3
           C5 CG2RC0    0.130  4
           C6 CG2R63    0.590  5
           O6 OG2D4   -0.460  6
           N1 NG2R61   -0.280  7
           H1  HGP1    0.250  8
           C2 CG2R64    0.730  9
           N3 NG2R62   -0.570 10
           C4 CG2RC0    0.140 11
           C7 CG334    0.150 12
          H71  HGA3    0.090 13
          H72  HGA3    0.090 14
          H73  HGA3    0.090 15
           N2 NG311   -0.520 16
           H2 HGPAM1    0.370 17
          C10 CG331   -0.120 18
          H11  HGA3    0.090 19
          H12  HGA3    0.090 20
          H13  HGA3    0.090 21
            P     P    1.500 22
          O1P   ON3   -0.780 23
          O2P   ON3   -0.780 24
          O5'   ON2   -0.570 25
          C5'  CN8B   -0.080 26
          H5'   HN8    0.090 27
         H5''   HN8    0.090 28
          C4'   CN7    0.160 29
          H4'   HN7    0.090 30
          O4'  ON6B   -0.500 31
          C1'  CN7B    0.160 32
          H1'   HN7    0.090 33
          C2'  CN7B    0.140 34
         H2''   HN7    0.090 35
          O2'   ON5   -0.660 36
          H2'   HN5    0.430 37
          C3'   CN7    0.010 38
          H3'   HN7    0.090 39
          O3'   ON2   -0.570 40
  [ bonds ]
           N9    C8
           N9    C4
           C8    N7
           C8    H8
           N7    C5
           N7    C7
           C5    C6
           C5    C4
           C6    O6
           C6    N1
           N1    C2
           N1    H1
           C2    N2
           C2    N3
           N2    H2
           N2   C10
           N3    C4
          C10   H11
          C10   H12
          C10   H13
           C7   H71
           C7   H72
           C7   H73
            P   O1P
            P   O2P
            P   O5'
          O5'   C5'
          C5'  H5''
          C5'   C4'
          C4'   O4'
          C4'   C3'
          O4'   C1'
          C1'    N9
          C1'   C2'
          C2'   C3'
          C3'   O3'
          O3'    +P
          C2'   O2'
          O2'   H2'
          C1'   H1'
          C2'  H2''
          C3'   H3'
          C4'   H4'
          C5'   H5'
  [ impropers ]
           C6    C5    N1    O6
           C2    N1    N3    N2

[ 2AMF ]
  [ atoms ]
           CM CG331   -0.270  0
          HM1  HGA3    0.090  1
          HM2  HGA3    0.090  2
          HM3  HGA3    0.090  3
            C CG2O1    0.520  4
            O OG2D1   -0.520  5
            N NG2S1   -0.470  6
            H  HGP1    0.330  7
           CZ CG2R61    0.140  8
          CD1 CG2R61    0.110  9
           OD OG311   -0.530 10
          HOD  HGP1    0.420 11
          CE1 CG2R61   -0.115 12
          HE1 HGR61    0.115 13
           CP CG2R61   -0.115 14
           HP HGR61    0.115 15
          CE2 CG2R61   -0.115 16
          HE2 HGR61    0.115 17
          CD2 CG2R61   -0.115 18
          HD2 HGR61    0.115 19
  [ bonds ]
           CM   HM1
           CM   HM2
           CM   HM3
           CM     C
            C     O
            C     N
            N     H
            N    CZ
           CZ   CD1
          CD1    OD
           OD   HOD
          CD1   CE1
          CE1   HE1
          CE1    CP
           CP    HP
           CP   CE2
          CE2   HE2
          CE2   CD2
          CD2   HD2
          CD2    CZ
  [ impropers ]
            C    CM     N     O

[ 2AMP ]
  [ atoms ]
           NZ NG2R60   -0.600  0
          CE1 CG2R64    0.600  1
          CD1 CG2R61   -0.115  2
          HD1 HGR61    0.115  3
          CE2 CG2R61    0.180  4
          HE2 HGR62    0.120  5
          CD2 CG2R61   -0.115  6
          HD2 HGR61    0.115  7
           CG CG2R61   -0.115  8
           HG HGR61    0.115  9
           NE NG2S1   -0.620 10
           HE  HGP1    0.320 11
            C CG2O1    0.550 12
            O OG2D1   -0.550 13
           CM CG331   -0.270 14
          HM1  HGA3    0.090 15
          HM2  HGA3    0.090 16
          HM3  HGA3    0.090 17
  [ bonds ]
           CG    HG
           CG   CD1
          CD1   HD1
          CD1   CE1
          CE1    NZ
           NZ   CE2
          CE2   HE2
          CE2   CD2
          CD2   HD2
          CD2    CG
          CE1    NE
           NE    HE
           NE     C
            C     O
            C    CM
           CM   HM1
           CM   HM2
           CM   HM3
  [ impropers ]
            C    CM    NE     O
          CE1   CD1    NZ    NE

[ 2BOH ]
  [ atoms ]
           C1 CG331   -0.270  0
          H11  HGA3    0.090  1
          H12  HGA3    0.090  2
          H13  HGA3    0.090  3
           O2 OG311   -0.650  4
          HO2  HGP1    0.420  5
           C2 CG311    0.140  6
           H2  HGA1    0.090  7
           C3 CG321   -0.180  8
          H31  HGA2    0.090  9
          H32  HGA2    0.090 10
           C4 CG331   -0.270 11
          H41  HGA3    0.090 12
          H42  HGA3    0.090 13
          H43  HGA3    0.090 14
  [ bonds ]
           C1    C2
           C1   H11
           C1   H12
           C1   H13
           O2   HO2
           O2    C2
           C2    H2
           C2    C3
           C3   H31
           C3   H32
           C3    C4
           C4   H41
           C4   H42
           C4   H43

[ 2BTY ]
  [ atoms ]
           C1 CG331   -0.190  0
          H11  HGA3    0.090  1
          H12  HGA3    0.090  2
          H13  HGA3    0.090  3
           C2 CG1T1   -0.080  4
           C3 CG1T1   -0.080  5
           C4 CG331   -0.190  6
          H41  HGA3    0.090  7
          H42  HGA3    0.090  8
          H43  HGA3    0.090  9
  [ bonds ]
           C1    C2
           C2    C3
           C3    C4
           C1   H11
           C1   H12
           C1   H13
           C4   H41
           C4   H42
           C4   H43

[ 2DHF ]
  [ atoms ]
           O1 OG3C51   -0.330  0
           C2 CG2R51   -0.060  1
           H2 HGR52    0.200  2
           C3 CG2R51   -0.410  3
           H3 HGR51    0.240  4
           C4 CG3C52   -0.080  5
          H41  HGA2    0.090  6
          H42  HGA2    0.090  7
           C5 CG3C52    0.080  8
          H51  HGA2    0.090  9
          H52  HGA2    0.090 10
  [ bonds ]
           O1    C2
           C2    C3
           C3    C4
           C4    C5
           C5    O1
           C2    H2
           C3    H3
           C4   H41
           C4   H42
           C5   H51
           C5   H52

[ 2HPP ]
  [ atoms ]
           N1 NG2R52   -0.270  0
           H1  HGP2    0.390  1
           C2 CG3C54   -0.190  2
          H21  HGA2    0.280  3
          H22  HGA2    0.280  4
           C3 CG2R51   -0.080  5
           H3 HGR51    0.250  6
           C4 CG2R51   -0.270  7
           H4 HGR51    0.250  8
           C5 CG2R52    0.070  9
           H5 HGR52    0.290 10
  [ bonds ]
           N1    H1
           C2   H21
           C2   H22
           C3    H3
           C4    H4
           C5    H5
           N1    C2
           C2    C3
           C3    C4
           C4    C5
           C5    N1

[ 2HPR ]
  [ atoms ]
           N1 NG2R50   -0.720  0
           C2 CG3C52    0.450  1
          H21  HGA2    0.090  2
          H22  HGA2    0.090  3
           C3 CG2R51   -0.750  4
           H3 HGR51    0.330  5
           C4 CG2R51    0.050  6
           H4 HGR51    0.150  7
           C5 CG2R52    0.200  8
           H5 HGR52    0.110  9
  [ bonds ]
           C2   H21
           C2   H22
           C3    H3
           C4    H4
           C5    H5
           N1    C2
           C2    C3
           C4    C5
           C3    C4
           C5    N1

[ 2IMI ]
  [ atoms ]
           N1 NG3C51   -0.680  0
           H1  HGP1    0.320  1
           C2 CG2R53    0.610  2
           H2 HGR52    0.060  3
           N3 NG2R50   -0.790  4
           C4 CG3C52    0.120  5
          H41  HGA2    0.090  6
          H42  HGA2    0.090  7
           C5 CG3C52    0.000  8
          H51  HGA2    0.090  9
          H52  HGA2    0.090 10
  [ bonds ]
           N1    H1
           C2    H2
           C4   H41
           C4   H42
           C5   H51
           C5   H52
           N1    C2
           N3    C4
           C4    C5
           C5    N1
           C2    N3

[ 2IMP ]
  [ atoms ]
           N1 NG2R52   -0.350  0
           H1  HGP2    0.380  1
           C2 CG2R53    0.520  2
           H2 HGR53    0.120  3
           N3 NG2R52   -0.350  4
           H3  HGP2    0.380  5
           C4 CG3C54   -0.410  6
          H41  HGA2    0.280  7
          H42  HGA2    0.280  8
           C5 CG3C54   -0.410  9
          H51  HGA2    0.280 10
          H52  HGA2    0.280 11
  [ bonds ]
           N1    H1
           C2    H2
           N3    H3
           C4   H41
           C4   H42
           C5   H51
           C5   H52
           N1    C2
           N3    C4
           C4    C5
           C5    N1
           C2    N3

[ 2MA ]
  [ atoms ]
           N9 NG2R51    0.040  0
           C8 CG2R53    0.430  1
           H8 HGR52    0.060  2
           N7 NG2R50   -0.840  3
           C5 CG2RC0    0.290  4
           C6 CG2R64    0.570  5
           N6 NG2S3   -0.760  6
          H61  HGP4    0.360  7
          H62  HGP4    0.360  8
           N1 NG2R62   -0.780  9
           C2 CG2R64    0.380 10
           N3 NG2R62   -0.830 11
           C4 CG2RC0    0.540 12
          CM2 CG331   -0.090 13
          H21  HGA3    0.090 14
          H22  HGA3    0.090 15
          H23  HGA3    0.090 16
            P     P    1.500 17
          O1P   ON3   -0.780 18
          O2P   ON3   -0.780 19
          O5'   ON2   -0.570 20
          C5'  CN8B   -0.080 21
          H5'   HN8    0.090 22
         H5''   HN8    0.090 23
          C4'   CN7    0.160 24
          H4'   HN7    0.090 25
          O4'  ON6B   -0.500 26
          C1'  CN7B    0.160 27
          H1'   HN7    0.090 28
          C2'  CN7B    0.140 29
         H2''   HN7    0.090 30
          O2'   ON5   -0.660 31
          H2'   HN5    0.430 32
          C3'   CN7    0.010 33
          H3'   HN7    0.090 34
          O3'   ON2   -0.570 35
  [ bonds ]
           N9    C8
           N9    C4
           C8    N7
           C8    H8
           N7    C5
           C5    C6
           C5    C4
           C6    N6
           C6    N1
           N6   H61
           N6   H62
           N1    C2
           C2    N3
           C2   CM2
           N3    C4
          CM2   H21
          CM2   H22
          CM2   H23
            P   O1P
            P   O2P
            P   O5'
          O5'   C5'
          C5'  H5''
          C5'   C4'
          C4'   O4'
          C4'   C3'
          O4'   C1'
          C1'    N9
          C1'   C2'
          C2'   C3'
          C3'   O3'
          O3'    +P
          C2'   O2'
          O2'   H2'
          C1'   H1'
          C2'  H2''
          C3'   H3'
          C4'   H4'
          C5'   H5'
  [ impropers ]
           N6   H61   H62    C6
           C6    C5    N1    N6

[ 2MG ]
  [ atoms ]
           N9 NG2R51   -0.020  0
           C8 CG2R53    0.270  1
           H8 HGR52    0.140  2
           N7 NG2R50   -0.620  3
           C5 CG2RC0    0.030  4
           C6 CG2R63    0.520  5
           O6 OG2D4   -0.500  6
           N1 NG2R61   -0.430  7
           H1  HGP1    0.320  8
           C4 CG2RC0    0.290  9
           C2 CG2R64    0.680 10
           N2 NG311   -0.470 11
           H2 HGPAM1    0.320 12
           N3 NG2R62   -0.770 13
          CM2 CG331   -0.030 14
          H21  HGA3    0.090 15
          H22  HGA3    0.090 16
          H23  HGA3    0.090 17
            P     P    1.500 18
          O1P   ON3   -0.780 19
          O2P   ON3   -0.780 20
          O5'   ON2   -0.570 21
          C5'  CN8B   -0.080 22
          H5'   HN8    0.090 23
         H5''   HN8    0.090 24
          C4'   CN7    0.160 25
          H4'   HN7    0.090 26
          O4'  ON6B   -0.500 27
          C1'  CN7B    0.160 28
          H1'   HN7    0.090 29
          C2'  CN7B    0.140 30
         H2''   HN7    0.090 31
          O2'   ON5   -0.660 32
          H2'   HN5    0.430 33
          C3'   CN7    0.010 34
          H3'   HN7    0.090 35
          O3'   ON2   -0.570 36
  [ bonds ]
           N9    C8
           N9    C4
           C8    N7
           C8    H8
           N7    C5
           C5    C6
           C5    C4
           C6    O6
           C6    N1
           N1    C2
           N1    H1
           C2    N2
           C2    N3
           N2    H2
           N2   CM2
           N3    C4
          CM2   H21
          CM2   H22
          CM2   H23
            P   O1P
            P   O2P
            P   O5'
          O5'   C5'
          C5'  H5''
          C5'   C4'
          C4'   O4'
          C4'   C3'
          O4'   C1'
          C1'    N9
          C1'   C2'
          C2'   C3'
          C3'   O3'
          O3'    +P
          C2'   O2'
          O2'   H2'
          C1'   H1'
          C2'  H2''
          C3'   H3'
          C4'   H4'
          C5'   H5'
  [ impropers ]
           C6    C5    N1    O6
           C2    N1    N3    N2

[ 2MPA ]
  [ atoms ]
          CG1 CG314    0.290  0
          HG1  HGA1    0.090  1
          NG2 NG3P2   -0.400  2
         HG21  HGP2    0.320  3
         HG22  HGP2    0.320  4
          CG3 CG324    0.200  5
         HG31  HGA2    0.090  6
         HG32  HGA2    0.090  7
          CG4 CG321   -0.180  8
         HG41  HGA2    0.090  9
         HG42  HGA2    0.090 10
          CG5 CG321   -0.180 11
         HG51  HGA2    0.090 12
         HG52  HGA2    0.090 13
          CG6 CG321   -0.180 14
         HG61  HGA2    0.090 15
         HG62  HGA2    0.090 16
           CM CG331   -0.270 17
          HM1  HGA3    0.090 18
          HM2  HGA3    0.090 19
          HM3  HGA3    0.090 20
           CG CG2O1    0.510 21
           OG OG2D1   -0.510 22
           NT NG2S1   -0.470 23
           HT  HGP1    0.470 24
          CGT CG321   -0.180 25
         HGT1  HGA2    0.090 26
         HGT2  HGA2    0.090 27
  [ bonds ]
           CM   HM1
           CM   HM2
           CM   HM3
           CM    CG
           CG    OG
           CG    NT
           NT    HT
           NT   CGT
          CGT  HGT1
          CGT  HGT2
          CGT   CG1
          CG1   HG1
          CG1   NG2
          NG2  HG21
          NG2  HG22
          NG2   CG3
          CG3  HG31
          CG3  HG32
          CG3   CG4
          CG4  HG41
          CG4  HG42
          CG4   CG5
          CG5  HG51
          CG5  HG52
          CG5   CG6
          CG6  HG61
          CG6  HG62
          CG6   CG1
  [ impropers ]
           CG    CM    NT    OG

[ 2MSA ]
  [ atoms ]
           N9 NG2R51   -0.360  0
           H9  HGP1    0.340  1
           C8 CG2R53    0.370  2
           H8 HGR52    0.100  3
           N7 NG2R50   -0.830  4
           C5 CG2RC0    0.280  5
           C6 CG2R64    0.380  6
           N6 NG2S3   -0.630  7
          H61  HGP4    0.340  8
          H62  HGP4    0.340  9
           N1 NG2R62   -0.580 10
           C2 CG2R64    0.630 11
           N3 NG2R62   -0.760 12
           C4 CG2RC0    0.480 13
           S2 SG311   -0.280 14
          C20 CG331   -0.090 15
          H21  HGA3    0.090 16
          H22  HGA3    0.090 17
          H23  HGA3    0.090 18
  [ bonds ]
           N9    C8
           N9    C4
           C8    N7
           C8    H8
           N7    C5
           C5    C6
           C5    C4
           C6    N6
           C6    N1
           N6   H61
           N6   H62
           N1    C2
           C2    N3
           C2    S2
           N3    C4
           H9    N9
           S2   C20
          C20   H21
          C20   H22
          C20   H23

[ 2MSU ]
  [ atoms ]
           N1 NG2R61   -0.600  0
           H1  HGP1    0.350  1
           C2 CG2R64    0.410  2
           S2 SG311   -0.130  3
           N3 NG2R62   -0.560  4
           C4 CG2R63    0.530  5
           O4 OG2D4   -0.520  6
           C5 CG2R62   -0.170  7
           H5 HGR62    0.100  8
           C6 CG2R62    0.240  9
           H6 HGR62    0.140 10
          C20 CG331   -0.060 11
         H201  HGA3    0.090 12
         H202  HGA3    0.090 13
         H203  HGA3    0.090 14
  [ bonds ]
           N1    C2
           N1    C6
           N1    H1
           S2   C20
           C2    S2
           C2    N3
           S2   C20
           N3    C4
           C4    O4
           C4    C5
           C5    H5
           C5    C6
           C6    H6
          C20  H201
          C20  H202
          C20  H203

[ 2MU ]
  [ atoms ]
           N1  NN2B   -0.340  0
           C2  CN1T    0.510  1
           O2   ON1   -0.410  2
           N3  NN2U   -0.460  3
           H3   HN2    0.360  4
           C4   CN1    0.500  5
           O4   ON1   -0.450  6
           C5  CN3T   -0.150  7
           C6   CN3    0.170  8
           H6   HN3    0.170  9
          C5M   CN9   -0.110 10
          H51   HN9    0.070 11
          H52   HN9    0.070 12
          H53   HN9    0.070 13
            P     P    1.500 14
          O1P   ON3   -0.780 15
          O2P   ON3   -0.780 16
          O5'   ON2   -0.570 17
          C5'  CN8B   -0.080 18
          H5'   HN8    0.090 19
         H5''   HN8    0.090 20
          C4'   CN7    0.160 21
          H4'   HN7    0.090 22
          O4'  ON6B   -0.500 23
          C1'  CN7B    0.160 24
          H1'   HN7    0.090 25
          C2'  CN7B    0.080 26
         H2''   HN7    0.090 27
          O2' OG301   -0.340 28
          CM2 CG331   -0.100 29
          HM1  HGA3    0.090 30
          HM2  HGA3    0.090 31
          HM3  HGA3    0.090 32
          C3'   CN7    0.010 33
          H3'   HN7    0.090 34
          O3'   ON2   -0.570 35
  [ bonds ]
           N1    C2
           N1    C6
           C6    H6
           C2    O2
           C4    O4
           C2    N3
           N3    H3
           N3    C4
           C4    C5
           C5    C6
           C5   C5M
          C5M   H51
          C5M   H52
          C5M   H53
            P   O1P
            P   O2P
            P   O5'
          O5'   C5'
          C5'  H5''
          C5'   C4'
          C4'   O4'
          C4'   C3'
          O4'   C1'
          C1'    N1
          C1'   C2'
          C2'   C3'
          C3'   O3'
          O3'    +P
          C2'   O2'
          CM2   O2'
          CM2   HM1
          HM2   CM2
          HM3   CM2
          C1'   H1'
          C2'  H2''
          C3'   H3'
          C4'   H4'
          C5'   H5'
  [ impropers ]
           C2    N1    N3    O2
           C4    C5    N3    O4
           C5    C4    C6   C5M

[ 2PDO ]
  [ atoms ]
           N1 NG2R53   -0.580  0
           H1  HGP1    0.360  1
           C2 CG2R53    0.300  2
           O2 OG2D1   -0.490  3
           C3 CG3C52   -0.010  4
          H31  HGA2    0.090  5
          H32  HGA2    0.090  6
           C4 CG3C52   -0.190  7
          H41  HGA2    0.090  8
          H42  HGA2    0.090  9
           C5 CG3C52    0.070 10
          H51  HGA2    0.090 11
          H52  HGA2    0.090 12
  [ bonds ]
           N1    H1
           C2    O2
           C3   H31
           C3   H32
           C4   H41
           C4   H42
           C5   H51
           C5   H52
           N1    C2
           C2    C3
           C3    C4
           C4    C5
           C5    N1
  [ impropers ]
           C2    C3    N1    O2

[ 2PRL ]
  [ atoms ]
           N1 NG3C51   -0.600  0
           H1  HGP1    0.320  1
           C2 CG2R51   -0.010  2
           H2 HGR52    0.170  3
           C3 CG2R51   -0.360  4
           H3 HGR51    0.200  5
           C4 CG3C52   -0.100  6
          H41  HGA2    0.090  7
          H42  HGA2    0.090  8
           C5 CG3C52    0.020  9
          H51  HGA2    0.090 10
          H52  HGA2    0.090 11
  [ bonds ]
           N1    H1
           C2    H2
           C3    H3
           C4   H41
           C4   H42
           C5   H51
           C5   H52
           N1    C2
           C3    C4
           C4    C5
           C5    N1
           C2    C3

[ 2PRP ]
  [ atoms ]
           N1 NG3P2   -0.130  0
          H11  HGP2    0.330  1
          H12  HGP2    0.330  2
           C2 CG2R51   -0.180  3
           H2 HGR52    0.220  4
           C3 CG2R51   -0.060  5
           H3 HGR51    0.200  6
           C4 CG3C52   -0.120  7
          H41  HGA2    0.090  8
          H42  HGA2    0.090  9
           C5 CG3C54   -0.330 10
          H51  HGA2    0.280 11
          H52  HGA2    0.280 12
  [ bonds ]
           N1   H11
           N1   H12
           C2    H2
           C3    H3
           C4   H41
           C4   H42
           C5   H51
           C5   H52
           N1    C2
           C3    C4
           C4    C5
           C5    N1
           C2    C3

[ 2PRZ ]
  [ atoms ]
           N1 NG3C51   -0.460  0
           H1  HGP1    0.340  1
           N2 NG2R50   -0.490  2
           C3 CG2R52    0.320  3
           H3 HGR52    0.060  4
           C4 CG3C52   -0.150  5
          H41  HGA2    0.090  6
          H42  HGA2    0.090  7
           C5 CG3C52    0.020  8
          H51  HGA2    0.090  9
          H52  HGA2    0.090 10
  [ bonds ]
           N1    H1
           C3    H3
           C4   H41
           C4   H42
           C5   H51
           C5   H52
           N1    N2
           C3    C4
           C4    C5
           C5    N1
           N2    C3

[ 2PTZ ]
  [ atoms ]
           C1 CG2R51   -0.080  0
           H1 HGR52    0.150  1
           C2 CG2R51    0.080  2
           H2 HGR52    0.130  3
            N NG2R50   -0.600  4
           C3 CG2R53    0.400  5
            S SG2R50   -0.150  6
           C4 CG2R61   -0.115  7
           H3 HGR61    0.115  8
           C5 CG2R61   -0.115  9
           H4 HGR61    0.115 10
           C6 CG2R61   -0.115 11
           H5 HGR61    0.115 12
           C7 CG2R61    0.070 13
           C8 CG2R61   -0.115 14
           H6 HGR61    0.115 15
           C9 CG2R61   -0.115 16
           H7 HGR61    0.115 17
  [ bonds ]
           C1    H1
           C1    C2
           C1     S
           C2    H2
           C2     N
            N    C3
           C3     S
           C3    C7
           C4    H3
           C4    C5
           C4    C9
           C5    H4
           C5    C6
           C6    H5
           C6    C7
           C7    C8
           C8    H6
           C8    C9
           C9    H7

[ 2PYO ]
  [ atoms ]
           N1 NG2R61   -0.130  0
           H1  HGP1    0.280  1
           C2 CG2R63    0.160  2
           O2 OG2D4   -0.480  3
           C3 CG2R62   -0.260  4
           H3 HGR62    0.220  5
           C4 CG2R62   -0.220  6
           H4 HGR62    0.220  7
           C5 CG2R62   -0.220  8
           H5 HGR62    0.150  9
           C6 CG2R62    0.150 10
           H6 HGR62    0.130 11
  [ bonds ]
           N1    C2
           C2    C3
           C4    C5
           C6    N1
           N1    H1
           C3    H3
           C4    H4
           C5    H5
           C6    H6
           C2    O2
           C3    C4
           C5    C6
  [ impropers ]
           C2    C3    N1    O2

[ 2SC ]
  [ atoms ]
           N1 NG2R61   -0.210  0
           C2 CG2R63    0.310  1
           S2 SG2D1   -0.180  2
           N3 NG2R62   -0.770  3
           C4 CG2R64    0.480  4
           N4 NG2S3   -0.690  5
          H41  HGP4    0.360  6
          H42  HGP4    0.360  7
           C5 CG2R61   -0.130  8
           H5 HGR62    0.140  9
           C6 CG2R61    0.110 10
           H6 HGR62    0.220 11
            P     P    1.500 12
          O1P   ON3   -0.780 13
          O2P   ON3   -0.780 14
          O5'   ON2   -0.570 15
          C5'  CN8B   -0.080 16
          H5'   HN8    0.090 17
         H5''   HN8    0.090 18
          C4'   CN7    0.160 19
          H4'   HN7    0.090 20
          O4'  ON6B   -0.500 21
          C1'  CN7B    0.160 22
          H1'   HN7    0.090 23
          C2'  CN7B    0.140 24
         H2''   HN7    0.090 25
          O2'   ON5   -0.660 26
          H2'   HN5    0.430 27
          C3'   CN7    0.010 28
          H3'   HN7    0.090 29
          O3'   ON2   -0.570 30
  [ bonds ]
           N1    C2
           N1    C6
           C2    S2
           C2    N3
           N3    C4
           C4    C5
           C4    N4
           N4   H41
           N4   H42
           C5    H5
           C5    C6
           C6    H6
            P   O1P
            P   O2P
            P   O5'
          O5'   C5'
          C5'  H5''
          C5'   C4'
          C4'   O4'
          C4'   C3'
          O4'   C1'
          C1'    N1
          C1'   C2'
          C2'   C3'
          C3'   O3'
          O3'    +P
          C2'   O2'
          O2'   H2'
          C1'   H1'
          C2'  H2''
          C3'   H3'
          C4'   H4'
          C5'   H5'
  [ impropers ]
           C2    N1    N3    S2
           C4    C5    N3    N4
           N4   H41   H42    C4

[ 2SMPYR ]
  [ atoms ]
           N1 NG2R62   -0.730  0
           C2 CG2R64    0.640  1
           N3 NG2R62   -0.730  2
           C4 CG2R61    0.290  3
           C5 CG2R61   -0.115  4
           C6 CG2R61    0.290  5
           H4 HGR62    0.120  6
           H5 HGR61    0.115  7
           H6 HGR62    0.120  8
           S7 SG311   -0.070  9
           C8 CG331   -0.200 10
          H81  HGA3    0.090 11
          H82  HGA3    0.090 12
          H83  HGA3    0.090 13
  [ bonds ]
           N1    C2
           N1    C6
           C2    S7
           C2    N3
           N3    C4
           C4    H4
           C4    C5
           C5    H5
           C5    C6
           C6    H6
           S7    C8
           C8   H81
           C8   H82
           C8   H83

[ 2SU ]
  [ atoms ]
           N1 NG2R61   -0.260  0
           C2 CG2R63    0.310  1
           S2 SG2D1   -0.220  2
           N3 NG2R61   -0.560  3
           H3  HGP1    0.400  4
           C4 CG2R63    0.410  5
           O4 OG2D4   -0.430  6
           C5 CG2R62   -0.250  7
           H5 HGR62    0.200  8
           C6 CG2R62    0.200  9
           H6 HGR62    0.200 10
            P     P    1.500 11
          O1P   ON3   -0.780 12
          O2P   ON3   -0.780 13
          O5'   ON2   -0.570 14
          C5'  CN8B   -0.080 15
          H5'   HN8    0.090 16
         H5''   HN8    0.090 17
          C4'   CN7    0.160 18
          H4'   HN7    0.090 19
          O4'  ON6B   -0.500 20
          C1'  CN7B    0.160 21
          H1'   HN7    0.090 22
          C2'  CN7B    0.140 23
         H2''   HN7    0.090 24
          O2'   ON5   -0.660 25
          H2'   HN5    0.430 26
          C3'   CN7    0.010 27
          H3'   HN7    0.090 28
          O3'   ON2   -0.570 29
  [ bonds ]
           N1    C2
           N1    C6
           C2    S2
           C2    N3
           N3    C4
           N3    H3
           C4    O4
           C4    C5
           C5    C6
           C5    H5
           C6    H6
            P   O1P
            P   O2P
            P   O5'
          O5'   C5'
          C5'  H5''
          C5'   C4'
          C4'   O4'
          C4'   C3'
          O4'   C1'
          C1'    N1
          C1'   C2'
          C2'   C3'
          C3'   O3'
          O3'    +P
          C2'   O2'
          O2'   H2'
          C1'   H1'
          C2'  H2''
          C3'   H3'
          C4'   H4'
          C5'   H5'
  [ impropers ]
           C2    N1    N3    S2
           C4    C5    N3    O4

[ 33BPO ]
  [ atoms ]
           C5 CG2R51   -0.040  0
           H5 HGR52    0.140  1
           C4 CG2R57   -0.100  2
           C3 CG2R51   -0.250  3
           H3 HGR51    0.150  4
           C2 CG2R51   -0.040  5
           H2 HGR52    0.140  6
           N1 NG2R51   -0.350  7
           H1  HGP1    0.350  8
          C10 CG2R51   -0.040  9
          H10 HGR52    0.140 10
           C9 CG2R51   -0.250 11
           H9 HGR51    0.150 12
           C8 CG2R57   -0.100 13
           C7 CG2R51   -0.040 14
           H7 HGR52    0.140 15
           N6 NG2R51   -0.350 16
           H6  HGP1    0.350 17
  [ bonds ]
           C5    H5
           C5    C4
           C5    N1
           C4    C3
           C4    C8
           C3    H3
           C3    C2
           C2    H2
           C2    N1
           N1    H1
          C10   H10
          C10    C9
          C10    N6
           C9    H9
           C9    C8
           C8    C7
           C7    H7
           C7    N6
           N6    H6

[ 34AP ]
  [ atoms ]
           NZ NG2R60   -0.600  0
          CE1 CG2R61    0.180  1
          CD1 CG2R61    0.120  2
           CG CG2R61    0.070  3
          CE2 CG2R61    0.180  4
          CD2 CG2R61   -0.115  5
          ND1 NG2S3   -0.850  6
           NG NG2S3   -0.850  7
          HE1 HGR62    0.120  8
          HD2 HGR61    0.115  9
          HE2 HGR62    0.120 10
         HD11  HGP4    0.350 11
         HD12  HGP4    0.380 12
         HG11  HGP4    0.390 13
         HG12  HGP4    0.390 14
  [ bonds ]
          CD1    CG
          CD2    CG
          CE1   CD1
          CE2   CD2
           NZ   CE1
           NZ   CE2
          CD2   HD2
          CE1   HE1
          CE2   HE2
          CD1   ND1
          ND1  HD11
          ND1  HD12
           CG    NG
           NG  HG11
           NG  HG12
  [ impropers ]
          ND1  HD12  HD11   CD1
           NG  HG12  HG11    CG

[ 34MP ]
  [ atoms ]
           NZ NG2R60   -0.600  0
          CE1 CG2R61    0.180  1
          CD1 CG2R61    0.000  2
           CG CG2R61    0.000  3
          CD2 CG2R61   -0.115  4
          CE2 CG2R61    0.180  5
          HE1 HGR62    0.120  6
          HD2 HGR61    0.115  7
          HE2 HGR62    0.120  8
           C3 CG331   -0.270  9
          H31  HGA3    0.090 10
          H32  HGA3    0.090 11
          H33  HGA3    0.090 12
           C2 CG331   -0.270 13
          H21  HGA3    0.090 14
          H22  HGA3    0.090 15
          H23  HGA3    0.090 16
  [ bonds ]
          CD1    CG
          CD2    CG
          CE1   CD1
          CE2   CD2
           NZ   CE1
           NZ   CE2
           CG    C2
          CD1    C3
          CD2   HD2
          CE1   HE1
          CE2   HE2
           C2   H21
           C2   H22
           C2   H23
           C3   H31
           C3   H32
           C3   H33

[ 3ACP ]
  [ atoms ]
           NZ NG2R60   -0.600  0
          CE1 CG2R61    0.180  1
          CD1 CG2R61    0.070  2
           CG CG2R61   -0.115  3
          CD2 CG2R61   -0.115  4
          CE2 CG2R61    0.180  5
          HE1 HGR62    0.120  6
           HG HGR61    0.115  7
          HD2 HGR61    0.115  8
          HE2 HGR62    0.120  9
            C CG2O5    0.360 10
            O OG2D3   -0.470 11
          CH3 CG331   -0.230 12
          HC1  HGA3    0.090 13
          HC2  HGA3    0.090 14
          HC3  HGA3    0.090 15
  [ bonds ]
          CD1    CG
          CD2    CG
          CE1   CD1
          CE2   CD2
           NZ   CE1
           NZ   CE2
           CG    HG
          CD2   HD2
          CE1   HE1
          CE2   HE2
          CD1     C
            C   CH3
          HC1   CH3
          HC2   CH3
          HC3   CH3
            C     O
  [ impropers ]
            C   CD1   CH3     O

[ 3ALP ]
  [ atoms ]
           NZ NG2R60   -0.600  0
          CE1 CG2R61    0.180  1
          CD1 CG2R61    0.090  2
           CG CG2R61   -0.115  3
          CD2 CG2R61   -0.115  4
          CE2 CG2R61    0.180  5
          HE1 HGR62    0.120  6
           HG HGR61    0.115  7
          HD2 HGR61    0.115  8
          HE2 HGR62    0.120  9
          CD3 CG2O4    0.240 10
           O1 OG2D1   -0.410 11
           H3 HGR52    0.080 12
  [ bonds ]
          CD1    CG
          CD2    CG
          CE1   CD1
          CE2   CD2
           NZ   CE1
           NZ   CE2
           CG    HG
          CD2   HD2
          CE1   HE1
          CE2   HE2
          CD1   CD3
          CD3    H3
          CD3    O1
  [ impropers ]
          CD3   CD1    O1    H3

[ 3AMP ]
  [ atoms ]
           NZ NG2R60   -0.600  0
          CE1 CG2R61    0.180  1
          HE1 HGR62    0.120  2
          CE2 CG2R61    0.180  3
          HE2 HGR62    0.120  4
          CD1 CG2R61    0.300  5
          CD2 CG2R61   -0.115  6
          HD2 HGR61    0.115  7
           CG CG2R61   -0.115  8
           HG HGR61    0.115  9
           ND NG2S1   -0.620 10
           HD  HGP1    0.320 11
            C CG2O1    0.550 12
            O OG2D1   -0.550 13
           CM CG331   -0.270 14
          HM1  HGA3    0.090 15
          HM2  HGA3    0.090 16
          HM3  HGA3    0.090 17
  [ bonds ]
           CG    HG
           CG   CD1
          CD1   CE1
          CE1   HE1
          CE1    NZ
           NZ   CE2
          CE2   HE2
          CE2   CD2
          CD2   HD2
          CD2    CG
          CD1    ND
           ND    HD
           ND     C
            C     O
            C    CM
           CM   HM1
           CM   HM2
           CM   HM3
  [ impropers ]
            C    CM    ND     O

[ 3APY ]
  [ atoms ]
           CG CG2R61   -0.115  0
           HG HGR61    0.115  1
          CD1 CG2R61    0.090  2
          ND1 NG2S3   -0.840  3
         HD11  HGP4    0.370  4
         HD12  HGP4    0.380  5
          CD2 CG2R61   -0.115  6
          HD2 HGR61    0.115  7
          CE1 CG2R61    0.180  8
          HE1 HGR62    0.120  9
          CE2 CG2R61    0.180 10
          HE2 HGR62    0.120 11
           NZ NG2R60   -0.600 12
  [ bonds ]
          CD1    CG
          CD2    CG
          CE1   CD1
          CE2   CD2
           NZ   CE1
           NZ   CE2
           CG    HG
          CD2   HD2
          CE1   HE1
          CE2   HE2
          CD1   ND1
          ND1  HD11
          ND1  HD12
  [ impropers ]
          ND1  HD12  HD11   CD1

[ 3AU ]
  [ atoms ]
           N1 NG2R61   -0.210  0
           C2 CG2R63    0.520  1
           O2 OG2D4   -0.440  2
           N3 NG2R61   -0.320  3
           C4 CG2R63    0.500  4
           O4 OG2D4   -0.480  5
           C5 CG2R62   -0.220  6
           H5 HGR62    0.090  7
           C6 CG2R62    0.310  8
           H6 HGR62    0.110  9
          C10 CG321   -0.040 10
         H101  HGA2    0.090 11
         H102  HGA2    0.090 12
          C11 CG321   -0.180 13
         H111  HGA2    0.090 14
         H112  HGA2    0.090 15
          C12 CG314    0.170 16
          H12  HGA1    0.110 17
          N14 NG3P3   -0.340 18
         H141  HGP2    0.300 19
         H142  HGP2    0.300 20
         H143  HGP2    0.300 21
          C13 CG2O3    0.320 22
          O30 OG2D2   -0.580 23
          O31 OG2D2   -0.580 24
            P     P    1.500 25
          O1P   ON3   -0.780 26
          O2P   ON3   -0.780 27
          O5'   ON2   -0.570 28
          C5'  CN8B   -0.080 29
          H5'   HN8    0.090 30
         H5''   HN8    0.090 31
          C4'   CN7    0.160 32
          H4'   HN7    0.090 33
          O4'  ON6B   -0.500 34
          C1'  CN7B    0.160 35
          H1'   HN7    0.090 36
          C2'  CN7B    0.140 37
         H2''   HN7    0.090 38
          O2'   ON5   -0.660 39
          H2'   HN5    0.430 40
          C3'   CN7    0.010 41
          H3'   HN7    0.090 42
          O3'   ON2   -0.570 43
  [ bonds ]
           N1    C2
           N1    C6
           C2    O2
           C2    N3
           N3    C4
           N3   C10
           C4    O4
           C4    C5
           C5    C6
           C5    H5
           C6    H6
          C10   C11
          C10  H101
          C10  H102
          C11   C12
          C11  H111
          C11  H112
          C12   H12
          C12   N14
          C12   C13
          N14  H141
          N14  H142
          N14  H143
          C13   O30
          C13   O31
            P   O1P
            P   O2P
            P   O5'
          O5'   C5'
          C5'  H5''
          C5'   C4'
          C4'   O4'
          C4'   C3'
          O4'   C1'
          C1'    N1
          C1'   C2'
          C2'   C3'
          C3'   O3'
          O3'    +P
          C2'   O2'
          O2'   H2'
          C1'   H1'
          C2'  H2''
          C3'   H3'
          C4'   H4'
          C5'   H5'
  [ impropers ]
           C2    N1    N3    O2
           C4    C5    N3    O4
          C13   O30   O31   C12

[ 3BNP ]
  [ atoms ]
           NZ NG2R60   -0.600  0
          CE1 CG2R61    0.180  1
          CD1 CG2R61    0.000  2
           CG CG2R61   -0.115  3
          CD2 CG2R61   -0.115  4
          CE2 CG2R61    0.180  5
          HE1 HGR62    0.120  6
           HG HGR61    0.115  7
          HD2 HGR61    0.115  8
          HE2 HGR62    0.120  9
            C CG321   -0.180 10
          HC1  HGA2    0.090 11
          HC2  HGA2    0.090 12
          CA1 CG2R61    0.000 13
          CA2 CG2R61   -0.115 14
          CA3 CG2R61   -0.115 15
          CA4 CG2R61   -0.115 16
          CA5 CG2R61   -0.115 17
          CA6 CG2R61   -0.115 18
          HA2 HGR61    0.115 19
          HA3 HGR61    0.115 20
          HA4 HGR61    0.115 21
          HA5 HGR61    0.115 22
          HA6 HGR61    0.115 23
  [ bonds ]
          CD1    CG
          CD2    CG
          CE1   CD1
          CE2   CD2
           NZ   CE1
           NZ   CE2
           CG    HG
          CD2   HD2
          CE1   HE1
          CE2   HE2
          CD1     C
            C   CA1
            C   HC1
            C   HC2
          CA1   CA2
          CA2   CA3
          CA3   CA4
          CA4   CA5
          CA6   CA5
          CA6   CA1
          CA2   HA2
          CA3   HA3
          CA4   HA4
          CA5   HA5
          CA6   HA6

[ 3BPY ]
  [ atoms ]
           NZ NG2R60   -0.600  0
          CE1 CG2R61    0.180  1
          CD1 CG2R61    0.000  2
           CG CG2R61   -0.115  3
          CE2 CG2R61    0.180  4
          CD2 CG2R61   -0.115  5
          HE1 HGR62    0.120  6
           HG HGR61    0.115  7
          HD2 HGR61    0.115  8
          HE2 HGR62    0.120  9
          CD3 CG321   -0.180 10
          H11  HGA2    0.090 11
          H12  HGA2    0.090 12
           C2 CG321   -0.180 13
          H21  HGA2    0.090 14
          H22  HGA2    0.090 15
           C3 CG321   -0.180 16
          H31  HGA2    0.090 17
          H32  HGA2    0.090 18
           C4 CG331   -0.270 19
          H41  HGA3    0.090 20
          H42  HGA3    0.090 21
          H43  HGA3    0.090 22
  [ bonds ]
          CD1    CG
          CD2    CG
          CE1   CD1
          CE2   CD2
           NZ   CE1
           NZ   CE2
           CG    HG
          CD2   HD2
          CE1   HE1
          CE2   HE2
          CD1   CD3
          CD3   H11
          CD3   H12
          CD3    C2
           C2    C3
           C3    C4
           C2   H21
           C2   H22
           C3   H31
           C3   H32
           C4   H41
           C4   H42
           C4   H43

[ 3CAP ]
  [ atoms ]
           NZ NG2R60   -0.600  0
          CE1 CG2R61    0.180  1
          CD1 CG2R61    0.000  2
           CG CG2R61   -0.115  3
          CD2 CG2R61   -0.115  4
          CE2 CG2R61    0.180  5
          HE1 HGR62    0.120  6
           HG HGR61    0.115  7
          HD2 HGR61    0.115  8
          HE2 HGR62    0.120  9
          CD3 CG321    0.050 10
          H11  HGA2    0.090 11
          H12  HGA2    0.090 12
           OH OG311   -0.650 13
           HO  HGP1    0.420 14
  [ bonds ]
          CD1    CG
          CD2    CG
          CE1   CD1
          CE2   CD2
           NZ   CE1
           NZ   CE2
           CG    HG
          CD2   HD2
          CE1   HE1
          CE2   HE2
          CD1   CD3
          CD3    OH
           OH    HO
          CD3   H11
          CD3   H12

[ 3CB ]
  [ atoms ]
           CZ CG2R61   -0.115  0
          CE1 CG2R61   -0.115  1
          CD1 CG2R61   -0.100  2
           CG CG2R61   -0.115  3
          CE2 CG2R61   -0.115  4
          CD2 CG2R61   -0.115  5
          HE1 HGR61    0.115  6
           HG HGR61    0.115  7
          HD2 HGR61    0.115  8
          HE2 HGR61    0.115  9
           HZ HGR61    0.115 10
          CD3 CG2O3    0.620 11
           O1 OG2D2   -0.760 12
           O2 OG2D2   -0.760 13
  [ bonds ]
          CD1    CG
          CD2    CG
          CE1   CD1
          CE2   CD2
           CZ   CE1
           CZ   CE2
           CG    HG
          CD1   CD3
          CD3    O1
          CD2   HD2
          CE1   HE1
          CE2   HE2
           CZ    HZ
          CD3    O2
  [ impropers ]
          CD3    O2    O1   CD1

[ 3CPY ]
  [ atoms ]
           NZ NG2R60   -0.600  0
          CE1 CG2R61    0.180  1
          CD1 CG2R61   -0.100  2
           CG CG2R61   -0.155  3
          CE2 CG2R61    0.180  4
          CD2 CG2R61   -0.115  5
          HE1 HGR62    0.120  6
           HG HGR61    0.155  7
          HD2 HGR61    0.115  8
          HE2 HGR62    0.120  9
          CD3 CG2O3    0.620 10
           O1 OG2D2   -0.760 11
           O2 OG2D2   -0.760 12
  [ bonds ]
          CD1    CG
          CD2    CG
          CE1   CD1
          CE2   CD2
           NZ   CE1
           NZ   CE2
           CG    HG
          CD2   HD2
          CE1   HE1
          CE2   HE2
          CD1   CD3
          CD3    O1
          CD3    O2
  [ impropers ]
          CD3    O2    O1   CD1

[ 3CYP ]
  [ atoms ]
           NZ NG2R60   -0.600  0
          CE1 CG2R61    0.180  1
          CD1 CG2R61    0.100  2
           CG CG2R61   -0.115  3
          CD2 CG2R61   -0.115  4
          CE2 CG2R61    0.180  5
          HE1 HGR62    0.120  6
           HG HGR61    0.115  7
          HD2 HGR61    0.115  8
          HE2 HGR62    0.120  9
          C3N CG1N1    0.360 10
          N3C NG1T1   -0.460 11
  [ bonds ]
          CD1    CG
          CD2    CG
          CE1   CD1
          CE2   CD2
           NZ   CE1
           NZ   CE2
           CG    HG
          CD2   HD2
          CE1   HE1
          CE2   HE2
          CD1   C3N
          C3N   N3C

[ 3ETP ]
  [ atoms ]
           NZ NG2R60   -0.600  0
          CE1 CG2R61    0.180  1
          CD1 CG2R61    0.000  2
           CG CG2R61   -0.115  3
          CD2 CG2R61   -0.115  4
          CE2 CG2R61    0.180  5
          HE1 HGR62    0.120  6
           HG HGR61    0.115  7
          HD2 HGR61    0.115  8
          HE2 HGR62    0.120  9
          CD3 CG321   -0.180 10
          H11  HGA2    0.090 11
          H12  HGA2    0.090 12
           C2 CG331   -0.270 13
          H21  HGA3    0.090 14
          H22  HGA3    0.090 15
          H23  HGA3    0.090 16
  [ bonds ]
          CD1    CG
          CD2    CG
          CE1   CD1
          CE2   CD2
           NZ   CE1
           NZ   CE2
           CG    HG
          CD1   CD3
          CD2   HD2
          CE1   HE1
          CE2   HE2
          CD3   H11
          CD3   H12
          CD3    C2
          H21    C2
          H22    C2
          H23    C2

[ 3FLP ]
  [ atoms ]
           NZ NG2R60   -0.600  0
          CE1 CG2R61    0.220  1
          CD1 CG2R66    0.170  2
           CG CG2R61   -0.115  3
          CE2 CG2R61    0.180  4
          CD2 CG2R61   -0.115  5
          HE1 HGR62    0.120  6
           F1  FGR1   -0.210  7
           HG HGR62    0.115  8
          HD2 HGR61    0.115  9
          HE2 HGR62    0.120 10
  [ bonds ]
          CD1    CG
          CD2    CG
          CE1   CD1
          CE2   CD2
           NZ   CE1
           NZ   CE2
           CG    HG
          CD1    F1
          CD2   HD2
          CE1   HE1
          CE2   HE2

[ 3HIN ]
  [ atoms ]
           N1 NG2R50   -0.610  0
           C2 CG2R52    0.180  1
           H2 HGR52    0.110  2
           C3 CG3C52   -0.090  3
          H31  HGA2    0.090  4
          H32  HGA2    0.090  5
           C4 CG2RC0    0.250  6
           C5 CG2R61   -0.360  7
           H5 HGR61    0.200  8
           C6 CG2R61   -0.220  9
           H6 HGR61    0.210 10
           C7 CG2R61   -0.210 11
           H7 HGR61    0.210 12
           C8 CG2R61   -0.340 13
           H8 HGR61    0.260 14
           C9 CG2RC0    0.230 15
  [ bonds ]
           N1    C2
           C2    C3
           C3    C4
           C4    C5
           C5    C6
           C6    C7
           C7    C8
           C8    C9
           C9    N1
           C4    C9
           C2    H2
           C3   H31
           C3   H32
           C5    H5
           C6    H6
           C7    H7
           C8    H8

[ 3HOP ]
  [ atoms ]
           NZ NG2R60   -0.600  0
          CE1 CG2R61    0.180  1
           CG CG2R61   -0.115  2
          CD2 CG2R61   -0.115  3
          CE2 CG2R61    0.180  4
          HE1 HGR62    0.120  5
           HG HGR61    0.115  6
          HD2 HGR61    0.115  7
          HE2 HGR62    0.120  8
          CD1 CG2R61    0.110  9
           OH OG311   -0.530 10
          HO1  HGP1    0.420 11
  [ bonds ]
          CD1    CG
          CD2    CG
          CE1   CD1
          CE2   CD2
           NZ   CE1
           NZ   CE2
           CG    HG
          CD1    OH
          CD2   HD2
          CE1   HE1
          CE2   HE2
           OH   HO1

[ 3HPR ]
  [ atoms ]
           N1 NG2R50   -0.600  0
           C2 CG2R52    0.100  1
           H2 HGR52    0.130  2
           C3 CG3C52    0.050  3
          H31  HGA2    0.090  4
          H32  HGA2    0.090  5
           C4 CG2R51   -0.300  6
           H4 HGR51    0.180  7
           C5 CG2R51    0.120  8
           H5 HGR52    0.140  9
  [ bonds ]
           N1    C2
           C2    C3
           C3    C4
           C4    C5
           C5    N1
           C2    H2
           C3   H31
           C3   H32
           C4    H4
           C5    H5

[ 3MC ]
  [ atoms ]
           N1 NG2R61   -0.110  0
           C2 CG2R63    0.550  1
           O2 OG2D4   -0.330  2
           N3 NG2P1   -0.350  3
           C4 CG2R64    0.680  4
           N4 NG2P1   -0.760  5
          H41  HGP2    0.390  6
          H42  HGP2    0.390  7
           C5 CG2R62   -0.180  8
           H5 HGR62    0.090  9
           C6 CG2R62    0.160 10
           H6 HGR62    0.200 11
          CN3 CG334    0.000 12
          H31  HGA3    0.090 13
          H32  HGA3    0.090 14
          H33  HGA3    0.090 15
            P     P    1.500 16
          O1P   ON3   -0.780 17
          O2P   ON3   -0.780 18
          O5'   ON2   -0.570 19
          C5'  CN8B   -0.080 20
          H5'   HN8    0.090 21
         H5''   HN8    0.090 22
          C4'   CN7    0.160 23
          H4'   HN7    0.090 24
          O4'  ON6B   -0.500 25
          C1'  CN7B    0.160 26
          H1'   HN7    0.090 27
          C2'  CN7B    0.140 28
         H2''   HN7    0.090 29
          O2'   ON5   -0.660 30
          H2'   HN5    0.430 31
          C3'   CN7    0.010 32
          H3'   HN7    0.090 33
          O3'   ON2   -0.570 34
  [ bonds ]
           N1    C2
           N1    C6
           C2    O2
           C2    N3
           N3    C4
           N3   CN3
          CN3   H31
          CN3   H32
          CN3   H33
           C4    N4
           C4    C5
           N4   H41
           N4   H42
           C5    C6
           C5    H5
           C6    H6
            P   O1P
            P   O2P
            P   O5'
          O5'   C5'
          C5'  H5''
          C5'   C4'
          C4'   O4'
          C4'   C3'
          O4'   C1'
          C1'    N1
          C1'   C2'
          C2'   C3'
          C3'   O3'
          O3'    +P
          C2'   O2'
          O2'   H2'
          C1'   H1'
          C2'  H2''
          C3'   H3'
          C4'   H4'
          C5'   H5'
  [ impropers ]
           C2    N1    N3    O2
           C4    C5    N3    N4
           N4   H41   H42    C4

[ 3MEP ]
  [ atoms ]
           NZ NG2R60   -0.600  0
          CE1 CG2R61    0.180  1
          CD1 CG2R61    0.000  2
           CG CG2R61   -0.115  3
          CD2 CG2R61   -0.115  4
          CE2 CG2R61    0.180  5
          HE1 HGR62    0.120  6
           HG HGR61    0.115  7
          HD2 HGR61    0.115  8
          HE2 HGR62    0.120  9
          CD3 CG331   -0.270 10
          H31  HGA3    0.090 11
          H32  HGA3    0.090 12
          H33  HGA3    0.090 13
  [ bonds ]
          CD1    CG
          CD2    CG
          CE1   CD1
          CE2   CD2
           NZ   CE1
           NZ   CE2
           CG    HG
          CD1   CD3
          CD2   HD2
          CE1   HE1
          CE2   HE2
          CD3   H31
          CD3   H32
          CD3   H33

[ 3MP ]
  [ atoms ]
           C5 CG2R62   -0.200  0
           C4 CG2R63    0.630  1
           O4 OG2D4   -0.470  2
           N3 NG2R61   -0.400  3
           C2 CG2R63    0.530  4
           O2 OG2D4   -0.470  5
           N1 NG2R61   -0.320  6
           H1  HGP1    0.310  7
           C6 CG2R62    0.030  8
           H6 HGR62    0.190  9
           C3 CG331   -0.100 10
          H31  HGA3    0.090 11
          H32  HGA3    0.090 12
          H33  HGA3    0.090 13
            P     P    1.500 14
          O1P   ON3   -0.780 15
          O2P   ON3   -0.780 16
          O5'   ON2   -0.570 17
          C5'  CN8B   -0.080 18
          H5'   HN8    0.090 19
         H5''   HN8    0.090 20
          C1'  CN7B    0.120 21
          H1'   HN7    0.090 22
          C4'   CN7    0.160 23
          O4'  ON6B   -0.460 24
          H4'   HN7    0.090 25
          C2'  CN7B    0.140 26
         H2''   HN7    0.090 27
          O2'   ON5   -0.660 28
          H2'   HN5    0.430 29
          C3'   CN7    0.010 30
          H3'   HN7    0.090 31
          O3'   ON2   -0.570 32
  [ bonds ]
           C5    C4
           C5    C6
           C4    O4
           C4    N3
           N3    C2
           N3    C3
           C2    O2
           C2    N1
           N1    C6
           N1    H1
           C6    H6
           C3   H31
           C3   H32
           C3   H33
            P   O1P
            P   O2P
            P   O5'
          O5'   C5'
          C5'  H5''
          C5'   C4'
          C4'   O4'
          C4'   C3'
          O4'   C1'
          C1'    C5
          C1'   C2'
          C2'   C3'
          C3'   O3'
          O3'    +P
          C2'   O2'
          O2'   H2'
          C1'   H1'
          C2'  H2''
          C3'   H3'
          C4'   H4'
          C5'   H5'
  [ impropers ]
           C4    C5    N3    O4
           C2    N3    N1    O2

[ 3MU ]
  [ atoms ]
           N1 NG2R61   -0.200  0
           C2 CG2R63    0.520  1
           O2 OG2D4   -0.440  2
           N3 NG2R61   -0.320  3
           C4 CG2R63    0.500  4
           O4 OG2D4   -0.480  5
           C5 CG2R62   -0.220  6
           H5 HGR62    0.090  7
           C6 CG2R62    0.310  8
           H6 HGR62    0.110  9
          C3U CG331   -0.140 10
          H31  HGA3    0.090 11
          H32  HGA3    0.090 12
          H33  HGA3    0.090 13
            P     P    1.500 14
          O1P   ON3   -0.780 15
          O2P   ON3   -0.780 16
          O5'   ON2   -0.570 17
          C5'  CN8B   -0.080 18
          H5'   HN8    0.090 19
         H5''   HN8    0.090 20
          C4'   CN7    0.160 21
          H4'   HN7    0.090 22
          O4'  ON6B   -0.500 23
          C1'  CN7B    0.160 24
          H1'   HN7    0.090 25
          C2'  CN7B    0.140 26
         H2''   HN7    0.090 27
          O2'   ON5   -0.660 28
          H2'   HN5    0.430 29
          C3'   CN7    0.010 30
          H3'   HN7    0.090 31
          O3'   ON2   -0.570 32
  [ bonds ]
           N1    C2
           N1    C6
           C2    O2
           C2    N3
           N3    C4
           N3   C3U
           C4    O4
           C4    C5
           C5    C6
           C5    H5
           C6    H6
          C3U   H31
          C3U   H32
          C3U   H33
            P   O1P
            P   O2P
            P   O5'
          O5'   C5'
          C5'  H5''
          C5'   C4'
          C4'   O4'
          C4'   C3'
          O4'   C1'
          C1'    N1
          C1'   C2'
          C2'   C3'
          C3'   O3'
          O3'    +P
          C2'   O2'
          O2'   H2'
          C1'   H1'
          C2'  H2''
          C3'   H3'
          C4'   H4'
          C5'   H5'
  [ impropers ]
           C2    N1    N3    O2
           C4    C5    N3    O4

[ 3NAP ]
  [ atoms ]
           NZ NG2R60   -0.600  0
          CE1 CG2R61    0.180  1
          CD1 CG2R61   -0.020  2
           CG CG2R61   -0.115  3
          CD2 CG2R61   -0.115  4
          CE2 CG2R61    0.180  5
          HE1 HGR62    0.120  6
           HG HGR61    0.115  7
          HD2 HGR61    0.115  8
          HE2 HGR62    0.120  9
            C CG2O1    0.630 10
            O OG2D1   -0.460 11
            N NG2S2   -0.900 12
           HC  HGP1    0.390 13
           HT  HGP1    0.360 14
  [ bonds ]
          CD1    CG
          CD2    CG
          CE1   CD1
          CE2   CD2
           NZ   CE1
           NZ   CE2
           CG    HG
          CD2   HD2
          CE1   HE1
          CE2   HE2
          CD1     C
            C     N
           HC     N
           HT     N
            C     O
  [ impropers ]
            C   CD1     N     O

[ 3PC ]
  [ atoms ]
           N1 NG2R62   -0.780  0
           C2 CG2R64    0.630  1
           N2 NG2S3   -0.560  2
          H21  HGP4    0.310  3
          H22  HGP4    0.310  4
           N3 NG2R61   -0.510  5
           H3  HGP1    0.350  6
           C4 CG2R63    0.460  7
           O4 OG2D4   -0.480  8
           C5 CG2R62   -0.160  9
           C6 CG2R62    0.280 10
           H6 HGR62    0.150 11
            P     P    1.500 12
          O1P   ON3   -0.780 13
          O2P   ON3   -0.780 14
          O5'   ON2   -0.570 15
          C5'  CN8B   -0.080 16
          H5'   HN8    0.090 17
         H5''   HN8    0.090 18
          C1'  CN7B    0.120 19
          H1'   HN7    0.090 20
          C4'   CN7    0.160 21
          O4'  ON6B   -0.460 22
          H4'   HN7    0.090 23
          C2'  CN7B    0.140 24
         H2''   HN7    0.090 25
          O2'   ON5   -0.660 26
          H2'   HN5    0.430 27
          C3'   CN7    0.010 28
          H3'   HN7    0.090 29
          O3'   ON2   -0.570 30
  [ bonds ]
           N1    C2
           N1    C6
           C2    N2
           C2    N3
           N2   H21
           N2   H22
           N3    H3
           N3    C4
           C4    O4
           C4    C5
           C5    C6
           C6    H6
            P   O1P
            P   O2P
            P   O5'
          O5'   C5'
          C5'  H5''
          C5'   C4'
          C4'   O4'
          C4'   C3'
          O4'   C1'
          C1'    C5
          C1'   C2'
          C2'   C3'
          C3'   O3'
          O3'    +P
          C2'   O2'
          O2'   H2'
          C1'   H1'
          C2'  H2''
          C3'   H3'
          C4'   H4'
          C5'   H5'
  [ impropers ]
           C2    N3    N1    N2
           N2   H22   H21    C2
           C4    C5    N3    O4

[ 3PH24S ]
  [ atoms ]
           N1 NG2R67   -0.170  0
           C2 CG2R63    0.040  1
           S2 SG2D1   -0.260  2
           C3 CG2R61   -0.170  3
           H3 HGR62    0.190  4
           C4 CG2R61   -0.060  5
           H4 HGR62    0.260  6
           N5 NG2R61   -0.120  7
           H5  HGP1    0.330  8
           C6 CG2R63   -0.130  9
           S6 SG2D1   -0.230 10
           C7 CG2R67    0.320 11
           C8 CG2R61   -0.115 12
           C9 CG2R61   -0.115 13
          C10 CG2R61   -0.115 14
          C11 CG2R61   -0.115 15
          C12 CG2R61   -0.115 16
           H8 HGR61    0.115 17
           H9 HGR61    0.115 18
          H10 HGR61    0.115 19
          H11 HGR61    0.115 20
          H12 HGR61    0.115 21
  [ bonds ]
           C2    N1
           C2    S2
           C2    C3
           C3    H3
           C3    C4
           C4    H4
           C4    N5
           N5    H5
           N5    C6
           C6    S6
           C6    N1
           N1    C7
           C7    C8
           C7   C12
           C8    H8
           C8    C9
           C9    H9
           C9   C10
          C10   H10
          C10   C11
          C11   H11
          C11   C12
          C12   H12
  [ impropers ]
           C2    C3    N1    S2
           C6    N5    N1    S6

[ 3PH2SR ]
  [ atoms ]
           N1 NG2R67   -0.380  0
           C2 CG2R63    0.520  1
           O2 OG2D4   -0.490  2
           C3 CG2R62   -0.240  3
           H3 HGR62    0.170  4
           C4 CG2R62    0.080  5
           H4 HGR62    0.200  6
           N5 NG2R61   -0.220  7
           H5  HGP1    0.330  8
           C6 CG2R63   -0.040  9
           S6 SG2D1   -0.300 10
           C7 CG2R67    0.370 11
           C8 CG2R61   -0.115 12
           C9 CG2R61   -0.115 13
          C10 CG2R61   -0.115 14
          C11 CG2R61   -0.115 15
          C12 CG2R61   -0.115 16
           H8 HGR61    0.115 17
           H9 HGR61    0.115 18
          H10 HGR61    0.115 19
          H11 HGR61    0.115 20
          H12 HGR61    0.115 21
  [ bonds ]
           C2    N1
           C2    O2
           C2    C3
           C3    H3
           C3    C4
           C4    H4
           C4    N5
           N5    H5
           N5    C6
           C6    S6
           C6    N1
           N1    C7
           C7    C8
           C7   C12
           C8    H8
           C8    C9
           C9    H9
           C9   C10
          C10   H10
          C10   C11
          C11   H11
          C11   C12
          C12   H12
  [ impropers ]
           C2    C3    N1    O2
           C6    N5    N1    S6

[ 3PH4SR ]
  [ atoms ]
           N1 NG2R67   -0.350  0
           C2 CG2R63    0.110  1
           S2 SG2D1   -0.280  2
           C3 CG2R62   -0.310  3
           H3 HGR62    0.200  4
           C4 CG2R62    0.040  5
           H4 HGR62    0.230  6
           N5 NG2R61   -0.300  7
           H5  HGP1    0.350  8
           C6 CG2R63    0.410  9
           O6 OG2D4   -0.440 10
           C7 CG2R67    0.340 11
           C8 CG2R61   -0.115 12
           C9 CG2R61   -0.115 13
          C10 CG2R61   -0.115 14
          C11 CG2R61   -0.115 15
          C12 CG2R61   -0.115 16
           H8 HGR61    0.115 17
           H9 HGR61    0.115 18
          H10 HGR61    0.115 19
          H11 HGR61    0.115 20
          H12 HGR61    0.115 21
  [ bonds ]
           C2    N1
           C2    S2
           C2    C3
           C3    H3
           C3    C4
           C4    H4
           C4    N5
           N5    H5
           N5    C6
           C6    O6
           C6    N1
           N1    C7
           C7    C8
           C7   C12
           C8    H8
           C8    C9
           C9    H9
           C9   C10
          C10   H10
          C10   C11
          C11   H11
          C11   C12
          C12   H12
  [ impropers ]
           C2    C3    N1    S2
           C6    N5    N1    O6

[ 3PHP ]
  [ atoms ]
           NZ NG2R60   -0.600  0
          CE1 CG2R61    0.180  1
          CD1 CG2R67    0.000  2
           CG CG2R61   -0.115  3
          CD2 CG2R61   -0.115  4
          CE2 CG2R61    0.180  5
          HE1 HGR62    0.120  6
           HG HGR61    0.115  7
          HD2 HGR61    0.115  8
          HE2 HGR62    0.120  9
          CA1 CG2R67    0.000 10
          CA2 CG2R61   -0.115 11
          CA3 CG2R61   -0.115 12
          CA4 CG2R61   -0.115 13
          CA5 CG2R61   -0.115 14
          CA6 CG2R61   -0.115 15
          HA2 HGR61    0.115 16
          HA3 HGR61    0.115 17
          HA4 HGR61    0.115 18
          HA5 HGR61    0.115 19
          HA6 HGR61    0.115 20
  [ bonds ]
          CD1    CG
          CD2    CG
          CE1   CD1
          CE2   CD2
           NZ   CE1
           NZ   CE2
           CG    HG
          CD2   HD2
          CE1   HE1
          CE2   HE2
          CD1   CA1
          CA1   CA2
          CA2   CA3
          CA3   CA4
          CA4   CA5
          CA6   CA5
          CA6   CA1
          CA2   HA2
          CA3   HA3
          CA4   HA4
          CA5   HA5
          CA6   HA6

[ 3PHURA ]
  [ atoms ]
           N1 NG2R67   -0.530  0
           C2 CG2R63    0.400  1
           O2 OG2D4   -0.460  2
           C3 CG2R62   -0.200  3
           H3 HGR62    0.150  4
           C4 CG2R62    0.110  5
           H4 HGR62    0.180  6
           N5 NG2R61   -0.370  7
           H5  HGP1    0.350  8
           C6 CG2R63    0.440  9
           O6 OG2D4   -0.450 10
           C7 CG2R67    0.380 11
           C8 CG2R61   -0.115 12
           C9 CG2R61   -0.115 13
          C10 CG2R61   -0.115 14
          C11 CG2R61   -0.115 15
          C12 CG2R61   -0.115 16
           H8 HGR61    0.115 17
           H9 HGR61    0.115 18
          H10 HGR61    0.115 19
          H11 HGR61    0.115 20
          H12 HGR61    0.115 21
  [ bonds ]
           C2    N1
           C2    O2
           C2    C3
           C3    H3
           C3    C4
           C4    H4
           C4    N5
           N5    H5
           N5    C6
           C6    O6
           C6    N1
           N1    C7
           C7    C8
           C7   C12
           C8    H8
           C8    C9
           C9    H9
           C9   C10
          C10   H10
          C10   C11
          C11   H11
          C11   C12
          C12   H12
  [ impropers ]
           C2    C3    N1    O2
           C6    N5    N1    O6

[ 3PRL ]
  [ atoms ]
           N1 NG3C51   -0.890  0
           H1  HGP1    0.370  1
           C2 CG3C52    0.170  2
          H21  HGA2    0.090  3
          H22  HGA2    0.090  4
           C3 CG2R51   -0.280  5
           H3 HGR51    0.190  6
           C4 CG2R51   -0.280  7
           H4 HGR51    0.190  8
           C5 CG3C52    0.170  9
          H51  HGA2    0.090 10
          H52  HGA2    0.090 11
  [ bonds ]
           N1    H1
           C2   H21
           C2   H22
           C3    H3
           C4    H4
           C5   H51
           C5   H52
           N1    C2
           C2    C3
           C4    C5
           C5    N1
           C3    C4

[ 3PRP ]
  [ atoms ]
           N1 NG3P2   -0.400  0
          H11  HGP2    0.390  1
          H12  HGP2    0.390  2
           C2 CG3C54   -0.170  3
          H21  HGA2    0.280  4
          H22  HGA2    0.280  5
           C3 CG2R51   -0.330  6
           H3 HGR51    0.250  7
           C4 CG2R51   -0.330  8
           H4 HGR51    0.250  9
           C5 CG3C54   -0.170 10
          H51  HGA2    0.280 11
          H52  HGA2    0.280 12
  [ bonds ]
           N1   H11
           N1   H12
           C2   H21
           C2   H22
           C3    H3
           C4    H4
           C5   H51
           C5   H52
           N1    C2
           C2    C3
           C4    C5
           C5    N1
           C3    C4

[ 3PRU ]
  [ atoms ]
           N1 NG2R61   -0.570  0
           H1  HGP1    0.320  1
           C2 CG2R63    0.600  2
           O2 OG2D4   -0.460  3
           N3 NG2R61   -0.360  4
           C4 CG2R63    0.580  5
           O4 OG2D4   -0.510  6
           C5 CG2R62   -0.170  7
           H5 HGR62    0.070  8
           C6 CG2R62    0.210  9
           H6 HGR62    0.150 10
           C7 CG321   -0.040 11
          H71  HGA2    0.090 12
          H72  HGA2    0.090 13
           C8 CG321   -0.180 14
          H81  HGA2    0.090 15
          H82  HGA2    0.090 16
           C9 CG331   -0.270 17
          H91  HGA3    0.090 18
          H92  HGA3    0.090 19
          H93  HGA3    0.090 20
  [ bonds ]
          H72    C7
          H71    C7
           C7    N3
           C7    C8
          H91    C9
           N3    C4
           N3    C2
           O4    C4
           C4    C5
           C2    O2
           C2    N1
           C5    H5
           C5    C6
           N1    C6
           N1    H1
           C6    H6
           C9   H93
           C9    C8
           C9   H92
           C8   H82
           C8   H81
  [ impropers ]
           C2    N3    N1    O2
           C4    C5    N3    O4

[ 43HPY ]
  [ atoms ]
           C6 CG2R62   -0.210  0
           C5 CG2R62    0.350  1
           N4 NG2R62   -0.760  2
           C3 CG2R64    0.420  3
           N2 NG2R61   -0.300  4
           H2  HGP1    0.330  5
           C1 CG2R63    0.210  6
           O1 OG2D4   -0.460  7
           H6 HGR62    0.150  8
           H5 HGR62    0.110  9
           H3 HGR62    0.160 10
  [ bonds ]
           C6    C1
           C6    C5
           C6    H6
           C5    N4
           C5    H5
           N4    C3
           C3    N2
           C3    H3
           N2    H2
           N2    C1
           C1    O1
  [ impropers ]
           C1    C6    N2    O1

[ 43HSPP ]
  [ atoms ]
           N1 NG2R67   -0.240  0
           C2 CG2R63   -0.370  1
           S2 SG2D1   -0.210  2
           C3 CG2R61   -0.030  3
           H3 HGR62    0.160  4
           C4 CG2R61    0.210  5
           H4 HGR62    0.170  6
           N5 NG2R62   -0.730  7
           C6 CG2R64    0.590  8
           H6 HGR62    0.130  9
           C7 CG2R67    0.320 10
           C8 CG2R61   -0.115 11
           C9 CG2R61   -0.115 12
          C10 CG2R61   -0.115 13
          C11 CG2R61   -0.115 14
          C12 CG2R61   -0.115 15
           H8 HGR61    0.115 16
           H9 HGR61    0.115 17
          H10 HGR61    0.115 18
          H11 HGR61    0.115 19
          H12 HGR61    0.115 20
  [ bonds ]
           N1    C7
           N1    C2
           N1    C6
           C2    S2
           C2    C3
           C3    H3
           C3    C4
           C4    H4
           C4    N5
           N5    C6
           C6    H6
           C7    C8
           C8    H8
           C8    C9
           C9    H9
           C9   C10
          C10   H10
          C10   C11
          C11   H11
          C11   C12
          C12   H12
          C12    C7
  [ impropers ]
           C2    C3    N1    S2

[ 43HSPY ]
  [ atoms ]
           C6 CG2R61   -0.030  0
           C5 CG2R61    0.210  1
           N4 NG2R62   -0.730  2
           C3 CG2R64    0.590  3
           N2 NG2R61   -0.240  4
           H2  HGP1    0.320  5
           C1 CG2R63   -0.370  6
           S1 SG2D1   -0.210  7
           H6 HGR62    0.160  8
           H5 HGR62    0.170  9
           H3 HGR62    0.130 10
  [ bonds ]
           C1    S1
           C1    N2
           C1    C6
           N2    H2
           N2    C3
           C3    H3
           C3    N4
           N4    C5
           C5    H5
           C5    C6
           C6    H6
  [ impropers ]
           C1    C6    N2    S1

[ 43PPY ]
  [ atoms ]
           N1 NG2R67   -0.300  0
           C2 CG2R63    0.210  1
           O2 OG2D4   -0.460  2
           C3 CG2R62   -0.210  3
           H3 HGR62    0.150  4
           C4 CG2R62    0.350  5
           H4 HGR62    0.110  6
           N5 NG2R62   -0.760  7
           C6 CG2R64    0.420  8
           H6 HGR62    0.160  9
           C7 CG2R67    0.330 10
           C8 CG2R61   -0.115 11
           C9 CG2R61   -0.115 12
          C10 CG2R61   -0.115 13
          C11 CG2R61   -0.115 14
          C12 CG2R61   -0.115 15
           H8 HGR61    0.115 16
           H9 HGR61    0.115 17
          H10 HGR61    0.115 18
          H11 HGR61    0.115 19
          H12 HGR61    0.115 20
  [ bonds ]
           N1    C7
           N1    C2
           N1    C6
           C2    O2
           C2    C3
           C3    H3
           C3    C4
           C4    H4
           C4    N5
           N5    C6
           C6    H6
           C7    C8
           C8    H8
           C8    C9
           C9    H9
           C9   C10
          C10   H10
          C10   C11
          C11   H11
          C11   C12
          C12   H12
          C12    C7
  [ impropers ]
           C2    C3    N1    O2

[ 4AC ]
  [ atoms ]
           N1 NG2R61   -0.110  0
           C2 CG2R63    0.520  1
           O2 OG2D4   -0.540  2
           N3 NG2R62   -0.790  3
           C4 CG2R64    0.650  4
           N4 NG2S1   -0.630  5
           H4  HGP1    0.370  6
           C5 CG2R62   -0.080  7
           H5 HGR62    0.120  8
           C6 CG2R62    0.140  9
           H6 HGR62    0.200 10
           C7 CG2O1    0.590 11
           O7 OG2D1   -0.500 12
           C8 CG331   -0.210 13
          H81  HGA3    0.090 14
          H82  HGA3    0.090 15
          H83  HGA3    0.090 16
            P     P    1.500 17
          O1P   ON3   -0.780 18
          O2P   ON3   -0.780 19
          O5'   ON2   -0.570 20
          C5'  CN8B   -0.080 21
          H5'   HN8    0.090 22
         H5''   HN8    0.090 23
          C4'   CN7    0.160 24
          H4'   HN7    0.090 25
          O4'  ON6B   -0.500 26
          C1'  CN7B    0.160 27
          H1'   HN7    0.090 28
          C2'  CN7B    0.140 29
         H2''   HN7    0.090 30
          O2'   ON5   -0.660 31
          H2'   HN5    0.430 32
          C3'   CN7    0.010 33
          H3'   HN7    0.090 34
          O3'   ON2   -0.570 35
  [ bonds ]
           N1    C2
           N1    C6
           C2    O2
           C2    N3
           N3    C4
           C4    C5
           C4    N4
           N4    H4
           N4    C7
           C7    C8
           C7    O7
           C8   H81
           C8   H82
           C8   H83
           C5    C6
           C5    H5
           C6    H6
            P   O1P
            P   O2P
            P   O5'
          O5'   C5'
          C5'  H5''
          C5'   C4'
          C4'   O4'
          C4'   C3'
          O4'   C1'
          C1'    N1
          C1'   C2'
          C2'   C3'
          C3'   O3'
          O3'    +P
          C2'   O2'
          O2'   H2'
          C1'   H1'
          C2'  H2''
          C3'   H3'
          C4'   H4'
          C5'   H5'
  [ impropers ]
           C2    N1    N3    O2
           C4    C5    N3    N4
           C7    C8    N4    O7

[ 4AP2 ]
  [ atoms ]
           NZ NG2R60   -0.600  0
          CE1 CG2R61    0.180  1
          CD1 CG2R61   -0.115  2
           CG CG2R61    0.050  3
          CE2 CG2R61    0.180  4
          CD2 CG2R61   -0.115  5
           NG NG2S3   -0.850  6
          HE1 HGR62    0.120  7
          HD1 HGR61    0.115  8
          HD2 HGR61    0.115  9
          HE2 HGR62    0.120 10
         HG11  HGP4    0.400 11
         HG12  HGP4    0.400 12
  [ bonds ]
          CD1    CG
          CD2    CG
          CE1   CD1
          CE2   CD2
           NZ   CE1
           NZ   CE2
          CD1   HD1
          CD2   HD2
          CE1   HE1
          CE2   HE2
           CG    NG
           NG  HG11
           NG  HG12
  [ impropers ]
           NG  HG12  HG11    CG

[ 4CYT ]
  [ atoms ]
           CG CG2R61    0.100  0
          C3N CG1N1    0.360  1
          N3C NG1T1   -0.460  2
          CD1 CG2R61   -0.115  3
          HD1 HGR61    0.115  4
          CD2 CG2R61   -0.115  5
          HD2 HGR61    0.115  6
          CE1 CG2R61   -0.115  7
          HE1 HGR61    0.115  8
          CE2 CG2R61   -0.115  9
          HE2 HGR61    0.115 10
           CZ CG2R61    0.000 11
           CT CG331   -0.270 12
          H11  HGA3    0.090 13
          H12  HGA3    0.090 14
          H13  HGA3    0.090 15
  [ bonds ]
          CD1    CG
          CD2    CG
          CE1   CD1
          CE2   CD2
           CZ   CE1
           CZ   CE2
          CD1   HD1
          CD2   HD2
          CE1   HE1
          CE2   HE2
           CZ    CT
           CT   H11
           CT   H12
           CT   H13
           CG   C3N
          C3N   N3C

[ 4MC ]
  [ atoms ]
           N1 NG2R61   -0.120  0
           C2 CG2R63    0.520  1
           O2 OG2D4   -0.490  2
           N3 NG2R62   -0.670  3
           C4 CG2R64    0.640  4
           N4 NG311   -0.520  5
           H4 HGPAM1    0.320  6
           C5 CG2R62   -0.050  7
           H5 HGR62    0.020  8
           C6 CG2R62    0.060  9
           H6 HGR62    0.160 10
          CM4 CG331   -0.140 11
          H41  HGA3    0.090 12
          H42  HGA3    0.090 13
          H43  HGA3    0.090 14
            P     P    1.500 15
          O1P   ON3   -0.780 16
          O2P   ON3   -0.780 17
          O5'   ON2   -0.570 18
          C5'  CN8B   -0.080 19
          H5'   HN8    0.090 20
         H5''   HN8    0.090 21
          C4'   CN7    0.160 22
          H4'   HN7    0.090 23
          O4'  ON6B   -0.500 24
          C1'  CN7B    0.160 25
          H1'   HN7    0.090 26
          C2'  CN7B    0.140 27
         H2''   HN7    0.090 28
          O2'   ON5   -0.660 29
          H2'   HN5    0.430 30
          C3'   CN7    0.010 31
          H3'   HN7    0.090 32
          O3'   ON2   -0.570 33
  [ bonds ]
           N1    C2
           N1    C6
           C2    O2
           C2    N3
           N3    C4
           C4    C5
           C4    N4
           N4    H4
           N4   CM4
          CM4   H41
          CM4   H42
          CM4   H43
           C5    H5
           C5    C6
           C6    H6
            P   O1P
            P   O2P
            P   O5'
          O5'   C5'
          C5'  H5''
          C5'   C4'
          C4'   O4'
          C4'   C3'
          O4'   C1'
          C1'    N1
          C1'   C2'
          C2'   C3'
          C3'   O3'
          O3'    +P
          C2'   O2'
          O2'   H2'
          C1'   H1'
          C2'  H2''
          C3'   H3'
          C4'   H4'
          C5'   H5'
  [ impropers ]
           C2    N1    N3    O2
           C4    C5    N3    N4

[ 4MEP ]
  [ atoms ]
           NZ NG2R60   -0.600  0
          CE1 CG2R61    0.180  1
          CD1 CG2R61   -0.115  2
           CG CG2R61    0.000  3
          CD2 CG2R61   -0.115  4
          CE2 CG2R61    0.180  5
          HE1 HGR62    0.120  6
          HD1 HGR61    0.115  7
          HD2 HGR61    0.115  8
          HE2 HGR62    0.120  9
           C2 CG331   -0.270 10
          H21  HGA3    0.090 11
          H22  HGA3    0.090 12
          H23  HGA3    0.090 13
  [ bonds ]
          CD1    CG
          CD2    CG
          CE1   CD1
          CE2   CD2
           NZ   CE1
           NZ   CE2
           CG    C2
          CD1   HD1
          CD2   HD2
          CE1   HE1
          CE2   HE2
           C2   H21
           C2   H22
           C2   H23

[ 4O2SM ]
  [ atoms ]
           N1 NG2R62   -0.760  0
           C2 CG2R64    0.580  1
           N3 NG2R61   -0.300  2
           C4 CG2R63    0.210  3
           C5 CG2R62   -0.210  4
           C6 CG2R62    0.350  5
           H3  HGP1    0.330  6
           H5 HGR62    0.150  7
           H6 HGR62    0.110  8
           O4 OG2D4   -0.460  9
           S2 SG311   -0.070 10
           C7 CG331   -0.200 11
          H71  HGA3    0.090 12
          H72  HGA3    0.090 13
          H73  HGA3    0.090 14
  [ bonds ]
           N1    C2
           N1    C6
           C2    S2
           C2    N3
           N3    H3
           N3    C4
           C4    O4
           C4    C5
           C5    H5
           C5    C6
           C6    H6
           S2    C7
           C7   H71
           C7   H72
           C7   H73
  [ impropers ]
           C4    C5    N3    O4

[ 4OC ]
  [ atoms ]
           N1 NG2R61   -0.120  0
           C2 CG2R63    0.520  1
           O2 OG2D4   -0.490  2
           N3 NG2R62   -0.670  3
           C4 CG2R64    0.640  4
           N4 NG311   -0.520  5
           H4 HGPAM1    0.320  6
           C5 CG2R62   -0.050  7
           H5 HGR62    0.020  8
           C6 CG2R62    0.060  9
           H6 HGR62    0.160 10
          CM4 CG331   -0.140 11
          H41  HGA3    0.090 12
          H42  HGA3    0.090 13
          H43  HGA3    0.090 14
            P     P    1.500 15
          O1P   ON3   -0.780 16
          O2P   ON3   -0.780 17
          O5'   ON2   -0.570 18
          C5'  CN8B   -0.080 19
          H5'   HN8    0.090 20
         H5''   HN8    0.090 21
          C4'   CN7    0.160 22
          H4'   HN7    0.090 23
          O4'  ON6B   -0.500 24
          C1'  CN7B    0.160 25
          H1'   HN7    0.090 26
          C2'  CN7B    0.080 27
         H2''   HN7    0.090 28
          O2' OG301   -0.340 29
          CM2 CG331   -0.100 30
          HM1  HGA3    0.090 31
          HM2  HGA3    0.090 32
          HM3  HGA3    0.090 33
          C3'   CN7    0.010 34
          H3'   HN7    0.090 35
          O3'   ON2   -0.570 36
  [ bonds ]
           N1    C2
           N1    C6
           C2    O2
           C2    N3
           N3    C4
           C4    C5
           C4    N4
           N4    H4
           N4   CM4
          CM4   H41
          CM4   H42
          CM4   H43
           C5    H5
           C5    C6
           C6    H6
            P   O1P
            P   O2P
            P   O5'
          O5'   C5'
          C5'  H5''
          C5'   C4'
          C4'   O4'
          C4'   C3'
          O4'   C1'
          C1'    N1
          C1'   C2'
          C2'   C3'
          C3'   O3'
          O3'    +P
          C2'   O2'
          CM2   O2'
          CM2   HM1
          HM2   CM2
          HM3   CM2
          C1'   H1'
          C2'  H2''
          C3'   H3'
          C4'   H4'
          C5'   H5'
  [ impropers ]
           C2    N1    N3    O2
           C4    C5    N3    N4

[ 4PYO ]
  [ atoms ]
           O1 OG2D4   -0.570  0
           C1 CG2R63    0.460  1
          C21 CG2R62   -0.380  2
          C31 CG2R62   -0.070  3
           N1 NG2R61   -0.110  4
          C32 CG2R62   -0.070  5
          C22 CG2R62   -0.380  6
          H21 HGR62    0.220  7
          H22 HGR62    0.220  8
          H32 HGR62    0.200  9
          H31 HGR62    0.200 10
           H1  HGP1    0.280 11
  [ bonds ]
           O1    C1
           C1   C21
          C21   H21
          C21   C31
          C31   H31
          C31    N1
           N1    H1
           N1   C32
          C32   H32
          C32   C22
          C22   H22
          C22    C1
  [ impropers ]
           C1   C21   C22    O1

[ 4SU ]
  [ atoms ]
           N1 NG2R61   -0.200  0
           C2 CG2R63    0.440  1
           O2 OG2D4   -0.390  2
           N3 NG2R61   -0.640  3
           H3  HGP1    0.420  4
           C4 CG2R63    0.330  5
           S4 SG2D1   -0.250  6
           C5 CG2R62   -0.200  7
           H5 HGR62    0.130  8
           C6 CG2R62    0.150  9
           H6 HGR62    0.210 10
            P     P    1.500 11
          O1P   ON3   -0.780 12
          O2P   ON3   -0.780 13
          O5'   ON2   -0.570 14
          C5'  CN8B   -0.080 15
          H5'   HN8    0.090 16
         H5''   HN8    0.090 17
          C4'   CN7    0.160 18
          H4'   HN7    0.090 19
          O4'  ON6B   -0.500 20
          C1'  CN7B    0.160 21
          H1'   HN7    0.090 22
          C2'  CN7B    0.140 23
         H2''   HN7    0.090 24
          O2'   ON5   -0.660 25
          H2'   HN5    0.430 26
          C3'   CN7    0.010 27
          H3'   HN7    0.090 28
          O3'   ON2   -0.570 29
  [ bonds ]
           N1    C2
           N1    C6
           C2    O2
           C2    N3
           N3    C4
           N3    H3
           C4    S4
           C4    C5
           C5    C6
           C5    H5
           C6    H6
            P   O1P
            P   O2P
            P   O5'
          O5'   C5'
          C5'  H5''
          C5'   C4'
          C4'   O4'
          C4'   C3'
          O4'   C1'
          C1'    N1
          C1'   C2'
          C2'   C3'
          C3'   O3'
          O3'    +P
          C2'   O2'
          O2'   H2'
          C1'   H1'
          C2'  H2''
          C3'   H3'
          C4'   H4'
          C5'   H5'
  [ impropers ]
           C2    N1    N3    O2
           C4    C5    N3    S4

[ 52U ]
  [ atoms ]
           N1 NG2R61   -0.260  0
           C2 CG2R63    0.290  1
           S2 SG2D1   -0.220  2
           N3 NG2R61   -0.560  3
           H3  HGP1    0.400  4
           C4 CG2R63    0.390  5
           O4 OG2D4   -0.410  6
           C5 CG2R62   -0.130  7
           C6 CG2R62    0.180  8
           H6 HGR62    0.220  9
          C5M CG331   -0.170 10
          H51  HGA3    0.090 11
          H52  HGA3    0.090 12
          H53  HGA3    0.090 13
            P     P    1.500 14
          O1P   ON3   -0.780 15
          O2P   ON3   -0.780 16
          O5'   ON2   -0.570 17
          C5'  CN8B   -0.080 18
          H5'   HN8    0.090 19
         H5''   HN8    0.090 20
          C4'   CN7    0.160 21
          H4'   HN7    0.090 22
          O4'  ON6B   -0.500 23
          C1'  CN7B    0.160 24
          H1'   HN7    0.090 25
          C2'  CN7B    0.140 26
         H2''   HN7    0.090 27
          O2'   ON5   -0.660 28
          H2'   HN5    0.430 29
          C3'   CN7    0.010 30
          H3'   HN7    0.090 31
          O3'   ON2   -0.570 32
  [ bonds ]
           N1    C2
           N1    C6
           C2    S2
           C2    N3
           N3    C4
           N3    H3
           C4    O4
           C4    C5
           C5    C6
           C5   C5M
           C6    H6
          C5M   H51
          C5M   H52
          C5M   H53
            P   O1P
            P   O2P
            P   O5'
          O5'   C5'
          C5'  H5''
          C5'   C4'
          C4'   O4'
          C4'   C3'
          O4'   C1'
          C1'    N1
          C1'   C2'
          C2'   C3'
          C3'   O3'
          O3'    +P
          C2'   O2'
          O2'   H2'
          C1'   H1'
          C2'  H2''
          C3'   H3'
          C4'   H4'
          C5'   H5'
  [ impropers ]
           C2    N1    N3    S2
           C4    C5    N3    O4

[ 5AU ]
  [ atoms ]
           N1 NG2R61   -0.340  0
           C2 CG2R63    0.510  1
           O2 OG2D4   -0.410  2
           N3 NG2R61   -0.460  3
           H3  HGP1    0.360  4
           C4 CG2R63    0.500  5
           O4 OG2D4   -0.450  6
           C5 CG2R62   -0.050  7
           C6 CG2R62    0.170  8
           H6 HGR62    0.170  9
            C CG324    0.200 10
          HC1  HGA2    0.090 11
          HC2  HGA2    0.090 12
            N NG3P2   -0.520 13
          HN1  HGP2    0.380 14
          HN2  HGP2    0.380 15
           CA CG334    0.110 16
          HA1  HGA3    0.090 17
          HA2  HGA3    0.090 18
          HA3  HGA3    0.090 19
            P     P    1.500 20
          O1P   ON3   -0.780 21
          O2P   ON3   -0.780 22
          O5'   ON2   -0.570 23
          C5'  CN8B   -0.080 24
          H5'   HN8    0.090 25
         H5''   HN8    0.090 26
          C4'   CN7    0.160 27
          H4'   HN7    0.090 28
          O4'  ON6B   -0.500 29
          C1'  CN7B    0.160 30
          H1'   HN7    0.090 31
          C2'  CN7B    0.140 32
         H2''   HN7    0.090 33
          O2'   ON5   -0.660 34
          H2'   HN5    0.430 35
          C3'   CN7    0.010 36
          H3'   HN7    0.090 37
          O3'   ON2   -0.570 38
  [ bonds ]
           N1    C2
           N1    C6
           C2    O2
           C2    N3
           N3    C4
           N3    H3
           C4    O4
           C4    C5
           C5    C6
           C5     C
           C6    H6
            C     N
            C   HC1
            C   HC2
            N    CA
            N   HN2
            N   HN1
           CA   HA1
           CA   HA2
           CA   HA3
            P   O1P
            P   O2P
            P   O5'
          O5'   C5'
          C5'  H5''
          C5'   C4'
          C4'   O4'
          C4'   C3'
          O4'   C1'
          C1'    N1
          C1'   C2'
          C2'   C3'
          C3'   O3'
          O3'    +P
          C2'   O2'
          O2'   H2'
          C1'   H1'
          C2'  H2''
          C3'   H3'
          C4'   H4'
          C5'   H5'
  [ impropers ]
           C2    N1    N3    O2
           C4    C5    N3    O4

[ 5CU ]
  [ atoms ]
           N1 NG2R61   -0.340  0
           C2 CG2R63    0.510  1
           O2 OG2D4   -0.410  2
           N3 NG2R61   -0.460  3
           H3  HGP1    0.360  4
           C4 CG2R63    0.500  5
           O4 OG2D4   -0.450  6
           C5 CG2R62   -0.050  7
           C6 CG2R62    0.170  8
           H6 HGR62    0.170  9
           C7 CG321   -0.180 10
          H71  HGA2    0.090 11
          H72  HGA2    0.090 12
           C8 CG2O3    0.520 13
          O81 OG2D2   -0.760 14
          O82 OG2D2   -0.760 15
            P     P    1.500 16
          O1P   ON3   -0.780 17
          O2P   ON3   -0.780 18
          O5'   ON2   -0.570 19
          C5'  CN8B   -0.080 20
          H5'   HN8    0.090 21
         H5''   HN8    0.090 22
          C4'   CN7    0.160 23
          H4'   HN7    0.090 24
          O4'  ON6B   -0.500 25
          C1'  CN7B    0.160 26
          H1'   HN7    0.090 27
          C2'  CN7B    0.140 28
         H2''   HN7    0.090 29
          O2'   ON5   -0.660 30
          H2'   HN5    0.430 31
          C3'   CN7    0.010 32
          H3'   HN7    0.090 33
          O3'   ON2   -0.570 34
  [ bonds ]
           N1    C2
           N1    C6
           C2    O2
           C2    N3
           N3    C4
           N3    H3
           C4    O4
           C4    C5
           C5    C6
           C5    C7
           C6    H6
           C7   H71
           C7   H72
           C7    C8
           C8   O81
           C8   O82
            P   O1P
            P   O2P
            P   O5'
          O5'   C5'
          C5'  H5''
          C5'   C4'
          C4'   O4'
          C4'   C3'
          O4'   C1'
          C1'    N1
          C1'   C2'
          C2'   C3'
          C3'   O3'
          O3'    +P
          C2'   O2'
          O2'   H2'
          C1'   H1'
          C2'  H2''
          C3'   H3'
          C4'   H4'
          C5'   H5'
  [ impropers ]
           C2    N1    N3    O2
           C4    C5    N3    O4
           C8   O82   O81    C7

[ 5DU ]
  [ atoms ]
           N1 NG2R61   -0.340  0
           C2 CG2R63    0.510  1
           O2 OG2D4   -0.410  2
           N3 NG2R61   -0.460  3
           H3  HGP1    0.360  4
           C4 CG2R63    0.500  5
           O4 OG2D4   -0.450  6
           C5 CG2R62   -0.050  7
           C6 CG2R62    0.170  8
           H6 HGR62    0.170  9
           C7 CG324    0.040 10
          H71  HGA2    0.090 11
          H72  HGA2    0.090 12
           N8 NG3P2   -0.340 13
          H81  HGP2    0.340 14
          H82  HGP2    0.340 15
           C9 CG324   -0.010 16
          H91  HGA2    0.090 17
          H92  HGA2    0.090 18
          C10 CG2O3    0.590 19
          O11 OG2D2   -0.660 20
          O12 OG2D2   -0.660 21
            P     P    1.500 22
          O1P   ON3   -0.780 23
          O2P   ON3   -0.780 24
          O5'   ON2   -0.570 25
          C5'  CN8B   -0.080 26
          H5'   HN8    0.090 27
         H5''   HN8    0.090 28
          C4'   CN7    0.160 29
          H4'   HN7    0.090 30
          O4'  ON6B   -0.500 31
          C1'  CN7B    0.160 32
          H1'   HN7    0.090 33
          C2'  CN7B    0.140 34
         H2''   HN7    0.090 35
          O2'   ON5   -0.660 36
          H2'   HN5    0.430 37
          C3'   CN7    0.010 38
          H3'   HN7    0.090 39
          O3'   ON2   -0.570 40
  [ bonds ]
           N1    C2
           N1    C6
           C2    O2
           C2    N3
           N3    C4
           N3    H3
           C4    O4
           C4    C5
           C5    C6
           C5    C7
           C6    H6
           C7   H71
           C7   H72
           C7    N8
           N8   H82
           N8    C9
           N8   H81
           C9   H91
           C9   H92
           C9   C10
          C10   O11
          C10   O12
            P   O1P
            P   O2P
            P   O5'
          O5'   C5'
          C5'  H5''
          C5'   C4'
          C4'   O4'
          C4'   C3'
          O4'   C1'
          C1'    N1
          C1'   C2'
          C2'   C3'
          C3'   O3'
          O3'    +P
          C2'   O2'
          O2'   H2'
          C1'   H1'
          C2'  H2''
          C3'   H3'
          C4'   H4'
          C5'   H5'
  [ impropers ]
           C2    N1    N3    O2
           C4    C5    N3    O4
          C10   O11   O12    C9

[ 5FC ]
  [ atoms ]
           N1 NG2R61   -0.080  0
           C2 CG2R63    0.620  1
           O2 OG2D4   -0.470  2
           N3 NG2R62   -0.830  3
           C4 CG2R64    0.610  4
           N4 NG2S3   -0.750  5
          H41  HGP4    0.370  6
          H42  HGP4    0.370  7
           C5 CG2R62    0.040  8
           C6 CG2R62    0.150  9
           H6 HGR62    0.170 10
           C7 CG2O4    0.170 11
           H7 HGR52    0.080 12
           O7 OG2D1   -0.450 13
            P     P    1.500 14
          O1P   ON3   -0.780 15
          O2P   ON3   -0.780 16
          O5'   ON2   -0.570 17
          C5'  CN8B   -0.080 18
          H5'   HN8    0.090 19
         H5''   HN8    0.090 20
          C4'   CN7    0.160 21
          H4'   HN7    0.090 22
          O4'  ON6B   -0.500 23
          C1'  CN7B    0.160 24
          H1'   HN7    0.090 25
          C2'  CN7B    0.140 26
         H2''   HN7    0.090 27
          O2'   ON5   -0.660 28
          H2'   HN5    0.430 29
          C3'   CN7    0.010 30
          H3'   HN7    0.090 31
          O3'   ON2   -0.570 32
  [ bonds ]
           N1    C2
           N1    C6
           C2    O2
           C2    N3
           N3    C4
           C4    C5
           C4    N4
           N4   H41
           N4   H42
           C5    C7
           C5    C6
           C6    H6
           C7    H7
           C7    O7
            P   O1P
            P   O2P
            P   O5'
          O5'   C5'
          C5'  H5''
          C5'   C4'
          C4'   O4'
          C4'   C3'
          O4'   C1'
          C1'    N1
          C1'   C2'
          C2'   C3'
          C3'   O3'
          O3'    +P
          C2'   O2'
          O2'   H2'
          C1'   H1'
          C2'  H2''
          C3'   H3'
          C4'   H4'
          C5'   H5'
  [ impropers ]
           C2    N1    N3    O2
           C4    C5    N3    N4
           N4   H41   H42    C4
           C7    C5    O7    H7

[ 5FOP ]
  [ atoms ]
           N1 NG2R61   -0.210  0
           C2 CG2R63    0.220  1
           O2 OG2D4   -0.520  2
           N3 NG2R62   -0.580  3
           C4 CG2R62    0.420  4
           H4 HGR62    0.100  5
           C5 CG2R62    0.010  6
           C6 CG2R62    0.170  7
           H6 HGR62    0.120  8
           C7 CG2O4    0.280  9
           H7 HGR52    0.080 10
           O7 OG2D1   -0.410 11
           H1  HGP1    0.320 12
  [ bonds ]
           N1    C2
           N1    C6
           N1    H1
           C2    O2
           C2    N3
           N3    C4
           C4    H4
           C4    C5
           C5    C6
           C5    C7
           C6    H6
           C7    H7
           C7    O7
  [ impropers ]
           C2    N1    N3    O2
           C7    C5    O7    H7

[ 5HU ]
  [ atoms ]
           N1 NG2R61   -0.250  0
           C2 CG2R63    0.520  1
           O2 OG2D4   -0.430  2
           N3 NG2R61   -0.480  3
           H3  HGP1    0.300  4
           C4 CG2R63    0.550  5
           O4 OG2D4   -0.460  6
           C5 CG2R62    0.140  7
           O5 OG311   -0.600  8
          HO5  HGP1    0.390  9
           C6 CG2R62    0.170 10
           H6 HGR62    0.150 11
            P     P    1.500 12
          O1P   ON3   -0.780 13
          O2P   ON3   -0.780 14
          O5'   ON2   -0.570 15
          C5'  CN8B   -0.080 16
          H5'   HN8    0.090 17
         H5''   HN8    0.090 18
          C4'   CN7    0.160 19
          H4'   HN7    0.090 20
          O4'  ON6B   -0.500 21
          C1'  CN7B    0.160 22
          H1'   HN7    0.090 23
          C2'  CN7B    0.140 24
         H2''   HN7    0.090 25
          O2'   ON5   -0.660 26
          H2'   HN5    0.430 27
          C3'   CN7    0.010 28
          H3'   HN7    0.090 29
          O3'   ON2   -0.570 30
  [ bonds ]
           N1    C2
           N1    C6
           C2    O2
           C2    N3
           N3    C4
           N3    H3
           C4    O4
           C4    C5
           C5    C6
           C5    O5
           O5   HO5
           C6    H6
            P   O1P
            P   O2P
            P   O5'
          O5'   C5'
          C5'  H5''
          C5'   C4'
          C4'   O4'
          C4'   C3'
          O4'   C1'
          C1'    N1
          C1'   C2'
          C2'   C3'
          C3'   O3'
          O3'    +P
          C2'   O2'
          O2'   H2'
          C1'   H1'
          C2'  H2''
          C3'   H3'
          C4'   H4'
          C5'   H5'
  [ impropers ]
           C2    N1    N3    O2
           C4    C5    N3    O4

[ 5MC ]
  [ atoms ]
           N1 NG2R61   -0.120  0
           C2 CG2R63    0.500  1
           O2 OG2D4   -0.450  2
           N3 NG2R62   -0.790  3
           C4 CG2R64    0.620  4
           N4 NG2S3   -0.650  5
          H41  HGP4    0.320  6
          H42  HGP4    0.320  7
           C5 CG2R62    0.040  8
           C6 CG2R62    0.020  9
           H6 HGR62    0.190 10
          CM5 CG331   -0.210 11
          H51  HGA3    0.070 12
          H52  HGA3    0.070 13
          H53  HGA3    0.070 14
            P     P    1.500 15
          O1P   ON3   -0.780 16
          O2P   ON3   -0.780 17
          O5'   ON2   -0.570 18
          C5'  CN8B   -0.080 19
          H5'   HN8    0.090 20
         H5''   HN8    0.090 21
          C4'   CN7    0.160 22
          H4'   HN7    0.090 23
          O4'  ON6B   -0.500 24
          C1'  CN7B    0.160 25
          H1'   HN7    0.090 26
          C2'  CN7B    0.140 27
         H2''   HN7    0.090 28
          O2'   ON5   -0.660 29
          H2'   HN5    0.430 30
          C3'   CN7    0.010 31
          H3'   HN7    0.090 32
          O3'   ON2   -0.570 33
  [ bonds ]
           N1    C2
           N1    C6
           C2    O2
           C2    N3
           N3    C4
           C4    C5
           C4    N4
           N4   H41
           N4   H42
           C5    C6
           C5   CM5
          CM5   H51
          CM5   H52
          CM5   H53
           C6    H6
            P   O1P
            P   O2P
            P   O5'
          O5'   C5'
          C5'  H5''
          C5'   C4'
          C4'   O4'
          C4'   C3'
          O4'   C1'
          C1'    N1
          C1'   C2'
          C2'   C3'
          C3'   O3'
          O3'    +P
          C2'   O2'
          O2'   H2'
          C1'   H1'
          C2'  H2''
          C3'   H3'
          C4'   H4'
          C5'   H5'
  [ impropers ]
           C2    N1    N3    O2
           C4    C5    N3    N4
           N4   H41   H42    C4

[ 5MU ]
  [ atoms ]
           N1  NN2B   -0.340  0
           C2  CN1T    0.510  1
           O2   ON1   -0.410  2
           N3  NN2U   -0.460  3
           H3   HN2    0.360  4
           C4   CN1    0.500  5
           O4   ON1   -0.450  6
           C5  CN3T   -0.150  7
           C6   CN3    0.170  8
           H6   HN3    0.170  9
          C5M   CN9   -0.110 10
          H51   HN9    0.070 11
          H52   HN9    0.070 12
          H53   HN9    0.070 13
            P     P    1.500 14
          O1P   ON3   -0.780 15
          O2P   ON3   -0.780 16
          O5'   ON2   -0.570 17
          C5'  CN8B   -0.080 18
          H5'   HN8    0.090 19
         H5''   HN8    0.090 20
          C4'   CN7    0.160 21
          H4'   HN7    0.090 22
          O4'  ON6B   -0.500 23
          C1'  CN7B    0.160 24
          H1'   HN7    0.090 25
          C2'  CN7B    0.140 26
         H2''   HN7    0.090 27
          O2'   ON5   -0.660 28
          H2'   HN5    0.430 29
          C3'   CN7    0.010 30
          H3'   HN7    0.090 31
          O3'   ON2   -0.570 32
  [ bonds ]
           N1    C2
           N1    C6
           C6    H6
           C2    O2
           C4    O4
           C2    N3
           N3    H3
           N3    C4
           C4    C5
           C5    C6
           C5   C5M
          C5M   H51
          C5M   H52
          C5M   H53
            P   O1P
            P   O2P
            P   O5'
          O5'   C5'
          C5'  H5''
          C5'   C4'
          C4'   O4'
          C4'   C3'
          O4'   C1'
          C1'    N1
          C1'   C2'
          C2'   C3'
          C3'   O3'
          O3'    +P
          C2'   O2'
          O2'   H2'
          C1'   H1'
          C2'  H2''
          C3'   H3'
          C4'   H4'
          C5'   H5'
  [ impropers ]
           C2    N1    N3    O2
           C4    C5    N3    O4
           C5    C4    C6   C5M

[ 5TU ]
  [ atoms ]
           N1 NG2R61   -0.340  0
           C2 CG2R63    0.510  1
           O2 OG2D4   -0.410  2
           N3 NG2R61   -0.460  3
           H3  HGP1    0.360  4
           C4 CG2R63    0.500  5
           O4 OG2D4   -0.450  6
           C5 CG2R62   -0.050  7
           C6 CG2R62    0.170  8
           H6 HGR62    0.170  9
           C7 CG324    0.140 10
          H71  HGA2    0.090 11
          H72  HGA2    0.090 12
           N8 NG3P2   -0.300 13
          H81  HGP2    0.330 14
          H82  HGP2    0.330 15
           C9 CG324    0.140 16
          H91  HGA2    0.090 17
          H92  HGA2    0.090 18
          C10 CG321   -0.260 19
         H101  HGA2    0.090 20
         H102  HGA2    0.090 21
          S11 SG3O1    0.730 22
          O11 OG2P1   -0.550 23
          O12 OG2P1   -0.550 24
          O13 OG2P1   -0.550 25
            P     P    1.500 26
          O1P   ON3   -0.780 27
          O2P   ON3   -0.780 28
          O5'   ON2   -0.570 29
          C5'  CN8B   -0.080 30
          H5'   HN8    0.090 31
         H5''   HN8    0.090 32
          C4'   CN7    0.160 33
          H4'   HN7    0.090 34
          O4'  ON6B   -0.500 35
          C1'  CN7B    0.160 36
          H1'   HN7    0.090 37
          C2'  CN7B    0.140 38
         H2''   HN7    0.090 39
          O2'   ON5   -0.660 40
          H2'   HN5    0.430 41
          C3'   CN7    0.010 42
          H3'   HN7    0.090 43
          O3'   ON2   -0.570 44
  [ bonds ]
           N1    C2
           N1    C6
           C2    O2
           C2    N3
           N3    C4
           N3    H3
           C4    O4
           C4    C5
           C5    C6
           C5    C7
           C6    H6
           C7   H71
           C7   H72
           C7    N8
           C9   C10
           C9   H91
           C9   H92
           C9    N8
          C10  H101
          C10  H102
          C10   S11
           N8   H81
           N8   H82
          S11   O11
          S11   O12
          S11   O13
            P   O1P
            P   O2P
            P   O5'
          O5'   C5'
          C5'  H5''
          C5'   C4'
          C4'   O4'
          C4'   C3'
          O4'   C1'
          C1'    N1
          C1'   C2'
          C2'   C3'
          C3'   O3'
          O3'    +P
          C2'   O2'
          O2'   H2'
          C1'   H1'
          C2'  H2''
          C3'   H3'
          C4'   H4'
          C5'   H5'
  [ impropers ]
           C2    N1    N3    O2
           C4    C5    N3    O4

[ 66A ]
  [ atoms ]
           N9 NG2R51   -0.010  0
           C8 CG2R53    0.390  1
           H8 HGR52    0.090  2
           N7 NG2R50   -0.810  3
           C5 CG2RC0    0.350  4
           C6 CG2R64    0.600  5
           N1 NG2R62   -0.680  6
           C2 CG2R64    0.390  7
           H2 HGR62    0.140  8
           N3 NG2R62   -0.820  9
           C4 CG2RC0    0.570 10
           N6 NG2S0   -0.490 11
          CM6 CG331   -0.080 12
          H61  HGA3    0.090 13
          H62  HGA3    0.090 14
          H63  HGA3    0.090 15
          C10 CG2O6    0.490 16
          O10 OG2D1   -0.480 17
          N11 NG2S1   -0.440 18
          H11  HGP1    0.300 19
          C12 CG311    0.130 20
          H12  HGA1    0.090 21
          C13 CG2O3    0.520 22
          ODA OG2D2   -0.760 23
          ODB OG2D2   -0.760 24
          C14 CG311    0.140 25
          H14  HGA1    0.090 26
          O14 OG311   -0.650 27
         H14O  HGP1    0.420 28
          C15 CG331   -0.270 29
         H151  HGA3    0.090 30
         H152  HGA3    0.090 31
         H153  HGA3    0.090 32
            P     P    1.500 33
          O1P   ON3   -0.780 34
          O2P   ON3   -0.780 35
          O5'   ON2   -0.570 36
          C5'  CN8B   -0.080 37
          H5'   HN8    0.090 38
         H5''   HN8    0.090 39
          C4'   CN7    0.160 40
          H4'   HN7    0.090 41
          O4'  ON6B   -0.500 42
          C1'  CN7B    0.160 43
          H1'   HN7    0.090 44
          C2'  CN7B    0.140 45
         H2''   HN7    0.090 46
          O2'   ON5   -0.660 47
          H2'   HN5    0.430 48
          C3'   CN7    0.010 49
          H3'   HN7    0.090 50
          O3'   ON2   -0.570 51
  [ bonds ]
           N9    C8
           N9    C4
           C8    N7
           C8    H8
           N7    C5
           C5    C6
           C5    C4
           C6    N6
           C6    N1
           N6   C10
           N6   CM6
           N1    C2
           C2    N3
           C2    H2
           N3    C4
          C10   O10
          C10   N11
          N11   C12
          N11   H11
          C12   C13
          C12   C14
          C12   H12
          C13   ODA
          C13   ODB
          C14   O14
          C14   C15
          C14   H14
          O14  H14O
          C15  H151
          C15  H152
          C15  H153
          CM6   H61
          CM6   H62
          CM6   H63
            P   O1P
            P   O2P
            P   O5'
          O5'   C5'
          C5'  H5''
          C5'   C4'
          C4'   O4'
          C4'   C3'
          O4'   C1'
          C1'    N9
          C1'   C2'
          C2'   C3'
          C3'   O3'
          O3'    +P
          C2'   O2'
          O2'   H2'
          C1'   H1'
          C2'  H2''
          C3'   H3'
          C4'   H4'
          C5'   H5'
  [ impropers ]
          C10    N6   N11   O10
          C13   ODB   ODA   C12
           C6    C5    N1    N6

[ 6AA ]
  [ atoms ]
           N9 NG2R51   -0.010  0
           C8 CG2R53    0.390  1
           H8 HGR52    0.090  2
           N7 NG2R50   -0.810  3
           C5 CG2RC0    0.350  4
           C6 CG2R64    0.700  5
           N6 NG2S1   -0.680  6
           H6  HGP1    0.320  7
           N1 NG2R62   -0.680  8
           C2 CG2R64    0.390  9
           H2 HGR62    0.140 10
           N3 NG2R62   -0.820 11
           C4 CG2RC0    0.580 12
          C10 CG2O1    0.470 13
          O10 OG2D1   -0.440 14
          C11 CG331   -0.260 15
          H11  HGA3    0.090 16
          H12  HGA3    0.090 17
          H13  HGA3    0.090 18
            P     P    1.500 19
          O1P   ON3   -0.780 20
          O2P   ON3   -0.780 21
          O5'   ON2   -0.570 22
          C5'  CN8B   -0.080 23
          H5'   HN8    0.090 24
         H5''   HN8    0.090 25
          C4'   CN7    0.160 26
          H4'   HN7    0.090 27
          O4'  ON6B   -0.500 28
          C1'  CN7B    0.160 29
          H1'   HN7    0.090 30
          C2'  CN7B    0.140 31
         H2''   HN7    0.090 32
          O2'   ON5   -0.660 33
          H2'   HN5    0.430 34
          C3'   CN7    0.010 35
          H3'   HN7    0.090 36
          O3'   ON2   -0.570 37
  [ bonds ]
           N9    C8
           N9    C4
           C8    N7
           C8    H8
           N7    C5
           C5    C6
           C5    C4
           C6    N6
           C6    N1
           N6   C10
           N6    H6
           N1    C2
           C2    N3
           C2    H2
           N3    C4
          C10   C11
          C10   O10
          C11   H11
          C11   H12
          C11   H13
            P   O1P
            P   O2P
            P   O5'
          O5'   C5'
          C5'  H5''
          C5'   C4'
          C4'   O4'
          C4'   C3'
          O4'   C1'
          C1'    N9
          C1'   C2'
          C2'   C3'
          C3'   O3'
          O3'    +P
          C2'   O2'
          O2'   H2'
          C1'   H1'
          C2'  H2''
          C3'   H3'
          C4'   H4'
          C5'   H5'
  [ impropers ]
          C10   C11    N6   O10
           C6    C5    N1    N6

[ 6GA ]
  [ atoms ]
           N9 NG2R51   -0.010  0
           C8 CG2R53    0.390  1
           H8 HGR52    0.090  2
           N7 NG2R50   -0.810  3
           C5 CG2RC0    0.350  4
           C6 CG2R64    0.660  5
           N6 NG2S1   -0.680  6
           H6  HGP1    0.320  7
           N1 NG2R62   -0.680  8
           C2 CG2R64    0.390  9
           H2 HGR62    0.140 10
           N3 NG2R62   -0.820 11
           C4 CG2RC0    0.570 12
          C10 CG2O6    0.600 13
          O10 OG2D1   -0.500 14
          N11 NG2S1   -0.480 15
          H11  HGP1    0.290 16
          C12 CG321    0.000 17
         H121  HGA2    0.090 18
         H122  HGA2    0.090 19
          C13 CG2O3    0.520 20
          ODA OG2D2   -0.760 21
          ODB OG2D2   -0.760 22
            P     P    1.500 23
          O1P   ON3   -0.780 24
          O2P   ON3   -0.780 25
          O5'   ON2   -0.570 26
          C5'  CN8B   -0.080 27
          H5'   HN8    0.090 28
         H5''   HN8    0.090 29
          C4'   CN7    0.160 30
          H4'   HN7    0.090 31
          O4'  ON6B   -0.500 32
          C1'  CN7B    0.160 33
          H1'   HN7    0.090 34
          C2'  CN7B    0.140 35
         H2''   HN7    0.090 36
          O2'   ON5   -0.660 37
          H2'   HN5    0.430 38
          C3'   CN7    0.010 39
          H3'   HN7    0.090 40
          O3'   ON2   -0.570 41
  [ bonds ]
           N9    C8
           N9    C4
           C8    N7
           C8    H8
           N7    C5
           C5    C6
           C5    C4
           C6    N6
           C6    N1
           N6   C10
           N6    H6
           N1    C2
           C2    N3
           C2    H2
           N3    C4
          C10   N11
          C10   O10
          N11   C12
          N11   H11
          C12   C13
          C12  H121
          C12  H122
          C13   ODA
          C13   ODB
            P   O1P
            P   O2P
            P   O5'
          O5'   C5'
          C5'  H5''
          C5'   C4'
          C4'   O4'
          C4'   C3'
          O4'   C1'
          C1'    N9
          C1'   C2'
          C2'   C3'
          C3'   O3'
          O3'    +P
          C2'   O2'
          O2'   H2'
          C1'   H1'
          C2'  H2''
          C3'   H3'
          C4'   H4'
          C5'   H5'
  [ impropers ]
          C10    N6   N11   O10
          C13   ODB   ODA   C12
           C6    C5    N1    N6

[ 6IA ]
  [ atoms ]
           N9 NG2R51   -0.010  0
           C8 CG2R53    0.430  1
           H8 HGR52    0.080  2
           N7 NG2R50   -0.850  3
           C5 CG2RC0    0.320  4
           C6 CG2R64    0.450  5
           N6 NG311   -0.450  6
           H6 HGPAM1    0.330  7
           N1 NG2R62   -0.780  8
           C2 CG2R64    0.490  9
           H2 HGR62    0.140 10
           N3 NG2R62   -0.860 11
           C4 CG2RC0    0.520 12
          C12 CG321    0.010 13
         H121  HGA2    0.090 14
         H122  HGA2    0.090 15
          C13 CG2D1   -0.150 16
          H13  HGA4    0.150 17
          C14 CG2D1    0.000 18
          C15 CG331   -0.270 19
         H151  HGA3    0.090 20
         H152  HGA3    0.090 21
         H153  HGA3    0.090 22
          C16 CG331   -0.270 23
         H161  HGA3    0.090 24
         H162  HGA3    0.090 25
         H163  HGA3    0.090 26
            P     P    1.500 27
          O1P   ON3   -0.780 28
          O2P   ON3   -0.780 29
          O5'   ON2   -0.570 30
          C5'  CN8B   -0.080 31
          H5'   HN8    0.090 32
         H5''   HN8    0.090 33
          C4'   CN7    0.160 34
          H4'   HN7    0.090 35
          O4'  ON6B   -0.500 36
          C1'  CN7B    0.160 37
          H1'   HN7    0.090 38
          C2'  CN7B    0.140 39
         H2''   HN7    0.090 40
          O2'   ON5   -0.660 41
          H2'   HN5    0.430 42
          C3'   CN7    0.010 43
          H3'   HN7    0.090 44
          O3'   ON2   -0.570 45
  [ bonds ]
           N9    C8
           N9    C4
           C8    N7
           C8    H8
           N7    C5
           C5    C6
           C5    C4
           C6    N6
           C6    N1
           N6   C12
           N6    H6
           N1    C2
           C2    N3
           C2    H2
           N3    C4
          C12   C13
          C12  H121
          C12  H122
          C13   C14
          C13   H13
          C14   C15
          C14   C16
          C15  H151
          C15  H152
          C15  H153
          C16  H161
          C16  H162
          C16  H163
            P   O1P
            P   O2P
            P   O5'
          O5'   C5'
          C5'  H5''
          C5'   C4'
          C4'   O4'
          C4'   C3'
          O4'   C1'
          C1'    N9
          C1'   C2'
          C2'   C3'
          C3'   O3'
          O3'    +P
          C2'   O2'
          O2'   H2'
          C1'   H1'
          C2'  H2''
          C3'   H3'
          C4'   H4'
          C5'   H5'
  [ impropers ]
           C6    C5    N1    N6

[ 6MA ]
  [ atoms ]
           N9 NG2R51   -0.010  0
           C8 CG2R53    0.430  1
           H8 HGR52    0.080  2
           N7 NG2R50   -0.850  3
           C5 CG2RC0    0.320  4
           C6 CG2R64    0.450  5
           N6 NG311   -0.450  6
           H6 HGPAM1    0.330  7
           N1 NG2R62   -0.780  8
           C2 CG2R64    0.490  9
           H2 HGR62    0.140 10
           N3 NG2R62   -0.860 11
           C4 CG2RC0    0.520 12
          CM6 CG331   -0.080 13
          H61  HGA3    0.090 14
          H62  HGA3    0.090 15
          H63  HGA3    0.090 16
            P     P    1.500 17
          O1P   ON3   -0.780 18
          O2P   ON3   -0.780 19
          O5'   ON2   -0.570 20
          C5'  CN8B   -0.080 21
          H5'   HN8    0.090 22
         H5''   HN8    0.090 23
          C4'   CN7    0.160 24
          H4'   HN7    0.090 25
          O4'  ON6B   -0.500 26
          C1'  CN7B    0.160 27
          H1'   HN7    0.090 28
          C2'  CN7B    0.140 29
         H2''   HN7    0.090 30
          O2'   ON5   -0.660 31
          H2'   HN5    0.430 32
          C3'   CN7    0.010 33
          H3'   HN7    0.090 34
          O3'   ON2   -0.570 35
  [ bonds ]
           N9    C8
           N9    C4
           C8    N7
           C8    H8
           N7    C5
           C5    C6
           C5    C4
           C6    N6
           C6    N1
           N6   CM6
           N6    H6
           N1    C2
           C2    N3
           C2    H2
           N3    C4
          CM6   H61
          CM6   H62
          CM6   H63
            P   O1P
            P   O2P
            P   O5'
          O5'   C5'
          C5'  H5''
          C5'   C4'
          C4'   O4'
          C4'   C3'
          O4'   C1'
          C1'    N9
          C1'   C2'
          C2'   C3'
          C3'   O3'
          O3'    +P
          C2'   O2'
          O2'   H2'
          C1'   H1'
          C2'  H2''
          C3'   H3'
          C4'   H4'
          C5'   H5'
  [ impropers ]
           C6    C5    N1    N6

[ 70U ]
  [ atoms ]
           N1 NG2R61   -0.260  0
           C2 CG2R63    0.290  1
           S2 SG2D1   -0.220  2
           N3 NG2R61   -0.560  3
           H3  HGP1    0.400  4
           C4 CG2R63    0.390  5
           O4 OG2D4   -0.410  6
           C5 CG2R62   -0.030  7
           C6 CG2R62    0.180  8
           H6 HGR62    0.220  9
          C5M CG321   -0.220 10
          H51  HGA2    0.090 11
          H52  HGA2    0.090 12
           C8 CG2O2    0.900 13
           O9 OG302   -0.490 14
           O8 OG2D1   -0.630 15
           C9 CG331   -0.010 16
          H91  HGA3    0.090 17
          H92  HGA3    0.090 18
          H93  HGA3    0.090 19
            P     P    1.500 20
          O1P   ON3   -0.780 21
          O2P   ON3   -0.780 22
          O5'   ON2   -0.570 23
          C5'  CN8B   -0.080 24
          H5'   HN8    0.090 25
         H5''   HN8    0.090 26
          C4'   CN7    0.160 27
          H4'   HN7    0.090 28
          O4'  ON6B   -0.500 29
          C1'  CN7B    0.160 30
          H1'   HN7    0.090 31
          C2'  CN7B    0.140 32
         H2''   HN7    0.090 33
          O2'   ON5   -0.660 34
          H2'   HN5    0.430 35
          C3'   CN7    0.010 36
          H3'   HN7    0.090 37
          O3'   ON2   -0.570 38
  [ bonds ]
           N1    C2
           N1    C6
           C2    S2
           C2    N3
           N3    C4
           N3    H3
           C4    O4
           C4    C5
           C5    C6
           C5   C5M
           C6    H6
          C5M    C8
          C5M   H51
          C5M   H52
           C8    O8
           C8    O9
           O9    C9
           C9   H91
           C9   H92
           C9   H93
            P   O1P
            P   O2P
            P   O5'
          O5'   C5'
          C5'  H5''
          C5'   C4'
          C4'   O4'
          C4'   C3'
          O4'   C1'
          C1'    N1
          C1'   C2'
          C2'   C3'
          C3'   O3'
          O3'    +P
          C2'   O2'
          O2'   H2'
          C1'   H1'
          C2'  H2''
          C3'   H3'
          C4'   H4'
          C5'   H5'
  [ impropers ]
           C2    N1    N3    S2
           C4    C5    N3    O4
           C8   C5M    O8    O9

[ 7DNG ]
  [ atoms ]
           N9 NG2R51   -0.310  0
           H9  HGP1    0.350  1
           C8 CG2R51    0.060  2
           H8 HGR52    0.080  3
           C7 CG2R51   -0.270  4
           H7 HGR51    0.130  5
           C5 CG2RC0   -0.060  6
           C6 CG2R63    0.420  7
           O6 OG2D4   -0.520  8
           N1 NG2R61   -0.380  9
           H1  HGP1    0.300 10
           C2 CG2R64    0.650 11
           N2 NG2S3   -0.600 12
          H21  HGP4    0.300 13
          H22  HGP4    0.300 14
           N3 NG2R62   -0.770 15
           C4 CG2RC0    0.320 16
  [ bonds ]
           N9    C8
           N9    C4
           N9    H9
           N3    C4
           C8    H8
           C8    C7
           C7    H7
           C7    C5
           C5    C6
           C5    C4
           C6    O6
           C6    N1
           N1    H1
           N1    C2
           C2    N2
           C2    N3
           N2   H21
           N2   H22

[ 7MG ]
  [ atoms ]
           N9 NG2R52   -0.060  0
           C8 CG2R53    0.380  1
           H8 HGR53    0.150  2
           N7 NG2R52   -0.340  3
           C5 CG2RC0    0.040  4
           C6 CG2R63    0.570  5
           O6 OG2D4   -0.440  6
           N1 NG2R61   -0.290  7
           H1  HGP1    0.270  8
           C2 CG2R64    0.630  9
           N2 NG2S3   -0.670 10
          H21  HGP4    0.350 11
          H22  HGP4    0.350 12
           N3 NG2R62   -0.570 13
           C4 CG2RC0    0.270 14
          CM7 CG334    0.090 15
          H71  HGA3    0.090 16
          H72  HGA3    0.090 17
          H73  HGA3    0.090 18
            P     P    1.500 19
          O1P   ON3   -0.780 20
          O2P   ON3   -0.780 21
          O5'   ON2   -0.570 22
          C5'  CN8B   -0.080 23
          H5'   HN8    0.090 24
         H5''   HN8    0.090 25
          C4'   CN7    0.160 26
          H4'   HN7    0.090 27
          O4'  ON6B   -0.500 28
          C1'  CN7B    0.160 29
          H1'   HN7    0.090 30
          C2'  CN7B    0.140 31
         H2''   HN7    0.090 32
          O2'   ON5   -0.660 33
          H2'   HN5    0.430 34
          C3'   CN7    0.010 35
          H3'   HN7    0.090 36
          O3'   ON2   -0.570 37
  [ bonds ]
           N9    C8
           N9    C4
           C8    N7
           C8    H8
           N7    C5
           N7   CM7
           C5    C6
           C5    C4
           C6    O6
           C6    N1
           N1    C2
           N1    H1
           C2    N2
           C2    N3
           N2   H21
           N2   H22
           N3    C4
          CM7   H71
          CM7   H72
          CM7   H73
            P   O1P
            P   O2P
            P   O5'
          O5'   C5'
          C5'  H5''
          C5'   C4'
          C4'   O4'
          C4'   C3'
          O4'   C1'
          C1'    N9
          C1'   C2'
          C2'   C3'
          C3'   O3'
          O3'    +P
          C2'   O2'
          O2'   H2'
          C1'   H1'
          C2'  H2''
          C3'   H3'
          C4'   H4'
          C5'   H5'
  [ impropers ]
           C6    C5    N1    O6
           C2    N1    N3    N2
           N2   H22   H21    C2

[ 7MIP ]
  [ atoms ]
           C5 CG2RC0   -0.210  0
           C6 CG2R61    0.240  1
           H6 HGR62    0.070  2
           N1 NG2R62   -0.600  3
           C2 CG2R64    0.570  4
           H2 HGR62    0.110  5
           N3 NG2R62   -0.580  6
           C4 CG2RC0    0.410  7
           N9 NG2R51   -0.430  8
           H9  HGP1    0.420  9
           C8 CG2R51   -0.210 10
           H8 HGR52    0.240 11
           C7 CG2R51    0.060 12
          C10 CG2N2    0.610 13
          N11 NG2P1   -0.430 14
         H111  HGP2    0.290 15
         H112  HGP2    0.290 16
          N12 NG2P1   -0.430 17
         H121  HGP2    0.290 18
         H122  HGP2    0.290 19
  [ bonds ]
           H9    N9
           N9    C8
           N9    C4
           H8    C8
           C8    C7
           N3    C4
           N3    C2
           C4    C5
           H2    C2
           C2    N1
           C7    C5
           C7   C10
           C5    C6
           N1    C6
         H112   N11
          C10   N11
          C10   N12
           C6    H6
          N11  H111
         H122   N12
          N12  H121
  [ impropers ]
          C10   N12   N11    C7

[ 8MA ]
  [ atoms ]
           N9 NG2R51   -0.050  0
           C8 CG2R53    0.400  1
           N7 NG2R50   -0.710  2
           C5 CG2RC0    0.280  3
           C6 CG2R64    0.460  4
           N6 NG2S3   -0.770  5
          H61  HGP4    0.380  6
          H62  HGP4    0.380  7
           N1 NG2R62   -0.740  8
           C2 CG2R64    0.500  9
           H2 HGR62    0.130 10
           N3 NG2R62   -0.750 11
           C4 CG2RC0    0.430 12
          C8M CG331   -0.210 13
          H81  HGA3    0.090 14
          H82  HGA3    0.090 15
          H83  HGA3    0.090 16
            P     P    1.500 17
          O1P   ON3   -0.780 18
          O2P   ON3   -0.780 19
          O5'   ON2   -0.570 20
          C5'  CN8B   -0.080 21
          H5'   HN8    0.090 22
         H5''   HN8    0.090 23
          C4'   CN7    0.160 24
          H4'   HN7    0.090 25
          O4'  ON6B   -0.500 26
          C1'  CN7B    0.160 27
          H1'   HN7    0.090 28
          C2'  CN7B    0.140 29
         H2''   HN7    0.090 30
          O2'   ON5   -0.660 31
          H2'   HN5    0.430 32
          C3'   CN7    0.010 33
          H3'   HN7    0.090 34
          O3'   ON2   -0.570 35
  [ bonds ]
           N9    C8
           N9    C4
           C8    N7
           C8   C8M
           N7    C5
           C5    C6
           C5    C4
           C6    N6
           C6    N1
           N6   H61
           N6   H62
           N1    C2
           C2    N3
           C2    H2
           N3    C4
          C8M   H81
          C8M   H82
          C8M   H83
            P   O1P
            P   O2P
            P   O5'
          O5'   C5'
          C5'  H5''
          C5'   C4'
          C4'   O4'
          C4'   C3'
          O4'   C1'
          C1'    N9
          C1'   C2'
          C2'   C3'
          C3'   O3'
          O3'    +P
          C2'   O2'
          O2'   H2'
          C1'   H1'
          C2'  H2''
          C3'   H3'
          C4'   H4'
          C5'   H5'
  [ impropers ]
           N6   H61   H62    C6
           C6    C5    N1    N6

[ 9MAD ]
  [ atoms ]
           C1 CG331   -0.270  0
          H11  HGA3    0.090  1
          H12  HGA3    0.090  2
          H13  HGA3    0.090  3
           N9 NG2R51   -0.050  4
           C5 CG2RC0    0.280  5
           N7 NG2R50   -0.710  6
           C8 CG2R53    0.340  7
           H8 HGR52    0.120  8
           N1 NG2R62   -0.740  9
           C2 CG2R64    0.500 10
           H2 HGR62    0.130 11
           N3 NG2R62   -0.750 12
           C4 CG2RC0    0.430 13
           C6 CG2R64    0.460 14
           N6 NG2S3   -0.770 15
          H61  HGP4    0.380 16
          H62  HGP4    0.380 17
  [ bonds ]
           C1    N9
           C1   H11
           C1   H12
           C1   H13
           N9    C4
           N9    C8
           C4    N3
           C2    N1
           C6    N6
           N6   H61
           N6   H62
           C6    C5
           C5    N7
           C8    H8
           C2    H2
           N1    C6
           C2    N3
           C4    C5
           N7    C8
  [ impropers ]
           C6    C5    N1    N6
           N6   H62   H61    C6

[ A2FO ]
  [ atoms ]
           O1 OG3C51   -0.230  0
           C2 CG2R53    0.300  1
           C3 CG3C52    0.060  2
          H31  HGA2    0.090  3
          H32  HGA2    0.090  4
           C4 CG2R51   -0.280  5
           H4 HGR51    0.210  6
           C5 CG2R51   -0.050  7
           H5 HGR52    0.210  8
           O6 OG2D1   -0.400  9
  [ bonds ]
           O1    C2
           O1    C5
           C2    O6
           C2    C3
           C3    C4
           C3   H31
           C3   H32
           C4    C5
           C4    H4
           C5    H5
  [ impropers ]
           C2    C3    O6    O1

[ A3PH ]
  [ atoms ]
          O4' OG3C51   -0.400  0
          C1' CG3C52    0.020  1
         H11'  HGA2    0.090  2
         H12'  HGA2    0.090  3
          C4' CG3C52    0.020  4
         H41'  HGA2    0.090  5
         H42'  HGA2    0.090  6
          C2' CG3C51    0.140  7
         H22'  HGA1    0.090  8
          O2' OG311   -0.650  9
         H21'  HGP1    0.420 10
          C3' CG3C51    0.010 11
         H31'  HGA1    0.090 12
          O3' OG303   -0.620 13
            P   PG1    1.500 14
          O1P OG2P1   -0.820 15
          O2P OG2P1   -0.820 16
          O3T OG311   -0.670 17
          H3T  HGP1    0.330 18
  [ bonds ]
          C1'   O4'
          C1'   C2'
          C2'   C3'
          C3'   C4'
          C4'   O4'
          C3'   O3'
          C1'  H11'
          C1'  H12'
          C2'  H22'
          C2'   O2'
          O2'  H21'
          C3'  H31'
          C4'  H41'
          C4'  H42'
          O3'     P
            P   O1P
            P   O2P
            P   O3T
          O3T   H3T

[ AALD ]
  [ atoms ]
           HA HGR52    0.090  0
            C CG2O4    0.200  1
            O OG2D1   -0.400  2
           CB CG331   -0.160  3
          HB1  HGA3    0.090  4
          HB2  HGA3    0.090  5
          HB3  HGA3    0.090  6
  [ bonds ]
           HA     C
            C    CB
           CB   HB1
           CB   HB2
           CB   HB3
            C     O
  [ impropers ]
            C    CB     O    HA

[ AALL ]
  [ atoms ]
           C1 CC3162    0.340  0
           H1  HCA1    0.090  1
           O1 OC311   -0.650  2
          HO1  HCP1    0.420  3
           C5 CC3163    0.110  4
           H5  HCA1    0.090  5
           O5 OC3C61   -0.400  6
           C2 CC3161    0.140  7
           H2  HCA1    0.090  8
           O2 OC311   -0.650  9
          HO2  HCP1    0.420 10
           C3 CC3161    0.140 11
           H3  HCA1    0.090 12
           O3 OC311   -0.650 13
          HO3  HCP1    0.420 14
           C4 CC3161    0.140 15
           H4  HCA1    0.090 16
           O4 OC311   -0.650 17
          HO4  HCP1    0.420 18
           C6 CC321    0.050 19
          H61  HCA2    0.090 20
          H62  HCA2    0.090 21
           O6 OC311   -0.650 22
          HO6  HCP1    0.420 23
  [ bonds ]
           C1    O1
           C1    H1
           O1   HO1
           C1    O5
           C1    C2
           C2    H2
           C2    O2
           O2   HO2
           C2    C3
           C3    H3
           C3    O3
           O3   HO3
           C3    C4
           C4    H4
           C4    O4
           O4   HO4
           C4    C5
           C5    H5
           C5    C6
           C6   H61
           C6   H62
           C6    O6
           O6   HO6
           C5    O5

[ AALT ]
  [ atoms ]
           C1 CC3162    0.340  0
           H1  HCA1    0.090  1
           O1 OC311   -0.650  2
          HO1  HCP1    0.420  3
           C5 CC3163    0.110  4
           H5  HCA1    0.090  5
           O5 OC3C61   -0.400  6
           C2 CC3161    0.140  7
           H2  HCA1    0.090  8
           O2 OC311   -0.650  9
          HO2  HCP1    0.420 10
           C3 CC3161    0.140 11
           H3  HCA1    0.090 12
           O3 OC311   -0.650 13
          HO3  HCP1    0.420 14
           C4 CC3161    0.140 15
           H4  HCA1    0.090 16
           O4 OC311   -0.650 17
          HO4  HCP1    0.420 18
           C6 CC321    0.050 19
          H61  HCA2    0.090 20
          H62  HCA2    0.090 21
           O6 OC311   -0.650 22
          HO6  HCP1    0.420 23
  [ bonds ]
           C1    O1
           C1    H1
           O1   HO1
           C1    O5
           C1    C2
           C2    H2
           C2    O2
           O2   HO2
           C2    C3
           C3    H3
           C3    O3
           O3   HO3
           C3    C4
           C4    H4
           C4    O4
           O4   HO4
           C4    C5
           C5    H5
           C5    C6
           C6   H61
           C6   H62
           C6    O6
           O6   HO6
           C5    O5

[ AANM ]
  [ atoms ]
           CL CG331   -0.270  0
          HL1  HGA3    0.090  1
          HL2  HGA3    0.090  2
          HL3  HGA3    0.090  3
          CLP CG2O1    0.510  4
           OL OG2D1   -0.510  5
           NL NG2S1   -0.470  6
           HL  HGP1    0.310  7
           CA CG311    0.070  8
           HA  HGA1    0.090  9
           CB CG331   -0.270 10
          HB1  HGA3    0.090 11
          HB2  HGA3    0.090 12
          HB3  HGA3    0.090 13
          CRP CG2O1    0.510 14
           OR OG2D1   -0.510 15
           NR NG2S1   -0.470 16
           HR  HGP1    0.310 17
           CR CG331   -0.110 18
          HR1  HGA3    0.090 19
          HR2  HGA3    0.090 20
          HR3  HGA3    0.090 21
  [ bonds ]
           CL   CLP
          CLP    NL
           NL    CA
           CA   CRP
          CRP    NR
           NR    CR
           NL    HL
           NR    HR
           CA    HA
           CA    CB
           CL   HL1
           CL   HL2
           CL   HL3
           CB   HB1
           CB   HB2
           CB   HB3
           CR   HR1
           CR   HR2
           CR   HR3
          CLP    OL
          CRP    OR
  [ impropers ]
          CLP    CL    NL    OL
          CRP    CA    NR    OR

[ AAPM ]
  [ atoms ]
           P1   PG1    1.500  0
          OP3 OG2P1   -0.780  1
          OP4 OG2P1   -0.780  2
          OP1 OG303   -0.570  3
          OP2 OG303   -0.570  4
          CP1 CG331   -0.170  5
         HP11  HGA3    0.090  6
         HP12  HGA3    0.090  7
         HP13  HGA3    0.090  8
           C3 CG321   -0.080  9
          H31  HGA2    0.090 10
          H32  HGA2    0.090 11
           C1 CG321    0.080 12
          H11  HGA2    0.090 13
          H12  HGA2    0.090 14
           O4 OG302   -0.490 15
           C5 CG2O2    0.900 16
           O6 OG2D1   -0.630 17
           C7 CG331   -0.310 18
          H71  HGA3    0.090 19
          H72  HGA3    0.090 20
          H73  HGA3    0.090 21
           C2 CG311    0.170 22
          H21  HGA1    0.090 23
           O8 OG302   -0.490 24
           C9 CG2O2    0.900 25
          O10 OG2D1   -0.630 26
          C11 CG331   -0.310 27
         H111  HGA3    0.090 28
         H112  HGA3    0.090 29
         H113  HGA3    0.090 30
  [ bonds ]
           P1   OP1
           P1   OP2
           P1   OP3
           P1   OP4
          OP1   CP1
          CP1  HP11
          CP1  HP12
          CP1  HP13
          OP2    C3
           C1    C2
           C2    C3
           C1    O4
           O4    C5
           C5    C7
           C5    O6
           C2    O8
           O8    C9
           C9   C11
           C9   O10
           C1   H11
           C1   H12
           C2   H21
           C3   H31
           C3   H32
           C7   H71
           C7   H72
           C7   H73
          C11  H111
          C11  H112
          C11  H113
  [ impropers ]
           C5    C7    O6    O4
           C9   C11   O10    O8

[ AARB ]
  [ atoms ]
           O4 OC3C51   -0.400  0
           C1 CC3152    0.340  1
           H1  HCA1    0.090  2
           O1 OC311   -0.650  3
          HO1  HCP1    0.420  4
           C4 CC3153    0.110  5
           H4  HCA1    0.090  6
           C5 CC321    0.050  7
          H51  HCA2    0.090  8
          H52  HCA2    0.090  9
           O5 OC311   -0.650 10
          HO5  HCP1    0.420 11
           C2 CC3151    0.140 12
           H2  HCA1    0.090 13
           O2 OC311   -0.650 14
          HO2  HCP1    0.420 15
           C3 CC3151    0.140 16
           H3  HCA1    0.090 17
           O3 OC311   -0.650 18
          HO3  HCP1    0.420 19
  [ bonds ]
           O4    C1
           C1    H1
           C1    O1
           O1   HO1
           C1    C2
           C2    H2
           C2    O2
           O2   HO2
           C2    C3
           C3    H3
           C3    O3
           O3   HO3
           C3    C4
           C4    H4
           C4    C5
           C4    O4
           C5   H51
           C5   H52
           C5    O5
           O5   HO5

[ ABEQ ]
  [ atoms ]
           C1 CC3162    0.340  0
           H1  HCA1    0.090  1
           O1 OC311   -0.650  2
          HO1  HCP1    0.420  3
           C5 CC3163    0.110  4
           H5  HCA1    0.090  5
           O5 OC3C61   -0.400  6
           C2 CC3161    0.140  7
           H2  HCA1    0.090  8
           O2 OC311   -0.650  9
          HO2  HCP1    0.420 10
           C3 CC3261   -0.180 11
          H31  HCA2    0.090 12
          H32  HCA2    0.090 13
           C4 CC3161    0.140 14
           H4  HCA1    0.090 15
           O4 OC311   -0.650 16
          HO4  HCP1    0.420 17
           C6 CC331   -0.270 18
          H61  HCA3    0.090 19
          H62  HCA3    0.090 20
          H63  HCA3    0.090 21
  [ bonds ]
           C1    O1
           C1    H1
           O1   HO1
           C1    O5
           C1    C2
           C2    H2
           C2    O2
           O2   HO2
           C2    C3
           C3   H31
           C3   H32
           C3    C4
           C4    H4
           C4    O4
           O4   HO4
           C4    C5
           C5    H5
           C5    C6
           C6   H61
           C6   H62
           C6   H63
           C5    O5

[ ABNS ]
  [ atoms ]
          H5T   HN5    0.430  0
          O5'   ON5   -0.660  1
          C5'  CN8B    0.050  2
         H51'   HN8    0.090  3
         H52'   HN8    0.090  4
          C4'   CN7    0.160  5
         H42'   HN7    0.090  6
          O4'   ON6   -0.500  7
          C1'  CN8B    0.070  8
         H11'   HN8    0.090  9
         H12'   HN8    0.090 10
          C2'   CN8   -0.180 11
         H21'   HN8    0.090 12
         H22'   HN8    0.090 13
          C3'   CN7    0.140 14
         H31'   HN7    0.090 15
          O3'   ON5   -0.660 16
         H32'   HN5    0.430 17
  [ bonds ]
          O4'   C4'
          O4'   C1'
          C4'   C5'
          C4'  H42'
          C4'   C3'
          C1'  H11'
          C1'  H12'
          C1'   C2'
          C2'  H21'
          C2'  H22'
          C3'  H31'
          C3'   O3'
          O3'  H32'
          C5'   O5'
          C5'  H51'
          C5'  H52'
          O5'   H5T
          C2'   C3'

[ ABOH ]
  [ atoms ]
           C1 CG331   -0.270  0
          H11  HGA3    0.090  1
          H12  HGA3    0.090  2
          H13  HGA3    0.090  3
           C2 CG311    0.140  4
           H2  HGA1    0.090  5
           O2 OG311   -0.650  6
          H2O  HGP1    0.420  7
           C3 CG311    0.120  8
           H3  HGA1    0.090  9
           N4 NG321   -0.990 10
          H41 HGPAM2    0.390 11
          H42 HGPAM2    0.390 12
           C5 CG331   -0.270 13
          H51  HGA3    0.090 14
          H52  HGA3    0.090 15
          H53  HGA3    0.090 16
  [ bonds ]
          H2O    O2
           O2    C2
           H2    C2
          H13    C1
          H52    C5
           C2    C1
           C2    C3
          H53    C5
           C5    C3
           C5   H51
           C1   H11
           C1   H12
          H42    N4
           C3    N4
           C3    H3
           N4   H41

[ ACBZ ]
  [ atoms ]
           C1 CG2R61   -0.115  0
           H1 HGR61    0.115  1
           C2 CG2R61   -0.115  2
           H2 HGR61    0.115  3
           C3 CG2R61   -0.115  4
           H3 HGR61    0.115  5
           C4 CG2R61   -0.120  6
           H4 HGR61    0.115  7
           C5 CG2R61   -0.000  8
           C6 CG2R61   -0.120  9
           H6 HGR61    0.115 10
           C7 CG321   -0.170 11
          H71  HGA2    0.090 12
          H72  HGA2    0.090 13
           C8 CG2O1    0.550 14
           O8 OG2D1   -0.550 15
           N8 NG2S2   -0.620 16
          H81  HGP1    0.300 17
          H82  HGP1    0.320 18
  [ bonds ]
          H82    N8
           N8   H81
           N8    C8
           O8    C8
           H2    C2
           H3    C3
           C2    C3
           C2    C1
           C8    C7
           C3    C4
           H1    C1
           C1    C6
           C4    H4
           C4    C5
           C6    C5
           C6    H6
           C5    C7
           C7   H71
           C7   H72
  [ impropers ]
           C8    C7    N8    O8

[ ACEH ]
  [ atoms ]
           C2 CG331   -0.300  0
           C1 CG2O2    0.750  1
          H21  HGA3    0.090  2
          H22  HGA3    0.090  3
          H23  HGA3    0.090  4
           O2 OG2D1   -0.550  5
           O1 OG311   -0.600  6
          HO1  HGP1    0.430  7
  [ bonds ]
           C1    O1
           O1   HO1
           C1    C2
           C2   H21
           C2   H22
           C2   H23
           C1    O2
  [ impropers ]
           C1    C2    O2    O1

[ ACEM ]
  [ atoms ]
           CC CG331   -0.270  0
            C CG2O1    0.550  1
            N NG2S2   -0.620  2
           HC  HGP1    0.320  3
           HT  HGP1    0.300  4
            O OG2D1   -0.550  5
          HC1  HGA3    0.090  6
          HC2  HGA3    0.090  7
          HC3  HGA3    0.090  8
  [ bonds ]
            C     N
            N    HC
            N    HT
            C    CC
           CC   HC1
           CC   HC2
           CC   HC3
            C     O
  [ impropers ]
            C    CC     N     O

[ ACET ]
  [ atoms ]
           C1 CG331   -0.370  0
           C2 CG2O3    0.620  1
           H1  HGA3    0.090  2
           H2  HGA3    0.090  3
           H3  HGA3    0.090  4
           O1 OG2D2   -0.760  5
           O2 OG2D2   -0.760  6
  [ bonds ]
           C1    H1
           C1    H2
           C1    H3
           C1    C2
           C2    O1
           C2    O2
  [ impropers ]
           C2    O2    O1    C1

[ ACHO ]
  [ atoms ]
            N NG3P0   -0.600  0
           C1 CG324   -0.100  1
           C2 CG334   -0.350  2
           C3 CG334   -0.350  3
           C4 CG334   -0.350  4
          H11  HGP5    0.250  5
          H12  HGP5    0.250  6
          H21  HGP5    0.250  7
          H22  HGP5    0.250  8
          H23  HGP5    0.250  9
          H31  HGP5    0.250 10
          H32  HGP5    0.250 11
          H33  HGP5    0.250 12
          H41  HGP5    0.250 13
          H42  HGP5    0.250 14
          H43  HGP5    0.250 15
           C5 CG321    0.080 16
           OM OG302   -0.490 17
            C CG2O2    0.900 18
           C7 CG331   -0.310 19
            O OG2D1   -0.630 20
          H51  HGA2    0.090 21
          H52  HGA2    0.090 22
          H71  HGA3    0.090 23
          H72  HGA3    0.090 24
          H73  HGA3    0.090 25
  [ bonds ]
            N    C1
            N    C2
            N    C3
            N    C4
           C1   H11
           C1   H12
           C1    C5
           C2   H21
           C2   H22
           C2   H23
           C3   H31
           C3   H32
           C3   H33
           C4   H41
           C4   H42
           C4   H43
           C5   H51
           C5   H52
           C7     C
            C    OM
           OM    C5
           C7   H71
           C7   H72
           C7   H73
            C     O
  [ impropers ]
            C    C7     O    OM

[ ACN ]
  [ atoms ]
           C1 CG331   -0.170  0
          H11  HGA3    0.090  1
          H12  HGA3    0.090  2
          H13  HGA3    0.090  3
           C2 CG1N1    0.360  4
           N3 NG1T1   -0.460  5
  [ bonds ]
           C1    C2
           C2    N3
           C1   H11
           C1   H12
           C1   H13

[ ACO ]
  [ atoms ]
           O1 OG2D3   -0.480  0
           C1 CG2O5    0.400  1
           C2 CG331   -0.230  2
           C3 CG331   -0.230  3
          H21  HGA3    0.090  4
          H22  HGA3    0.090  5
          H23  HGA3    0.090  6
          H31  HGA3    0.090  7
          H32  HGA3    0.090  8
          H33  HGA3    0.090  9
  [ bonds ]
           C1    C2
           C1    C3
           C2   H21
           C2   H22
           C2   H23
           C3   H31
           C3   H32
           C3   H33
           O1    C1
  [ impropers ]
           C1    C2    C3    O1

[ ACRD ]
  [ atoms ]
           C1 CG2R61   -0.115  0
           H1 HGR61    0.115  1
           C2 CG2R61   -0.115  2
           H2 HGR61    0.115  3
           C3 CG2R61   -0.115  4
           H3 HGR61    0.115  5
           C4 CG2R61   -0.115  6
           H4 HGR61    0.115  7
           C5 CG2R61    0.000  8
           C6 CG2R61   -0.115  9
           H6 HGR61    0.115 10
           C7 CG2R61    0.000 11
           C8 CG2R61   -0.115 12
           H8 HGR61    0.115 13
           C9 CG2R61   -0.115 14
           H9 HGR61    0.115 15
          C10 CG2R61   -0.115 16
          H10 HGR61    0.115 17
          C11 CG2R61   -0.115 18
          H11 HGR61    0.115 19
          C12 CG2R61    0.345 20
          N13 NG2R60   -0.690 21
          C14 CG2R61    0.345 22
  [ bonds ]
           C1    C2
           C2    C3
           C3    C4
           C4    C5
           C5    C6
           C6    C7
           C7    C8
           C8    C9
           C9   C10
          C10   C11
          C11   C12
          C12   N13
          N13   C14
          C14    C1
           C5   C14
           C7   C12
           C1    H1
           C2    H2
           C3    H3
           C4    H4
           C6    H6
           C8    H8
           C9    H9
          C10   H10
          C11   H11

[ ADAM ]
  [ atoms ]
           C1 CG311   -0.090  0
           H1  HGA1    0.090  1
           C2 CG321   -0.180  2
          H21  HGA2    0.090  3
          H22  HGA2    0.090  4
           C3 CG311   -0.090  5
           H3  HGA1    0.090  6
           C4 CG321   -0.180  7
          H41  HGA2    0.090  8
          H42  HGA2    0.090  9
           C5 CG311   -0.090 10
           H5  HGA1    0.090 11
           C6 CG321   -0.180 12
          H61  HGA2    0.090 13
          H62  HGA2    0.090 14
           C7 CG311   -0.090 15
           H7  HGA1    0.090 16
           C8 CG321   -0.180 17
          H81  HGA2    0.090 18
          H82  HGA2    0.090 19
           C9 CG321   -0.180 20
          H91  HGA2    0.090 21
          H92  HGA2    0.090 22
          C10 CG321   -0.180 23
         H101  HGA2    0.090 24
         H102  HGA2    0.090 25
  [ bonds ]
           C1    C2
           C2    C3
           C3    C4
           C4    C5
           C5    C6
           C6    C7
           C7    C8
           C8    C1
           C3    C9
           C9    C7
           C5   C10
          C10    C1
           C1    H1
           C3    H3
           C5    H5
           C7    H7
           C2   H21
           C2   H22
           C4   H41
           C4   H42
           C6   H61
           C6   H62
           C8   H81
           C8   H82
           C9   H91
           C9   H92
          C10  H101
          C10  H102

[ ADE ]
  [ atoms ]
            P     P    1.500  0
          O1P   ON3   -0.780  1
          O2P   ON3   -0.780  2
          O5'   ON2   -0.570  3
          C5'  CN8B   -0.080  4
          H5'   HN8    0.090  5
         H5''   HN8    0.090  6
          C4'   CN7    0.160  7
          H4'   HN7    0.090  8
          O4'  ON6B   -0.500  9
          C1'  CN7B    0.160 10
          H1'   HN7    0.090 11
           N9   NN2   -0.050 12
           C5   CN5    0.280 13
           N7   NN4   -0.710 14
           C8   CN4    0.340 15
           H8   HN3    0.120 16
           N1  NN3A   -0.740 17
           C2   CN4    0.500 18
           H2   HN3    0.130 19
           N3  NN3A   -0.750 20
           C4   CN5    0.430 21
           C6   CN2    0.460 22
           N6   NN1   -0.770 23
          H61   HN1    0.380 24
          H62   HN1    0.380 25
          C2'  CN7B    0.140 26
         H2''   HN7    0.090 27
          O2'   ON5   -0.660 28
          H2'   HN5    0.430 29
          C3'   CN7    0.010 30
          H3'   HN7    0.090 31
          O3'   ON2   -0.570 32
  [ bonds ]
            P   O1P
            P   O2P
            P   O5'
          O5'   C5'
          C5'   C4'
          C4'   O4'
          C4'   C3'
          O4'   C1'
          C1'    N9
          C1'   C2'
           N9    C4
           N9    C8
           C4    N3
           C2    N1
           C6    N6
           N6   H61
           N6   H62
           C6    C5
           C5    N7
          C2'   C3'
          C2'   O2'
          O2'   H2'
          C3'   O3'
          O3'    +P
          C1'   H1'
          C2'  H2''
          C3'   H3'
          C4'   H4'
          C5'   H5'
          C5'  H5''
           C8    H8
           C2    H2
           N1    C6
           C2    N3
           C4    C5
           N7    C8
  [ impropers ]
           N6    C6   H61   H62
           C6    N1    C5    N6

[ ADEO ]
  [ atoms ]
           O4 OC3C51   -0.400  0
           C1 CC3152    0.340  1
           H1  HCA1    0.090  2
           O1 OC311   -0.650  3
          HO1  HCP1    0.420  4
           C4 CC3153    0.110  5
           H4  HCA1    0.090  6
           C5 CC321    0.050  7
          H51  HCA2    0.090  8
          H52  HCA2    0.090  9
           O5 OC311   -0.650 10
          HO5  HCP1    0.420 11
           C2 CC3251   -0.180 12
          H21  HCA2    0.090 13
          H22  HCA2    0.090 14
           C3 CC3151    0.140 15
           H3  HCA1    0.090 16
           O3 OC311   -0.650 17
          HO3  HCP1    0.420 18
  [ bonds ]
           O4    C1
           C1    H1
           C1    O1
           O1   HO1
           C1    C2
           C2   H21
           C2   H22
           C2    C3
           C3    H3
           C3    O3
           O3   HO3
           C3    C4
           C4    H4
           C4    O4
           C4    C5
           C5   H51
           C5   H52
           C5    O5
           O5   HO5

[ ADP ]
  [ atoms ]
          C4'   CN7    0.160  0
          H4'   HN7    0.090  1
          O4'  ON6B   -0.500  2
          C1'  CN7B    0.160  3
          H1'   HN7    0.090  4
           C5   CN5    0.280  5
           N7   NN4   -0.710  6
           C8   CN4    0.340  7
           H8   HN3    0.120  8
           N9   NN2   -0.050  9
           N1  NN3A   -0.740 10
           C2   CN4    0.500 11
           H2   HN3    0.130 12
           N3  NN3A   -0.750 13
           C4   CN5    0.430 14
           C6   CN2    0.460 15
           N6   NN1   -0.770 16
          H61   HN1    0.380 17
          H62   HN1    0.380 18
          C2'  CN7B    0.140 19
         H2''   HN7    0.090 20
          O2'   ON5   -0.660 21
          H2'   HN5    0.430 22
          C3'   CN7    0.140 23
          H3'   HN7    0.090 24
          O3'   ON5   -0.660 25
          H3T   HN5    0.430 26
          C5'  CN8B   -0.080 27
          H5'   HN8    0.090 28
         H5''   HN8    0.090 29
          O5'   ON2   -0.620 30
           PA     P    1.500 31
          O1A   ON3   -0.820 32
          O2A   ON3   -0.820 33
          O3A   ON2   -0.740 34
           PB    P3    1.100 35
          O1B   ON3   -0.900 36
          O2B   ON3   -0.900 37
          O3B   ON3   -0.900 38
  [ bonds ]
           PB   O3A
           PB   O1B
           PB   O2B
           PB   O3B
          O3A    PA
           PA   O1A
           PA   O2A
           PA   O5'
          O3'   H3T
          O5'   C5'
          C5'   C4'
          C4'   O4'
          C4'   C3'
          O4'   C1'
          C1'    N9
          C1'   C2'
           N9    C4
           N9    C8
           C4    N3
           C2    N1
           C6    N6
           N6   H61
           N6   H62
           C6    C5
           C5    N7
          C2'   C3'
          C2'   O2'
          O2'   H2'
          C3'   O3'
          C1'   H1'
          C2'  H2''
          C3'   H3'
          C4'   H4'
          C5'   H5'
          C5'  H5''
           C8    H8
           C2    H2
           N1    C6
           N3    C2
           C4    C5
           N7    C8
  [ impropers ]
           N6    C6   H61   H62
           C6    N1    C5    N6

[ ADR ]
  [ atoms ]
           O1   OCL   -0.760  0
           O2   OCL   -0.760  1
           C1    CL    0.620  2
           C2  CTL2   -0.280  3
          H2R  HAL2    0.090  4
          H2S  HAL2    0.090  5
           C3  CTL2   -0.180  6
          H3R  HAL2    0.090  7
          H3S  HAL2    0.090  8
           C4  CTL2   -0.180  9
          H4R  HAL2    0.090 10
          H4S  HAL2    0.090 11
           C5  CTL2   -0.180 12
          H5R  HAL2    0.090 13
          H5S  HAL2    0.090 14
           C6  CTL2   -0.180 15
          H6R  HAL2    0.090 16
          H6S  HAL2    0.090 17
           C7  CEL1   -0.150 18
          H7R  HEL1    0.150 19
           C8  CEL1   -0.150 20
          H8R  HEL1    0.150 21
           C9  CTL2   -0.180 22
          H9R  HAL2    0.090 23
          H9S  HAL2    0.090 24
          C10  CEL1   -0.150 25
         H10R  HEL1    0.150 26
          C11  CEL1   -0.150 27
         H11R  HEL1    0.150 28
          C12  CTL2   -0.180 29
         H12R  HAL2    0.090 30
         H12S  HAL2    0.090 31
          C13  CEL1   -0.150 32
         H13R  HEL1    0.150 33
          C14  CEL1   -0.150 34
         H14R  HEL1    0.150 35
          C15  CTL2   -0.180 36
         H15R  HAL2    0.090 37
         H15S  HAL2    0.090 38
          C16  CEL1   -0.150 39
         H16R  HEL1    0.150 40
          C17  CEL1   -0.150 41
         H17R  HEL1    0.150 42
          C18  CTL2   -0.180 43
         H18R  HAL2    0.090 44
         H18S  HAL2    0.090 45
          C19  CTL2   -0.180 46
         H19R  HAL2    0.090 47
         H19S  HAL2    0.090 48
          C20  CTL2   -0.180 49
         H20R  HAL2    0.090 50
         H20S  HAL2    0.090 51
          C21  CTL2   -0.180 52
         H21R  HAL2    0.090 53
         H21S  HAL2    0.090 54
          C22  CTL3   -0.270 55
         H22R  HAL3    0.090 56
         H22S  HAL3    0.090 57
         H22T  HAL3    0.090 58
  [ bonds ]
           O1    C1
           C1    C2
           C2   H2R
           C2   H2S
           C2    C3
           C3   H3R
           C3   H3S
           C3    C4
           C4   H4R
           C4   H4S
           C4    C5
           C5   H5R
           C5   H5S
           C5    C6
           C6   H6R
           C6   H6S
           C6    C7
           C7   H7R
           C8   H8R
           C8    C9
           C9   H9R
           C9   H9S
           C9   C10
          C10  H10R
          C11  H11R
          C11   C12
          C12  H12R
          C12  H12S
          C12   C13
          C13  H13R
          C14  H14R
          C14   C15
          C15  H15R
          C15  H15S
          C15   C16
          C16  H16R
          C17  H17R
          C17   C18
          C18  H18R
          C18  H18S
          C18   C19
          C19  H19R
          C19  H19S
          C19   C20
          C20  H20R
          C20  H20S
          C20   C21
          C21  H21R
          C21  H21S
          C21   C22
          C22  H22R
          C22  H22S
          C22  H22T
           C1    O2
           C7    C8
          C10   C11
          C13   C14
          C16   C17
  [ impropers ]
           C1    O1    C2    O2

[ ADRP ]
  [ atoms ]
           H1   HOL    0.440  0
           O1   OHL   -0.610  1
           O2   OBL   -0.550  2
           C1    CL    0.750  3
           C2  CTL2   -0.210  4
          H2R  HAL2    0.090  5
          H2S  HAL2    0.090  6
           C3  CTL2   -0.180  7
          H3R  HAL2    0.090  8
          H3S  HAL2    0.090  9
           C4  CTL2   -0.180 10
          H4R  HAL2    0.090 11
          H4S  HAL2    0.090 12
           C5  CTL2   -0.180 13
          H5R  HAL2    0.090 14
          H5S  HAL2    0.090 15
           C6  CTL2   -0.180 16
          H6R  HAL2    0.090 17
          H6S  HAL2    0.090 18
           C7  CEL1   -0.150 19
          H7R  HEL1    0.150 20
           C8  CEL1   -0.150 21
          H8R  HEL1    0.150 22
           C9  CTL2   -0.180 23
          H9R  HAL2    0.090 24
          H9S  HAL2    0.090 25
          C10  CEL1   -0.150 26
         H10R  HEL1    0.150 27
          C11  CEL1   -0.150 28
         H11R  HEL1    0.150 29
          C12  CTL2   -0.180 30
         H12R  HAL2    0.090 31
         H12S  HAL2    0.090 32
          C13  CEL1   -0.150 33
         H13R  HEL1    0.150 34
          C14  CEL1   -0.150 35
         H14R  HEL1    0.150 36
          C15  CTL2   -0.180 37
         H15R  HAL2    0.090 38
         H15S  HAL2    0.090 39
          C16  CEL1   -0.150 40
         H16R  HEL1    0.150 41
          C17  CEL1   -0.150 42
         H17R  HEL1    0.150 43
          C18  CTL2   -0.180 44
         H18R  HAL2    0.090 45
         H18S  HAL2    0.090 46
          C19  CTL2   -0.180 47
         H19R  HAL2    0.090 48
         H19S  HAL2    0.090 49
          C20  CTL2   -0.180 50
         H20R  HAL2    0.090 51
         H20S  HAL2    0.090 52
          C21  CTL2   -0.180 53
         H21R  HAL2    0.090 54
         H21S  HAL2    0.090 55
          C22  CTL3   -0.270 56
         H22R  HAL3    0.090 57
         H22S  HAL3    0.090 58
         H22T  HAL3    0.090 59
  [ bonds ]
           O1    H1
           O1    C1
           C1    C2
           C2   H2R
           C2   H2S
           C2    C3
           C3   H3R
           C3   H3S
           C3    C4
           C4   H4R
           C4   H4S
           C4    C5
           C5   H5R
           C5   H5S
           C5    C6
           C6   H6R
           C6   H6S
           C6    C7
           C7   H7R
           C8   H8R
           C8    C9
           C9   H9R
           C9   H9S
           C9   C10
          C10  H10R
          C11  H11R
          C11   C12
          C12  H12R
          C12  H12S
          C12   C13
          C13  H13R
          C14  H14R
          C14   C15
          C15  H15R
          C15  H15S
          C15   C16
          C16  H16R
          C17  H17R
          C17   C18
          C18  H18R
          C18  H18S
          C18   C19
          C19  H19R
          C19  H19S
          C19   C20
          C20  H20R
          C20  H20S
          C20   C21
          C21  H21R
          C21  H21S
          C21   C22
          C22  H22R
          C22  H22S
          C22  H22T
           C1    O2
           C7    C8
          C10   C11
          C13   C14
          C16   C17
  [ impropers ]
           C1    O1    C2    O2

[ AFRU ]
  [ atoms ]
           O5 OC3C51   -0.400  0
           C2 CC3051    0.430  1
           O2 OC311   -0.650  2
          HO2  HCP1    0.420  3
           C5 CC3153    0.110  4
           H5  HCA1    0.090  5
           C6 CC321    0.050  6
          H61  HCA2    0.090  7
          H62  HCA2    0.090  8
           O6 OC311   -0.650  9
          HO6  HCP1    0.420 10
           C1 CC321    0.050 11
          H11  HCA2    0.090 12
          H12  HCA2    0.090 13
           O1 OC311   -0.650 14
          HO1  HCP1    0.420 15
           C3 CC3151    0.140 16
           H3  HCA1    0.090 17
           O3 OC311   -0.650 18
          HO3  HCP1    0.420 19
           C4 CC3151    0.140 20
           H4  HCA1    0.090 21
           O4 OC311   -0.650 22
          HO4  HCP1    0.420 23
  [ bonds ]
           O5    C2
           C2    C1
           C2    O2
           O2   HO2
           C2    C3
           C3    H3
           C3    O3
           O3   HO3
           C3    C4
           C4    H4
           C4    O4
           O4   HO4
           C4    C5
           C5    H5
           C5    C6
           C5    O5
           C6   H61
           C6   H62
           C6    O6
           O6   HO6
           C1   H11
           C1   H12
           C1    O1
           O1   HO1

[ AFUC ]
  [ atoms ]
           C1 CC3162    0.340  0
           H1  HCA1    0.090  1
           O1 OC311   -0.650  2
          HO1  HCP1    0.420  3
           C5 CC3163    0.110  4
           H5  HCA1    0.090  5
           O5 OC3C61   -0.400  6
           C2 CC3161    0.140  7
           H2  HCA1    0.090  8
           O2 OC311   -0.650  9
          HO2  HCP1    0.420 10
           C3 CC3161    0.140 11
           H3  HCA1    0.090 12
           O3 OC311   -0.650 13
          HO3  HCP1    0.420 14
           C4 CC3161    0.140 15
           H4  HCA1    0.090 16
           O4 OC311   -0.650 17
          HO4  HCP1    0.420 18
           C6 CC331   -0.270 19
          H61  HCA3    0.090 20
          H62  HCA3    0.090 21
          H63  HCA3    0.090 22
  [ bonds ]
           C1    O1
           C1    H1
           O1   HO1
           C1    O5
           C1    C2
           C2    H2
           C2    O2
           O2   HO2
           C2    C3
           C3    H3
           C3    O3
           O3   HO3
           C3    C4
           C4    H4
           C4    O4
           O4   HO4
           C4    C5
           C5    H5
           C5    C6
           C6   H61
           C6   H62
           C6   H63
           C5    O5

[ AGAL ]
  [ atoms ]
           C1 CC3162    0.340  0
           H1  HCA1    0.090  1
           O1 OC311   -0.650  2
          HO1  HCP1    0.420  3
           C5 CC3163    0.110  4
           H5  HCA1    0.090  5
           O5 OC3C61   -0.400  6
           C2 CC3161    0.140  7
           H2  HCA1    0.090  8
           O2 OC311   -0.650  9
          HO2  HCP1    0.420 10
           C3 CC3161    0.140 11
           H3  HCA1    0.090 12
           O3 OC311   -0.650 13
          HO3  HCP1    0.420 14
           C4 CC3161    0.140 15
           H4  HCA1    0.090 16
           O4 OC311   -0.650 17
          HO4  HCP1    0.420 18
           C6 CC321    0.050 19
          H61  HCA2    0.090 20
          H62  HCA2    0.090 21
           O6 OC311   -0.650 22
          HO6  HCP1    0.420 23
  [ bonds ]
           C1    O1
           C1    H1
           O1   HO1
           C1    O5
           C1    C2
           C2    H2
           C2    O2
           O2   HO2
           C2    C3
           C3    H3
           C3    O3
           O3   HO3
           C3    C4
           C4    H4
           C4    O4
           O4   HO4
           C4    C5
           C5    H5
           C5    C6
           C6   H61
           C6   H62
           C6    O6
           O6   HO6
           C5    O5

[ AGALNA ]
  [ atoms ]
           C1 CC3162    0.340  0
           H1  HCA1    0.090  1
           O1 OC311   -0.650  2
          HO1  HCP1    0.420  3
           C5 CC3163    0.110  4
           H5  HCA1    0.090  5
           O5 OC3C61   -0.400  6
           C2 CC3161    0.070  7
           H2  HCA1    0.090  8
            N NC2D1   -0.470  9
           HN  HCP1    0.310 10
            C CC2O1    0.510 11
            O OC2D1   -0.510 12
           CT CC331   -0.270 13
          HT1  HCA3    0.090 14
          HT2  HCA3    0.090 15
          HT3  HCA3    0.090 16
           C3 CC3161    0.140 17
           H3  HCA1    0.090 18
           O3 OC311   -0.650 19
          HO3  HCP1    0.420 20
           C4 CC3161    0.140 21
           H4  HCA1    0.090 22
           O4 OC311   -0.650 23
          HO4  HCP1    0.420 24
           C6 CC321    0.050 25
          H61  HCA2    0.090 26
          H62  HCA2    0.090 27
           O6 OC311   -0.650 28
          HO6  HCP1    0.420 29
  [ bonds ]
           C1    O1
           C1    H1
           O1   HO1
           C1    O5
           C1    C2
           C2    H2
           C2     N
            N    HN
           C2    C3
           C3    H3
           C3    O3
           O3   HO3
           C3    C4
           C4    H4
           C4    O4
           O4   HO4
           C4    C5
           C5    H5
           C5    C6
           C6   H61
           C6   H62
           C6    O6
           O6   HO6
           C5    O5
            N     C
            C     O
            C    CT
           CT   HT1
           CT   HT2
           CT   HT3
  [ impropers ]
            C    CT     N     O
            N     C    C2    HN

[ AGLC ]
  [ atoms ]
           C1 CC3162    0.340  0
           H1  HCA1    0.090  1
           O1 OC311   -0.650  2
          HO1  HCP1    0.420  3
           C5 CC3163    0.110  4
           H5  HCA1    0.090  5
           O5 OC3C61   -0.400  6
           C2 CC3161    0.140  7
           H2  HCA1    0.090  8
           O2 OC311   -0.650  9
          HO2  HCP1    0.420 10
           C3 CC3161    0.140 11
           H3  HCA1    0.090 12
           O3 OC311   -0.650 13
          HO3  HCP1    0.420 14
           C4 CC3161    0.140 15
           H4  HCA1    0.090 16
           O4 OC311   -0.650 17
          HO4  HCP1    0.420 18
           C6 CC321    0.050 19
          H61  HCA2    0.090 20
          H62  HCA2    0.090 21
           O6 OC311   -0.650 22
          HO6  HCP1    0.420 23
  [ bonds ]
           C1    O1
           C1    H1
           O1   HO1
           C1    O5
           C1    C2
           C2    H2
           C2    O2
           O2   HO2
           C2    C3
           C3    H3
           C3    O3
           O3   HO3
           C3    C4
           C4    H4
           C4    O4
           O4   HO4
           C4    C5
           C5    H5
           C5    C6
           C6   H61
           C6   H62
           C6    O6
           O6   HO6
           C5    O5

[ AGLCA ]
  [ atoms ]
           C1 CC3162    0.340  0
           H1  HCA1    0.090  1
           O1 OC311   -0.650  2
          HO1  HCP1    0.420  3
           C5 CC3163    0.110  4
           H5  HCA1    0.090  5
           O5 OC3C61   -0.400  6
           C2 CC3161    0.140  7
           H2  HCA1    0.090  8
           O2 OC311   -0.650  9
          HO2  HCP1    0.420 10
           C3 CC3161    0.140 11
           H3  HCA1    0.090 12
           O3 OC311   -0.650 13
          HO3  HCP1    0.420 14
           C4 CC3161    0.140 15
           H4  HCA1    0.090 16
           O4 OC311   -0.650 17
          HO4  HCP1    0.420 18
           C6 CC2O2    0.520 19
          O61 OC2D2   -0.760 20
          O62 OC2D2   -0.760 21
  [ bonds ]
           C1    O1
           C1    H1
           O1   HO1
           C1    O5
           C1    C2
           C2    H2
           C2    O2
           O2   HO2
           C2    C3
           C3    H3
           C3    O3
           O3   HO3
           C3    C4
           C4    H4
           C4    O4
           O4   HO4
           C4    C5
           C5    H5
           C5    C6
           C6   O61
           C6   O62
           C5    O5
  [ impropers ]
           C6    C5   O62   O61

[ AGLCNA ]
  [ atoms ]
           C1 CC3162    0.340  0
           H1  HCA1    0.090  1
           O1 OC311   -0.650  2
          HO1  HCP1    0.420  3
           C5 CC3163    0.110  4
           H5  HCA1    0.090  5
           O5 OC3C61   -0.400  6
           C2 CC3161    0.070  7
           H2  HCA1    0.090  8
            N NC2D1   -0.470  9
           HN  HCP1    0.310 10
            C CC2O1    0.510 11
            O OC2D1   -0.510 12
           CT CC331   -0.270 13
          HT1  HCA3    0.090 14
          HT2  HCA3    0.090 15
          HT3  HCA3    0.090 16
           C3 CC3161    0.140 17
           H3  HCA1    0.090 18
           O3 OC311   -0.650 19
          HO3  HCP1    0.420 20
           C4 CC3161    0.140 21
           H4  HCA1    0.090 22
           O4 OC311   -0.650 23
          HO4  HCP1    0.420 24
           C6 CC321    0.050 25
          H61  HCA2    0.090 26
          H62  HCA2    0.090 27
           O6 OC311   -0.650 28
          HO6  HCP1    0.420 29
  [ bonds ]
           C1    O1
           C1    H1
           O1   HO1
           C1    O5
           C1    C2
           C2    H2
           C2     N
            N    HN
           C2    C3
           C3    H3
           C3    O3
           O3   HO3
           C3    C4
           C4    H4
           C4    O4
           O4   HO4
           C4    C5
           C5    H5
           C5    C6
           C6   H61
           C6   H62
           C6    O6
           O6   HO6
           C5    O5
            N     C
            C     O
            C    CT
           CT   HT1
           CT   HT2
           CT   HT3
  [ impropers ]
            C    CT     N     O
            N     C    C2    HN

[ AGM ]
  [ atoms ]
           AG    AG    0.000  0

[ AGUL ]
  [ atoms ]
           C1 CC3162    0.340  0
           H1  HCA1    0.090  1
           O1 OC311   -0.650  2
          HO1  HCP1    0.420  3
           C5 CC3163    0.110  4
           H5  HCA1    0.090  5
           O5 OC3C61   -0.400  6
           C2 CC3161    0.140  7
           H2  HCA1    0.090  8
           O2 OC311   -0.650  9
          HO2  HCP1    0.420 10
           C3 CC3161    0.140 11
           H3  HCA1    0.090 12
           O3 OC311   -0.650 13
          HO3  HCP1    0.420 14
           C4 CC3161    0.140 15
           H4  HCA1    0.090 16
           O4 OC311   -0.650 17
          HO4  HCP1    0.420 18
           C6 CC321    0.050 19
          H61  HCA2    0.090 20
          H62  HCA2    0.090 21
           O6 OC311   -0.650 22
          HO6  HCP1    0.420 23
  [ bonds ]
           C1    O1
           C1    H1
           O1   HO1
           C1    O5
           C1    C2
           C2    H2
           C2    O2
           O2   HO2
           C2    C3
           C3    H3
           C3    O3
           O3   HO3
           C3    C4
           C4    H4
           C4    O4
           O4   HO4
           C4    C5
           C5    H5
           C5    C6
           C6   H61
           C6   H62
           C6    O6
           O6   HO6
           C5    O5

[ AIDO ]
  [ atoms ]
           C1 CC3162    0.340  0
           H1  HCA1    0.090  1
           O1 OC311   -0.650  2
          HO1  HCP1    0.420  3
           C5 CC3163    0.110  4
           H5  HCA1    0.090  5
           O5 OC3C61   -0.400  6
           C2 CC3161    0.140  7
           H2  HCA1    0.090  8
           O2 OC311   -0.650  9
          HO2  HCP1    0.420 10
           C3 CC3161    0.140 11
           H3  HCA1    0.090 12
           O3 OC311   -0.650 13
          HO3  HCP1    0.420 14
           C4 CC3161    0.140 15
           H4  HCA1    0.090 16
           O4 OC311   -0.650 17
          HO4  HCP1    0.420 18
           C6 CC321    0.050 19
          H61  HCA2    0.090 20
          H62  HCA2    0.090 21
           O6 OC311   -0.650 22
          HO6  HCP1    0.420 23
  [ bonds ]
           C1    O1
           C1    H1
           O1   HO1
           C1    O5
           C1    C2
           C2    H2
           C2    O2
           O2   HO2
           C2    C3
           C3    H3
           C3    O3
           O3   HO3
           C3    C4
           C4    H4
           C4    O4
           O4   HO4
           C4    C5
           C5    H5
           C5    C6
           C6   H61
           C6   H62
           C6    O6
           O6   HO6
           C5    O5

[ AIDOA ]
  [ atoms ]
           C1 CC3162    0.340  0
           H1  HCA1    0.090  1
           O1 OC311   -0.650  2
          HO1  HCP1    0.420  3
           C5 CC3163    0.110  4
           H5  HCA1    0.090  5
           O5 OC3C61   -0.400  6
           C2 CC3161    0.140  7
           H2  HCA1    0.090  8
           O2 OC311   -0.650  9
          HO2  HCP1    0.420 10
           C3 CC3161    0.140 11
           H3  HCA1    0.090 12
           O3 OC311   -0.650 13
          HO3  HCP1    0.420 14
           C4 CC3161    0.140 15
           H4  HCA1    0.090 16
           O4 OC311   -0.650 17
          HO4  HCP1    0.420 18
           C6 CC2O2    0.520 19
          O61 OC2D2   -0.760 20
          O62 OC2D2   -0.760 21
  [ bonds ]
           C1    O1
           C1    H1
           O1   HO1
           C1    O5
           C1    C2
           C2    H2
           C2    O2
           O2   HO2
           C2    C3
           C3    H3
           C3    O3
           O3   HO3
           C3    C4
           C4    H4
           C4    O4
           O4   HO4
           C4    C5
           C5    H5
           C5    C6
           C6   O61
           C6   O62
           C5    O5
  [ impropers ]
           C6    C5   O62   O61

[ ALA ]
  [ atoms ]
            N   NH1   -0.470  0
           HN     H    0.310  1
           CA   CT1    0.070  2
           HA   HB1    0.090  3
           CB   CT3   -0.270  4
          HB1   HA3    0.090  5
          HB2   HA3    0.090  6
          HB3   HA3    0.090  7
            C     C    0.510  8
            O     O   -0.510  9
  [ bonds ]
           CB    CA
            N    HN
            N    CA
            C    CA
            C    +N
           CA    HA
           CB   HB1
           CB   HB2
           CB   HB3
            O     C
  [ impropers ]
            N    -C    CA    HN
            C    CA    +N     O
  [ cmap ]
           -C     N    CA     C    +N
	   
[ ALAD ]
  [ atoms ]
           CL   CT3   -0.270  0
          HL1   HA3    0.090  1
          HL2   HA3    0.090  2
          HL3   HA3    0.090  3
          CLP     C    0.510  4
           OL     O   -0.510  5
           NL   NH1   -0.470  6
           HL     H    0.310  7
           CA   CT1    0.070  8
           HA   HB1    0.090  9
           CB   CT3   -0.270 10
          HB1   HA3    0.090 11
          HB2   HA3    0.090 12
          HB3   HA3    0.090 13
          CRP     C    0.510 14
           OR     O   -0.510 15
           NR   NH1   -0.470 16
           HR     H    0.310 17
           CR   CT3   -0.110 18
          HR1   HA3    0.090 19
          HR2   HA3    0.090 20
          HR3   HA3    0.090 21
  [ bonds ]
           CL   CLP
          CLP    NL
           NL    CA
           CA   CRP
          CRP    NR
           NR    CR
           NL    HL
           NR    HR
           CA    HA
           CA    CB
           CL   HL1
           CL   HL2
           CL   HL3
           CB   HB1
           CB   HB2
           CB   HB3
           CR   HR1
           CR   HR2
           CR   HR3
          CLP    OL
          CRP    OR
  [ impropers ]
          CLP    CL    NL    OL
           NL   CLP    CA    HL
          CRP    CA    NR    OR
           NR   CRP    CR    HR
  [ cmap ]
          CLP    NL    CA   CRP    NR

[ ALAI ]
  [ atoms ]
           C7 CG331   -0.270  0
          H71  HGA3    0.090  1
          H72  HGA3    0.090  2
          H73  HGA3    0.090  3
           C8 CG314    0.160  4
           H8  HGA1    0.110  5
           N9 NG3P3   -0.350  6
          H91  HGP2    0.300  7
          H92  HGP2    0.300  8
          H93  HGP2    0.300  9
          C10 CG2O3    0.320 10
          O11 OG2D2   -0.570 11
          O12 OG2D2   -0.570 12
  [ bonds ]
           C7   H71
           C7   H72
           C7   H73
           C7    C8
           C8    H8
           C8    N9
           C8   C10
           N9   H91
           N9   H92
           N9   H93
          C10   O11
          C10   O12

[ ALDD ]
  [ atoms ]
           CL   CT3   -0.270  0
          HL1   HA3    0.090  1
          HL2   HA3    0.090  2
          HL3   HA3    0.090  3
          CLP     C    0.510  4
           OL     O   -0.510  5
           NL   NH1   -0.470  6
           HL     H    0.310  7
           CA  CTD1    0.070  8
           HA   HB1    0.090  9
           CB   CT3   -0.270 10
          HB1   HA3    0.090 11
          HB2   HA3    0.090 12
          HB3   HA3    0.090 13
          CRP     C    0.510 14
           OR     O   -0.510 15
           NR   NH1   -0.470 16
           HR     H    0.310 17
           CR   CT3   -0.110 18
          HR1   HA3    0.090 19
          HR2   HA3    0.090 20
          HR3   HA3    0.090 21
  [ bonds ]
           CL   CLP
          CLP    NL
           NL    CA
           CA   CRP
          CRP    NR
           NR    CR
           NL    HL
           NR    HR
           CA    HA
           CA    CB
           CL   HL1
           CL   HL2
           CL   HL3
           CB   HB1
           CB   HB2
           CB   HB3
           CR   HR1
           CR   HR2
           CR   HR3
          CLP    OL
          CRP    OR
  [ impropers ]
          CLP    CL    NL    OL
           NL   CLP    CA    HL
          CRP    CA    NR    OR
           NR   CRP    CR    HR
  [ cmap ]
          CLP    NL    CA   CRP    NR

[ ALF4 ]
  [ atoms ]
          AL1  ALG1    1.160  0
           F1  FGP1   -0.540  1
           F2  FGP1   -0.540  2
           F3  FGP1   -0.540  3
           F4  FGP1   -0.540  4
  [ bonds ]
          AL1    F1
          AL1    F2
          AL1    F3
          AL1    F4

[ ALIN ]
  [ atoms ]
           O1   OCL   -0.760  0
           O2   OCL   -0.760  1
           C1    CL    0.620  2
           C2  CTL2   -0.280  3
          H2R  HAL2    0.090  4
          H2S  HAL2    0.090  5
           C3  CTL2   -0.180  6
          H3R  HAL2    0.090  7
          H3S  HAL2    0.090  8
           C4  CTL2   -0.180  9
          H4R  HAL2    0.090 10
          H4S  HAL2    0.090 11
           C5  CTL2   -0.180 12
          H5R  HAL2    0.090 13
          H5S  HAL2    0.090 14
           C6  CTL2   -0.180 15
          H6R  HAL2    0.090 16
          H6S  HAL2    0.090 17
           C7  CTL2   -0.180 18
          H7R  HAL2    0.090 19
          H7S  HAL2    0.090 20
           C8  CTL2   -0.180 21
          H8R  HAL2    0.090 22
          H8S  HAL2    0.090 23
           C9  CEL1   -0.150 24
          H9R  HEL1    0.150 25
          C10  CEL1   -0.150 26
         H10R  HEL1    0.150 27
          C11  CTL2   -0.180 28
         H11R  HAL2    0.090 29
         H11S  HAL2    0.090 30
          C12  CEL1   -0.150 31
         H12R  HEL1    0.150 32
          C13  CEL1   -0.150 33
         H13R  HEL1    0.150 34
          C14  CTL2   -0.180 35
         H14R  HAL2    0.090 36
         H14S  HAL2    0.090 37
          C15  CTL2   -0.150 38
         H15R  HAL2    0.150 39
          C16  CTL2   -0.150 40
         H16R  HAL2    0.150 41
          C17  CTL2   -0.180 42
         H17R  HAL2    0.090 43
         H17S  HAL2    0.090 44
          C18  CTL3   -0.270 45
         H18R  HAL3    0.090 46
         H18S  HAL3    0.090 47
         H18T  HAL3    0.090 48
  [ bonds ]
           O1    C1
           C1    C2
           C2   H2R
           C2   H2S
           C2    C3
           C3   H3R
           C3   H3S
           C3    C4
           C4   H4R
           C4   H4S
           C4    C5
           C5   H5R
           C5   H5S
           C5    C6
           C6   H6R
           C6   H6S
           C6    C7
           C7   H7R
           C7   H7S
           C7    C8
           C8   H8R
           C8   H8S
           C8    C9
           C9   H9R
          C10  H10R
          C10   C11
          C11  H11R
          C11  H11S
          C11   C12
          C12  H12R
          C13  H13R
          C13   C14
          C14  H14R
          C14  H14S
          C14   C15
          C15  H15R
          C16  H16R
          C16   C17
          C17  H17R
          C17  H17S
          C17   C18
          C18  H18R
          C18  H18S
          C18  H18T
           C1    O2
           C9   C10
          C12   C13
          C15   C16
  [ impropers ]
           C1    O1    C2    O2

[ ALINP ]
  [ atoms ]
           H1   HOL    0.440  0
           O1   OHL   -0.610  1
           O2   OBL   -0.550  2
           C1    CL    0.750  3
           C2  CTL2   -0.210  4
          H2R  HAL2    0.090  5
          H2S  HAL2    0.090  6
           C3  CTL2   -0.180  7
          H3R  HAL2    0.090  8
          H3S  HAL2    0.090  9
           C4  CTL2   -0.180 10
          H4R  HAL2    0.090 11
          H4S  HAL2    0.090 12
           C5  CTL2   -0.180 13
          H5R  HAL2    0.090 14
          H5S  HAL2    0.090 15
           C6  CTL2   -0.180 16
          H6R  HAL2    0.090 17
          H6S  HAL2    0.090 18
           C7  CTL2   -0.180 19
          H7R  HAL2    0.090 20
          H7S  HAL2    0.090 21
           C8  CTL2   -0.180 22
          H8R  HAL2    0.090 23
          H8S  HAL2    0.090 24
           C9  CEL1   -0.150 25
          H9R  HEL1    0.150 26
          C10  CEL1   -0.150 27
         H10R  HEL1    0.150 28
          C11  CTL2   -0.180 29
         H11R  HAL2    0.090 30
         H11S  HAL2    0.090 31
          C12  CEL1   -0.150 32
         H12R  HEL1    0.150 33
          C13  CEL1   -0.150 34
         H13R  HEL1    0.150 35
          C14  CTL2   -0.180 36
         H14R  HAL2    0.090 37
         H14S  HAL2    0.090 38
          C15  CTL2   -0.150 39
         H15R  HAL2    0.150 40
          C16  CTL2   -0.150 41
         H16R  HAL2    0.150 42
          C17  CTL2   -0.180 43
         H17R  HAL2    0.090 44
         H17S  HAL2    0.090 45
          C18  CTL3   -0.270 46
         H18R  HAL3    0.090 47
         H18S  HAL3    0.090 48
         H18T  HAL3    0.090 49
  [ bonds ]
           O1    H1
           O1    C1
           C1    C2
           C2   H2R
           C2   H2S
           C2    C3
           C3   H3R
           C3   H3S
           C3    C4
           C4   H4R
           C4   H4S
           C4    C5
           C5   H5R
           C5   H5S
           C5    C6
           C6   H6R
           C6   H6S
           C6    C7
           C7   H7R
           C7   H7S
           C7    C8
           C8   H8R
           C8   H8S
           C8    C9
           C9   H9R
          C10  H10R
          C10   C11
          C11  H11R
          C11  H11S
          C11   C12
          C12  H12R
          C13  H13R
          C13   C14
          C14  H14R
          C14  H14S
          C14   C15
          C15  H15R
          C16  H16R
          C16   C17
          C17  H17R
          C17  H17S
          C17   C18
          C18  H18R
          C18  H18S
          C18  H18T
           C1    O2
           C9   C10
          C12   C13
          C15   C16
  [ impropers ]
           C1    O1    C2    O2

[ ALLOSE ]
  [ atoms ]
           C1 CC2O4    0.200  0
           O1 OC2D4   -0.400  1
           H1  HCR1    0.060  2
           C2 CC312    0.280  3
           H2  HCA1    0.090  4
           O2 OC311   -0.650  5
          HO2  HCP1    0.420  6
           C3 CC312    0.140  7
           H3  HCA1    0.090  8
           O3 OC311   -0.650  9
          HO3  HCP1    0.420 10
           C4 CC312    0.140 11
           H4  HCA1    0.090 12
           O4 OC311   -0.650 13
          HO4  HCP1    0.420 14
           C5 CC312    0.140 15
           H5  HCA1    0.090 16
           O5 OC311   -0.650 17
          HO5  HCP1    0.420 18
           C6 CC322    0.050 19
          H61  HCA2    0.090 20
          H62  HCA2    0.090 21
           O6 OC311   -0.650 22
          HO6  HCP1    0.420 23
  [ bonds ]
           C1    O1
           C1    H1
           C1    C2
           C2    H2
           C2    O2
           O2   HO2
           C2    C3
           C3    H3
           C3    O3
           O3   HO3
           C3    C4
           C4    H4
           C4    O4
           O4   HO4
           C4    C5
           C5    H5
           C5    C6
           C6   H61
           C6   H62
           C6    O6
           O6   HO6
           C5    O5
           O5   HO5
  [ impropers ]
           C1    C2    O1    H1

[ ALM ]
  [ atoms ]
           AL    AL    0.000  0

[ ALYF ]
  [ atoms ]
           O4 OC3C51   -0.400  0
           C1 CC3152    0.340  1
           H1  HCA1    0.090  2
           O1 OC311   -0.650  3
          HO1  HCP1    0.420  4
           C4 CC3153    0.110  5
           H4  HCA1    0.090  6
           C5 CC321    0.050  7
          H51  HCA2    0.090  8
          H52  HCA2    0.090  9
           O5 OC311   -0.650 10
          HO5  HCP1    0.420 11
           C2 CC3151    0.140 12
           H2  HCA1    0.090 13
           O2 OC311   -0.650 14
          HO2  HCP1    0.420 15
           C3 CC3151    0.140 16
           H3  HCA1    0.090 17
           O3 OC311   -0.650 18
          HO3  HCP1    0.420 19
  [ bonds ]
           O4    C1
           C1    H1
           C1    O1
           O1   HO1
           C1    C2
           C2    H2
           C2    O2
           O2   HO2
           C2    C3
           C3    H3
           C3    O3
           O3   HO3
           C3    C4
           C4    H4
           C4    C5
           C4    O4
           C5   H51
           C5   H52
           C5    O5
           O5   HO5

[ AMAN ]
  [ atoms ]
           C1 CC3162    0.340  0
           H1  HCA1    0.090  1
           O1 OC311   -0.650  2
          HO1  HCP1    0.420  3
           C5 CC3163    0.110  4
           H5  HCA1    0.090  5
           O5 OC3C61   -0.400  6
           C2 CC3161    0.140  7
           H2  HCA1    0.090  8
           O2 OC311   -0.650  9
          HO2  HCP1    0.420 10
           C3 CC3161    0.140 11
           H3  HCA1    0.090 12
           O3 OC311   -0.650 13
          HO3  HCP1    0.420 14
           C4 CC3161    0.140 15
           H4  HCA1    0.090 16
           O4 OC311   -0.650 17
          HO4  HCP1    0.420 18
           C6 CC321    0.050 19
          H61  HCA2    0.090 20
          H62  HCA2    0.090 21
           O6 OC311   -0.650 22
          HO6  HCP1    0.420 23
  [ bonds ]
           C1    O1
           C1    H1
           O1   HO1
           C1    O5
           C1    C2
           C2    H2
           C2    O2
           O2   HO2
           C2    C3
           C3    H3
           C3    O3
           O3   HO3
           C3    C4
           C4    H4
           C4    O4
           O4   HO4
           C4    C5
           C5    H5
           C5    C6
           C6   H61
           C6   H62
           C6    O6
           O6   HO6
           C5    O5

[ AMBA ]
  [ atoms ]
           C4 CG331   -0.270  0
          H41  HGA3    0.090  1
          H42  HGA3    0.090  2
          H43  HGA3    0.090  3
           C5 CG311    0.080  4
           H5  HGA1    0.090  5
           O5 OG301   -0.340  6
           C6 CG331   -0.100  7
          H61  HGA3    0.090  8
          H62  HGA3    0.090  9
          H63  HGA3    0.090 10
           C7 CG311    0.180 11
          C10 CG2O4    0.200 12
          O10 OG2D1   -0.400 13
          H10 HGR52    0.090 14
           H7  HGA1    0.090 15
           N8 NG2S1   -0.470 16
           H8  HGP1    0.310 17
           C9 CG2O1    0.430 18
           O9 OG2D1   -0.510 19
           H9 HGR52    0.080 20
  [ bonds ]
           H5    C5
           O9    C9
           C4   H43
           C4    C5
           C4   H41
           C7    C5
           C7    N8
           C7    H7
           C9    N8
           C9    H9
           C5    O5
           N8    H8
          H61    C6
           O5    C6
           C6   H62
           C6   H63
          C10    C7
          O10   C10
          H10   C10
           C4   H42
  [ impropers ]
           C9    N8    O9    H9
          C10    C7   O10   H10

[ AMBZ ]
  [ atoms ]
           C1 CG2R61   -0.115  0
           H1 HGR61    0.115  1
           C2 CG2R61   -0.115  2
           H2 HGR61    0.115  3
           C3 CG2R61   -0.115  4
           H3 HGR61    0.115  5
           C4 CG2R61   -0.120  6
           H4 HGR61    0.115  7
           C5 CG2R61    0.010  8
           C6 CG2R61   -0.120  9
           H6 HGR61    0.115 10
           C7 CG321    0.000 11
          H71  HGA2    0.090 12
          H72  HGA2    0.090 13
           N8 NG311   -0.660 14
           H8 HGPAM1    0.370 15
           C9 CG331   -0.160 16
          H91  HGA3    0.090 17
          H92  HGA3    0.090 18
          H93  HGA3    0.090 19
  [ bonds ]
           H1    C1
          H92    C9
           H6    C6
           C1    C6
           C1    C2
           N8    C9
           N8    C7
           C6    C5
           C9   H91
           C9   H93
           H2    C2
           C2    C3
           C5    C7
           C5    C4
           C7   H71
           C7   H72
           C3    C4
           C3    H3
           C4    H4
           H8    N8

[ AMCP ]
  [ atoms ]
           C1 CG3C31   -0.090  0
           H2  HGA1    0.090  1
           C3 CG3C31   -0.180  2
           H4  HGA2    0.090  3
           H5  HGA2    0.090  4
           C6 CG3C31   -0.180  5
           H7  HGA2    0.090  6
           H8  HGA2    0.090  7
           C9 CG324    0.210  8
          H10  HGA2    0.050  9
          H11  HGA2    0.050 10
          N12 NG3P3   -0.300 11
          H13  HGP2    0.330 12
          H14  HGP2    0.330 13
          H15  HGP2    0.330 14
  [ bonds ]
           C1    C3
           C1    C6
           C1    C9
           C1    H2
           C3    C6
           C3    H4
           C3    H5
           C6    H7
           C6    H8
           C9   N12
           C9   H10
           C9   H11
          N12   H13
          N12   H14
          N12   H15

[ AMDN ]
  [ atoms ]
           C1 CG2N2    0.660  0
           C2 CG331   -0.150  1
           H3  HGA3    0.090  2
           H4  HGA3    0.090  3
           H5  HGA3    0.090  4
           N6 NG2P1   -0.690  5
           H7  HGP2    0.400  6
           H8  HGP2    0.400  7
           N9 NG2P1   -0.690  8
          H10  HGP2    0.400  9
          H11  HGP2    0.400 10
  [ bonds ]
           C1    C2
           C2    H3
           C2    H4
           C2    H5
           C1    N6
           N6    H7
           N6    H8
           C1    N9
           N9   H10
           N9   H11
  [ impropers ]
           C1    N6    N9    C2

[ AMET ]
  [ atoms ]
           C1 CG2D2   -0.500  0
           H2  HGA5    0.210  1
           H3  HGA5    0.210  2
           C4 CG2D1O   -0.130  3
           H5  HGA4    0.240  4
           N6 NG321   -0.810  5
           H7 HGPAM2    0.390  6
           H8 HGPAM2    0.390  7
  [ bonds ]
           C1    H2
           C1    H3
           C1    C4
           C4    H5
           C4    N6
           N6    H7
           N6    H8
  [ impropers ]
           C4    C1    N6    H5

[ AMM1 ]
  [ atoms ]
           N1 NG331   -1.125  0
          H11 HGPAM3    0.375  1
          H12 HGPAM3    0.375  2
          H13 HGPAM3    0.375  3
  [ bonds ]
           N1   H11
           N1   H12
           N1   H13

[ AMOL ]
  [ atoms ]
           C1 CG301    0.300  0
           C2 CG2O3    0.300  1
           OH OG311   -0.650  2
           HO  HGP1    0.420  3
           OM OG301   -0.340  4
           CM CG331   -0.100  5
          HM1  HGA3    0.090  6
          HM2  HGA3    0.090  7
          HM3  HGA3    0.090  8
           O1 OG2D2   -0.600  9
           O2 OG2D2   -0.600 10
           C0 CG331   -0.270 11
          H01  HGA3    0.090 12
          H02  HGA3    0.090 13
          H03  HGA3    0.090 14
  [ bonds ]
           C1    OH
           OH    HO
           C1    OM
           C1    C0
           C1    C2
           C2    O1
           C0   H01
           C0   H02
           C0   H03
           OM    CM
           CM   HM1
           CM   HM2
           CM   HM3
           C2    O2
  [ impropers ]
           C2    O2    O1    C1

[ AMOP ]
  [ atoms ]
           C1 CG311   -0.020  0
           C2 CG2O3    0.620  1
           H1  HGA1    0.090  2
           OM OG301   -0.340  3
           CM CG331   -0.100  4
          HM1  HGA3    0.090  5
          HM2  HGA3    0.090  6
          HM3  HGA3    0.090  7
           O1 OG2D2   -0.760  8
           O2 OG2D2   -0.760  9
           C0 CG331   -0.270 10
          H01  HGA3    0.090 11
          H02  HGA3    0.090 12
          H03  HGA3    0.090 13
  [ bonds ]
           C1    H1
           C1    OM
           C1    C0
           C1    C2
           C2    O1
           C0   H01
           C0   H02
           C0   H03
           OM    CM
           CM   HM1
           CM   HM2
           CM   HM3
           C2    O2
  [ impropers ]
           C2    O2    O1    C1

[ AMP ]
  [ atoms ]
          C4'   CN7    0.160  0
          H4'   HN7    0.090  1
          O4'  ON6B   -0.500  2
          C1'  CN7B    0.160  3
          H1'   HN7    0.090  4
           C5   CN5    0.280  5
           N7   NN4   -0.710  6
           C8   CN4    0.340  7
           H8   HN3    0.120  8
           N9   NN2   -0.050  9
           N1  NN3A   -0.740 10
           C2   CN4    0.500 11
           H2   HN3    0.130 12
           N3  NN3A   -0.750 13
           C4   CN5    0.430 14
           C6   CN2    0.460 15
           N6   NN1   -0.770 16
          H61   HN1    0.380 17
          H62   HN1    0.380 18
          C2'  CN7B    0.140 19
         H2''   HN7    0.090 20
          O2'   ON5   -0.660 21
          H2'   HN5    0.430 22
          C3'   CN7    0.140 23
          H3'   HN7    0.090 24
          O3'   ON5   -0.660 25
          H3T   HN5    0.430 26
          C5'  CN8B   -0.180 27
          H5'   HN8    0.090 28
         H5''   HN8    0.090 29
          O5'   ON2   -0.400 30
           PA     P    1.100 31
          O1A   ON3   -0.900 32
          O2A   ON3   -0.900 33
          O3A   ON3   -0.900 34
  [ bonds ]
           PA   O1A
           PA   O2A
           PA   O3A
           PA   O5'
          O3'   H3T
          O5'   C5'
          C5'   C4'
          C4'   O4'
          C4'   C3'
          O4'   C1'
          C1'    N9
          C1'   C2'
           N9    C4
           N9    C8
           C4    N3
           C2    N1
           C6    N6
           N6   H61
           N6   H62
           C6    C5
           C5    N7
          C2'   C3'
          C2'   O2'
          O2'   H2'
          C3'   O3'
          C1'   H1'
          C2'  H2''
          C3'   H3'
          C4'   H4'
          C5'   H5'
          C5'  H5''
           C8    H8
           C2    H2
           N1    C6
           N3    C2
           C4    C5
           N7    C8
  [ impropers ]
           N6    C6   H61   H62
           C6    N1    C5    N6

[ AMPU ]
  [ atoms ]
           N9 NG2R51   -0.370  0
           H9  HGP1    0.340  1
           C8 CG2R51    0.010  2
           H8 HGR52    0.110  3
           C7 CG2R51   -0.100  4
           C5 CG2RC0   -0.110  5
           C6 CG2R61    0.240  6
           H6 HGR62    0.100  7
           N1 NG2R62   -0.600  8
           C2 CG2R64    0.570  9
           H2 HGR62    0.110 10
           N3 NG2R62   -0.570 11
           C4 CG2RC0    0.270 12
          C10 CG324    0.210 13
          H11  HGA2    0.050 14
          H12  HGA2    0.050 15
          N11 NG3P3   -0.300 16
         H111  HGP2    0.330 17
         H112  HGP2    0.330 18
         H113  HGP2    0.330 19
  [ bonds ]
          H12   C10
           H6    C6
          C10   H11
          C10   N11
          C10    C7
         H111   N11
         H112   N11
           C6    N1
           C6    C5
           N1    C2
          N11  H113
           C7    C5
           C7    C8
           C5    C4
           C2    H2
           C2    N3
           C4    N3
           C4    N9
           C8    H8
           C8    N9
           N9    H9

[ ANE5AC ]
  [ atoms ]
           C1 CC2O2    0.300  0
          O11 OC2D2   -0.600  1
          O12 OC2D2   -0.600  2
           C2 CC3062    0.330  3
           O2 OC311   -0.650  4
          HO2  HCP1    0.420  5
           C6 CC3163    0.110  6
           H6  HCA1    0.090  7
           O6 OC3C61   -0.400  8
           C3 CC3261   -0.180  9
          H31  HCA2    0.090 10
          H32  HCA2    0.090 11
           C4 CC3161    0.140 12
           H4  HCA1    0.090 13
           O4 OC311   -0.650 14
          HO4  HCP1    0.420 15
           C5 CC3161    0.070 16
           H5  HCA1    0.090 17
            N NC2D1   -0.470 18
           HN  HCP1    0.310 19
            C CC2O1    0.510 20
            O OC2D1   -0.510 21
           CT CC331   -0.270 22
          HT1  HCA3    0.090 23
          HT2  HCA3    0.090 24
          HT3  HCA3    0.090 25
           C7 CC312    0.140 26
           H7  HCA1    0.090 27
           O7 OC311   -0.650 28
          HO7  HCP1    0.420 29
           C8 CC312    0.140 30
           H8  HCA1    0.090 31
           O8 OC311   -0.650 32
          HO8  HCP1    0.420 33
           C9 CC322    0.050 34
          H91  HCA2    0.090 35
          H92  HCA2    0.090 36
           O9 OC311   -0.650 37
          HO9  HCP1    0.420 38
  [ bonds ]
           C1   O11
           C1   O12
           C2    O2
           C2    C1
           O2   HO2
           C2    O6
           C2    C3
           C3   H31
           C3   H32
           C3    C4
           C4    H4
           C4    O4
           O4   HO4
           C4    C5
           C5    H5
           C5     N
            N    HN
            N     C
            C     O
            C    CT
           CT   HT1
           CT   HT2
           CT   HT3
           C5    C6
           C6    H6
           C6    C7
           C7    O7
           C7    H7
           C6    O6
           O7   HO7
           C7    C8
           C8    H8
           C8    O8
           O8   HO8
           C8    C9
           C9   H91
           C9   H92
           C9    O9
           O9   HO9
  [ impropers ]
            C    CT     N     O
            N     C    C5    HN
           C1    C2   O12   O11

[ ANTR ]
  [ atoms ]
           C1 CG2R61   -0.115  0
           H1 HGR61    0.115  1
           C2 CG2R61   -0.115  2
           H2 HGR61    0.115  3
           C3 CG2R61   -0.115  4
           H3 HGR61    0.115  5
           C4 CG2R61   -0.115  6
           H4 HGR61    0.115  7
           C5 CG2R61    0.000  8
           C6 CG2R61   -0.115  9
           H6 HGR61    0.115 10
           C7 CG2R61    0.000 11
           C8 CG2R61   -0.115 12
           H8 HGR61    0.115 13
           C9 CG2R61   -0.115 14
           H9 HGR61    0.115 15
          C10 CG2R61   -0.115 16
          H10 HGR61    0.115 17
          C11 CG2R61   -0.115 18
          H11 HGR61    0.115 19
          C12 CG2R61    0.000 20
          C13 CG2R61   -0.115 21
          H13 HGR61    0.115 22
          C14 CG2R61    0.000 23
  [ bonds ]
           C1    C2
           C2    C3
           C3    C4
           C4    C5
           C5    C6
           C6    C7
           C7    C8
           C8    C9
           C9   C10
          C10   C11
          C11   C12
          C12   C13
          C13   C14
          C14    C1
           C5   C14
           C7   C12
           C1    H1
           C2    H2
           C3    H3
           C4    H4
           C6    H6
           C8    H8
           C9    H9
          C10   H10
          C11   H11
          C13   H13

[ AOBT ]
  [ atoms ]
           S1 SG3O2    0.560  0
           N2 NG311   -0.600  1
           H2  HGP1    0.370  2
          O11 OG2P1   -0.430  3
          O12 OG2P1   -0.430  4
           C3 CG321    0.210  5
          H31  HGA2    0.090  6
          H32  HGA2    0.090  7
           N4 NG311   -0.560  8
           H4 HGPAM1    0.370  9
           C5 CG2R61    0.050 10
           C6 CG2R61   -0.115 11
           H6 HGR61    0.115 12
           C7 CG2R61   -0.115 13
           H7 HGR61    0.115 14
           C8 CG2R61   -0.115 15
           H8 HGR61    0.115 16
           C9 CG2R61   -0.115 17
           H9 HGR61    0.115 18
          C10 CG2R61   -0.115 19
          H10 HGR61    0.115 20
           CS CG331    0.010 21
          HS1  HGA3    0.090 22
          HS2  HGA3    0.090 23
          HS3  HGA3    0.090 24
  [ bonds ]
           S1    N2
           N2    C3
           C3    N4
           N4    C5
           C5    C6
           C6    C7
           C7    C8
           C8    C9
           C9   C10
          C10   H10
           C5   C10
           S1   O11
           S1   O12
           N2    H2
           C3   H31
           C3   H32
           N4    H4
           C6    H6
           C7    H7
           C8    H8
           C9    H9
           S1    CS
           CS   HS1
           CS   HS2
           CS   HS3

[ APN ]
  [ atoms ]
            C     C    0.510  0
          O1'     O   -0.510  1
          C2'   CT2   -0.030  2
          H2'   HB2    0.090  3
         H2''   HB2    0.090  4
          N2'     N   -0.330  5
          C5'  CT2P    0.000  6
          H5'   HB2    0.090  7
         H5''   HB2    0.090  8
            N   NH1   -0.470  9
          H1'     H    0.310 10
          C6'   CT2   -0.020 11
          H6'   HB2    0.090 12
         H6''   HB2    0.090 13
          C3'    CC    0.430 14
          O3'     O   -0.540 15
          C4'   CT2   -0.070 16
          H4'   HA2    0.090 17
         H4''   HA2    0.090 18
           N9   NN2   -0.050 19
           C5   CN5    0.280 20
           N7   NN4   -0.710 21
           C8   CN4    0.340 22
           H8   HN3    0.120 23
           N1  NN3A   -0.740 24
           C2   CN4    0.500 25
           H2   HN3    0.130 26
           N3  NN3A   -0.750 27
           C4   CN5    0.430 28
           C6   CN2    0.460 29
           N6   NN1   -0.770 30
          H61   HN1    0.380 31
          H62   HN1    0.380 32
  [ bonds ]
           +N     C
            C   O1'
            C   C2'
          C2'   H2'
          C2'  H2''
          C2'   N2'
          N2'   C5'
          C5'   H5'
          C5'  H5''
          C6'   C5'
          C6'   H6'
          C6'  H6''
          C6'     N
            N   H1'
          N2'   C3'
          C3'   O3'
          C3'   C4'
          C4'   H4'
          C4'  H4''
          C4'    N9
           N9    C4
           N9    C8
           C4    N3
           C4    C5
           N3    C2
           C2    N1
           N1    C6
           C6    N6
           N6   H61
           N6   H62
           C6    C5
           C5    N7
           N7    C8
           C8    H8
           C2    H2
  [ impropers ]
           N6    C6   H61   H62
           C6    N1    C5    N6
            N    -C   C6'   H1'
            C   O1'   C2'    +N
          C3'   O3'   C4'   N2'
          N2'   C2'   C5'   C3'

[ APNH ]
  [ atoms ]
            N NG2S0   -0.290  0
           CA CG3C51    0.020  1
           CB CG3C52   -0.180  2
           CG CG3C52   -0.180  3
           CD CG3C52    0.000  4
           CY CG2O1    0.510  5
           OY OG2D1   -0.510  6
            C CG2O1    0.510  7
           HA  HGA1    0.090  8
          HB1  HGA2    0.090  9
          HB2  HGA2    0.090 10
          HG1  HGA2    0.090 11
          HG2  HGA2    0.090 12
          HD1  HGA2    0.090 13
          HD2  HGA2    0.090 14
          CAY CG331   -0.270 15
          HY1  HGA3    0.090 16
          HY2  HGA3    0.090 17
          HY3  HGA3    0.090 18
            O OG2D1   -0.510 19
           NT NG2S2   -0.620 20
          HT1  HGP1    0.310 21
          HT2  HGP1    0.310 22
  [ bonds ]
           CY     N
          CAY   HY1
          CAY   HY2
          CAY   HY3
           CY   CAY
            N    CA
           CA    CB
           CB    CG
           CG    CD
           CD     N
           HA    CA
          HG1    CG
          HG2    CG
          HD1    CD
          HD2    CD
          HB1    CB
          HB2    CB
            C    CA
            C    NT
           NT   HT1
           NT   HT2
            C     O
           CY    OY
  [ impropers ]
           CY   CAY     N    OY
            C    CA    NT     O

[ APPC ]
  [ atoms ]
            N   NTL   -0.600  0
          C13  CTL5   -0.350  1
         H13A    HL    0.250  2
         H13B    HL    0.250  3
         H13C    HL    0.250  4
          C14  CTL5   -0.350  5
         H14A    HL    0.250  6
         H14B    HL    0.250  7
         H14C    HL    0.250  8
          C15  CTL5   -0.350  9
         H15A    HL    0.250 10
         H15B    HL    0.250 11
         H15C    HL    0.250 12
          C12  CTL2   -0.100 13
         H12A    HL    0.250 14
         H12B    HL    0.250 15
          C11  CTL2   -0.080 16
         H11A  HAL2    0.090 17
         H11B  HAL2    0.090 18
            P    PL    1.500 19
          O13   O2L   -0.780 20
          O14   O2L   -0.780 21
          O11  OSLP   -0.570 22
          O12  OSLP   -0.570 23
           C1  CTL2   -0.080 24
           HA  HAL2    0.090 25
           HB  HAL2    0.090 26
           C2  CTL1    0.170 27
           HS  HAL1    0.090 28
          O21   OSL   -0.490 29
          C21    CL    0.900 30
          O22   OBL   -0.630 31
          C22  CTL2   -0.220 32
          H2R  HAL2    0.090 33
          H2S  HAL2    0.090 34
           C3  CTL2    0.080 35
           HX  HAL2    0.090 36
           HY  HAL2    0.090 37
          O31   OSL   -0.490 38
          C31    CL    0.900 39
          O32   OBL   -0.630 40
          C32  CTL2   -0.220 41
          H2X  HAL2    0.090 42
          H2Y  HAL2    0.090 43
          C23  CTL2   -0.180 44
          H3R  HAL2    0.090 45
          H3S  HAL2    0.090 46
          C24  CTL2   -0.180 47
          H4R  HAL2    0.090 48
          H4S  HAL2    0.090 49
          C25  CTL2   -0.180 50
          H5R  HAL2    0.090 51
          H5S  HAL2    0.090 52
          C26  CTL2   -0.180 53
          H6R  HAL2    0.090 54
          H6S  HAL2    0.090 55
          C27  CTL2   -0.180 56
          H7R  HAL2    0.090 57
          H7S  HAL2    0.090 58
          C28  CTL2   -0.180 59
          H8R  HAL2    0.090 60
          H8S  HAL2    0.090 61
          C29  CTL2   -0.180 62
          H9R  HAL2    0.090 63
          H9S  HAL2    0.090 64
         C210  CTL2   -0.180 65
         H10R  HAL2    0.090 66
         H10S  HAL2    0.090 67
         C211  CTL2   -0.180 68
         H11R  HAL2    0.090 69
         H11S  HAL2    0.090 70
         C212  CTL2   -0.180 71
         H12R  HAL2    0.090 72
         H12S  HAL2    0.090 73
         C213  CTL1   -0.090 74
         H13R  HAL1    0.090 75
         C216  CTL3   -0.270 76
         H16R  HAL3    0.090 77
         H16S  HAL3    0.090 78
         H16T  HAL3    0.090 79
         C214  CTL2   -0.180 80
         H14R  HAL2    0.090 81
         H14S  HAL2    0.090 82
         C215  CTL3   -0.270 83
         H15R  HAL3    0.090 84
         H15S  HAL3    0.090 85
         H15T  HAL3    0.090 86
          C33  CTL2   -0.180 87
          H3X  HAL2    0.090 88
          H3Y  HAL2    0.090 89
          C34  CTL2   -0.180 90
          H4X  HAL2    0.090 91
          H4Y  HAL2    0.090 92
          C35  CTL2   -0.180 93
          H5X  HAL2    0.090 94
          H5Y  HAL2    0.090 95
          C36  CTL2   -0.180 96
          H6X  HAL2    0.090 97
          H6Y  HAL2    0.090 98
          C37  CTL2   -0.180 99
          H7X  HAL2    0.090 100
          H7Y  HAL2    0.090 101
          C38  CTL2   -0.180 102
          H8X  HAL2    0.090 103
          H8Y  HAL2    0.090 104
          C39  CTL2   -0.180 105
          H9X  HAL2    0.090 106
          H9Y  HAL2    0.090 107
         C310  CTL2   -0.180 108
         H10X  HAL2    0.090 109
         H10Y  HAL2    0.090 110
         C311  CTL2   -0.180 111
         H11X  HAL2    0.090 112
         H11Y  HAL2    0.090 113
         C312  CTL2   -0.180 114
         H12X  HAL2    0.090 115
         H12Y  HAL2    0.090 116
         C313  CTL2   -0.180 117
         H13X  HAL2    0.090 118
         H13Y  HAL2    0.090 119
         C314  CTL2   -0.180 120
         H14X  HAL2    0.090 121
         H14Y  HAL2    0.090 122
         C315  CTL2   -0.180 123
         H15X  HAL2    0.090 124
         H15Y  HAL2    0.090 125
         C316  CTL3   -0.270 126
         H16X  HAL3    0.090 127
         H16Y  HAL3    0.090 128
         H16Z  HAL3    0.090 129
  [ bonds ]
            N   C13
            N   C14
            N   C15
          C13  H13A
          C13  H13B
          C13  H13C
          C14  H14A
          C14  H14B
          C14  H14C
          C15  H15A
          C15  H15B
          C15  H15C
            N   C12
          C12  H12A
          C12  H12B
          C12   C11
          C11  H11A
          C11  H11B
          C11   O12
          O12     P
            P   O11
            P   O13
            P   O14
           C1    HA
           C1    HB
           C1    C2
           C1   O11
           C2    HS
           C2    C3
           C2   O21
           C3    HX
           C3    HY
           C3   O31
          O21   C21
          C21   C22
          C22   H2R
          C22   H2S
          C22   C23
          C23   H3R
          C23   H3S
          C23   C24
          C24   H4R
          C24   H4S
          C24   C25
          C25   H5R
          C25   H5S
          C25   C26
          C26   H6R
          C26   H6S
          C26   C27
          C27   H7R
          C27   H7S
          C27   C28
          C28   H8R
          C28   H8S
          C28   C29
          C29   H9R
          C29   H9S
          C29  C210
         C210  H10R
         C210  H10S
         C210  C211
         C211  H11R
         C211  H11S
         C211  C212
         C212  H12R
         C212  H12S
         C212  C213
         C213  H13R
         C213  C214
         C213  C216
         C214  H14R
         C214  H14S
         C214  C215
         C215  H15R
         C215  H15S
         C215  H15T
         C216  H16R
         C216  H16S
         C216  H16T
          O31   C31
          C31   C32
          C32   H2X
          C32   H2Y
          C32   C33
          C33   H3X
          C33   H3Y
          C33   C34
          C34   H4X
          C34   H4Y
          C34   C35
          C35   H5X
          C35   H5Y
          C35   C36
          C36   H6X
          C36   H6Y
          C36   C37
          C37   H7X
          C37   H7Y
          C37   C38
          C38   H8X
          C38   H8Y
          C38   C39
          C39   H9X
          C39   H9Y
          C39  C310
         C310  H10X
         C310  H10Y
         C310  C311
         C311  H11X
         C311  H11Y
         C311  C312
         C312  H12X
         C312  H12Y
         C312  C313
         C313  H13X
         C313  H13Y
         C313  C314
         C314  H14X
         C314  H14Y
         C314  C315
         C315  H15X
         C315  H15Y
         C315  C316
         C316  H16X
         C316  H16Y
         C316  H16Z
          C21   O22
          C31   O32
  [ impropers ]
          C21   O21   C22   O22
          C31   O31   C32   O32

[ AR3P ]
  [ atoms ]
          O4' OG3C51   -0.400  0
          C1' CG3C52    0.020  1
          C4' CG3C52    0.020  2
         H11'  HGA2    0.090  3
         H12'  HGA2    0.090  4
         H41'  HGA2    0.090  5
         H42'  HGA2    0.090  6
          C2' CG3C51    0.140  7
         H22'  HGA1    0.090  8
          O2' OG311   -0.650  9
         H21'  HGP1    0.420 10
          C3' CG3C51   -0.090 11
         H31'  HGA1    0.090 12
          O3' OG303   -0.400 13
            P   PG2    1.100 14
          O1P OG2P1   -0.900 15
          O2P OG2P1   -0.900 16
          O3P OG2P1   -0.900 17
  [ bonds ]
          C1'   O4'
          C1'   C2'
          C2'   C3'
          C3'   C4'
          C4'   O4'
          C3'   O3'
          C1'  H11'
          C1'  H12'
          C2'   O2'
          C2'  H22'
          C3'  H31'
          C4'  H41'
          C4'  H42'
          O2'  H21'
          O3'     P
            P   O1P
            P   O2P
            P   O3P

[ ARA ]
  [ atoms ]
           O1   OCL   -0.760  0
           O2   OCL   -0.760  1
           C1    CL    0.620  2
           C2  CTL2   -0.280  3
          H2R  HAL2    0.090  4
          H2S  HAL2    0.090  5
           C3  CTL2   -0.180  6
          H3R  HAL2    0.090  7
          H3S  HAL2    0.090  8
           C4  CTL2   -0.180  9
          H4R  HAL2    0.090 10
          H4S  HAL2    0.090 11
           C5  CTL2   -0.180 12
          H5R  HAL2    0.090 13
          H5S  HAL2    0.090 14
           C6  CTL2   -0.180 15
          H6R  HAL2    0.090 16
          H6S  HAL2    0.090 17
           C7  CTL2   -0.180 18
          H7R  HAL2    0.090 19
          H7S  HAL2    0.090 20
           C8  CTL2   -0.180 21
          H8R  HAL2    0.090 22
          H8S  HAL2    0.090 23
           C9  CTL2   -0.180 24
          H9R  HAL2    0.090 25
          H9S  HAL2    0.090 26
          C10  CTL2   -0.180 27
         H10R  HAL2    0.090 28
         H10S  HAL2    0.090 29
          C11  CTL2   -0.180 30
         H11R  HAL2    0.090 31
         H11S  HAL2    0.090 32
          C12  CTL2   -0.180 33
         H12R  HAL2    0.090 34
         H12S  HAL2    0.090 35
          C13  CTL2   -0.180 36
         H13R  HAL2    0.090 37
         H13S  HAL2    0.090 38
          C14  CTL2   -0.180 39
         H14R  HAL2    0.090 40
         H14S  HAL2    0.090 41
          C15  CTL2   -0.180 42
         H15R  HAL2    0.090 43
         H15S  HAL2    0.090 44
          C16  CTL2   -0.180 45
         H16R  HAL2    0.090 46
         H16S  HAL2    0.090 47
          C17  CTL2   -0.180 48
         H17R  HAL2    0.090 49
         H17S  HAL2    0.090 50
          C18  CTL2   -0.180 51
         H18R  HAL2    0.090 52
         H18S  HAL2    0.090 53
          C19  CTL2   -0.180 54
         H19R  HAL2    0.090 55
         H19S  HAL2    0.090 56
          C20  CTL3   -0.270 57
         H20R  HAL3    0.090 58
         H20S  HAL3    0.090 59
         H20T  HAL3    0.090 60
  [ bonds ]
           O1    C1
           C1    C2
           C2   H2R
           C2   H2S
           C2    C3
           C3   H3R
           C3   H3S
           C3    C4
           C4   H4R
           C4   H4S
           C4    C5
           C5   H5R
           C5   H5S
           C5    C6
           C6   H6R
           C6   H6S
           C6    C7
           C7   H7R
           C7   H7S
           C7    C8
           C8   H8R
           C8   H8S
           C8    C9
           C9   H9R
           C9   H9S
           C9   C10
          C10  H10R
          C10  H10S
          C10   C11
          C11  H11R
          C11  H11S
          C11   C12
          C12  H12R
          C12  H12S
          C12   C13
          C13  H13R
          C13  H13S
          C13   C14
          C14  H14R
          C14  H14S
          C14   C15
          C15  H15R
          C15  H15S
          C15   C16
          C16  H16R
          C16  H16S
          C16   C17
          C17  H17R
          C17  H17S
          C17   C18
          C18  H18R
          C18  H18S
          C18   C19
          C19  H19R
          C19  H19S
          C19   C20
          C20  H20R
          C20  H20S
          C20  H20T
           C1    O2
  [ impropers ]
           C1    O1    C2    O2

[ ARAN ]
  [ atoms ]
           O1   OCL   -0.760  0
           O2   OCL   -0.760  1
           C1    CL    0.620  2
           C2  CTL2   -0.280  3
          H2R  HAL2    0.090  4
          H2S  HAL2    0.090  5
           C3  CTL2   -0.180  6
          H3R  HAL2    0.090  7
          H3S  HAL2    0.090  8
           C4  CTL2   -0.180  9
          H4R  HAL2    0.090 10
          H4S  HAL2    0.090 11
           C5  CEL1   -0.150 12
          H5R  HEL1    0.150 13
           C6  CEL1   -0.150 14
          H6R  HEL1    0.150 15
           C7  CTL2   -0.180 16
          H7R  HAL2    0.090 17
          H7S  HAL2    0.090 18
           C8  CEL1   -0.150 19
          H8R  HEL1    0.150 20
           C9  CEL1   -0.150 21
          H9R  HEL1    0.150 22
          C10  CTL2   -0.180 23
         H10R  HAL2    0.090 24
         H10S  HAL2    0.090 25
          C11  CEL1   -0.150 26
         H11R  HEL1    0.150 27
          C12  CEL1   -0.150 28
         H12R  HEL1    0.150 29
          C13  CTL2   -0.180 30
         H13R  HAL2    0.090 31
         H13S  HAL2    0.090 32
          C14  CEL1   -0.150 33
         H14R  HEL1    0.150 34
          C15  CEL1   -0.150 35
         H15R  HEL1    0.150 36
          C16  CTL2   -0.180 37
         H16R  HAL2    0.090 38
         H16S  HAL2    0.090 39
          C17  CTL2   -0.180 40
         H17R  HAL2    0.090 41
         H17S  HAL2    0.090 42
          C18  CTL2   -0.180 43
         H18R  HAL2    0.090 44
         H18S  HAL2    0.090 45
          C19  CTL2   -0.180 46
         H19R  HAL2    0.090 47
         H19S  HAL2    0.090 48
          C20  CTL3   -0.270 49
         H20R  HAL3    0.090 50
         H20S  HAL3    0.090 51
         H20T  HAL3    0.090 52
  [ bonds ]
           O1    C1
           C1    C2
           C2   H2R
           C2   H2S
           C2    C3
           C3   H3R
           C3   H3S
           C3    C4
           C4   H4R
           C4   H4S
           C4    C5
           C5   H5R
           C6   H6R
           C6    C7
           C7   H7R
           C7   H7S
           C7    C8
           C8   H8R
           C9   H9R
           C9   C10
          C10  H10R
          C10  H10S
          C10   C11
          C11  H11R
          C12  H12R
          C12   C13
          C13  H13R
          C13  H13S
          C13   C14
          C14  H14R
          C15  H15R
          C15   C16
          C16  H16R
          C16  H16S
          C16   C17
          C17  H17R
          C17  H17S
          C17   C18
          C18  H18R
          C18  H18S
          C18   C19
          C19  H19R
          C19  H19S
          C19   C20
          C20  H20R
          C20  H20S
          C20  H20T
           C1    O2
           C5    C6
           C8    C9
          C11   C12
          C14   C15
  [ impropers ]
           C1    O1    C2    O2

[ ARANP ]
  [ atoms ]
           H1   HOL    0.440  0
           O1   OHL   -0.610  1
           O2   OBL   -0.550  2
           C1    CL    0.750  3
           C2  CTL2   -0.210  4
          H2R  HAL2    0.090  5
          H2S  HAL2    0.090  6
           C3  CTL2   -0.180  7
          H3R  HAL2    0.090  8
          H3S  HAL2    0.090  9
           C4  CTL2   -0.180 10
          H4R  HAL2    0.090 11
          H4S  HAL2    0.090 12
           C5  CEL1   -0.150 13
          H5R  HEL1    0.150 14
           C6  CEL1   -0.150 15
          H6R  HEL1    0.150 16
           C7  CTL2   -0.180 17
          H7R  HAL2    0.090 18
          H7S  HAL2    0.090 19
           C8  CEL1   -0.150 20
          H8R  HEL1    0.150 21
           C9  CEL1   -0.150 22
          H9R  HEL1    0.150 23
          C10  CTL2   -0.180 24
         H10R  HAL2    0.090 25
         H10S  HAL2    0.090 26
          C11  CEL1   -0.150 27
         H11R  HEL1    0.150 28
          C12  CEL1   -0.150 29
         H12R  HEL1    0.150 30
          C13  CTL2   -0.180 31
         H13R  HAL2    0.090 32
         H13S  HAL2    0.090 33
          C14  CEL1   -0.150 34
         H14R  HEL1    0.150 35
          C15  CEL1   -0.150 36
         H15R  HEL1    0.150 37
          C16  CTL2   -0.180 38
         H16R  HAL2    0.090 39
         H16S  HAL2    0.090 40
          C17  CTL2   -0.180 41
         H17R  HAL2    0.090 42
         H17S  HAL2    0.090 43
          C18  CTL2   -0.270 44
         H18R  HAL2    0.090 45
         H18S  HAL2    0.090 46
          C19  CTL2   -0.180 47
         H19R  HAL2    0.090 48
         H19S  HAL2    0.090 49
          C20  CTL3   -0.180 50
         H20R  HAL3    0.090 51
         H20S  HAL3    0.090 52
         H20T  HAL3    0.090 53
  [ bonds ]
           O1    H1
           O1    C1
           C1    C2
           C2   H2R
           C2   H2S
           C2    C3
           C3   H3R
           C3   H3S
           C3    C4
           C4   H4R
           C4   H4S
           C4    C5
           C5   H5R
           C6   H6R
           C6    C7
           C7   H7R
           C7   H7S
           C7    C8
           C8   H8R
           C9   H9R
           C9   C10
          C10  H10R
          C10  H10S
          C10   C11
          C11  H11R
          C12  H12R
          C12   C13
          C13  H13R
          C13  H13S
          C13   C14
          C14  H14R
          C15  H15R
          C15   C16
          C16  H16R
          C16  H16S
          C16   C17
          C17  H17R
          C17  H17S
          C17   C18
          C18  H18R
          C18  H18S
          C18   C19
          C19  H19R
          C19  H19S
          C19   C20
          C20  H20R
          C20  H20S
          C20  H20T
           C1    O2
           C5    C6
           C8    C9
          C11   C12
          C14   C15
  [ impropers ]
           C1    O1    C2    O2

[ ARAO ]
  [ atoms ]
          O4' OG3C51   -0.400  0
          C1' CG3C52    0.020  1
         H11'  HGA2    0.090  2
         H12'  HGA2    0.090  3
          C4' CG3C52    0.020  4
         H41'  HGA2    0.090  5
         H42'  HGA2    0.090  6
          C2' CG3C51    0.140  7
         H22'  HGA1    0.090  8
          O2' OG311   -0.650  9
         H21'  HGP1    0.420 10
          C3' CG3C51    0.140 11
         H31'  HGA1    0.090 12
          O3' OG311   -0.650 13
         H32'  HGP1    0.420 14
  [ bonds ]
          C1'   O4'
          C1'   C2'
          C2'   C3'
          C3'   C4'
          C4'   O4'
          C3'   O3'
          C1'  H11'
          C1'  H12'
          C2'   O2'
          C2'  H22'
          C3'  H31'
          C4'  H41'
          C4'  H42'
          O2'  H21'
          O3'  H32'

[ ARAP ]
  [ atoms ]
           H1   HOL    0.440  0
           O1   OHL   -0.610  1
           O2   OBL   -0.550  2
           C1    CL    0.750  3
           C2  CTL2   -0.210  4
          H2R  HAL2    0.090  5
          H2S  HAL2    0.090  6
           C3  CTL2   -0.180  7
          H3R  HAL2    0.090  8
          H3S  HAL2    0.090  9
           C4  CTL2   -0.180 10
          H4R  HAL2    0.090 11
          H4S  HAL2    0.090 12
           C5  CTL2   -0.180 13
          H5R  HAL2    0.090 14
          H5S  HAL2    0.090 15
           C6  CTL2   -0.180 16
          H6R  HAL2    0.090 17
          H6S  HAL2    0.090 18
           C7  CTL2   -0.180 19
          H7R  HAL2    0.090 20
          H7S  HAL2    0.090 21
           C8  CTL2   -0.180 22
          H8R  HAL2    0.090 23
          H8S  HAL2    0.090 24
           C9  CTL2   -0.180 25
          H9R  HAL2    0.090 26
          H9S  HAL2    0.090 27
          C10  CTL2   -0.180 28
         H10R  HAL2    0.090 29
         H10S  HAL2    0.090 30
          C11  CTL2   -0.180 31
         H11R  HAL2    0.090 32
         H11S  HAL2    0.090 33
          C12  CTL2   -0.180 34
         H12R  HAL2    0.090 35
         H12S  HAL2    0.090 36
          C13  CTL2   -0.180 37
         H13R  HAL2    0.090 38
         H13S  HAL2    0.090 39
          C14  CTL2   -0.180 40
         H14R  HAL2    0.090 41
         H14S  HAL2    0.090 42
          C15  CTL2   -0.180 43
         H15R  HAL2    0.090 44
         H15S  HAL2    0.090 45
          C16  CTL2   -0.180 46
         H16R  HAL2    0.090 47
         H16S  HAL2    0.090 48
          C17  CTL2   -0.180 49
         H17R  HAL2    0.090 50
         H17S  HAL2    0.090 51
          C18  CTL2   -0.180 52
         H18R  HAL2    0.090 53
         H18S  HAL2    0.090 54
          C19  CTL2   -0.180 55
         H19R  HAL2    0.090 56
         H19S  HAL2    0.090 57
          C20  CTL3   -0.270 58
         H20R  HAL3    0.090 59
         H20S  HAL3    0.090 60
         H20T  HAL3    0.090 61
  [ bonds ]
           O1    H1
           O1    C1
           C1    C2
           C2   H2R
           C2   H2S
           C2    C3
           C3   H3R
           C3   H3S
           C3    C4
           C4   H4R
           C4   H4S
           C4    C5
           C5   H5R
           C5   H5S
           C5    C6
           C6   H6R
           C6   H6S
           C6    C7
           C7   H7R
           C7   H7S
           C7    C8
           C8   H8R
           C8   H8S
           C8    C9
           C9   H9R
           C9   H9S
           C9   C10
          C10  H10R
          C10  H10S
          C10   C11
          C11  H11R
          C11  H11S
          C11   C12
          C12  H12R
          C12  H12S
          C12   C13
          C13  H13R
          C13  H13S
          C13   C14
          C14  H14R
          C14  H14S
          C14   C15
          C15  H15R
          C15  H15S
          C15   C16
          C16  H16R
          C16  H16S
          C16   C17
          C17  H17R
          C17  H17S
          C17   C18
          C18  H18R
          C18  H18S
          C18   C19
          C19  H19R
          C19  H19S
          C19   C20
          C20  H20R
          C20  H20S
          C20  H20T
           C1    O2
  [ impropers ]
           C1    O1    C2    O2

[ ARG ]
  [ atoms ]
            N   NH1   -0.470  0
           HN     H    0.310  1
           CA   CT1    0.070  2
           HA   HB1    0.090  3
           CB   CT2   -0.180  4
          HB1   HA2    0.090  5
          HB2   HA2    0.090  6
           CG   CT2   -0.180  7
          HG1   HA2    0.090  8
          HG2   HA2    0.090  9
           CD   CT2    0.200 10
          HD1   HA2    0.090 11
          HD2   HA2    0.090 12
           NE   NC2   -0.700 13
           HE    HC    0.440 14
           CZ     C    0.640 15
          NH1   NC2   -0.800 16
         HH11    HC    0.460 17
         HH12    HC    0.460 18
          NH2   NC2   -0.800 19
         HH21    HC    0.460 20
         HH22    HC    0.460 21
            C     C    0.510 22
            O     O   -0.510 23
  [ bonds ]
           CB    CA
           CG    CB
           CD    CG
           NE    CD
           CZ    NE
          NH2    CZ
            N    HN
            N    CA
            C    CA
            C    +N
           CA    HA
           CB   HB1
           CB   HB2
           CG   HG1
           CG   HG2
           CD   HD1
           CD   HD2
           NE    HE
          NH1  HH11
          NH1  HH12
          NH2  HH21
          NH2  HH22
            O     C
           CZ   NH1
  [ impropers ]
            N    -C    CA    HN
            C    CA    +N     O
           CZ   NH1   NH2    NE
          NH1  HH11  HH12    CZ
          NH2  HH21  HH22    CZ
  [ cmap ]
           -C     N    CA     C    +N

[ ARHM ]
  [ atoms ]
           C1 CC3162    0.340  0
           H1  HCA1    0.090  1
           O1 OC311   -0.650  2
          HO1  HCP1    0.420  3
           C5 CC3163    0.110  4
           H5  HCA1    0.090  5
           O5 OC3C61   -0.400  6
           C2 CC3161    0.140  7
           H2  HCA1    0.090  8
           O2 OC311   -0.650  9
          HO2  HCP1    0.420 10
           C3 CC3161    0.140 11
           H3  HCA1    0.090 12
           O3 OC311   -0.650 13
          HO3  HCP1    0.420 14
           C4 CC3161    0.140 15
           H4  HCA1    0.090 16
           O4 OC311   -0.650 17
          HO4  HCP1    0.420 18
           C6 CC331   -0.270 19
          H61  HCA3    0.090 20
          H62  HCA3    0.090 21
          H63  HCA3    0.090 22
  [ bonds ]
           C1    O1
           C1    H1
           O1   HO1
           C1    O5
           C1    C2
           C2    H2
           C2    O2
           O2   HO2
           C2    C3
           C3    H3
           C3    O3
           O3   HO3
           C3    C4
           C4    H4
           C4    O4
           O4   HO4
           C4    C5
           C5    H5
           C5    C6
           C6   H61
           C6   H62
           C6   H63
           C5    O5

[ ARHMOA ]
  [ atoms ]
           C1 CC3162    0.340  0
           H1  HCA1    0.090  1
           O1 OC311   -0.650  2
          HO1  HCP1    0.420  3
           C5 CC3163    0.110  4
           H5  HCA1    0.090  5
           O5 OC3C61   -0.400  6
           C2 CC3161    0.170  7
           H2  HCA1    0.090  8
           O2 OC301   -0.490  9
          CA2 CC2O5    0.900 10
          OA2 OC2D1   -0.630 11
          CB2 CC331   -0.310 12
          HB1  HCA3    0.090 13
          HB2  HCA3    0.090 14
          HB3  HCA3    0.090 15
           C3 CC3161    0.140 16
           H3  HCA1    0.090 17
           O3 OC311   -0.650 18
          HO3  HCP1    0.420 19
           C4 CC3161    0.140 20
           H4  HCA1    0.090 21
           O4 OC311   -0.650 22
          HO4  HCP1    0.420 23
           C6 CC331   -0.270 24
          H61  HCA3    0.090 25
          H62  HCA3    0.090 26
          H63  HCA3    0.090 27
  [ bonds ]
           C1    O1
           C1    H1
           O1   HO1
           C1    O5
           C1    C2
           C2    H2
           C2    O2
           C2    C3
           C3    H3
           C3    O3
           O3   HO3
           C3    C4
           C4    H4
           C4    O4
           O4   HO4
           C4    C5
           C5    H5
           C5    C6
           C6   H61
           C6   H62
           C6   H63
           C5    O5
           O2   CA2
          CA2   OA2
          CA2   CB2
          CB2   HB1
          CB2   HB2
          CB2   HB3

[ ARIB ]
  [ atoms ]
           O4 OC3C51   -0.400  0
           C1 CC3152    0.340  1
           H1  HCA1    0.090  2
           O1 OC311   -0.650  3
          HO1  HCP1    0.420  4
           C4 CC3153    0.110  5
           H4  HCA1    0.090  6
           C5 CC321    0.050  7
          H51  HCA2    0.090  8
          H52  HCA2    0.090  9
           O5 OC311   -0.650 10
          HO5  HCP1    0.420 11
           C2 CC3151    0.140 12
           H2  HCA1    0.090 13
           O2 OC311   -0.650 14
          HO2  HCP1    0.420 15
           C3 CC3151    0.140 16
           H3  HCA1    0.090 17
           O3 OC311   -0.650 18
          HO3  HCP1    0.420 19
  [ bonds ]
           O4    C1
           C1    H1
           C1    O1
           O1   HO1
           C1    C2
           C2    H2
           C2    O2
           O2   HO2
           C2    C3
           C3    H3
           C3    O3
           O3   HO3
           C3    C4
           C4    H4
           C4    C5
           C4    O4
           C5   H51
           C5   H52
           C5    O5
           O5   HO5

[ ARIM ]
  [ atoms ]
          O4' OG3C51   -0.400  0
          C1' CG3C51    0.110  1
         H12'  HGA1    0.090  2
          C4' CG3C52    0.020  3
         H41'  HGA2    0.090  4
         H42'  HGA2    0.090  5
          C3' CG3C52   -0.180  6
         H31'  HGA2    0.090  7
         H32'  HGA2    0.090  8
          C2' CG3C51    0.140  9
         H22'  HGA1    0.090 10
          O2' OG311   -0.650 11
         H21'  HGP1    0.420 12
           CG CG2R51   -0.050 13
           HG HGR52    0.090 14
          CD2 CG2R51    0.220 15
          HD2 HGR52    0.100 16
          ND1 NG2R51   -0.040 17
          CE1 CG2R53    0.250 18
          HE1 HGR52    0.130 19
          NE2 NG2R50   -0.700 20
  [ bonds ]
          C1'   O4'
          C1'   C2'
          C2'   C3'
          C3'   C4'
          C4'   O4'
          C1'   ND1
          C2'   O2'
          C1'  H12'
          C2'  H22'
          C3'  H31'
          C3'  H32'
          O2'  H21'
          C4'  H41'
          C4'  H42'
          ND1   CE1
          NE2   CD2
           CG   ND1
          CE1   HE1
          CD2   HD2
           CG    HG
           CG   CD2
          CE1   NE2

[ ARMO ]
  [ atoms ]
          O4' OG3C51   -0.400  0
          C1' CG3C52    0.020  1
         H11'  HGA2    0.090  2
         H12'  HGA2    0.090  3
          C4' CG3C51    0.110  4
         H42'  HGA1    0.090  5
          C2' CG3C51    0.140  6
         H22'  HGA1    0.090  7
          O2' OG311   -0.650  8
         H21'  HGP1    0.420  9
          C3' CG3C51    0.140 10
         H31'  HGA1    0.090 11
          O3' OG311   -0.650 12
         H32'  HGP1    0.420 13
          C5' CG331   -0.270 14
         H51'  HGA3    0.090 15
         H52'  HGA3    0.090 16
         H53'  HGA3    0.090 17
  [ bonds ]
          C1'   O4'
          C1'   C2'
          C2'   C3'
          C3'   C4'
          C4'   O4'
          C1'  H11'
          C1'  H12'
          C2'   O2'
          C2'  H22'
          O2'  H21'
          C3'   O3'
          O3'  H32'
          C3'  H31'
          C4'   C5'
          C5'  H51'
          C5'  H52'
          C5'  H53'
          C4'  H42'

[ ASM ]
  [ atoms ]
            N   NTL   -0.600  0
          C15  CTL5   -0.350  1
         H15A    HL    0.250  2
         H15B    HL    0.250  3
         H15C    HL    0.250  4
          C14  CTL5   -0.350  5
         H14A    HL    0.250  6
         H14B    HL    0.250  7
         H14C    HL    0.250  8
          C13  CTL5   -0.350  9
         H13A    HL    0.250 10
         H13B    HL    0.250 11
         H13C    HL    0.250 12
          C12  CTL2   -0.100 13
         H12A    HL    0.250 14
         H12B    HL    0.250 15
          C11  CTL2   -0.080 16
         H11A  HAL2    0.090 17
         H11B  HAL2    0.090 18
            P    PL    1.500 19
          O13   O2L   -0.780 20
          O14   O2L   -0.780 21
          O11  OSLP   -0.570 22
          O12  OSLP   -0.570 23
          C1S  CTL2   -0.080 24
          H1S  HAL2    0.090 25
          H1T  HAL2    0.090 26
           NF   NHL   -0.700 27
          HNF     H    0.350 28
          C2S  CTL1    0.300 29
          H2S  HAL1    0.050 30
          C3S  CTO1    0.500 31
          H3S  HAL1   -0.110 32
           O3   OHL   -0.690 33
          HO3   HOL    0.300 34
          C4S  CEL3   -0.150 35
          H4S  HEL1    0.150 36
          C5S  CEL3   -0.150 37
          H5S  HEL1    0.150 38
          C6S  CTL2   -0.180 39
          H6S  HAL2    0.090 40
          H6T  HAL2    0.090 41
          C7S  CTL2   -0.180 42
          H7S  HAL2    0.090 43
          H7T  HAL2    0.090 44
          C8S  CTL2   -0.180 45
          H8S  HAL2    0.090 46
          H8T  HAL2    0.090 47
          C9S  CTL2   -0.180 48
          H9S  HAL2    0.090 49
          H9T  HAL2    0.090 50
         C10S  CTL2   -0.180 51
         H10S  HAL2    0.090 52
         H10T  HAL2    0.090 53
         C11S  CTL2   -0.180 54
         H11S  HAL2    0.090 55
         H11T  HAL2    0.090 56
         C12S  CTL2   -0.180 57
         H12S  HAL2    0.090 58
         H12T  HAL2    0.090 59
         C13S  CTL2   -0.180 60
         H13S  HAL2    0.090 61
         H13T  HAL2    0.090 62
         C14S  CTL2   -0.180 63
         H14S  HAL2    0.090 64
         H14T  HAL2    0.090 65
         C15S  CTL2   -0.180 66
         H15S  HAL2    0.090 67
         H15T  HAL2    0.090 68
         C16S  CTL2   -0.180 69
         H16S  HAL2    0.090 70
         H16T  HAL2    0.090 71
         C17S  CTL2   -0.180 72
         H17S  HAL2    0.090 73
         H17T  HAL2    0.090 74
         C18S  CTL3   -0.270 75
         H18S  HAL3    0.090 76
         H18T  HAL3    0.090 77
         H18U  HAL3    0.090 78
          C1F     C    0.550 79
           OF     O   -0.600 80
          C2F  CTL2   -0.070 81
          H2F  HAL2    0.060 82
          H2G  HAL2    0.060 83
          C3F  CTL2   -0.180 84
          H3F  HAL2    0.090 85
          H3G  HAL2    0.090 86
          C4F  CTL2   -0.180 87
          H4F  HAL2    0.090 88
          H4G  HAL2    0.090 89
          C5F  CTL2   -0.180 90
          H5F  HAL2    0.090 91
          H5G  HAL2    0.090 92
          C6F  CTL2   -0.180 93
          H6F  HAL2    0.090 94
          H6G  HAL2    0.090 95
          C7F  CTL2   -0.180 96
          H7F  HAL2    0.090 97
          H7G  HAL2    0.090 98
          C8F  CTL2   -0.180 99
          H8F  HAL2    0.090 100
          H8G  HAL2    0.090 101
          C9F  CTL2   -0.180 102
          H9F  HAL2    0.090 103
          H9G  HAL2    0.090 104
         C10F  CTL2   -0.180 105
         H10F  HAL2    0.090 106
         H10G  HAL2    0.090 107
         C11F  CTL2   -0.180 108
         H11F  HAL2    0.090 109
         H11G  HAL2    0.090 110
         C12F  CTL2   -0.180 111
         H12F  HAL2    0.090 112
         H12G  HAL2    0.090 113
         C13F  CTL2   -0.180 114
         H13F  HAL2    0.090 115
         H13G  HAL2    0.090 116
         C14F  CTL2   -0.180 117
         H14F  HAL2    0.090 118
         H14G  HAL2    0.090 119
         C15F  CTL2   -0.180 120
         H15F  HAL2    0.090 121
         H15G  HAL2    0.090 122
         C16F  CTL2   -0.180 123
         H16F  HAL2    0.090 124
         H16G  HAL2    0.090 125
         C17F  CTL2   -0.180 126
         H17F  HAL2    0.090 127
         H17G  HAL2    0.090 128
         C18F  CTL2   -0.180 129
         H18F  HAL2    0.090 130
         H18G  HAL2    0.090 131
         C19F  CTL2   -0.180 132
         H19F  HAL2    0.090 133
         H19G  HAL2    0.090 134
         C20F  CTL3   -0.270 135
         H20F  HAL3    0.090 136
         H20G  HAL3    0.090 137
         H20H  HAL3    0.090 138
  [ bonds ]
         C18S  H18S
         C18S  H18T
         C18S  H18U
         C18S  C17S
         C17S  H17S
         C17S  H17T
         C17S  C16S
         C16S  H16S
         C16S  H16T
         C16S  C15S
         C15S  H15S
         C15S  H15T
         C15S  C14S
         C14S  H14S
         C14S  H14T
         C14S  C13S
         C13S  H13S
         C13S  H13T
         C13S  C12S
         C12S  H12S
         C12S  H12T
         C12S  C11S
         C11S  H11S
         C11S  H11T
         C11S  C10S
         C10S  H10S
         C10S  H10T
         C10S   C9S
          C9S   H9S
          C9S   H9T
          C9S   C8S
          C8S   H8S
          C8S   H8T
          C8S   C7S
          C7S   H7S
          C7S   H7T
          C7S   C6S
          C6S   H6S
          C6S   H6T
          C6S   C5S
          C5S   H5S
          C4S   H4S
          C4S   C3S
          C3S   H3S
          C3S    O3
           O3   HO3
          C3S   C2S
          C2S   H2S
          C2S   C1S
          C1S   H1S
          C1S   H1T
          C1S   O11
          O11     P
          O12     P
          O13     P
          O14     P
          O12   C11
          C11  H11A
          C11  H11B
          C11   C12
          C12  H12A
          C12  H12B
          C12     N
            N   C13
            N   C14
            N   C15
          C13  H13A
          C13  H13B
          C13  H13C
          C14  H14A
          C14  H14B
          C14  H14C
          C15  H15A
          C15  H15B
          C15  H15C
          C2S    NF
           NF   HNF
           NF   C1F
          C1F   C2F
          C2F   H2F
          C2F   H2G
          C2F   C3F
          C3F   H3F
          C3F   H3G
          C3F   C4F
          C4F   H4F
          C4F   H4G
          C4F   C5F
          C5F   H5F
          C5F   H5G
          C5F   C6F
          C6F   H6F
          C6F   H6G
          C6F   C7F
          C7F   H7F
          C7F   H7G
          C7F   C8F
          C8F   H8F
          C8F   H8G
          C8F   C9F
          C9F   H9F
          C9F   H9G
          C9F  C10F
         C10F  H10F
         C10F  H10G
         C10F  C11F
         C11F  H11F
         C11F  H11G
         C11F  C12F
         C12F  H12F
         C12F  H12G
         C12F  C13F
         C13F  H13F
         C13F  H13G
         C13F  C14F
         C14F  H14F
         C14F  H14G
         C14F  C15F
         C15F  H15F
         C15F  H15G
         C15F  C16F
         C16F  H16F
         C16F  H16G
         C16F  C17F
         C17F  H17F
         C17F  H17G
         C17F  C18F
         C18F  H18F
         C18F  H18G
         C18F  C19F
         C19F  H19F
         C19F  H19G
         C19F  C20F
         C20F  H20F
         C20F  H20G
         C20F  H20H
          C4S   C5S
          C1F    OF
  [ impropers ]
          C1F   C2F    NF    OF
           NF   C1F   C2S   HNF

[ ASN ]
  [ atoms ]
            N   NH1   -0.470  0
           HN     H    0.310  1
           CA   CT1    0.070  2
           HA   HB1    0.090  3
           CB   CT2   -0.180  4
          HB1   HA2    0.090  5
          HB2   HA2    0.090  6
           CG    CC    0.550  7
          OD1     O   -0.550  8
          ND2   NH2   -0.620  9
         HD21     H    0.320 10
         HD22     H    0.300 11
            C     C    0.510 12
            O     O   -0.510 13
  [ bonds ]
           CB    CA
           CG    CB
          ND2    CG
            N    HN
            N    CA
            C    CA
            C    +N
           CA    HA
           CB   HB1
           CB   HB2
          ND2  HD21
          ND2  HD22
            C     O
           CG   OD1
  [ impropers ]
            N    -C    CA    HN
            C    CA    +N     O
           CG   ND2    CB   OD1
           CG    CB   ND2   OD1
          ND2    CG  HD21  HD22
          ND2    CG  HD22  HD21
  [ cmap ]
           -C     N    CA     C    +N


[ ASPP ] ; protonated ASP
 [ atoms ]
                N               NH1             -0.47   0
                HN              H               0.31    1
                CA              CT1             0.07    2
                HA              HB1             0.09    3
                CB              CT2    -0.21    4 
                HB1             HA2             0.09    5 
                HB2             HA2             0.09    6 
                CG              CD              0.75    7 
                OD1             OB         -0.55        8 
                OD2             OH1    -0.61    9 
                HD2             H               0.44    10 
                C               C               0.51    11
                O               O               -0.51   12
 [ bonds ]
                CB              CA
                CG              CB
                OD2             CG
                OD2             HD2
                N               HN
                N               CA
                C               CA
                C               +N
                CA              HA
                CB              HB1
                CB              HB2
                O               C
                CG              OD1
 [ impropers ]
                N               -C              CA              HN
                C               CA              +N              O
                CG              CB              OD2             OD1
 [ cmap ]
                -C              N               CA              C               +N

[ ASP ] 
  [ atoms ]
            N   NH1   -0.470  0
           HN     H    0.310  1
           CA   CT1    0.070  2
           HA   HB1    0.090  3
           CB  CT2A   -0.280  4
          HB1   HA2    0.090  5
          HB2   HA2    0.090  6
           CG    CC    0.620  7
          OD1    OC   -0.760  8
          OD2    OC   -0.760  9
            C     C    0.510 10
            O     O   -0.510 11
  [ bonds ]
           CB    CA
           CG    CB
          OD2    CG
            N    HN
            N    CA
            C    CA
            C    +N
           CA    HA
           CB   HB1
           CB   HB2
            O     C
           CG   OD1
  [ impropers ]
            N    -C    CA    HN
            C    CA    +N     O
           CG    CB   OD2   OD1
  [ cmap ]
           -C     N    CA     C    +N

[ ATAL ]
  [ atoms ]
           C1 CC3162    0.340  0
           H1  HCA1    0.090  1
           O1 OC311   -0.650  2
          HO1  HCP1    0.420  3
           C5 CC3163    0.110  4
           H5  HCA1    0.090  5
           O5 OC3C61   -0.400  6
           C2 CC3161    0.140  7
           H2  HCA1    0.090  8
           O2 OC311   -0.650  9
          HO2  HCP1    0.420 10
           C3 CC3161    0.140 11
           H3  HCA1    0.090 12
           O3 OC311   -0.650 13
          HO3  HCP1    0.420 14
           C4 CC3161    0.140 15
           H4  HCA1    0.090 16
           O4 OC311   -0.650 17
          HO4  HCP1    0.420 18
           C6 CC321    0.050 19
          H61  HCA2    0.090 20
          H62  HCA2    0.090 21
           O6 OC311   -0.650 22
          HO6  HCP1    0.420 23
  [ bonds ]
           C1    O1
           C1    H1
           O1   HO1
           C1    O5
           C1    C2
           C2    H2
           C2    O2
           O2   HO2
           C2    C3
           C3    H3
           C3    O3
           O3   HO3
           C3    C4
           C4    H4
           C4    O4
           O4   HO4
           C4    C5
           C5    H5
           C5    C6
           C6   H61
           C6   H62
           C6    O6
           O6   HO6
           C5    O5

[ ATBZ ]
  [ atoms ]
           C1 CG2R61   -0.115  0
           H1 HGR61    0.115  1
           C2 CG2R61   -0.115  2
           H2 HGR61    0.115  3
           C3 CG2R61   -0.115  4
           H3 HGR61    0.115  5
           C4 CG2R61   -0.115  6
           H4 HGR61    0.115  7
           C6 CG2R61   -0.115  8
           H6 HGR61    0.115  9
           C5 CG2R61    0.200 10
           O7 OG301   -0.420 11
           C7 CG321    0.040 12
          H71  HGA2    0.090 13
          H72  HGA2    0.090 14
           C8 CG2O3    0.520 15
          O81 OG2D2   -0.760 16
          O82 OG2D2   -0.760 17
  [ bonds ]
          O82    C8
          O81    C8
           C8    C7
          H72    C7
           C7    O7
           C7   H71
           O7    C5
           H4    C4
           C5    C4
           C5    C6
           H6    C6
           C4    C3
           C6    C1
           C3    H3
           C3    C2
           C1    C2
           C1    H1
           C2    H2
  [ impropers ]
           C8   O82   O81    C7

[ ATP ]
  [ atoms ]
          C4'   CN7    0.160  0
          H4'   HN7    0.090  1
          O4'  ON6B   -0.500  2
          C1'  CN7B    0.160  3
          H1'   HN7    0.090  4
           C5   CN5    0.280  5
           N7   NN4   -0.710  6
           C8   CN4    0.340  7
           H8   HN3    0.120  8
           N9   NN2   -0.050  9
           N1  NN3A   -0.740 10
           C2   CN4    0.500 11
           H2   HN3    0.130 12
           N3  NN3A   -0.750 13
           C4   CN5    0.430 14
           C6   CN2    0.460 15
           N6   NN1   -0.770 16
          H61   HN1    0.380 17
          H62   HN1    0.380 18
          C2'  CN7B    0.140 19
         H2''   HN7    0.090 20
          O2'   ON5   -0.660 21
          H2'   HN5    0.430 22
          C3'   CN7    0.140 23
          H3'   HN7    0.090 24
          O3'   ON5   -0.660 25
          H3T   HN5    0.430 26
          C5'  CN8B   -0.080 27
          H5'   HN8    0.090 28
         H5''   HN8    0.090 29
          O5'   ON2   -0.620 30
           PA     P    1.500 31
          O1A   ON3   -0.820 32
          O2A   ON3   -0.820 33
          O3A   ON2   -0.740 34
           PB    P3    1.500 35
          O1B   ON3   -0.820 36
          O2B   ON3   -0.820 37
          O3B   ON2   -0.860 38
           PG    P3    1.100 39
          O1G   ON3   -0.900 40
          O2G   ON3   -0.900 41
          O3G   ON3   -0.900 42
  [ bonds ]
          O5'   C5'
          O5'    PA
           PA   O1A
           PA   O2A
           PA   O3A
          O3A    PB
           PB   O1B
           PB   O2B
           PB   O3B
          O3B    PG
           PG   O1G
           PG   O2G
           PG   O3G
          C5'   C4'
          C4'   O4'
          C4'   C3'
          O4'   C1'
          C1'    N9
          C1'   C2'
           N9    C4
           N9    C8
           C4    N3
           C2    N1
           C6    N6
           N6   H61
           N6   H62
           C6    C5
           C5    N7
          C2'   C3'
          C2'   O2'
          O2'   H2'
          C3'   O3'
          O3'   H3T
          C1'   H1'
          C2'  H2''
          C3'   H3'
          C4'   H4'
          C5'   H5'
          C5'  H5''
           C8    H8
           C2    H2
           N1    C6
           N3    C2
           C4    C5
           N7    C8
  [ impropers ]
           N6    C6   H61   H62
           C6    N1    C5    N6

[ AUM ]
  [ atoms ]
           AU    AU    0.000  0

[ AXYF ]
  [ atoms ]
           O4 OC3C51   -0.400  0
           C1 CC3152    0.340  1
           H1  HCA1    0.090  2
           O1 OC311   -0.650  3
          HO1  HCP1    0.420  4
           C4 CC3153    0.110  5
           H4  HCA1    0.090  6
           C5 CC321    0.050  7
          H51  HCA2    0.090  8
          H52  HCA2    0.090  9
           O5 OC311   -0.650 10
          HO5  HCP1    0.420 11
           C2 CC3151    0.140 12
           H2  HCA1    0.090 13
           O2 OC311   -0.650 14
          HO2  HCP1    0.420 15
           C3 CC3151    0.140 16
           H3  HCA1    0.090 17
           O3 OC311   -0.650 18
          HO3  HCP1    0.420 19
  [ bonds ]
           O4    C1
           C1    H1
           C1    O1
           O1   HO1
           C1    C2
           C2    H2
           C2    O2
           O2   HO2
           C2    C3
           C3    H3
           C3    O3
           O3   HO3
           C3    C4
           C4    H4
           C4    C5
           C4    O4
           C5   H51
           C5   H52
           C5    O5
           O5   HO5

[ AXYL ]
  [ atoms ]
           C1 CC3162    0.340  0
           H1  HCA1    0.090  1
           O1 OC311   -0.650  2
          HO1  HCP1    0.420  3
           C5 CC3263    0.020  4
          H51  HCA2    0.090  5
          H52  HCA2    0.090  6
           O5 OC3C61   -0.400  7
           C2 CC3161    0.140  8
           H2  HCA1    0.090  9
           O2 OC311   -0.650 10
          HO2  HCP1    0.420 11
           C3 CC3161    0.140 12
           H3  HCA1    0.090 13
           O3 OC311   -0.650 14
          HO3  HCP1    0.420 15
           C4 CC3161    0.140 16
           H4  HCA1    0.090 17
           O4 OC311   -0.650 18
          HO4  HCP1    0.420 19
  [ bonds ]
           C1    O1
           C1    H1
           O1   HO1
           C1    O5
           C1    C2
           C2    H2
           C2    O2
           O2   HO2
           C2    C3
           C3    H3
           C3    O3
           O3   HO3
           C3    C4
           C4    H4
           C4    O4
           O4   HO4
           C4    C5
           C5   H51
           C5   H52
           C5    O5

[ AZDO ]
  [ atoms ]
           N1 NG2R43   -0.540  0
           H1  HGP1    0.360  1
           C2 CG2R53    0.290  2
           O2 OG2D1   -0.470  3
           C3 CG3C41   -0.010  4
          H31  HGA2    0.090  5
          H32  HGA2    0.090  6
           C4 CG3C41    0.010  7
          H41  HGA2    0.090  8
          H42  HGA2    0.090  9
  [ bonds ]
           N1    H1
           C2    O2
           C3   H31
           C3   H32
           C4   H41
           C4   H42
           N1    C2
           C2    C3
           C3    C4
           C4    N1
  [ impropers ]
           C2    C3    N1    O2

[ AZUL ]
  [ atoms ]
           C1 CG2R51   -0.300  0
           H1 HGR51    0.200  1
           C2 CG2R51   -0.170  2
           H2 HGR51    0.200  3
           C3 CG2R51   -0.300  4
           H3 HGR51    0.200  5
           C4 CG2RC7    0.070  6
           C5 CG2R71   -0.240  7
           H5 HGR71    0.230  8
           C6 CG2R71   -0.150  9
           H6 HGR71    0.180 10
           C7 CG2R71   -0.220 11
           H7 HGR71    0.210 12
           C8 CG2R71   -0.150 13
           H8 HGR71    0.180 14
           C9 CG2R71   -0.240 15
           H9 HGR71    0.230 16
          C10 CG2RC7    0.070 17
  [ bonds ]
           C1    C2
           C2    C3
           C3    C4
           C4    C5
           C5    C6
           C6    C7
           C7    C8
           C8    C9
           C9   C10
          C10    C1
           C4   C10
           C1    H1
           C2    H2
           C3    H3
           C5    H5
           C6    H6
           C7    H7
           C8    H8
           C9    H9

[ B12A ]
  [ atoms ]
           N9 NG2R51   -0.010  0
           C8 CG2R53    0.370  1
           H8 HGR52    0.100  2
           N7 NG2R50   -0.840  3
           C5 CG2RC0    0.280  4
           C6 CG2R64    0.430  5
           N1 NG2R62   -0.580  6
           C2 CG2R64    0.630  7
           N3 NG2R62   -0.760  8
           C4 CG2RC0    0.480  9
           S2 SG311   -0.280 10
          C2M CG331   -0.090 11
          H21  HGA3    0.090 12
          H22  HGA3    0.090 13
          H23  HGA3    0.090 14
           N6 NG2S1   -0.430 15
           H6  HGP1    0.320 16
          C10 CG2O6    0.600 17
          O10 OG2D1   -0.500 18
          N11 NG2S1   -0.480 19
          H11  HGP1    0.310 20
          C12 CG311    0.090 21
          H12  HGA1    0.090 22
          C13 CG2O3    0.520 23
          ODA OG2D2   -0.760 24
          ODB OG2D2   -0.760 25
          C14 CG311    0.140 26
          H14  HGA1    0.090 27
          O14 OG311   -0.650 28
         H14O  HGP1    0.420 29
          C15 CG331   -0.270 30
         H151  HGA3    0.090 31
         H152  HGA3    0.090 32
         H153  HGA3    0.090 33
           CM CG331   -0.270 34
          HM1  HGA3    0.090 35
          HM2  HGA3    0.090 36
          HM3  HGA3    0.090 37
  [ bonds ]
           CM   HM1
           CM   HM2
           CM   HM3
           N9    C8
           N9    C4
           C8    N7
           C8    H8
           N7    C5
           C5    C6
           C5    C4
           C6    N6
           C6    N1
           N6    H6
           N6   C10
           N1    C2
           C2    N3
           C2    S2
           N3    C4
           S2   C2M
          C2M   H21
          C2M   H22
          C2M   H23
          C10   O10
          C10   N11
          N11   C12
          N11   H11
          C12   C14
          C12   C13
          C12   H12
          C13   ODA
          C13   ODB
          C14   O14
          C14   C15
          C14   H14
          O14  H14O
          C15  H151
          C15  H152
          C15  H153
           CM    N9
  [ impropers ]
          C10    N6   N11   O10
          C13   ODB   ODA   C12
           C6    C5    N1    N6

[ B13P ]
  [ atoms ]
           C5 CG2R62   -0.200  0
           C4 CG2R63    0.740  1
           O4 OG2D4   -0.520  2
           N3 NG2R61   -0.440  3
           C2 CG2R63    0.860  4
           O2 OG2D4   -0.540  5
           N1 NG2R61   -0.330  6
           C6 CG2R62    0.030  7
           H6 HGR62    0.180  8
          C1M CG331   -0.150  9
         H1M1  HGA3    0.090 10
         H1M2  HGA3    0.090 11
         H1M3  HGA3    0.090 12
          C10 CG321   -0.080 13
         H101  HGA2    0.090 14
         H102  HGA2    0.090 15
          C11 CG321   -0.180 16
         H111  HGA2    0.090 17
         H112  HGA2    0.090 18
          C12 CG314    0.170 19
          H12  HGA1    0.110 20
          N14 NG3P3   -0.340 21
         H141  HGP2    0.300 22
         H142  HGP2    0.300 23
         H143  HGP2    0.300 24
          C13 CG2O3    0.320 25
          O30 OG2D2   -0.580 26
          O31 OG2D2   -0.580 27
           CM CG331   -0.270 28
          HM1  HGA3    0.090 29
          HM2  HGA3    0.090 30
          HM3  HGA3    0.090 31
  [ bonds ]
           CM   HM1
           CM   HM2
           CM   HM3
           C5    C4
           C5    C6
           C4    O4
           C4    N3
           N3    C2
           N3   C10
           C2    O2
           C2    N1
           N1    C6
           N1   C1M
           C6    H6
          C1M  H1M1
          C1M  H1M2
          C1M  H1M3
          C10  H101
          C10  H102
          C10   C11
          C11  H111
          C11  H112
          C11   C12
          C12   H12
          C12   N14
          C12   C13
          N14  H141
          N14  H142
          N14  H143
          C13   O30
          C13   O31
           CM    C5
  [ impropers ]
           C4    C5    N3    O4
           C2    N3    N1    O2
          C13   O31   O30   C12

[ B1MA ]
  [ atoms ]
           N9 NG2R51   -0.000  0
           C8 CG2R53    0.450  1
           H8 HGR52    0.120  2
           N7 NG2R50   -0.740  3
           C5 CG2RC0    0.140  4
           C6 CG2R64    0.540  5
           N6 NG2P1   -0.700  6
          H61  HGP2    0.400  7
          H62  HGP2    0.400  8
           N1 NG2P1   -0.240  9
           C2 CG2R64    0.230 10
           H2 HGR62    0.220 11
           N3 NG2R62   -0.580 12
           C4 CG2RC0    0.560 13
          CM1 CG334   -0.070 14
          H11  HGA3    0.090 15
          H12  HGA3    0.090 16
          H13  HGA3    0.090 17
           CM CG331   -0.270 18
          HM1  HGA3    0.090 19
          HM2  HGA3    0.090 20
          HM3  HGA3    0.090 21
  [ bonds ]
           CM   HM1
           CM   HM2
           CM   HM3
           N9    C8
           N9    C4
           C8    H8
           C8    N7
           N7    C5
           C5    C6
           C5    C4
           C6    N6
           C6    N1
           N6   H61
           N6   H62
           N1    C2
           N1   CM1
           C2    H2
           C2    N3
           N3    C4
          CM1   H11
          CM1   H12
          CM1   H13
           CM    N9
  [ impropers ]
           C6    C5    N1    N6
           N6   H62   H61    C6

[ B1MG ]
  [ atoms ]
           N9 NG2R51    0.050  0
           C8 CG2R53    0.250  1
           H8 HGR52    0.130  2
           N7 NG2R50   -0.620  3
           C5 CG2RC0   -0.010  4
           C6 CG2R63    0.620  5
           O6 OG2D4   -0.500  6
           N1 NG2R61   -0.210  7
           C2 CG2R64    0.730  8
           N2 NG2S3   -0.640  9
          H21  HGP4    0.320 10
          H22  HGP4    0.320 11
           N3 NG2R62   -0.770 12
           C4 CG2RC0    0.290 13
          CM1 CG331   -0.230 14
          H11  HGA3    0.090 15
          H12  HGA3    0.090 16
          H13  HGA3    0.090 17
           CM CG331   -0.270 18
          HM1  HGA3    0.090 19
          HM2  HGA3    0.090 20
          HM3  HGA3    0.090 21
  [ bonds ]
           CM   HM1
           CM   HM2
           CM   HM3
           N9    C8
           N9    C4
           C8    N7
           C8    H8
           N7    C5
           C5    C6
           C5    C4
           C6    O6
           C6    N1
           N1    C2
           N1   CM1
           C2    N2
           C2    N3
           N2   H21
           N2   H22
           N3    C4
          CM1   H11
          CM1   H12
          CM1   H13
           CM    N9
  [ impropers ]
           C6    C5    N1    O6
           C2    N1    N3    N2
           N2   H22   H21    C2

[ B1MI ]
  [ atoms ]
           N9 NG2R51    0.000  0
           C8 CG2R53    0.360  1
           H8 HGR52    0.100  2
           N7 NG2R50   -0.700  3
           C5 CG2RC0    0.080  4
           C6 CG2R63    0.660  5
           O6 OG2D4   -0.530  6
           N1 NG2R61   -0.360  7
           C2 CG2R64    0.680  8
           H2 HGR62    0.050  9
           N3 NG2R62   -0.810 10
           C4 CG2RC0    0.340 11
          C1M CG331   -0.140 12
          H11  HGA3    0.090 13
          H12  HGA3    0.090 14
          H13  HGA3    0.090 15
           CM CG331   -0.270 16
          HM1  HGA3    0.090 17
          HM2  HGA3    0.090 18
          HM3  HGA3    0.090 19
  [ bonds ]
           CM   HM1
           CM   HM2
           CM   HM3
           N9    C8
           N9    C4
           C8    N7
           C8    H8
           N7    C5
           C5    C6
           C5    C4
           C6    O6
           C6    N1
           N1    C2
           N1   C1M
           C2    N3
           C2    H2
           N3    C4
          C1M   H11
          C1M   H12
          C1M   H13
           CM    N9
  [ impropers ]
           C6    C5    N1    O6

[ B1MP ]
  [ atoms ]
           C5 CG2R62   -0.190  0
           C4 CG2R63    0.480  1
           O4 OG2D4   -0.460  2
           N3 NG2R61   -0.490  3
           H3  HGP1    0.350  4
           C2 CG2R63    0.520  5
           O2 OG2D4   -0.470  6
           N1 NG2R61   -0.270  7
           C6 CG2R62    0.170  8
           H6 HGR62    0.160  9
           C1 CG331   -0.070 10
          H11  HGA3    0.090 11
          H12  HGA3    0.090 12
          H13  HGA3    0.090 13
           CM CG331   -0.270 14
          HM1  HGA3    0.090 15
          HM2  HGA3    0.090 16
          HM3  HGA3    0.090 17
  [ bonds ]
           CM   HM1
           CM   HM2
           CM   HM3
           C5    C4
           C5    C6
           C4    O4
           C4    N3
           N3    C2
           N3    H3
           C2    O2
           C2    N1
           N1    C6
           N1    C1
           C6    H6
           C1   H11
           C1   H12
           C1   H13
           CM    C5
  [ impropers ]
           C4    C5    N3    O4
           C2    N3    N1    O2

[ B1PC ]
  [ atoms ]
           N1 NG2R61   -0.360  0
           H1  HGP1    0.300  1
           C2 CG2R64    0.640  2
           N2 NG2S3   -0.660  3
          H21  HGP4    0.310  4
          H22  HGP4    0.310  5
           N3 NG2R62   -0.770  6
           C4 CG2R63    0.530  7
           O4 OG2D4   -0.470  8
           C5 CG2R62   -0.130  9
           C6 CG2R62    0.170 10
           H6 HGR62    0.130 11
           CM CG331   -0.270 12
          HM1  HGA3    0.090 13
          HM2  HGA3    0.090 14
          HM3  HGA3    0.090 15
  [ bonds ]
           CM   HM1
           CM   HM2
           CM   HM3
           N1    C2
           N1    H1
           N1    C6
           C2    N3
           C2    N2
           N2   H21
           N2   H22
           N3    C4
           C4    O4
           C4    C5
           C5    C6
           C6    H6
           CM    C5
  [ impropers ]
           C2    N1    N3    N2
           N2   H22   H21    C2
           C4    C5    N3    O4

[ B26A ]
  [ atoms ]
           N9 NG2R51   -0.010  0
           C8 CG2R53    0.370  1
           H8 HGR52    0.100  2
           N7 NG2R50   -0.840  3
           C5 CG2RC0    0.280  4
           C6 CG2R64    0.430  5
           N1 NG2R62   -0.580  6
           C2 CG2R64    0.630  7
           N3 NG2R62   -0.760  8
           C4 CG2RC0    0.480  9
           S2 SG311   -0.280 10
          C2M CG331   -0.090 11
          H21  HGA3    0.090 12
          H22  HGA3    0.090 13
          H23  HGA3    0.090 14
           N6 NG2S1   -0.430 15
           H6  HGP1    0.320 16
          C10 CG2O6    0.600 17
          O10 OG2D1   -0.500 18
          N11 NG2S1   -0.480 19
          H11  HGP1    0.310 20
          C12 CG311    0.090 21
          H12  HGA1    0.090 22
          C13 CG2O3    0.520 23
          ODA OG2D2   -0.760 24
          ODB OG2D2   -0.760 25
          C14 CG311    0.140 26
          H14  HGA1    0.090 27
          O14 OG311   -0.650 28
         H14O  HGP1    0.420 29
          C15 CG321   -0.180 30
         H151  HGA2    0.090 31
         H152  HGA2    0.090 32
          C16 CG331   -0.270 33
         H161  HGA3    0.090 34
         H162  HGA3    0.090 35
         H163  HGA3    0.090 36
           CM CG331   -0.270 37
          HM1  HGA3    0.090 38
          HM2  HGA3    0.090 39
          HM3  HGA3    0.090 40
  [ bonds ]
           CM   HM1
           CM   HM2
           CM   HM3
           N9    C8
           N9    C4
           C8    N7
           C8    H8
           N7    C5
           C5    C6
           C5    C4
           C6    N6
           C6    N1
           N6   C10
           N6    H6
           N1    C2
           C2    N3
           C2    S2
           N3    C4
          C10   N11
          C10   O10
          N11   C12
          N11   H11
          C12   C14
          C12   C13
          C12   H12
          C14   C15
          C14   O14
          C14   H14
          C15   C16
          C15  H151
          C15  H152
          C16  H161
          C16  H162
          C16  H163
          C13   ODA
          C13   ODB
          O14  H14O
           S2   C2M
          C2M   H21
          C2M   H22
          C2M   H23
           CM    N9
  [ impropers ]
          C10    N6   N11   O10
          C13   ODB   ODA   C12
           C6    C5    N1    N6

[ B27G ]
  [ atoms ]
           N9 NG2R52   -0.110  0
           C8 CG2R53    0.410  1
           H8 HGR53    0.150  2
           N7 NG2R52   -0.400  3
           C5 CG2RC0    0.130  4
           C6 CG2R63    0.590  5
           O6 OG2D4   -0.460  6
           N1 NG2R61   -0.280  7
           H1  HGP1    0.250  8
           C2 CG2R64    0.730  9
           N3 NG2R62   -0.570 10
           C4 CG2RC0    0.140 11
           C7 CG334    0.150 12
          H71  HGA3    0.090 13
          H72  HGA3    0.090 14
          H73  HGA3    0.090 15
           N2 NG311   -0.520 16
           H2 HGPAM1    0.370 17
          C10 CG331   -0.120 18
          H11  HGA3    0.090 19
          H12  HGA3    0.090 20
          H13  HGA3    0.090 21
           CM CG334   -0.270 22
          HM1  HGA3    0.090 23
          HM2  HGA3    0.090 24
          HM3  HGA3    0.090 25
  [ bonds ]
           CM   HM1
           CM   HM2
           CM   HM3
           N9    C8
           N9    C4
           C8    N7
           C8    H8
           N7    C5
           N7    C7
           C5    C6
           C5    C4
           C6    O6
           C6    N1
           N1    C2
           N1    H1
           C2    N2
           C2    N3
           N2    H2
           N2   C10
           N3    C4
          C10   H11
          C10   H12
          C10   H13
           C7   H71
           C7   H72
           C7   H73
           CM    N9
  [ impropers ]
           C6    C5    N1    O6
           C2    N1    N3    N2

[ B2FO ]
  [ atoms ]
           O1 OG3C51   -0.310  0
           C2 CG2R53    0.290  1
           C3 CG2R51   -0.140  2
           H3 HGR51    0.220  3
           C4 CG2R51   -0.220  4
           H4 HGR51    0.220  5
           C5 CG3C52    0.190  6
          H51  HGA2    0.090  7
          H52  HGA2    0.090  8
           O6 OG2D1   -0.430  9
  [ bonds ]
           O1    C2
           O1    C5
           C2    C3
           C2    O6
           C3    C4
           C3    H3
           C4    C5
           C4    H4
           C5   H51
           C5   H52
  [ impropers ]
           C2    C3    O6    O1

[ B2MA ]
  [ atoms ]
           N9 NG2R51    0.040  0
           C8 CG2R53    0.430  1
           H8 HGR52    0.060  2
           N7 NG2R50   -0.840  3
           C5 CG2RC0    0.290  4
           C6 CG2R64    0.570  5
           N6 NG2S3   -0.760  6
          H61  HGP4    0.360  7
          H62  HGP4    0.360  8
           N1 NG2R62   -0.780  9
           C2 CG2R64    0.380 10
           N3 NG2R62   -0.830 11
           C4 CG2RC0    0.540 12
          CM2 CG331   -0.090 13
          H21  HGA3    0.090 14
          H22  HGA3    0.090 15
          H23  HGA3    0.090 16
           CM CG331   -0.270 17
          HM1  HGA3    0.090 18
          HM2  HGA3    0.090 19
          HM3  HGA3    0.090 20
  [ bonds ]
           CM   HM1
           CM   HM2
           CM   HM3
           N9    C8
           N9    C4
           C8    N7
           C8    H8
           N7    C5
           C5    C6
           C5    C4
           C6    N6
           C6    N1
           N6   H61
           N6   H62
           N1    C2
           C2    N3
           C2   CM2
           N3    C4
          CM2   H21
          CM2   H22
          CM2   H23
           CM    N9
  [ impropers ]
           N6   H61   H62    C6
           C6    C5    N1    N6

[ B2MG ]
  [ atoms ]
           N9 NG2R51   -0.020  0
           C8 CG2R53    0.270  1
           H8 HGR52    0.140  2
           N7 NG2R50   -0.620  3
           C5 CG2RC0    0.030  4
           C6 CG2R63    0.520  5
           O6 OG2D4   -0.500  6
           N1 NG2R61   -0.430  7
           H1  HGP1    0.320  8
           C4 CG2RC0    0.290  9
           C2 CG2R64    0.680 10
           N2 NG311   -0.470 11
           H2 HGPAM1    0.320 12
           N3 NG2R62   -0.770 13
          CM2 CG331   -0.030 14
          H21  HGA3    0.090 15
          H22  HGA3    0.090 16
          H23  HGA3    0.090 17
           CM CG331   -0.270 18
          HM1  HGA3    0.090 19
          HM2  HGA3    0.090 20
          HM3  HGA3    0.090 21
  [ bonds ]
           CM   HM1
           CM   HM2
           CM   HM3
           N9    C8
           N9    C4
           C8    N7
           C8    H8
           N7    C5
           C5    C6
           C5    C4
           C6    O6
           C6    N1
           N1    C2
           N1    H1
           C2    N2
           C2    N3
           N2    H2
           N2   CM2
           N3    C4
          CM2   H21
          CM2   H22
          CM2   H23
           CM    N9
  [ impropers ]
           C6    C5    N1    O6
           C2    N1    N3    N2

[ B2SC ]
  [ atoms ]
           N1 NG2R61   -0.210  0
           C2 CG2R63    0.310  1
           S2 SG2D1   -0.180  2
           N3 NG2R62   -0.770  3
           C4 CG2R64    0.480  4
           N4 NG2S3   -0.690  5
          H41  HGP4    0.360  6
          H42  HGP4    0.360  7
           C5 CG2R61   -0.130  8
           H5 HGR62    0.140  9
           C6 CG2R61    0.110 10
           H6 HGR62    0.220 11
           CM CG331   -0.270 12
          HM1  HGA3    0.090 13
          HM2  HGA3    0.090 14
          HM3  HGA3    0.090 15
  [ bonds ]
           CM   HM1
           CM   HM2
           CM   HM3
           N1    C2
           N1    C6
           C2    S2
           C2    N3
           N3    C4
           C4    C5
           C4    N4
           N4   H41
           N4   H42
           C5    H5
           C5    C6
           C6    H6
           CM    N1
  [ impropers ]
           C2    N1    N3    S2
           C4    C5    N3    N4
           N4   H41   H42    C4

[ B2SU ]
  [ atoms ]
           N1 NG2R61   -0.260  0
           C2 CG2R63    0.310  1
           S2 SG2D1   -0.220  2
           N3 NG2R61   -0.560  3
           H3  HGP1    0.400  4
           C4 CG2R63    0.410  5
           O4 OG2D4   -0.430  6
           C5 CG2R62   -0.250  7
           H5 HGR62    0.200  8
           C6 CG2R62    0.200  9
           H6 HGR62    0.200 10
           CM CG331   -0.270 11
          HM1  HGA3    0.090 12
          HM2  HGA3    0.090 13
          HM3  HGA3    0.090 14
  [ bonds ]
           CM   HM1
           CM   HM2
           CM   HM3
           N1    C2
           N1    C6
           C2    S2
           C2    N3
           N3    C4
           N3    H3
           C4    O4
           C4    C5
           C5    C6
           C5    H5
           C6    H6
           CM    N1
  [ impropers ]
           C2    N1    N3    S2
           C4    C5    N3    O4

[ B3AU ]
  [ atoms ]
           N1 NG2R61   -0.210  0
           C2 CG2R63    0.520  1
           O2 OG2D4   -0.440  2
           N3 NG2R61   -0.320  3
           C4 CG2R63    0.500  4
           O4 OG2D4   -0.480  5
           C5 CG2R62   -0.220  6
           H5 HGR62    0.090  7
           C6 CG2R62    0.310  8
           H6 HGR62    0.110  9
          C10 CG321   -0.040 10
         H101  HGA2    0.090 11
         H102  HGA2    0.090 12
          C11 CG321   -0.180 13
         H111  HGA2    0.090 14
         H112  HGA2    0.090 15
          C12 CG314    0.170 16
          H12  HGA1    0.110 17
          N14 NG3P3   -0.340 18
         H141  HGP2    0.300 19
         H142  HGP2    0.300 20
         H143  HGP2    0.300 21
          C13 CG2O3    0.320 22
          O30 OG2D2   -0.580 23
          O31 OG2D2   -0.580 24
           CM CG331   -0.270 25
          HM1  HGA3    0.090 26
          HM2  HGA3    0.090 27
          HM3  HGA3    0.090 28
  [ bonds ]
           CM   HM1
           CM   HM2
           CM   HM3
           N1    C2
           N1    C6
           C2    O2
           C2    N3
           N3    C4
           N3   C10
           C4    O4
           C4    C5
           C5    C6
           C5    H5
           C6    H6
          C10   C11
          C10  H101
          C10  H102
          C11   C12
          C11  H111
          C11  H112
          C12   H12
          C12   N14
          C12   C13
          N14  H141
          N14  H142
          N14  H143
          C13   O30
          C13   O31
           CM    N1
  [ impropers ]
           C2    N1    N3    O2
           C4    C5    N3    O4
          C13   O30   O31   C12

[ B3MC ]
  [ atoms ]
           N1 NG2R61   -0.110  0
           C2 CG2R63    0.550  1
           O2 OG2D4   -0.330  2
           N3 NG2P1   -0.350  3
           C4 CG2R64    0.680  4
           N4 NG2P1   -0.760  5
          H41  HGP2    0.390  6
          H42  HGP2    0.390  7
           C5 CG2R62   -0.180  8
           H5 HGR62    0.090  9
           C6 CG2R62    0.160 10
           H6 HGR62    0.200 11
          CN3 CG334    0.000 12
          H31  HGA3    0.090 13
          H32  HGA3    0.090 14
          H33  HGA3    0.090 15
           CM CG331   -0.270 16
          HM1  HGA3    0.090 17
          HM2  HGA3    0.090 18
          HM3  HGA3    0.090 19
  [ bonds ]
           CM   HM1
           CM   HM2
           CM   HM3
           N1    C2
           N1    C6
           C2    O2
           C2    N3
           N3    C4
           N3   CN3
          CN3   H31
          CN3   H32
          CN3   H33
           C4    N4
           C4    C5
           N4   H41
           N4   H42
           C5    C6
           C5    H5
           C6    H6
           CM    N1
  [ impropers ]
           C2    N3    N1    O2
           C4    C5    N3    N4
           N4   H41   H42    C4

[ B3MP ]
  [ atoms ]
           C5 CG2R62   -0.200  0
           C4 CG2R63    0.630  1
           O4 OG2D4   -0.470  2
           N3 NG2R61   -0.400  3
           C2 CG2R63    0.530  4
           O2 OG2D4   -0.470  5
           N1 NG2R61   -0.320  6
           H1  HGP1    0.310  7
           C6 CG2R62    0.030  8
           H6 HGR62    0.190  9
           C3 CG331   -0.100 10
          H31  HGA3    0.090 11
          H32  HGA3    0.090 12
          H33  HGA3    0.090 13
           CM CG331   -0.270 14
          HM1  HGA3    0.090 15
          HM2  HGA3    0.090 16
          HM3  HGA3    0.090 17
  [ bonds ]
           CM   HM1
           CM   HM2
           CM   HM3
           C5    C4
           C5    C6
           C4    O4
           C4    N3
           N3    C2
           N3    C3
           C2    O2
           C2    N1
           N1    C6
           N1    H1
           C6    H6
           C3   H31
           C3   H32
           C3   H33
           CM    C5
  [ impropers ]
           C4    C5    N3    O4
           C2    N3    N1    O2

[ B3MU ]
  [ atoms ]
           N1 NG2R61   -0.200  0
           C2 CG2R63    0.520  1
           O2 OG2D4   -0.440  2
           N3 NG2R61   -0.320  3
           C4 CG2R63    0.500  4
           O4 OG2D4   -0.480  5
           C5 CG2R62   -0.220  6
           H5 HGR62    0.090  7
           C6 CG2R62    0.310  8
           H6 HGR62    0.110  9
          C3U CG331   -0.140 10
          H31  HGA3    0.090 11
          H32  HGA3    0.090 12
          H33  HGA3    0.090 13
           CM CG331   -0.270 14
          HM1  HGA3    0.090 15
          HM2  HGA3    0.090 16
          HM3  HGA3    0.090 17
  [ bonds ]
           CM   HM1
           CM   HM2
           CM   HM3
           N1    C2
           N1    C6
           C2    O2
           C2    N3
           N3    C4
           N3   C3U
           C4    O4
           C4    C5
           C5    C6
           C5    H5
           C6    H6
          C3U   H31
          C3U   H32
          C3U   H33
           CM    N1
  [ impropers ]
           C2    N1    N3    O2
           C4    C5    N3    O4

[ B3PC ]
  [ atoms ]
           N1 NG2R62   -0.780  0
           C2 CG2R64    0.630  1
           N2 NG2S3   -0.560  2
          H21  HGP4    0.310  3
          H22  HGP4    0.310  4
           N3 NG2R61   -0.510  5
           H3  HGP1    0.350  6
           C4 CG2R63    0.460  7
           O4 OG2D4   -0.480  8
           C5 CG2R62   -0.160  9
           C6 CG2R62    0.280 10
           H6 HGR62    0.150 11
           CM CG331   -0.270 12
          HM1  HGA3    0.090 13
          HM2  HGA3    0.090 14
          HM3  HGA3    0.090 15
  [ bonds ]
           CM   HM1
           CM   HM2
           CM   HM3
           N1    C2
           N1    C6
           C2    N2
           C2    N3
           N2   H21
           N2   H22
           N3    H3
           N3    C4
           C4    O4
           C4    C5
           C5    C6
           C6    H6
           CM    C5
  [ impropers ]
           C2    N3    N1    N2
           N2   H22   H21    C2
           C4    C5    N3    O4

[ B4AC ]
  [ atoms ]
           N1 NG2R61   -0.110  0
           C2 CG2R63    0.520  1
           O2 OG2D4   -0.540  2
           N3 NG2R62   -0.790  3
           C4 CG2R64    0.650  4
           N4 NG2S1   -0.630  5
           H4  HGP1    0.370  6
           C5 CG2R62   -0.080  7
           H5 HGR62    0.120  8
           C6 CG2R62    0.140  9
           H6 HGR62    0.200 10
           C7 CG2O1    0.590 11
           O7 OG2D1   -0.500 12
           C8 CG331   -0.210 13
          H81  HGA3    0.090 14
          H82  HGA3    0.090 15
          H83  HGA3    0.090 16
           CM CG331   -0.270 17
          HM1  HGA3    0.090 18
          HM2  HGA3    0.090 19
          HM3  HGA3    0.090 20
  [ bonds ]
           CM   HM1
           CM   HM2
           CM   HM3
           N1    C2
           N1    C6
           C2    O2
           C2    N3
           N3    C4
           C4    C5
           C4    N4
           N4    H4
           N4    C7
           C7    C8
           C7    O7
           C8   H81
           C8   H82
           C8   H83
           C5    C6
           C5    H5
           C6    H6
           CM    N1
  [ impropers ]
           C2    N1    N3    O2
           C4    C5    N3    N4
           C7    C8    N4    O7

[ B4MC ]
  [ atoms ]
           N1 NG2R61   -0.120  0
           C2 CG2R63    0.520  1
           O2 OG2D4   -0.490  2
           N3 NG2R62   -0.670  3
           C4 CG2R64    0.640  4
           N4 NG311   -0.520  5
           H4 HGPAM1    0.320  6
           C5 CG2R62   -0.050  7
           H5 HGR62    0.020  8
           C6 CG2R62    0.060  9
           H6 HGR62    0.160 10
          CM4 CG331   -0.140 11
          H41  HGA3    0.090 12
          H42  HGA3    0.090 13
          H43  HGA3    0.090 14
           CM CG331   -0.270 15
          HM1  HGA3    0.090 16
          HM2  HGA3    0.090 17
          HM3  HGA3    0.090 18
  [ bonds ]
           CM   HM1
           CM   HM2
           CM   HM3
           N1    C2
           N1    C6
           C2    O2
           C2    N3
           N3    C4
           C4    C5
           C4    N4
           N4    H4
           N4   CM4
          CM4   H41
          CM4   H42
          CM4   H43
           C5    H5
           C5    C6
           C6    H6
           CM    N1
  [ impropers ]
           C2    N1    N3    O2
           C4    C5    N3    N4

[ B4SU ]
  [ atoms ]
           N1 NG2R61   -0.200  0
           C2 CG2R63    0.440  1
           O2 OG2D4   -0.390  2
           N3 NG2R61   -0.640  3
           H3  HGP1    0.420  4
           C4 CG2R63    0.330  5
           S4 SG2D1   -0.250  6
           C5 CG2R62   -0.200  7
           H5 HGR62    0.130  8
           C6 CG2R62    0.150  9
           H6 HGR62    0.210 10
           CM CG331   -0.270 11
          HM1  HGA3    0.090 12
          HM2  HGA3    0.090 13
          HM3  HGA3    0.090 14
  [ bonds ]
           CM   HM1
           CM   HM2
           CM   HM3
           N1    C2
           N1    C6
           C2    O2
           C2    N3
           N3    C4
           N3    H3
           C4    S4
           C4    C5
           C5    C6
           C5    H5
           C6    H6
           CM    N1
  [ impropers ]
           C2    N1    N3    O2
           C4    C5    N3    S4

[ B52U ]
  [ atoms ]
           N1 NG2R61   -0.260  0
           C2 CG2R63    0.290  1
           S2 SG2D1   -0.220  2
           N3 NG2R61   -0.560  3
           H3  HGP1    0.400  4
           C4 CG2R63    0.390  5
           O4 OG2D4   -0.410  6
           C5 CG2R62   -0.130  7
           C6 CG2R62    0.180  8
           H6 HGR62    0.220  9
          C5M CG331   -0.170 10
          H51  HGA3    0.090 11
          H52  HGA3    0.090 12
          H53  HGA3    0.090 13
           CM CG331   -0.270 14
          HM1  HGA3    0.090 15
          HM2  HGA3    0.090 16
          HM3  HGA3    0.090 17
  [ bonds ]
           CM   HM1
           CM   HM2
           CM   HM3
           N1    C2
           N1    C6
           C2    S2
           C2    N3
           N3    C4
           N3    H3
           C4    O4
           C4    C5
           C5    C6
           C5   C5M
           C6    H6
          C5M   H51
          C5M   H52
          C5M   H53
           CM    N1
  [ impropers ]
           C2    N1    N3    S2
           C4    C5    N3    O4

[ B5AU ]
  [ atoms ]
           N1 NG2R61   -0.340  0
           C2 CG2R63    0.510  1
           O2 OG2D4   -0.410  2
           N3 NG2R61   -0.460  3
           H3  HGP1    0.360  4
           C4 CG2R63    0.500  5
           O4 OG2D4   -0.450  6
           C5 CG2R62   -0.050  7
           C6 CG2R62    0.170  8
           H6 HGR62    0.170  9
            C CG324    0.200 10
          HC1  HGA2    0.090 11
          HC2  HGA2    0.090 12
            N NG3P2   -0.520 13
          HN1  HGP2    0.380 14
          HN2  HGP2    0.380 15
           CA CG334    0.110 16
          HA1  HGA3    0.090 17
          HA2  HGA3    0.090 18
          HA3  HGA3    0.090 19
           CM CG331   -0.270 20
          HM1  HGA3    0.090 21
          HM2  HGA3    0.090 22
          HM3  HGA3    0.090 23
  [ bonds ]
           CM   HM1
           CM   HM2
           CM   HM3
           N1    C2
           N1    C6
           C2    O2
           C2    N3
           N3    C4
           N3    H3
           C4    O4
           C4    C5
           C5    C6
           C5     C
           C6    H6
            C     N
            C   HC1
            C   HC2
            N    CA
            N   HN2
            N   HN1
           CA   HA1
           CA   HA2
           CA   HA3
           CM    N1
  [ impropers ]
           C2    N1    N3    O2
           C4    C5    N3    O4

[ B5CU ]
  [ atoms ]
           N1 NG2R61   -0.340  0
           C2 CG2R63    0.510  1
           O2 OG2D4   -0.410  2
           N3 NG2R61   -0.460  3
           H3  HGP1    0.360  4
           C4 CG2R63    0.500  5
           O4 OG2D4   -0.450  6
           C5 CG2R62   -0.050  7
           C6 CG2R62    0.170  8
           H6 HGR62    0.170  9
           C7 CG321   -0.180 10
          H71  HGA2    0.090 11
          H72  HGA2    0.090 12
           C8 CG2O3    0.520 13
          O81 OG2D2   -0.760 14
          O82 OG2D2   -0.760 15
           CM CG331   -0.270 16
          HM1  HGA3    0.090 17
          HM2  HGA3    0.090 18
          HM3  HGA3    0.090 19
  [ bonds ]
           CM   HM1
           CM   HM2
           CM   HM3
           N1    C2
           N1    C6
           C2    O2
           C2    N3
           N3    C4
           N3    H3
           C4    O4
           C4    C5
           C5    C6
           C5    C7
           C6    H6
           C7   H71
           C7   H72
           C7    C8
           C8   O81
           C8   O82
           CM    N1
  [ impropers ]
           C2    N1    N3    O2
           C4    C5    N3    O4
           C8   O82   O81    C7

[ B5DU ]
  [ atoms ]
           N1 NG2R61   -0.340  0
           C2 CG2R63    0.510  1
           O2 OG2D4   -0.410  2
           N3 NG2R61   -0.460  3
           H3  HGP1    0.360  4
           C4 CG2R63    0.500  5
           O4 OG2D4   -0.450  6
           C5 CG2R62   -0.050  7
           C6 CG2R62    0.170  8
           H6 HGR62    0.170  9
           C7 CG324    0.040 10
          H71  HGA2    0.090 11
          H72  HGA2    0.090 12
           N8 NG3P2   -0.340 13
          H81  HGP2    0.340 14
          H82  HGP2    0.340 15
           C9 CG324   -0.010 16
          H91  HGA2    0.090 17
          H92  HGA2    0.090 18
          C10 CG2O3    0.590 19
          O11 OG2D2   -0.660 20
          O12 OG2D2   -0.660 21
           CM CG331   -0.270 22
          HM1  HGA3    0.090 23
          HM2  HGA3    0.090 24
          HM3  HGA3    0.090 25
  [ bonds ]
           CM   HM1
           CM   HM2
           CM   HM3
           N1    C2
           N1    C6
           C2    O2
           C2    N3
           N3    C4
           N3    H3
           C4    O4
           C4    C5
           C5    C6
           C5    C7
           C6    H6
           C7   H71
           C7   H72
           C7    N8
           N8   H82
           N8    C9
           N8   H81
           C9   H91
           C9   H92
           C9   C10
          C10   O11
          C10   O12
           CM    N1
  [ impropers ]
           C2    N1    N3    O2
           C4    C5    N3    O4
          C10   O11   O12    C9

[ B5FC ]
  [ atoms ]
           N1 NG2R61   -0.080  0
           C2 CG2R63    0.620  1
           O2 OG2D4   -0.470  2
           N3 NG2R62   -0.830  3
           C4 CG2R64    0.610  4
           N4 NG2S3   -0.750  5
          H41  HGP4    0.370  6
          H42  HGP4    0.370  7
           C5 CG2R62    0.040  8
           C6 CG2R62    0.150  9
           H6 HGR62    0.170 10
           C7 CG2O4    0.170 11
           H7 HGR52    0.080 12
           O7 OG2D1   -0.450 13
           CM CG331   -0.270 14
          HM1  HGA3    0.090 15
          HM2  HGA3    0.090 16
          HM3  HGA3    0.090 17
  [ bonds ]
           CM   HM1
           CM   HM2
           CM   HM3
           N1    C2
           N1    C6
           C2    O2
           C2    N3
           N3    C4
           C4    C5
           C4    N4
           N4   H41
           N4   H42
           C5    C7
           C5    C6
           C6    H6
           C7    H7
           C7    O7
           CM    N1
  [ impropers ]
           C2    N1    N3    O2
           C4    C5    N3    N4
           N4   H41   H42    C4
           C7    C5    O7    H7

[ B5HU ]
  [ atoms ]
           N1 NG2R61   -0.250  0
           C2 CG2R63    0.520  1
           O2 OG2D4   -0.430  2
           N3 NG2R61   -0.480  3
           H3  HGP1    0.300  4
           C4 CG2R63    0.550  5
           O4 OG2D4   -0.460  6
           C5 CG2R62    0.140  7
           O5 OG311   -0.600  8
          HO5  HGP1    0.390  9
           C6 CG2R62    0.170 10
           H6 HGR62    0.150 11
           CM CG331   -0.270 12
          HM1  HGA3    0.090 13
          HM2  HGA3    0.090 14
          HM3  HGA3    0.090 15
  [ bonds ]
           CM   HM1
           CM   HM2
           CM   HM3
           N1    C2
           N1    C6
           C2    O2
           C2    N3
           N3    C4
           N3    H3
           C4    O4
           C4    C5
           C5    C6
           C5    O5
           O5   HO5
           C6    H6
           CM    N1
  [ impropers ]
           C2    N1    N3    O2
           C4    C5    N3    O4

[ B5MC ]
  [ atoms ]
           N1 NG2R61   -0.120  0
           C2 CG2R63    0.500  1
           O2 OG2D4   -0.450  2
           N3 NG2R62   -0.790  3
           C4 CG2R64    0.620  4
           N4 NG2S3   -0.650  5
          H41  HGP4    0.320  6
          H42  HGP4    0.320  7
           C5 CG2R62    0.040  8
           C6 CG2R62    0.020  9
           H6 HGR62    0.190 10
          CM5 CG331   -0.210 11
          H51  HGA3    0.070 12
          H52  HGA3    0.070 13
          H53  HGA3    0.070 14
           CM CG331   -0.270 15
          HM1  HGA3    0.090 16
          HM2  HGA3    0.090 17
          HM3  HGA3    0.090 18
  [ bonds ]
           CM   HM1
           CM   HM2
           CM   HM3
           N1    C2
           N1    C6
           C2    O2
           C2    N3
           N3    C4
           C4    C5
           C4    N4
           N4   H41
           N4   H42
           C5    C6
           C5   CM5
          CM5   H51
          CM5   H52
          CM5   H53
           C6    H6
           CM    N1
  [ impropers ]
           C2    N1    N3    O2
           C4    C5    N3    N4
           N4   H41   H42    C4

[ B5NP ]
  [ atoms ]
          C5'  CN8B   -0.080  0
         H51'   HN8    0.090  1
         H52'   HN8    0.090  2
          O5'   ON2   -0.570  3
            P     P    1.500  4
          O1P   ON3   -0.780  5
          O2P   ON3   -0.780  6
          O3'   ON2   -0.570  7
          C3'  CN8B   -0.170  8
         H31'   HN8    0.090  9
         H32'   HN8    0.090 10
         H33'   HN8    0.090 11
           C4   CN7   -0.180 12
          H41   HN7    0.090 13
          H42   HN7    0.090 14
           C3   CN8   -0.180 15
          H31   HN8    0.090 16
          H32   HN8    0.090 17
           C1   CN6    0.000 18
           C2   CN7    0.140 19
          H21   HN7    0.090 20
          O3T   ON5   -0.660 21
          H3T   HN5    0.430 22
           C5  CN7E   -0.090 23
          H51   HN7    0.090 24
           C6   CN8   -0.180 25
          H61   HN8    0.090 26
          H62   HN8    0.090 27
  [ bonds ]
           C1    C2
           C2    C3
           C3    C4
           C4    C5
           C5    C1
           C5    C6
           C6    C1
           C5   H51
           C2   H21
           C4   H42
           C3   H31
           C3   H32
           C4   H41
           C6   H61
           C1   C5'
           C2   O3T
           C6   H62
          C5'   O5'
          O5'     P
            P   O1P
            P   O2P
            P   O3'
          O3'   C3'
          C3'  H31'
          C3'  H32'
          C3'  H33'
          C5'  H51'
          C5'  H52'
          O3T   H3T

[ B5SP ]
  [ atoms ]
           C1  CN7E   -0.090  0
          H11   HN7    0.090  1
           C3   CN7    0.140  2
          H31   HN7    0.090  3
          O3T   ON5   -0.660  4
          H3T   HN5    0.430  5
           C6   CN8   -0.180  6
          H61   HN8    0.090  7
          H62   HN8    0.090  8
           C4  CN8B   -0.180  9
          H41   HN8    0.090 10
          H42   HN8    0.090 11
           C5   CN6   -0.090 12
          H51   HN7    0.090 13
           C2  CN7E   -0.090 14
          H21   HN7    0.090 15
          C5'  CN8B   -0.080 16
         H51'   HN8    0.090 17
         H52'   HN8    0.090 18
          O5'   ON2   -0.570 19
            P     P    1.500 20
          O1P   ON3   -0.780 21
          O2P   ON3   -0.780 22
          O3'   ON2   -0.570 23
          C3'  CN8B   -0.170 24
         H31'   HN8    0.090 25
         H32'   HN8    0.090 26
         H33'   HN8    0.090 27
  [ bonds ]
           C1    C2
           C2    C3
           C3    C4
           C4    C5
           C5    C1
           C5    C6
           C6    C1
           C2   C5'
           C4   H41
           C4   H42
          C5'  H51'
           C1   H11
          C5'  H52'
           C6   H61
           C6   H62
           C2   H21
           C5   H51
           C3   H31
           C3   O3T
          C5'   O5'
          O5'     P
          O3T   H3T
            P   O1P
            P   O2P
            P   O3'
          O3'   C3'
          C3'  H31'
          C3'  H32'
          C3'  H33'

[ B5TU ]
  [ atoms ]
           N1 NG2R61   -0.340  0
           C2 CG2R63    0.510  1
           O2 OG2D4   -0.410  2
           N3 NG2R61   -0.460  3
           H3  HGP1    0.360  4
           C4 CG2R63    0.500  5
           O4 OG2D4   -0.450  6
           C5 CG2R62   -0.050  7
           C6 CG2R62    0.170  8
           H6 HGR62    0.170  9
           C7 CG324    0.140 10
          H71  HGA2    0.090 11
          H72  HGA2    0.090 12
           N8 NG3P2   -0.300 13
          H81  HGP2    0.330 14
          H82  HGP2    0.330 15
           C9 CG324    0.140 16
          H91  HGA2    0.090 17
          H92  HGA2    0.090 18
          C10 CG321   -0.260 19
         H101  HGA2    0.090 20
         H102  HGA2    0.090 21
          S11 SG3O1    0.730 22
          O11 OG2P1   -0.550 23
          O12 OG2P1   -0.550 24
          O13 OG2P1   -0.550 25
           CM CG331   -0.270 26
          HM1  HGA3    0.090 27
          HM2  HGA3    0.090 28
          HM3  HGA3    0.090 29
  [ bonds ]
           CM   HM1
           CM   HM2
           CM   HM3
           N1    C2
           N1    C6
           C2    O2
           C2    N3
           N3    C4
           N3    H3
           C4    O4
           C4    C5
           C5    C6
           C5    C7
           C6    H6
           C7   H71
           C7   H72
           C7    N8
           C9   C10
           C9   H91
           C9   H92
           C9    N8
          C10  H101
          C10  H102
          C10   S11
           N8   H81
           N8   H82
          S11   O11
          S11   O12
          S11   O13
           CM    N1
  [ impropers ]
           C2    N1    N3    O2
           C4    C5    N3    O4

[ B66A ]
  [ atoms ]
           N9 NG2R51   -0.010  0
           C8 CG2R53    0.390  1
           H8 HGR52    0.090  2
           N7 NG2R50   -0.810  3
           C5 CG2RC0    0.350  4
           C6 CG2R64    0.600  5
           N1 NG2R62   -0.680  6
           C2 CG2R64    0.390  7
           H2 HGR62    0.140  8
           N3 NG2R62   -0.820  9
           C4 CG2RC0    0.570 10
           N6 NG2S0   -0.490 11
          CM6 CG331   -0.080 12
          H61  HGA3    0.090 13
          H62  HGA3    0.090 14
          H63  HGA3    0.090 15
          C10 CG2O6    0.490 16
          O10 OG2D1   -0.480 17
          N11 NG2S1   -0.440 18
          H11  HGP1    0.300 19
          C12 CG311    0.130 20
          H12  HGA1    0.090 21
          C13 CG2O3    0.520 22
          ODA OG2D2   -0.760 23
          ODB OG2D2   -0.760 24
          C14 CG311    0.140 25
          H14  HGA1    0.090 26
          O14 OG311   -0.650 27
         H14O  HGP1    0.420 28
          C15 CG331   -0.270 29
         H151  HGA3    0.090 30
         H152  HGA3    0.090 31
         H153  HGA3    0.090 32
           CM CG331   -0.270 33
          HM1  HGA3    0.090 34
          HM2  HGA3    0.090 35
          HM3  HGA3    0.090 36
  [ bonds ]
           CM   HM1
           CM   HM2
           CM   HM3
           N9    C8
           N9    C4
           C8    N7
           C8    H8
           N7    C5
           C5    C6
           C5    C4
           C6    N6
           C6    N1
           N6   C10
           N6   CM6
           N1    C2
           C2    N3
           C2    H2
           N3    C4
          C10   O10
          C10   N11
          N11   C12
          N11   H11
          C12   C13
          C12   C14
          C12   H12
          C13   ODA
          C13   ODB
          C14   O14
          C14   C15
          C14   H14
          O14  H14O
          C15  H151
          C15  H152
          C15  H153
          CM6   H61
          CM6   H62
          CM6   H63
           CM    N9
  [ impropers ]
          C10    N6   N11   O10
          C13   ODB   ODA   C12
           C6    C5    N1    N6

[ B6AA ]
  [ atoms ]
           N9 NG2R51   -0.010  0
           C8 CG2R53    0.390  1
           H8 HGR52    0.090  2
           N7 NG2R50   -0.810  3
           C5 CG2RC0    0.350  4
           C6 CG2R64    0.700  5
           N6 NG2S1   -0.680  6
           H6  HGP1    0.320  7
           N1 NG2R62   -0.680  8
           C2 CG2R64    0.390  9
           H2 HGR62    0.140 10
           N3 NG2R62   -0.820 11
           C4 CG2RC0    0.580 12
          C10 CG2O1    0.470 13
          O10 OG2D1   -0.440 14
          C11 CG331   -0.260 15
          H11  HGA3    0.090 16
          H12  HGA3    0.090 17
          H13  HGA3    0.090 18
           CM CG331   -0.270 19
          HM1  HGA3    0.090 20
          HM2  HGA3    0.090 21
          HM3  HGA3    0.090 22
  [ bonds ]
           CM   HM1
           CM   HM2
           CM   HM3
           N9    C8
           N9    C4
           C8    N7
           C8    H8
           N7    C5
           C5    C6
           C5    C4
           C6    N6
           C6    N1
           N6   C10
           N6    H6
           N1    C2
           C2    N3
           C2    H2
           N3    C4
          C10   C11
          C10   O10
          C11   H11
          C11   H12
          C11   H13
           CM    N9
  [ impropers ]
          C10   C11    N6   O10
           C6    C5    N1    N6

[ B6GA ]
  [ atoms ]
           N9 NG2R51   -0.010  0
           C8 CG2R53    0.390  1
           H8 HGR52    0.090  2
           N7 NG2R50   -0.810  3
           C5 CG2RC0    0.350  4
           C6 CG2R64    0.660  5
           N6 NG2S1   -0.680  6
           H6  HGP1    0.320  7
           N1 NG2R62   -0.680  8
           C2 CG2R64    0.390  9
           H2 HGR62    0.140 10
           N3 NG2R62   -0.820 11
           C4 CG2RC0    0.570 12
          C10 CG2O6    0.600 13
          O10 OG2D1   -0.500 14
          N11 NG2S1   -0.480 15
          H11  HGP1    0.290 16
          C12 CG321    0.000 17
         H121  HGA2    0.090 18
         H122  HGA2    0.090 19
          C13 CG2O3    0.520 20
          ODA OG2D2   -0.760 21
          ODB OG2D2   -0.760 22
           CM CG331   -0.270 23
          HM1  HGA3    0.090 24
          HM2  HGA3    0.090 25
          HM3  HGA3    0.090 26
  [ bonds ]
           CM   HM1
           CM   HM2
           CM   HM3
           N9    C8
           N9    C4
           C8    N7
           C8    H8
           N7    C5
           C5    C6
           C5    C4
           C6    N6
           C6    N1
           N6   C10
           N6    H6
           N1    C2
           C2    N3
           C2    H2
           N3    C4
          C10   N11
          C10   O10
          N11   C12
          N11   H11
          C12   C13
          C12  H121
          C12  H122
          C13   ODA
          C13   ODB
           CM    N9
  [ impropers ]
          C10    N6   N11   O10
          C13   ODB   ODA   C12
           C6    C5    N1    N6

[ B6IA ]
  [ atoms ]
           N9 NG2R51   -0.010  0
           C8 CG2R53    0.430  1
           H8 HGR52    0.080  2
           N7 NG2R50   -0.850  3
           C5 CG2RC0    0.320  4
           C6 CG2R64    0.450  5
           N6 NG311   -0.450  6
           H6 HGPAM1    0.330  7
           N1 NG2R62   -0.780  8
           C2 CG2R64    0.490  9
           H2 HGR62    0.140 10
           N3 NG2R62   -0.860 11
           C4 CG2RC0    0.520 12
          C12 CG321    0.010 13
         H121  HGA2    0.090 14
         H122  HGA2    0.090 15
          C13 CG2D1   -0.150 16
          H13  HGA4    0.150 17
          C14 CG2D1    0.000 18
          C15 CG331   -0.270 19
         H151  HGA3    0.090 20
         H152  HGA3    0.090 21
         H153  HGA3    0.090 22
          C16 CG331   -0.270 23
         H161  HGA3    0.090 24
         H162  HGA3    0.090 25
         H163  HGA3    0.090 26
           CM CG331   -0.270 27
          HM1  HGA3    0.090 28
          HM2  HGA3    0.090 29
          HM3  HGA3    0.090 30
  [ bonds ]
           CM   HM1
           CM   HM2
           CM   HM3
           N9    C8
           N9    C4
           C8    N7
           C8    H8
           N7    C5
           C5    C6
           C5    C4
           C6    N6
           C6    N1
           N6   C12
           N6    H6
           N1    C2
           C2    N3
           C2    H2
           N3    C4
          C12   C13
          C12  H121
          C12  H122
          C13   C14
          C13   H13
          C14   C15
          C14   C16
          C15  H151
          C15  H152
          C15  H153
          C16  H161
          C16  H162
          C16  H163
           CM    N9
  [ impropers ]
           C6    C5    N1    N6

[ B6MA ]
  [ atoms ]
           N9 NG2R51   -0.010  0
           C8 CG2R53    0.430  1
           H8 HGR52    0.080  2
           N7 NG2R50   -0.850  3
           C5 CG2RC0    0.320  4
           C6 CG2R64    0.450  5
           N6 NG311   -0.450  6
           H6 HGPAM1    0.330  7
           N1 NG2R62   -0.780  8
           C2 CG2R64    0.490  9
           H2 HGR62    0.140 10
           N3 NG2R62   -0.860 11
           C4 CG2RC0    0.520 12
          CM6 CG331   -0.080 13
          H61  HGA3    0.090 14
          H62  HGA3    0.090 15
          H63  HGA3    0.090 16
           CM CG331   -0.270 17
          HM1  HGA3    0.090 18
          HM2  HGA3    0.090 19
          HM3  HGA3    0.090 20
  [ bonds ]
           CM   HM1
           CM   HM2
           CM   HM3
           N9    C8
           N9    C4
           C8    N7
           C8    H8
           N7    C5
           C5    C6
           C5    C4
           C6    N6
           C6    N1
           N6   CM6
           N6    H6
           N1    C2
           C2    N3
           C2    H2
           N3    C4
          CM6   H61
          CM6   H62
          CM6   H63
           CM    N9
  [ impropers ]
           C6    C5    N1    N6

[ B70U ]
  [ atoms ]
           N1 NG2R61   -0.260  0
           C2 CG2R63    0.290  1
           S2 SG2D1   -0.220  2
           N3 NG2R61   -0.560  3
           H3  HGP1    0.400  4
           C4 CG2R63    0.390  5
           O4 OG2D4   -0.410  6
           C5 CG2R62   -0.030  7
           C6 CG2R62    0.180  8
           H6 HGR62    0.220  9
          C5M CG321   -0.220 10
          H51  HGA2    0.090 11
          H52  HGA2    0.090 12
           C8 CG2O2    0.900 13
           O9 OG302   -0.490 14
           O8 OG2D1   -0.630 15
           C9 CG331   -0.010 16
          H91  HGA3    0.090 17
          H92  HGA3    0.090 18
          H93  HGA3    0.090 19
           CM CG331   -0.270 20
          HM1  HGA3    0.090 21
          HM2  HGA3    0.090 22
          HM3  HGA3    0.090 23
  [ bonds ]
           CM   HM1
           CM   HM2
           CM   HM3
           N1    C2
           N1    C6
           C2    S2
           C2    N3
           N3    C4
           N3    H3
           C4    O4
           C4    C5
           C5    C6
           C5   C5M
           C6    H6
          C5M    C8
          C5M   H51
          C5M   H52
           C8    O8
           C8    O9
           O9    C9
           C9   H91
           C9   H92
           C9   H93
           CM    N1
  [ impropers ]
           C2    N1    N3    S2
           C4    C5    N3    O4
           C8   C5M    O8    O9

[ B7MG ]
  [ atoms ]
           N9 NG2R52   -0.060  0
           C8 CG2R53    0.380  1
           H8 HGR53    0.150  2
           N7 NG2R52   -0.340  3
           C5 CG2RC0    0.040  4
           C6 CG2R63    0.570  5
           O6 OG2D4   -0.440  6
           N1 NG2R61   -0.290  7
           H1  HGP1    0.270  8
           C2 CG2R64    0.630  9
           N2 NG2S3   -0.670 10
          H21  HGP4    0.350 11
          H22  HGP4    0.350 12
           N3 NG2R62   -0.570 13
           C4 CG2RC0    0.270 14
          CM7 CG334    0.090 15
          H71  HGA3    0.090 16
          H72  HGA3    0.090 17
          H73  HGA3    0.090 18
           CM CG334   -0.270 19
          HM1  HGA3    0.090 20
          HM2  HGA3    0.090 21
          HM3  HGA3    0.090 22
  [ bonds ]
           CM   HM1
           CM   HM2
           CM   HM3
           N9    C8
           N9    C4
           C8    N7
           C8    H8
           N7    C5
           N7   CM7
           C5    C6
           C5    C4
           C6    O6
           C6    N1
           N1    C2
           N1    H1
           C2    N2
           C2    N3
           N2   H21
           N2   H22
           N3    C4
          CM7   H71
          CM7   H72
          CM7   H73
           CM    N9
  [ impropers ]
           C6    C5    N1    O6
           C2    N1    N3    N2
           N2   H22   H21    C2

[ B8MA ]
  [ atoms ]
           N9 NG2R51   -0.050  0
           C8 CG2R53    0.400  1
           N7 NG2R50   -0.710  2
           C5 CG2RC0    0.280  3
           C6 CG2R64    0.460  4
           N6 NG2S3   -0.770  5
          H61  HGP4    0.380  6
          H62  HGP4    0.380  7
           N1 NG2R62   -0.740  8
           C2 CG2R64    0.500  9
           H2 HGR62    0.130 10
           N3 NG2R62   -0.750 11
           C4 CG2RC0    0.430 12
          C8M CG331   -0.210 13
          H81  HGA3    0.090 14
          H82  HGA3    0.090 15
          H83  HGA3    0.090 16
           CM CG331   -0.270 17
          HM1  HGA3    0.090 18
          HM2  HGA3    0.090 19
          HM3  HGA3    0.090 20
  [ bonds ]
           CM   HM1
           CM   HM2
           CM   HM3
           N9    C8
           N9    C4
           C8    N7
           C8   C8M
           N7    C5
           C5    C6
           C5    C4
           C6    N6
           C6    N1
           N6   H61
           N6   H62
           N1    C2
           C2    N3
           C2    H2
           N3    C4
          C8M   H81
          C8M   H82
          C8M   H83
           CM    N9
  [ impropers ]
           N6   H61   H62    C6
           C6    C5    N1    N6

[ BAB1 ]
  [ atoms ]
           C3 CG311    0.140  0
           O3 OG311   -0.650  1
          H3'  HGP1    0.420  2
           H3  HGA1    0.090  3
           C4 CG321   -0.180  4
          H4A  HGA2    0.090  5
          H4B  HGA2    0.090  6
           C5 CG311   -0.090  7
           H5  HGA1    0.090  8
           C6 CG321   -0.180  9
          H6A  HGA2    0.090 10
          H6B  HGA2    0.090 11
           C7 CG311    0.140 12
           O7 OG311   -0.650 13
          H7'  HGP1    0.420 14
           H7  HGA1    0.090 15
           C8 CG311   -0.090 16
           H8  HGA1    0.090 17
          C14 CG3RC1   -0.090 18
          H14  HGA1    0.090 19
          C15 CG3C52   -0.180 20
         H15A  HGA2    0.090 21
         H15B  HGA2    0.090 22
          C16 CG3C52   -0.180 23
         H16A  HGA2    0.090 24
         H16B  HGA2    0.090 25
          C17 CG3C51   -0.090 26
          H17  HGA1    0.090 27
          C13 CG3RC1    0.000 28
          C18 CG331   -0.270 29
         H18A  HGA3    0.090 30
         H18B  HGA3    0.090 31
         H18C  HGA3    0.090 32
          C12 CG321   -0.180 33
         H12A  HGA2    0.090 34
         H12B  HGA2    0.090 35
          C11 CG321   -0.180 36
         H11A  HGA2    0.090 37
         H11B  HGA2    0.090 38
           C9 CG311   -0.090 39
           H9  HGA1    0.090 40
          C10 CG301    0.000 41
          C19 CG331   -0.270 42
         H19A  HGA3    0.090 43
         H19B  HGA3    0.090 44
         H19C  HGA3    0.090 45
           C1 CG321   -0.180 46
          H1A  HGA2    0.090 47
          H1B  HGA2    0.090 48
           C2 CG321   -0.180 49
          H2A  HGA2    0.090 50
          H2B  HGA2    0.090 51
          C20 CG311   -0.090 52
          H20  HGA1    0.090 53
          C21 CG331   -0.270 54
         H21A  HGA3    0.090 55
         H21B  HGA3    0.090 56
         H21C  HGA3    0.090 57
          C22 CG321   -0.180 58
         H22A  HGA2    0.090 59
         H22B  HGA2    0.090 60
          C23 CG321   -0.180 61
         H23A  HGA2    0.090 62
         H23B  HGA2    0.090 63
          C24 CG2O1    0.510 64
          O24 OG2D1   -0.510 65
            N NG2S1   -0.470 66
           HN  HGP1    0.470 67
          CC1 CG311   -0.190 68
          HC1  HGA1    0.090 69
           CA CG2O3    0.620 70
          OA1 OG2D2   -0.760 71
          OA2 OG2D2   -0.760 72
          CC2 CG321   -0.180 73
         HC2A  HGA2    0.090 74
         HC2B  HGA2    0.090 75
          CC3 CG321   -0.180 76
         HC3A  HGA2    0.090 77
         HC3B  HGA2    0.090 78
           CG CG2O1    0.550 79
           OG OG2D1   -0.550 80
           NT NG2S2   -0.620 81
          HT1  HGP1    0.320 82
          HT2  HGP1    0.300 83
  [ bonds ]
           C3    O3
           C3    H3
           O3   H3'
           C3    C4
           C4   H4A
           C4   H4B
           C4    C5
           C5    H5
           C5   C10
          C10   C19
          C19  H19A
          C19  H19B
          C19  H19C
          C10    C1
           C1   H1A
           C1   H1B
           C1    C2
           C2   H2A
           C2   H2B
           C2    C3
           C5    C6
           C6   H6A
           C6   H6B
           C6    C7
           C7    H7
           C7    O7
           O7   H7'
           C7    C8
           C8    H8
           C8    C9
           C9    H9
           C9   C10
           C8   C14
          C14   H14
          C14   C13
          C13   C18
          C18  H18A
          C18  H18B
          C18  H18C
          C13   C12
          C12  H12A
          C12  H12B
          C12   C11
          C11  H11A
          C11  H11B
          C11    C9
          C14   C15
          C15  H15A
          C15  H15B
          C15   C16
          C16  H16A
          C16  H16B
          C16   C17
          C17   H17
          C17   C13
          C17   C20
          C20   H20
          C20   C21
          C21  H21A
          C21  H21B
          C21  H21C
          C20   C22
          C22  H22A
          C22  H22B
          C22   C23
          C23  H23A
          C23  H23B
          C23   C24
          C24   O24
          C24     N
            N    HN
            N   CC1
          CC1   HC1
          CC1   CC2
          CC1    CA
           CA   OA1
           CA   OA2
          CC2  HC2A
          CC2  HC2B
          CC2   CC3
          CC3  HC3A
          CC3  HC3B
          CC3    CG
           CG    OG
           CG    NT
           NT   HT1
           NT   HT2
  [ impropers ]
          C24   C23     N   O24
           CA   OA2   OA1   CC1
           CG   CC3    NT    OG

[ BAB2 ]
  [ atoms ]
           C3 CG311    0.140  0
           O3 OG311   -0.650  1
          H3'  HGP1    0.420  2
           H3  HGA1    0.090  3
           C4 CG321   -0.180  4
          H4A  HGA2    0.090  5
          H4B  HGA2    0.090  6
           C5 CG311   -0.090  7
           H5  HGA1    0.090  8
           C6 CG321   -0.180  9
          H6A  HGA2    0.090 10
          H6B  HGA2    0.090 11
           C7 CG311    0.140 12
           O7 OG311   -0.650 13
          H7'  HGP1    0.420 14
           H7  HGA1    0.090 15
           C8 CG311   -0.090 16
           H8  HGA1    0.090 17
          C14 CG3RC1   -0.090 18
          H14  HGA1    0.090 19
          C15 CG3C52   -0.180 20
         H15A  HGA2    0.090 21
         H15B  HGA2    0.090 22
          C16 CG3C52   -0.180 23
         H16A  HGA2    0.090 24
         H16B  HGA2    0.090 25
          C17 CG3C51   -0.090 26
          H17  HGA1    0.090 27
          C13 CG3RC1    0.000 28
          C18 CG331   -0.270 29
         H18A  HGA3    0.090 30
         H18B  HGA3    0.090 31
         H18C  HGA3    0.090 32
          C12 CG321   -0.180 33
         H12A  HGA2    0.090 34
         H12B  HGA2    0.090 35
          C11 CG321   -0.180 36
         H11A  HGA2    0.090 37
         H11B  HGA2    0.090 38
           C9 CG311   -0.090 39
           H9  HGA1    0.090 40
          C10 CG301    0.000 41
          C19 CG331   -0.270 42
         H19A  HGA3    0.090 43
         H19B  HGA3    0.090 44
         H19C  HGA3    0.090 45
           C1 CG321   -0.180 46
          H1A  HGA2    0.090 47
          H1B  HGA2    0.090 48
           C2 CG321   -0.180 49
          H2A  HGA2    0.090 50
          H2B  HGA2    0.090 51
          C20 CG311   -0.090 52
          H20  HGA1    0.090 53
          C21 CG331   -0.270 54
         H21A  HGA3    0.090 55
         H21B  HGA3    0.090 56
         H21C  HGA3    0.090 57
          C22 CG321   -0.180 58
         H22A  HGA2    0.090 59
         H22B  HGA2    0.090 60
          C23 CG321   -0.180 61
         H23A  HGA2    0.090 62
         H23B  HGA2    0.090 63
          C24 CG2O1    0.510 64
          O24 OG2D1   -0.510 65
            N NG2S1   -0.470 66
           HN  HGP1    0.470 67
          CC1 CG311   -0.190 68
          HC1  HGA1    0.090 69
           CA CG2O3    0.620 70
          OA1 OG2D2   -0.760 71
          OA2 OG2D2   -0.760 72
          CC2 CG321   -0.180 73
         HC2A  HGA2    0.090 74
         HC2B  HGA2    0.090 75
          CC3 CG321   -0.180 76
         HC3A  HGA2    0.090 77
         HC3B  HGA2    0.090 78
           CG CG2O1    0.550 79
           OG OG2D1   -0.550 80
           NT NG2S2   -0.620 81
          HT1  HGP1    0.320 82
          HT2  HGP1    0.300 83
  [ bonds ]
           C3    O3
           C3    H3
           O3   H3'
           C3    C4
           C4   H4A
           C4   H4B
           C4    C5
           C5    H5
           C5   C10
          C10   C19
          C19  H19A
          C19  H19B
          C19  H19C
          C10    C1
           C1   H1A
           C1   H1B
           C1    C2
           C2   H2A
           C2   H2B
           C2    C3
           C5    C6
           C6   H6A
           C6   H6B
           C6    C7
           C7    H7
           C7    O7
           O7   H7'
           C7    C8
           C8    H8
           C8    C9
           C9    H9
           C9   C10
           C8   C14
          C14   H14
          C14   C13
          C13   C18
          C18  H18A
          C18  H18B
          C18  H18C
          C13   C12
          C12  H12A
          C12  H12B
          C12   C11
          C11  H11A
          C11  H11B
          C11    C9
          C14   C15
          C15  H15A
          C15  H15B
          C15   C16
          C16  H16A
          C16  H16B
          C16   C17
          C17   H17
          C17   C13
          C17   C20
          C20   H20
          C20   C21
          C21  H21A
          C21  H21B
          C21  H21C
          C20   C22
          C22  H22A
          C22  H22B
          C22   C23
          C23  H23A
          C23  H23B
          C23   C24
          C24   O24
          C24     N
            N    HN
            N   CC1
          CC1   HC1
          CC1   CC2
          CC1    CA
           CA   OA1
           CA   OA2
          CC2  HC2A
          CC2  HC2B
          CC2   CC3
          CC3  HC3A
          CC3  HC3B
          CC3    CG
           CG    OG
           CG    NT
           NT   HT1
           NT   HT2
  [ impropers ]
          C24   C23     N   O24
           CA   OA2   OA1   CC1
           CG   CC3    NT    OG

[ BALD ]
  [ atoms ]
           HA HGR52    0.080  0
            C CG2O4    0.240  1
            O OG2D1   -0.410  2
           CG CG2R61    0.090  3
          CD1 CG2R61   -0.115  4
          HD1 HGR61    0.115  5
          CE1 CG2R61   -0.115  6
          HE1 HGR61    0.115  7
           CZ CG2R61   -0.115  8
           HZ HGR61    0.115  9
          CD2 CG2R61   -0.115 10
          HD2 HGR61    0.115 11
          CE2 CG2R61   -0.115 12
          HE2 HGR61    0.115 13
  [ bonds ]
           HA     C
            C    CG
           CG   CD1
           CG   CD2
          CD1   HD1
          CD2   HD2
          CD1   CE1
          CD2   CE2
          CE1   HE1
          CE2   HE2
          CE1    CZ
          CE2    CZ
           CZ    HZ
            C     O
  [ impropers ]
            C    CG     O    HA

[ BALL ]
  [ atoms ]
           C1 CC3162    0.340  0
           H1  HCA1    0.090  1
           O1 OC311   -0.650  2
          HO1  HCP1    0.420  3
           C5 CC3163    0.110  4
           H5  HCA1    0.090  5
           O5 OC3C61   -0.400  6
           C2 CC3161    0.140  7
           H2  HCA1    0.090  8
           O2 OC311   -0.650  9
          HO2  HCP1    0.420 10
           C3 CC3161    0.140 11
           H3  HCA1    0.090 12
           O3 OC311   -0.650 13
          HO3  HCP1    0.420 14
           C4 CC3161    0.140 15
           H4  HCA1    0.090 16
           O4 OC311   -0.650 17
          HO4  HCP1    0.420 18
           C6 CC321    0.050 19
          H61  HCA2    0.090 20
          H62  HCA2    0.090 21
           O6 OC311   -0.650 22
          HO6  HCP1    0.420 23
  [ bonds ]
           C1    O1
           C1    H1
           O1   HO1
           C1    O5
           C1    C2
           C2    H2
           C2    O2
           O2   HO2
           C2    C3
           C3    H3
           C3    O3
           O3   HO3
           C3    C4
           C4    H4
           C4    O4
           O4   HO4
           C4    C5
           C5    H5
           C5    C6
           C6   H61
           C6   H62
           C6    O6
           O6   HO6
           C5    O5

[ BALT ]
  [ atoms ]
           C1 CC3162    0.340  0
           H1  HCA1    0.090  1
           O1 OC311   -0.650  2
          HO1  HCP1    0.420  3
           C5 CC3163    0.110  4
           H5  HCA1    0.090  5
           O5 OC3C61   -0.400  6
           C2 CC3161    0.140  7
           H2  HCA1    0.090  8
           O2 OC311   -0.650  9
          HO2  HCP1    0.420 10
           C3 CC3161    0.140 11
           H3  HCA1    0.090 12
           O3 OC311   -0.650 13
          HO3  HCP1    0.420 14
           C4 CC3161    0.140 15
           H4  HCA1    0.090 16
           O4 OC311   -0.650 17
          HO4  HCP1    0.420 18
           C6 CC321    0.050 19
          H61  HCA2    0.090 20
          H62  HCA2    0.090 21
           O6 OC311   -0.650 22
          HO6  HCP1    0.420 23
  [ bonds ]
           C1    O1
           C1    H1
           O1   HO1
           C1    O5
           C1    C2
           C2    H2
           C2    O2
           O2   HO2
           C2    C3
           C3    H3
           C3    O3
           O3   HO3
           C3    C4
           C4    H4
           C4    O4
           O4   HO4
           C4    C5
           C5    H5
           C5    C6
           C6   H61
           C6   H62
           C6    O6
           O6   HO6
           C5    O5

[ BAM1 ]
  [ atoms ]
          C12 CG321   -0.180  0
         H12A  HGA2    0.090  1
         H12B  HGA2    0.090  2
          C11 CG321   -0.180  3
         H11A  HGA2    0.090  4
         H11B  HGA2    0.090  5
           C9 CG321   -0.180  6
          H9A  HGA2    0.090  7
          H9B  HGA2    0.090  8
           C8 CG321   -0.180  9
          H8A  HGA2    0.090 10
          H8B  HGA2    0.090 11
          C14 CG3RC1   -0.090 12
          H14  HGA1    0.090 13
          C13 CG3RC1    0.000 14
          C15 CG3C52   -0.180 15
         H15A  HGA2    0.090 16
         H15B  HGA2    0.090 17
          C16 CG3C52   -0.180 18
         H16A  HGA2    0.090 19
         H16B  HGA2    0.090 20
          C17 CG3C51   -0.090 21
          H17  HGA1    0.090 22
          C18 CG331   -0.270 23
         H18A  HGA3    0.090 24
         H18B  HGA3    0.090 25
         H18C  HGA3    0.090 26
          C20 CG311   -0.090 27
          H20  HGA1    0.090 28
          C21 CG331   -0.270 29
         H21A  HGA3    0.090 30
         H21B  HGA3    0.090 31
         H21C  HGA3    0.090 32
          C22 CG331   -0.270 33
         H22A  HGA3    0.090 34
         H22B  HGA3    0.090 35
         H22C  HGA3    0.090 36
  [ bonds ]
          C12  H12A
          C12  H12B
          C12   C11
          C11  H11A
          C11  H11B
          C11    C9
           C9   H9A
           C9   H9B
           C9    C8
           C8   H8A
           C8   H8B
           C8   C14
          C14   H14
          C14   C13
          C14   C15
          C15  H15A
          C15  H15B
          C15   C16
          C16  H16A
          C16  H16B
          C16   C17
          C17   H17
          C17   C13
          C13   C12
          C13   C18
          C18  H18A
          C18  H18B
          C18  H18C
          C17   C20
          C20   H20
          C20   C21
          C21  H21A
          C21  H21B
          C21  H21C
          C20   C22
          C22  H22A
          C22  H22B
          C22  H22C

[ BAMI ]
  [ atoms ]
           C1 CG2R61   -0.115  0
           H2 HGR61    0.115  1
           C3 CG2R61   -0.115  2
           H4 HGR61    0.115  3
           C5 CG2R61   -0.115  4
           H6 HGR61    0.115  5
           C7 CG2R61   -0.115  6
           H8 HGR61    0.115  7
           C9 CG2R61   -0.115  8
          H10 HGR61    0.115  9
          C11 CG2R61    0.190 10
          C12 CG2N2    0.730 11
          N13 NG2P1   -0.600 12
          H14  HGP2    0.320 13
          H15  HGP2    0.320 14
          N16 NG2P1   -0.600 15
          H17  HGP2    0.320 16
          H18  HGP2    0.320 17
  [ bonds ]
           C1    H2
           C1    C3
           C3    H4
           C3    C5
           C5    H6
           C1    C7
           C7    H8
           C7    C9
           C9   H10
          C11    C5
          C11   C12
          C11    C9
          C12   N13
          N13   H14
          N13   H15
          C12   N16
          N16   H17
          N16   H18
  [ impropers ]
          C12   N13   N16   C11

[ BAR ]
  [ atoms ]
          BAR   BAR    2.000  0

[ BARB ]
  [ atoms ]
           O4 OC3C51   -0.400  0
           C1 CC3152    0.340  1
           H1  HCA1    0.090  2
           O1 OC311   -0.650  3
          HO1  HCP1    0.420  4
           C4 CC3153    0.110  5
           H4  HCA1    0.090  6
           C5 CC321    0.050  7
          H51  HCA2    0.090  8
          H52  HCA2    0.090  9
           O5 OC311   -0.650 10
          HO5  HCP1    0.420 11
           C2 CC3151    0.140 12
           H2  HCA1    0.090 13
           O2 OC311   -0.650 14
          HO2  HCP1    0.420 15
           C3 CC3151    0.140 16
           H3  HCA1    0.090 17
           O3 OC311   -0.650 18
          HO3  HCP1    0.420 19
  [ bonds ]
           O4    C1
           C1    H1
           C1    O1
           O1   HO1
           C1    C2
           C2    H2
           C2    O2
           O2   HO2
           C2    C3
           C3    H3
           C3    O3
           O3   HO3
           C3    C4
           C4    H4
           C4    C5
           C4    O4
           C5   H51
           C5   H52
           C5    O5
           O5   HO5

[ BBCU ]
  [ atoms ]
           N1 NG2R61   -0.340  0
           C2 CG2R63    0.510  1
           O2 OG2D4   -0.410  2
           N3 NG2R61   -0.460  3
           H3  HGP1    0.360  4
           C4 CG2R63    0.500  5
           O4 OG2D4   -0.450  6
           C5 CG2R62   -0.050  7
           C6 CG2R62    0.170  8
           H6 HGR62    0.170  9
           C7 CG321   -0.180 10
          H71  HGA2    0.090 11
          H72  HGA2    0.090 12
           C8 CG2O1    0.550 13
           O8 OG2D1   -0.550 14
           N8 NG2S2   -0.620 15
          H81  HGP1    0.300 16
          H82  HGP1    0.320 17
           CM CG331   -0.270 18
          HM1  HGA3    0.090 19
          HM2  HGA3    0.090 20
          HM3  HGA3    0.090 21
  [ bonds ]
           CM   HM1
           CM   HM2
           CM   HM3
           N1    C2
           N1    C6
           C2    O2
           C2    N3
           N3    C4
           N3    H3
           C4    O4
           C4    C5
           C5    C6
           C5    C7
           C6    H6
           C7   H71
           C7   H72
           C7    C8
           C8    N8
           C8    O8
           N8   H81
           N8   H82
           CM    N1
  [ impropers ]
           C2    N1    N3    O2
           C4    C5    N3    O4
           C8    C7    N8    O8

[ BBEN ]
  [ atoms ]
           CG CG2R61    0.000  0
          CD1 CG2R61   -0.115  1
          HD1 HGR61    0.115  2
          CD2 CG2R61   -0.115  3
          HD2 HGR61    0.115  4
          CE1 CG2R61   -0.115  5
          HE1 HGR61    0.115  6
          CE2 CG2R61   -0.115  7
          HE2 HGR61    0.115  8
           CZ CG2R61   -0.115  9
           HZ HGR61    0.115 10
           C1 CG321   -0.180 11
          H11  HGA2    0.090 12
          H12  HGA2    0.090 13
           C2 CG321   -0.180 14
          H21  HGA2    0.090 15
          H22  HGA2    0.090 16
           C3 CG321   -0.180 17
          H31  HGA2    0.090 18
          H32  HGA2    0.090 19
           C4 CG331   -0.270 20
          H41  HGA3    0.090 21
          H42  HGA3    0.090 22
          H43  HGA3    0.090 23
  [ bonds ]
          CD1    CG
          CD2    CG
          CE1   CD1
          CE2   CD2
           CZ   CE1
           CZ   CE2
           CG    C1
           C1    C2
           C2    C3
           C3    C4
          CD1   HD1
          CD2   HD2
          CE1   HE1
          CE2   HE2
           CZ    HZ
           C1   H11
           C1   H12
           C2   H21
           C2   H22
           C3   H31
           C3   H32
           C4   H41
           C4   H42
           C4   H43

[ BBUG ]
  [ atoms ]
           N9 NG2R51    0.020  0
           C8 CG2R53    0.380  1
           H8 HGR52    0.080  2
           N7 NG2R50   -0.680  3
           C5 CG2RC0    0.010  4
           C6 CG2R63    0.690  5
           O6 OG2D4   -0.510  6
           N1 NG2RC0   -0.100  7
           C2 CG2RC0    0.450  8
           N2 NG2R50   -0.690  9
           N3 NG2R61   -0.340 10
           C4 CG2RC0    0.300 11
          C12 CG2R51   -0.260 12
          C11 CG2R51    0.410 13
           C3 CG331   -0.040 14
          H31  HGA3    0.090 15
          H32  HGA3    0.090 16
          H33  HGA3    0.090 17
          C10 CG331   -0.300 18
         H101  HGA3    0.090 19
         H102  HGA3    0.090 20
         H103  HGA3    0.090 21
          C13 CG321   -0.140 22
         H131  HGA2    0.090 23
         H132  HGA2    0.090 24
          C14 CG311    0.140 25
          H14  HGA1    0.090 26
          O14 OG311   -0.650 27
         H14O  HGP1    0.420 28
          C15 CG314    0.170 29
          H15  HGA1    0.110 30
          N16 NG3P3   -0.340 31
         H161  HGP2    0.300 32
         H162  HGP2    0.300 33
         H163  HGP2    0.300 34
          C17 CG2O3    0.320 35
          O18 OG2D2   -0.580 36
          O17 OG2D2   -0.580 37
           CM CG331   -0.270 38
          HM1  HGA3    0.090 39
          HM2  HGA3    0.090 40
          HM3  HGA3    0.090 41
  [ bonds ]
           CM   HM1
           CM   HM2
           CM   HM3
           N9    C8
           N9    C4
           C8    H8
           C8    N7
           N7    C5
           C5    C6
           C5    C4
           C6    O6
           C6    N1
           N1    C2
           N1   C12
           C2    N2
           C2    N3
           N2   C11
           N3    C4
           N3    C3
          C12   C11
          C12   C13
          C11   C10
           C3   H31
           C3   H32
           C3   H33
          C10  H101
          C10  H102
          C10  H103
          C13  H131
          C13  H132
          C13   C14
          C14   H14
          C14   O14
          C14   C15
          O14  H14O
          C15   H15
          C15   C17
          C15   N16
          C17   O18
          C17   O17
          N16  H161
          N16  H162
          N16  H163
           CM    N9
  [ impropers ]
           C6    C5    N1    O6
          C17   O17   O18   C15

[ BCA ]
  [ atoms ]
          CG1 CG2R67    0.000  0
          CG2 CG2R67    0.000  1
          CD1 CG2R61   -0.115  2
          HD1 HGR61    0.115  3
          CD2 CG2R61   -0.115  4
          HD2 HGR61    0.115  5
          CE1 CG2R61   -0.115  6
          HE1 HGR61    0.115  7
          CE2 CG2R61   -0.115  8
          HE2 HGR61    0.115  9
          CD3 CG2R61   -0.115 10
          HD3 HGR61    0.115 11
          CD4 CG2R61   -0.115 12
          HD4 HGR61    0.115 13
          CE3 CG2R61   -0.115 14
          HE3 HGR61    0.115 15
          CE4 CG2R61   -0.115 16
          HE4 HGR61    0.115 17
          CZ1 CG2R61   -0.100 18
           C1 CG2O3    0.620 19
          O1A OG2D2   -0.760 20
          O1B OG2D2   -0.760 21
          CZ2 CG2R61   -0.100 22
           C2 CG2O3    0.620 23
          O2A OG2D2   -0.760 24
          O2B OG2D2   -0.760 25
  [ bonds ]
          CD1   CG1
          CG1   CD2
          CG1   CG2
          CD2   CE2
          CE2   CZ1
          CZ1   CE1
          CE1   CD1
          CG2   CD3
          CD3   CE3
          CE3   CZ2
          CZ2   CE4
          CE4   CD4
          CD4   CG2
          CD1   HD1
          CD2   HD2
          CE1   HE1
          CE2   HE2
          CD3   HD3
          CD4   HD4
          CE3   HE3
          CE4   HE4
          CZ1    C1
           C1   O1A
           C1   O1B
          CZ2    C2
           C2   O2A
           C2   O2B
  [ impropers ]
           C1   O1B   O1A   CZ1
           C2   O2B   O2A   CZ2

[ BCMU ]
  [ atoms ]
           N1 NG2R61   -0.340  0
           C2 CG2R63    0.510  1
           O2 OG2D4   -0.410  2
           N3 NG2R61   -0.460  3
           H3  HGP1    0.360  4
           C4 CG2R63    0.500  5
           O4 OG2D4   -0.450  6
           C5 CG2R62   -0.050  7
           C6 CG2R62    0.170  8
           H6 HGR62    0.170  9
           C7 CG311    0.140 10
           H7  HGA1    0.090 11
           O7 OG311   -0.650 12
          H7O  HGP1    0.420 13
           C8 CG2O2    0.860 14
           O8 OG2D1   -0.630 15
           O9 OG302   -0.490 16
          C10 CG331   -0.010 17
         H101  HGA3    0.090 18
         H102  HGA3    0.090 19
         H103  HGA3    0.090 20
           CM CG331   -0.270 21
          HM1  HGA3    0.090 22
          HM2  HGA3    0.090 23
          HM3  HGA3    0.090 24
  [ bonds ]
           CM   HM1
           CM   HM2
           CM   HM3
           N1    C2
           N1    C6
           C2    O2
           C2    N3
           N3    C4
           N3    H3
           C4    O4
           C4    C5
           C5    C6
           C5    C7
           C6    H6
           C7    H7
           C7    C8
           C7    O7
           C8    O8
           C8    O9
           O7   H7O
           O9   C10
          C10  H101
          C10  H102
          C10  H103
           CM    N1
  [ impropers ]
           C2    N1    N3    O2
           C4    C5    N3    O4
           C8    C7    O8    O9

[ BCU ]
  [ atoms ]
           N1 NG2R61   -0.340  0
           C2 CG2R63    0.510  1
           O2 OG2D4   -0.410  2
           N3 NG2R61   -0.460  3
           H3  HGP1    0.360  4
           C4 CG2R63    0.500  5
           O4 OG2D4   -0.450  6
           C5 CG2R62   -0.050  7
           C6 CG2R62    0.170  8
           H6 HGR62    0.170  9
           C7 CG321   -0.180 10
          H71  HGA2    0.090 11
          H72  HGA2    0.090 12
           C8 CG2O1    0.550 13
           O8 OG2D1   -0.550 14
           N8 NG2S2   -0.620 15
          H81  HGP1    0.300 16
          H82  HGP1    0.320 17
            P     P    1.500 18
          O1P   ON3   -0.780 19
          O2P   ON3   -0.780 20
          O5'   ON2   -0.570 21
          C5'  CN8B   -0.080 22
          H5'   HN8    0.090 23
         H5''   HN8    0.090 24
          C4'   CN7    0.160 25
          H4'   HN7    0.090 26
          O4'  ON6B   -0.500 27
          C1'  CN7B    0.160 28
          H1'   HN7    0.090 29
          C2'  CN7B    0.140 30
         H2''   HN7    0.090 31
          O2'   ON5   -0.660 32
          H2'   HN5    0.430 33
          C3'   CN7    0.010 34
          H3'   HN7    0.090 35
          O3'   ON2   -0.570 36
  [ bonds ]
           N1    C2
           N1    C6
           C2    O2
           C2    N3
           N3    C4
           N3    H3
           C4    O4
           C4    C5
           C5    C6
           C5    C7
           C6    H6
           C7   H71
           C7   H72
           C7    C8
           C8    N8
           C8    O8
           N8   H81
           N8   H82
            P   O1P
            P   O2P
            P   O5'
          O5'   C5'
          C5'  H5''
          C5'   C4'
          C4'   O4'
          C4'   C3'
          O4'   C1'
          C1'    N1
          C1'   C2'
          C2'   C3'
          C3'   O3'
          O3'    +P
          C2'   O2'
          O2'   H2'
          C1'   H1'
          C2'  H2''
          C3'   H3'
          C4'   H4'
          C5'   H5'
  [ impropers ]
           C2    N1    N3    O2
           C4    C5    N3    O4
           C8    C7    N8    O8

[ BCYU ]
  [ atoms ]
           N1 NG2R61   -0.340  0
           C2 CG2R63    0.510  1
           O2 OG2D4   -0.410  2
           N3 NG2R61   -0.460  3
           H3  HGP1    0.360  4
           C4 CG2R63    0.500  5
           O4 OG2D4   -0.450  6
           C5 CG2R62   -0.050  7
           C6 CG2R62    0.170  8
           H6 HGR62    0.170  9
           C7 CG321   -0.080 10
          H71  HGA2    0.090 11
          H72  HGA2    0.090 12
           C8 CG1N1    0.360 13
           N9 NG1T1   -0.460 14
           CM CG331   -0.270 15
          HM1  HGA3    0.090 16
          HM2  HGA3    0.090 17
          HM3  HGA3    0.090 18
  [ bonds ]
           CM   HM1
           CM   HM2
           CM   HM3
           N1    C2
           N1    C6
           C2    O2
           C2    N3
           N3    H3
           N3    C4
           C4    O4
           C4    C5
           C5    C6
           C5    C7
           C6    H6
           C7    C8
           C7   H71
           C7   H72
           C8    N9
           CM    N1
  [ impropers ]
           C2    N1    N3    O2
           C4    C5    N3    O4

[ BDAG ]
  [ atoms ]
           N9 NG2R51    0.040  0
           C8 CG2R51    0.060  1
           H8 HGR52    0.080  2
           C7 CG2R51   -0.140  3
           C5 CG2RC0   -0.060  4
           C6 CG2R63    0.420  5
           O6 OG2D4   -0.520  6
           N1 NG2R61   -0.380  7
           H1  HGP1    0.300  8
           C2 CG2R64    0.650  9
           N2 NG2S3   -0.600 10
          H21  HGP4    0.300 11
          H22  HGP4    0.300 12
           N3 NG2R62   -0.770 13
           C4 CG2RC0    0.320 14
          C10 CG324    0.210 15
         H101  HGA2    0.050 16
         H102  HGA2    0.050 17
          N11 NG3P3   -0.300 18
         H111  HGP2    0.330 19
         H112  HGP2    0.330 20
         H113  HGP2    0.330 21
           CM CG331   -0.270 22
          HM1  HGA3    0.090 23
          HM2  HGA3    0.090 24
          HM3  HGA3    0.090 25
  [ bonds ]
           CM   HM1
           CM   HM2
           CM   HM3
           N9    C8
           N9    C4
           C8    C7
           C8    H8
           C7    C5
           C7   C10
           C5    C6
           C5    C4
           C6    O6
           C6    N1
           N1    C2
           N1    H1
           C2    N2
           C2    N3
           N2   H21
           N2   H22
           N3    C4
          C10   N11
          C10  H101
          C10  H102
          N11  H111
          N11  H112
          N11  H113
           CM    N9
  [ impropers ]
           C6    C5    N1    O6
           C2    N1    N3    N2
           N2   H22   H21    C2

[ BDCG ]
  [ atoms ]
           N9 NG2R51    0.180  0
           C8 CG2R51   -0.090  1
           H8 HGR52    0.190  2
           C7 CG2R51   -0.100  3
           C5 CG2RC0   -0.110  4
           C6 CG2R63    0.570  5
           O6 OG2D4   -0.510  6
           N1 NG2R61   -0.350  7
           H1  HGP1    0.260  8
           C2 CG2R64    0.770  9
           N2 NG2S3   -0.600 10
          H21  HGP4    0.290 11
          H22  HGP4    0.290 12
           N3 NG2R62   -0.730 13
           C4 CG2RC0    0.140 14
          C10 CG1N1    0.240 15
          N10 NG1T1   -0.440 16
           CM CG331   -0.270 17
          HM1  HGA3    0.090 18
          HM2  HGA3    0.090 19
          HM3  HGA3    0.090 20
  [ bonds ]
           CM   HM1
           CM   HM2
           CM   HM3
           N9    C8
           N9    C4
           C8    C7
           C8    H8
           C7    C5
           C7   C10
           C5    C6
           C5    C4
           C6    O6
           C6    N1
           N1    C2
           N1    H1
           C2    N2
           C2    N3
           N2   H21
           N2   H22
           N3    C4
          C10   N10
           CM    N9
  [ impropers ]
           C6    C5    N1    O6
           C2    N1    N3    N2
           N2   H22   H21    C2

[ BDEO ]
  [ atoms ]
           O4 OC3C51   -0.400  0
           C1 CC3152    0.340  1
           H1  HCA1    0.090  2
           O1 OC311   -0.650  3
          HO1  HCP1    0.420  4
           C4 CC3153    0.110  5
           H4  HCA1    0.090  6
           C5 CC321    0.050  7
          H51  HCA2    0.090  8
          H52  HCA2    0.090  9
           O5 OC311   -0.650 10
          HO5  HCP1    0.420 11
           C2 CC3251   -0.180 12
          H21  HCA2    0.090 13
          H22  HCA2    0.090 14
           C3 CC3151    0.140 15
           H3  HCA1    0.090 16
           O3 OC311   -0.650 17
          HO3  HCP1    0.420 18
  [ bonds ]
           O4    C1
           C1    H1
           C1    O1
           O1   HO1
           C1    C2
           C2   H21
           C2   H22
           C2    C3
           C3    H3
           C3    O3
           O3   HO3
           C3    C4
           C4    H4
           C4    O4
           C4    C5
           C5   H51
           C5   H52
           C5    O5
           O5   HO5

[ BDFD ]
  [ atoms ]
           CG CG2R61   -0.115  0
           HG HGR61    0.115  1
          CD1 CG2R61   -0.115  2
          HD1 HGR61    0.115  3
          CD2 CG2R61   -0.115  4
          HD2 HGR61    0.115  5
          CE1 CG2R61   -0.240  6
          HE1 HGR61    0.260  7
          CE2 CG2R61   -0.240  8
          HE2 HGR61    0.260  9
           CZ CG2R61   -0.360 10
           CF CG312    0.240 11
           F1  FGA2   -0.280 12
           F2  FGA2   -0.280 13
           P1   PG2    2.000 14
           O2 OG2P1   -1.120 15
           O3 OG2P1   -1.120 16
           O4 OG2P1   -1.120 17
  [ bonds ]
           CG   CD1
           CG   CD2
          CD1   CE1
          CD2   CE2
          CE1    CZ
          CE2    CZ
           CZ    CF
           CG    HG
          CD1   HD1
          CD2   HD2
          CE1   HE1
          CE2   HE2
           CF    F1
           CF    F2
           CF    P1
           P1    O2
           P1    O3
           P1    O4

[ BDFP ]
  [ atoms ]
           CG CG2R61   -0.115  0
           HG HGR61    0.115  1
          CD1 CG2R61   -0.115  2
          HD1 HGR61    0.115  3
          CD2 CG2R61   -0.115  4
          HD2 HGR61    0.115  5
          CE1 CG2R61   -0.210  6
          HE1 HGR61    0.240  7
          CE2 CG2R61   -0.210  8
          HE2 HGR61    0.240  9
           CZ CG2R61   -0.400 10
           CF CG312    0.210 11
           F1  FGA2   -0.170 12
           F2  FGA2   -0.170 13
           P1   PG1    1.430 14
           O2 OG311   -0.720 15
           H2  HGP1    0.360 16
           O3 OG2P1   -0.800 17
           O4 OG2P1   -0.800 18
  [ bonds ]
           CG   CD1
           CG   CD2
          CD1   CE1
          CD2   CE2
          CE1    CZ
          CE2    CZ
           CZ    CF
           CG    HG
          CD1   HD1
          CD2   HD2
          CE1   HE1
          CE2   HE2
           CF    F1
           CF    F2
           CF    P1
           P1    O2
           P1    O3
           P1    O4
           O2    H2

[ BDWG ]
  [ atoms ]
           N9 NG2R51    0.020  0
           C8 CG2R53    0.370  1
           H8 HGR52    0.090  2
           N7 NG2R50   -0.670  3
           C5 CG2RC0    0.000  4
           C6 CG2R63    0.690  5
           O6 OG2D4   -0.500  6
           N1 NG2RC0   -0.110  7
           C2 CG2RC0    0.440  8
           N2 NG2R50   -0.700  9
           N3 NG2R61   -0.420 10
           H3  HGP1    0.340 11
           C4 CG2RC0    0.290 12
          C12 CG2R51   -0.420 13
          H12 HGR52    0.210 14
          C11 CG2R51    0.400 15
          C10 CG331   -0.300 16
         H101  HGA3    0.090 17
         H102  HGA3    0.090 18
         H103  HGA3    0.090 19
           CM CG331   -0.270 20
          HM1  HGA3    0.090 21
          HM2  HGA3    0.090 22
          HM3  HGA3    0.090 23
  [ bonds ]
           CM   HM1
           CM   HM2
           CM   HM3
           N9    C8
           N9    C4
           C8    N7
           C8    H8
           N7    C5
           C5    C6
           C5    C4
           C6    O6
           C6    N1
           N1    C2
           N1   C12
           C2    N2
           C2    N3
           N2   C11
           N3    C4
           N3    H3
          C10   C11
          C10  H101
          C10  H102
          C10  H103
          C11   C12
          C12   H12
           CM    N9
  [ impropers ]
           C6    C5    N1    O6

[ BEH ]
  [ atoms ]
           O1   OCL   -0.760  0
           O2   OCL   -0.760  1
           C1    CL    0.620  2
           C2  CTL2   -0.280  3
          H2R  HAL2    0.090  4
          H2S  HAL2    0.090  5
           C3  CTL2   -0.180  6
          H3R  HAL2    0.090  7
          H3S  HAL2    0.090  8
           C4  CTL2   -0.180  9
          H4R  HAL2    0.090 10
          H4S  HAL2    0.090 11
           C5  CTL2   -0.180 12
          H5R  HAL2    0.090 13
          H5S  HAL2    0.090 14
           C6  CTL2   -0.180 15
          H6R  HAL2    0.090 16
          H6S  HAL2    0.090 17
           C7  CTL2   -0.180 18
          H7R  HAL2    0.090 19
          H7S  HAL2    0.090 20
           C8  CTL2   -0.180 21
          H8R  HAL2    0.090 22
          H8S  HAL2    0.090 23
           C9  CTL2   -0.180 24
          H9R  HAL2    0.090 25
          H9S  HAL2    0.090 26
          C10  CTL2   -0.180 27
         H10R  HAL2    0.090 28
         H10S  HAL2    0.090 29
          C11  CTL2   -0.180 30
         H11R  HAL2    0.090 31
         H11S  HAL2    0.090 32
          C12  CTL2   -0.180 33
         H12R  HAL2    0.090 34
         H12S  HAL2    0.090 35
          C13  CTL2   -0.180 36
         H13R  HAL2    0.090 37
         H13S  HAL2    0.090 38
          C14  CTL2   -0.180 39
         H14R  HAL2    0.090 40
         H14S  HAL2    0.090 41
          C15  CTL2   -0.180 42
         H15R  HAL2    0.090 43
         H15S  HAL2    0.090 44
          C16  CTL2   -0.180 45
         H16R  HAL2    0.090 46
         H16S  HAL2    0.090 47
          C17  CTL2   -0.180 48
         H17R  HAL2    0.090 49
         H17S  HAL2    0.090 50
          C18  CTL2   -0.180 51
         H18R  HAL2    0.090 52
         H18S  HAL2    0.090 53
          C19  CTL2   -0.180 54
         H19R  HAL2    0.090 55
         H19S  HAL2    0.090 56
          C20  CTL2   -0.180 57
         H20R  HAL2    0.090 58
         H20S  HAL2    0.090 59
          C21  CTL2   -0.180 60
         H21R  HAL2    0.090 61
         H21S  HAL2    0.090 62
          C22  CTL3   -0.270 63
         H22R  HAL3    0.090 64
         H22S  HAL3    0.090 65
         H22T  HAL3    0.090 66
  [ bonds ]
           O1    C1
           C1    C2
           C2   H2R
           C2   H2S
           C2    C3
           C3   H3R
           C3   H3S
           C3    C4
           C4   H4R
           C4   H4S
           C4    C5
           C5   H5R
           C5   H5S
           C5    C6
           C6   H6R
           C6   H6S
           C6    C7
           C7   H7R
           C7   H7S
           C7    C8
           C8   H8R
           C8   H8S
           C8    C9
           C9   H9R
           C9   H9S
           C9   C10
          C10  H10R
          C10  H10S
          C10   C11
          C11  H11R
          C11  H11S
          C11   C12
          C12  H12R
          C12  H12S
          C12   C13
          C13  H13R
          C13  H13S
          C13   C14
          C14  H14R
          C14  H14S
          C14   C15
          C15  H15R
          C15  H15S
          C15   C16
          C16  H16R
          C16  H16S
          C16   C17
          C17  H17R
          C17  H17S
          C17   C18
          C18  H18R
          C18  H18S
          C18   C19
          C19  H19R
          C19  H19S
          C19   C20
          C20  H20R
          C20  H20S
          C20   C21
          C21  H21R
          C21  H21S
          C21   C22
          C22  H22R
          C22  H22S
          C22  H22T
           C1    O2
  [ impropers ]
           C1    O1    C2    O2

[ BEHP ]
  [ atoms ]
           H1   HOL    0.440  0
           O1   OHL   -0.610  1
           O2   OBL   -0.550  2
           C1    CL    0.750  3
           C2  CTL2   -0.210  4
          H2R  HAL2    0.090  5
          H2S  HAL2    0.090  6
           C3  CTL2   -0.180  7
          H3R  HAL2    0.090  8
          H3S  HAL2    0.090  9
           C4  CTL2   -0.180 10
          H4R  HAL2    0.090 11
          H4S  HAL2    0.090 12
           C5  CTL2   -0.180 13
          H5R  HAL2    0.090 14
          H5S  HAL2    0.090 15
           C6  CTL2   -0.180 16
          H6R  HAL2    0.090 17
          H6S  HAL2    0.090 18
           C7  CTL2   -0.180 19
          H7R  HAL2    0.090 20
          H7S  HAL2    0.090 21
           C8  CTL2   -0.180 22
          H8R  HAL2    0.090 23
          H8S  HAL2    0.090 24
           C9  CTL2   -0.180 25
          H9R  HAL2    0.090 26
          H9S  HAL2    0.090 27
          C10  CTL2   -0.180 28
         H10R  HAL2    0.090 29
         H10S  HAL2    0.090 30
          C11  CTL2   -0.180 31
         H11R  HAL2    0.090 32
         H11S  HAL2    0.090 33
          C12  CTL2   -0.180 34
         H12R  HAL2    0.090 35
         H12S  HAL2    0.090 36
          C13  CTL2   -0.180 37
         H13R  HAL2    0.090 38
         H13S  HAL2    0.090 39
          C14  CTL2   -0.180 40
         H14R  HAL2    0.090 41
         H14S  HAL2    0.090 42
          C15  CTL2   -0.180 43
         H15R  HAL2    0.090 44
         H15S  HAL2    0.090 45
          C16  CTL2   -0.180 46
         H16R  HAL2    0.090 47
         H16S  HAL2    0.090 48
          C17  CTL2   -0.180 49
         H17R  HAL2    0.090 50
         H17S  HAL2    0.090 51
          C18  CTL2   -0.180 52
         H18R  HAL2    0.090 53
         H18S  HAL2    0.090 54
          C19  CTL2   -0.180 55
         H19R  HAL2    0.090 56
         H19S  HAL2    0.090 57
          C20  CTL2   -0.180 58
         H20R  HAL2    0.090 59
         H20S  HAL2    0.090 60
          C21  CTL2   -0.180 61
         H21R  HAL2    0.090 62
         H21S  HAL2    0.090 63
          C22  CTL3   -0.270 64
         H22R  HAL3    0.090 65
         H22S  HAL3    0.090 66
         H22T  HAL3    0.090 67
  [ bonds ]
           O1    H1
           O1    C1
           C1    C2
           C2   H2R
           C2   H2S
           C2    C3
           C3   H3R
           C3   H3S
           C3    C4
           C4   H4R
           C4   H4S
           C4    C5
           C5   H5R
           C5   H5S
           C5    C6
           C6   H6R
           C6   H6S
           C6    C7
           C7   H7R
           C7   H7S
           C7    C8
           C8   H8R
           C8   H8S
           C8    C9
           C9   H9R
           C9   H9S
           C9   C10
          C10  H10R
          C10  H10S
          C10   C11
          C11  H11R
          C11  H11S
          C11   C12
          C12  H12R
          C12  H12S
          C12   C13
          C13  H13R
          C13  H13S
          C13   C14
          C14  H14R
          C14  H14S
          C14   C15
          C15  H15R
          C15  H15S
          C15   C16
          C16  H16R
          C16  H16S
          C16   C17
          C17  H17R
          C17  H17S
          C17   C18
          C18  H18R
          C18  H18S
          C18   C19
          C19  H19R
          C19  H19S
          C19   C20
          C20  H20R
          C20  H20S
          C20   C21
          C21  H21R
          C21  H21S
          C21   C22
          C22  H22R
          C22  H22S
          C22  H22T
           C1    O2
  [ impropers ]
           C1    O1    C2    O2

[ BENZ ]
  [ atoms ]
           CG CG2R61   -0.115  0
           HG HGR61    0.115  1
          CD1 CG2R61   -0.115  2
          HD1 HGR61    0.115  3
          CD2 CG2R61   -0.115  4
          HD2 HGR61    0.115  5
          CE1 CG2R61   -0.115  6
          HE1 HGR61    0.115  7
          CE2 CG2R61   -0.115  8
          HE2 HGR61    0.115  9
           CZ CG2R61   -0.115 10
           HZ HGR61    0.115 11
  [ bonds ]
          CD1    CG
          CD2    CG
          CE1   CD1
          CE2   CD2
           CZ   CE1
           CZ   CE2
           CG    HG
          CD1   HD1
          CD2   HD2
          CE1   HE1
          CE2   HE2
           CZ    HZ

[ BEON ]
  [ atoms ]
           C1 CG331   -0.230  0
          H11  HGA3    0.090  1
          H12  HGA3    0.090  2
          H13  HGA3    0.090  3
           C2 CG2O5    0.380  4
           O2 OG2D3   -0.460  5
           C3 CG2DC1   -0.110  6
           H3  HGA4    0.150  7
           C4 CG2DC3   -0.420  8
          H41  HGA5    0.210  9
          H42  HGA5    0.210 10
  [ bonds ]
           C1   H11
           C1   H12
           C1   H13
           C1    C2
           C2    O2
           C2    C3
           C3    H3
           C3    C4
           C4   H41
           C4   H42
  [ impropers ]
           C2    C3    C1    O2

[ BEPA ]
  [ atoms ]
           N1 NG2R60   -0.600  0
           C2 CG2R61    0.180  1
           H2 HGR62    0.120  2
           C3 CG2R61   -0.115  3
           H3 HGR61    0.115  4
           C4 CG2R61   -0.115  5
           H4 HGR61    0.115  6
           C5 CG2R61   -0.115  7
           H5 HGR61    0.115  8
           C6 CG2R64    0.320  9
           N6 NG311   -0.450 10
           H6 HGPAM1    0.320 11
          C10 CG321   -0.070 12
         H101  HGA2    0.090 13
         H102  HGA2    0.090 14
          C11 CG2D1   -0.150 15
          H11  HGA4    0.150 16
          C12 CG2D1    0.000 17
          C13 CG331   -0.270 18
         H131  HGA3    0.090 19
         H132  HGA3    0.090 20
         H133  HGA3    0.090 21
          C14 CG331   -0.270 22
         H141  HGA3    0.090 23
         H142  HGA3    0.090 24
         H143  HGA3    0.090 25
  [ bonds ]
          H11   C11
         H101   C10
         H133   C13
           H2    C2
          C11   C10
          C11   C12
           N1    C2
           N1    C6
           C2    C3
          C10    N6
          C10  H102
           N6    C6
           N6    H6
         H131   C13
           C6    C5
           C3    H3
           C3    C4
          C13   C12
          C13  H132
          C12   C14
           C5    C4
           C5    H5
           C4    H4
         H142   C14
          C14  H143
          C14  H141

[ BEQG ]
  [ atoms ]
           N9 NG2R51    0.040  0
           C8 CG2R51    0.060  1
           H8 HGR52    0.080  2
           C7 CG2R51   -0.140  3
           C5 CG2RC0   -0.060  4
           C6 CG2R63    0.420  5
           O6 OG2D4   -0.520  6
           N1 NG2R61   -0.380  7
           H1  HGP1    0.300  8
           C2 CG2R64    0.650  9
           N2 NG2S3   -0.600 10
          H21  HGP4    0.300 11
          H22  HGP4    0.300 12
           N3 NG2R62   -0.770 13
           C4 CG2RC0    0.320 14
          C10 CG324    0.170 15
         H101  HGA2    0.090 16
         H102  HGA2    0.090 17
          N11 NG3P2   -0.360 18
         H111  HGP2    0.290 19
         H112  HGP2    0.290 20
          C12 CG3C53    0.340 21
          H12  HGA1    0.090 22
          C15 CG3RC1    0.150 23
          H15  HGA1    0.090 24
          O15 OG3C31   -0.250 25
          C16 CG3RC1   -0.080 26
          H16  HGA1    0.090 27
          C13 CG3C51    0.140 28
          H13  HGA1    0.090 29
          O13 OG311   -0.650 30
         H13O  HGP1    0.420 31
          C14 CG3C51    0.140 32
          H14  HGA1    0.090 33
          O14 OG311   -0.650 34
         H14O  HGP1    0.420 35
           CM CG331   -0.270 36
          HM1  HGA3    0.090 37
          HM2  HGA3    0.090 38
          HM3  HGA3    0.090 39
  [ bonds ]
           CM   HM1
           CM   HM2
           CM   HM3
           N9    C8
           N9    C4
           C8    H8
           C8    C7
           C7    C5
           C7   C10
           C5    C6
           C5    C4
           C6    O6
           C6    N1
           N1    H1
           N1    C2
           C2    N2
           C2    N3
           N2   H21
           N2   H22
           N3    C4
          C10  H101
          C10  H102
          C10   N11
          N11  H111
          N11  H112
          N11   C12
          C12   H12
          C12   C13
          C12   C16
          C13   O13
          C13   H13
          C13   C14
          O13  H13O
          C14   O14
          C14   H14
          C14   C15
          O14  H14O
          O15   C15
          O15   C16
          C15   H15
          C15   C16
          C16   H16
           CM    N9
  [ impropers ]
           C6    C5    N1    O6
           C2    N1    N3    N2
           N2   H22   H21    C2

[ BF6 ]
  [ atoms ]
          CG1 CG2R67    0.000  0
          CG2 CG2R67    0.000  1
          CD1 CG2R61   -0.115  2
          HD1 HGR61    0.115  3
          CD2 CG2R61   -0.115  4
          HD2 HGR61    0.115  5
          CE1 CG2R61   -0.115  6
          HE1 HGR61    0.115  7
          CE2 CG2R61   -0.115  8
          HE2 HGR61    0.115  9
          CZ1 CG2R61    0.000 10
          CD3 CG2R61   -0.115 11
          HD3 HGR61    0.115 12
          CD4 CG2R61   -0.115 13
          HD4 HGR61    0.115 14
          CE3 CG2R61   -0.115 15
          HE3 HGR61    0.115 16
          CE4 CG2R61   -0.115 17
          HE4 HGR61    0.115 18
          CZ2 CG2R61    0.000 19
           C1 CG2O5    0.380 20
           O1 OG2D3   -0.480 21
           C2 CG311    0.170 22
           H2  HGA1    0.090 23
          O2A OG311   -0.600 24
          H2A  HGP1    0.320 25
          O2B OG312   -0.880 26
           C3 CG2O5    0.380 27
[truncated: 2,756,157 more chars]
