# Supplementary material for: Extending the Stochastic Titration CpHMD to CHARMM36m
Source: J Phys Chem B. 2022 Oct 3;126(40):7870–82. doi: 10.1021/acs.jpcb.2c04529 (PMC9776569; doi:10.1021/acs.jpcb.2c04529)
Supplement: Supplementary file 2 — jp2c04529_si_002.zip [file jp2c04529_si_002.zip › CpHMD_G54A7_and_CHARMM36m/CpH-MD_v2.1_verlet/top/G54a7pH.ff/aminoacids.c.tdb]

[ None ]

[ COOH0 ]
[ replace ]
C	C	C	12.011	0.330
[ delete ]
O
OXT
[ add ]
1	2	O1	C	CA	N
	OA	15.9994	-0.288
1	2	O2	C	O1	N
	O	15.9994	-0.45
1	2	HO11	O1	C	CA
	H	1.008	0.408
1	2	HO21	O2	C	CA
	H	1.008	0.000
1	2	HO12	O1	C	HO11
	H	1.008	0.000
1	2	HO22	O2	C	O1
	H	1.008	0.000
[ bonds ]
C	O2	gb_5
C	O1	gb_13
O1	HO11	gb_1
O1	HO12	gb_1
O2	HO21	gb_1
O2	HO22	gb_1
[ angles ]
O1	C	O2	ga_33
C	O1	HO11	ga_12
C	O1	HO12	ga_12
C	O2	HO21	ga_12
C	O2	HO22	ga_12
CA	C	O2	ga_30
CA	C	O1	ga_19
HO11	O1	HO12	ga_CtrHH
HO21	O2	HO22	ga_CtrHH
[ dihedrals ]
N	CA	C	O1	gd_45
N	CA	C	O1	gd_42
CA	C	O1	HO11	gd_CTrCCOH
CA	C	O2	HO21	gd_CTrCCOH
[ impropers ]
C	CA	O1	O2	gi_1
O1	C	HO11	HO12	gi_1
O2	C	HO21	HO22	gi_1

[ COOH1 ]
[ replace ]
C	C	C	12.011	0.330
[ delete ]
O
OXT
[ add ]
1	2	O1	C	CA	N
	O	15.9994	-0.45
1	2	O2	C	O1	N
	OA	15.9994	-0.288
1	2	HO11	O1	C	CA
	H	1.008	0.000
1	2	HO21	O2	C	CA
	H	1.008	0.408
1	2	HO12	O1	C	HO11
	H	1.008	0.000
1	2	HO22	O2	C	O1
	H	1.008	0.000
[ bonds ]
C	O2	gb_13
C	O1	gb_5
O1	HO11	gb_1
O1	HO12	gb_1
O2	HO21	gb_1
O2	HO22	gb_1
[ angles ]
O1	C	O2	ga_33
C	O1	HO11	ga_12
C	O1	HO12	ga_12
C	O2	HO21	ga_12
C	O2	HO22	ga_12
CA	C	O2	ga_19
CA	C	O1	ga_30
HO11	O1	HO12	ga_CtrHH
HO21	O2	HO22	ga_CtrHH
[ dihedrals ]
N	CA	C	O2	gd_45
N	CA	C	O2	gd_42
CA	C	O1	HO11	gd_CTrCCOH
CA	C	O2	HO21	gd_CTrCCOH
[ impropers ]
C	CA	O1	O2	gi_1
O1	C	HO11	HO12	gi_1
O2	C	HO21	HO22	gi_1

[ COOH2 ]
[ replace ]
C	C	C	12.011	0.330
[ delete ]
O
OXT
[ add ]
1	2	O1	C	CA	N
	OA	15.9994	-0.288
1	2	O2	C	O1	N
	O	15.9994	-0.45
1	2	HO11	O1	C	CA
	H	1.008	0.000
1	2	HO21	O2	C	CA
	H	1.008	0.000
1	2	HO12	O1	C	HO11
	H	1.008	0.408
1	2	HO22	O2	C	O1
	H	1.008	0.000
[ bonds ]
C	O2	gb_5
C	O1	gb_13
O1	HO11	gb_1
O1	HO12	gb_1
O2	HO21	gb_1
O2	HO22	gb_1
[ angles ]
O1	C	O2	ga_33
C	O1	HO11	ga_12
C	O1	HO12	ga_12
C	O2	HO21	ga_12
C	O2	HO22	ga_12
CA	C	O2	ga_30
CA	C	O1	ga_19
HO11	O1	HO12	ga_CtrHH
HO21	O2	HO22	ga_CtrHH
[ dihedrals ]
N	CA	C	O1	gd_45
N	CA	C	O1	gd_42
CA	C	O1	HO11	gd_CTrCCOH
CA	C	O2	HO21	gd_CTrCCOH
[ impropers ]
C	CA	O1	O2	gi_1
O1	C	HO11	HO12	gi_1
O2	C	HO21	HO22	gi_1

[ COOH3 ]
[ replace ]
C	C	C	12.011	0.330
[ delete ]
O
OXT
[ add ]
1	2	O1	C	CA	N
	O	15.9994	-0.45
1	2	O2	C	O1	N
	OA	15.9994	-0.288
1	2	HO11	O1	C	CA
	H	1.008	0.000
1	2	HO21	O2	C	CA
	H	1.008	0.000
1	2	HO12	O1	C	HO11
	H	1.008	0.000
1	2	HO22	O2	C	O1
	H	1.008	0.408
[ bonds ]
C	O2	gb_13
C	O1	gb_5
O1	HO11	gb_1
O1	HO12	gb_1
O2	HO21	gb_1
O2	HO22	gb_1
[ angles ]
O1	C	O2	ga_33
C	O1	HO11	ga_12
C	O1	HO12	ga_12
C	O2	HO21	ga_12
C	O2	HO22	ga_12
CA	C	O2	ga_19
CA	C	O1	ga_30
HO11	O1	HO12	ga_CtrHH
HO21	O2	HO22	ga_CtrHH
[ dihedrals ]
N	CA	C	O2	gd_45
N	CA	C	O2	gd_42
CA	C	O1	HO11	gd_CTrCCOH
CA	C	O2	HO21	gd_CTrCCOH
[ impropers ]
C	CA	O1	O2	gi_1
O1	C	HO11	HO12	gi_1
O2	C	HO21	HO22	gi_1

[ COO- ]
[ replace ]
C	C	C	12.011	0.27
[ delete ]
O
OXT
[ add ]
1	2	O1	C	CA	N
	OM	15.9994	-0.635
1	2	O2	C	O1	N
	OM	15.9994	-0.635
1	2	HO11	O1	C	CA
	H	1.008	0.000
1	2	HO21	O2	C	CA
	H	1.008	0.000
1	2	HO12	O1	C	HO11
	H	1.008	0.000
1	2	HO22	O2	C	O1
	H	1.008	0.000
[ bonds ]
C	O1	gb_6
C	O2	gb_6
O1	HO11	gb_1
O1	HO12	gb_1
O2	HO21	gb_1
O2	HO22	gb_1
[ angles ]
O1	C	O2	ga_38
C	O1	HO11	ga_12
C	O1	HO12	ga_12
C	O2	HO21	ga_12
C	O2	HO22	ga_12
CA	C	O1	ga_22
CA	C	O2	ga_22
HO11	O1	HO12	ga_CtrHH
HO21	O2	HO22	ga_CtrHH
[ dihedrals ]
N	CA	C	O1	gd_45
N	CA	C	O1	gd_42
CA	C	O1	HO11	gd_CTrCCOH
CA	C	O2	HO21	gd_CTrCCOH
[ impropers ]
C	CA	O2	O1	gi_1
O1	C	HO11	HO12	gi_1
O2	C	HO21	HO22	gi_1

[ COO_regular ]
[ replace ]
C	C	C	12.011	0.27
O	O1	OM	15.9994	-0.635
OXT	O2	OM	15.9994	-0.635
[ add ]
2	8	O	C	CA	N
	OM	15.9994	-0.635
[ bonds ]
C	O1	gb_6
C	O2	gb_6
[ angles ]
O1	C	O2	ga_38
CA	C	O1	ga_22
CA	C	O2	ga_22
[ dihedrals ]
N	CA	C	O2	gd_45
N       CA      C       O2      gd_42
[ impropers ]
C	CA	O2	O1	gi_1

[ COOH_regular ]
[ replace ]
C	C	C	12.011	0.33
O	O	OA	15.9994	-0.288
OXT	OT	O	15.9994	-0.45
[ add ]
1	2	OT	C	CA	N
	O	15.9994	-0.45
1	2	HO	O	C	CA
	H	1.008	0.408
[ bonds ]
C	O	gb_13
C	OT	gb_5
O	HO	gb_1
[ angles ]
O	C	OT	ga_33
C	O	HO	ga_12
CA	C	O	ga_19
CA	C	OT	ga_30
[ dihedrals ]
N	CA	C	O	gd_45
N	CA	C	O	gd_42
CA	C	O	HO	gd_12
[ impropers ]
C	CA	OT	O	gi_1
