# Supplementary material for: Extending the Stochastic Titration CpHMD to CHARMM36m
Source: J Phys Chem B. 2022 Oct 3;126(40):7870–82. doi: 10.1021/acs.jpcb.2c04529 (PMC9776569; doi:10.1021/acs.jpcb.2c04529)
Supplement: Supplementary file 2 — jp2c04529_si_002.zip [file jp2c04529_si_002.zip › CpHMD_G54A7_and_CHARMM36m/CpH-MD_v2.1_verlet/top/residuetypes_CHARMM.dat]

ABU	Protein
AIB	Protein
ALA	Protein
ARG	Protein
ARGN	Protein
ASN	Protein
ASN1	Protein
ASP	Protein
ASP1	Protein
ASPH	Protein
ASPP Protein
ASH	Protein
CT3	Protein
CYS	Protein
CYS1	Protein
CYS2	Protein
CYSH	Protein
DALA	Protein
GLN	Protein
GLU	Protein
GLUH	Protein
GLUP Protein
GLH	Protein
GLY	Protein
HIS	Protein
HIS1	Protein
HISA	Protein
HISB	Protein
HISH	Protein
HISD	Protein
HISE	Protein
HISP	Protein
HSD	Protein
HSE	Protein
HSP	Protein
HYP	Protein
ILE	Protein
LEU	Protein
LSN	Protein
LYS	Protein
LYSH	Protein
MELEU	Protein
MET	Protein
MEVAL	Protein
NAC	Protein
NME Protein
NHE	Protein
PHE	Protein
PHEH	Protein
PHEU	Protein
PHL	Protein
PRO	Protein
SER	Protein
THR	Protein
TRP	Protein
TRPH	Protein
TRPU	Protein
TYR	Protein
TYRH	Protein
TYRU	Protein
VAL	Protein
PGLU	Protein
HID	Protein
HIE	Protein
HIP	Protein
LYP	Protein
LYN	Protein
CYN	Protein
CYM	Protein
CYX	Protein
DAB	Protein
ORN	Protein
HYP	Protein
NALA Protein
NGLY Protein
NSER Protein
NTHR Protein
NLEU Protein
NILE Protein
NVAL Protein
NASN Protein
NGLN Protein
NARG Protein
NHID Protein
NHIE Protein
NHIP Protein
NHISD Protein
NHISE Protein
NHISH Protein
NTRP Protein
NPHE Protein
NTYR Protein
NGLU Protein
NASP Protein
NLYS Protein
NORN Protein
NDAB Protein
NLYSN Protein
NPRO Protein
NHYP Protein
NCYS Protein
NCYS2 Protein
NMET Protein
NASPH Protein
NGLUH Protein
CALA Protein
CGLY Protein
CSER Protein
CTHR Protein
CLEU Protein
CILE Protein
CVAL Protein
CASN Protein
CGLN Protein
CARG Protein
CHID Protein
CHIE Protein
CHIP Protein
CHISD Protein
CHISE Protein
CHISH Protein
CTRP Protein
CPHE Protein
CTYR Protein
CGLU Protein
CASP Protein
CLYS Protein
CORN Protein
CDAB Protein
CLYSN Protein
CPRO Protein
CHYP Protein
CCYS Protein
CCYS2 Protein
CMET Protein
CASPH Protein
CGLUH Protein
DA	DNA
DG	DNA
DC	DNA
DT	DNA
DA5 DNA
DG5 DNA
DC5 DNA
DT5 DNA
DA3 DNA
DG3 DNA
DC3 DNA
DT3 DNA
DAN DNA
DGN DNA
DCN DNA
DTN DNA
A RNA
U RNA
C RNA
G RNA
RA RNA
RU RNA
RC RNA
RG RNA
RA5 RNA
RT5 RNA
RU5 RNA
RC5 RNA
RG5 RNA
RA3 RNA
RT3 RNA
RU3 RNA
RC3 RNA
RG3 RNA
RAN RNA
RTN RNA
RUN RNA
RCN RNA
RGN RNA
SOL	Water
WAT	Water
HOH	Water
OHH	Water
TIP	Water
T3P	Water
T4P	Water
T5P	Water
T3H	Water
K	Ion
NA	Ion
CA	Ion
MG	Ion
CL	Ion
ZN	Ion
CU1	Ion
CU	Ion
LI	Ion
NA+	Ion
RB	Ion
CS	Ion
F	Ion
CL-	Ion
BR	Ion
I	Ion
OH	Ion
Cal	Ion
IB+	Ion
CY0 Protein
CY1 Protein
CY2 Protein
CY3 Protein
CYSC Protein
LY0 Protein
LY1 Protein
LY2 Protein
LY3 Protein
TY0 Protein
TY1 Protein
TY2 Protein
TYRC Protein
AR0 Protein
AR1 Protein
AR2 Protein
AR3 Protein
AR4 Protein
HI0 Protein
HI1 Protein
HI2 Protein
AS0 Protein
AS1 Protein
AS2 Protein
AS3 Protein
AS4 Protein
GL0 Protein
GL1 Protein
GL2 Protein
GL3 Protein
GL4 Protein
HSX Protein
LYR Protein
AMB Protein
DAP Protein
HMCR Protein
HMCO Protein
PA0 Protein
PA1 Protein
PA2 Protein
PA3 Protein
PA4 Protein
PD0 Protein
PD1 Protein
PD2 Protein
PD3 Protein
PD4 Protein
HSX Protein
CYX Protein
PA0 Protein
PA1 Protein
PA2 Protein
PA3 Protein
PA4 Protein
PD0 Protein
PD1 Protein
PD2 Protein
PD3 Protein
PD4 Protein
HMCO Protein
HMCR Protein
DAP Protein
AMB Protein
LYR Protein
BALA Protein
ORN Protein
DAB Protein
MC0 Protein
MC1 Protein
MC2 Protein
MC3 Protein
MC4 Protein
MC5 Protein
MC6 Protein
GD0 Protein
GD1 Protein
GD2 Protein
GD3 Protein
GD4 Protein
OL0 Protein
OL1 Protein
OL2 Protein
OL3 Protein
OL4 Protein
AC0 Protein
AC1 Protein
AC2 Protein
AC3 Protein
AC4 Protein
COX Protein
CH2 Protein
GOX Protein
CHL Protein
EA0 Protein
EA1 Protein
EA2 Protein
EA3 Protein
NS0 Protein
NS1 Protein
NS2 Protein
NS3 Protein
CS0 Protein
CS1 Protein
CS2 Protein
CS3 Protein
CS4 Protein
PH0 Protein
PH1 Protein
PH2 Protein
PH3 Protein
PH4 Protein
PH5 Protein
PH6 Protein
DMG Protein
BA0 Protein
BA1 Protein
BA2 Protein
BA3 Protein
MT0 Protein
MT1 Protein
MT2 Protein
MA0 Protein
MA1 Protein
MA2 Protein
MA3 Protein
MA4 Protein
DO0 Protein
DO1 Protein
GA0 Protein
GA1 Protein
PI0 Protein
PI1 Protein
PI2 Protein
PI3 Protein
PI4 Protein
PI5 Protein
PI6 Protein
PJ0 Protein
PJ1 Protein
PJ2 Protein
POX Protein
DMX Protein
ACE	Protein
NH2	Protein
