# Supplementary material for: Extending the Stochastic Titration CpHMD to CHARMM36m
Source: J Phys Chem B. 2022 Oct 3;126(40):7870–82. doi: 10.1021/acs.jpcb.2c04529 (PMC9776569; doi:10.1021/acs.jpcb.2c04529)
Supplement: Supplementary file 2 — jp2c04529_si_002.zip [file jp2c04529_si_002.zip › CpHMD_G54A7_and_CHARMM36m/CpH-MD_v2.2_CHARMM/St-CHARMM36_Fit/ASPtau4.st]

2.1893
ASP CB   -0.210 -0.280
ASP HB1   0.090  0.090
ASP HB2   0.090  0.090
ASP CG    0.750  0.620
ASP OD1  -0.610 -0.760
ASP HD11  0.000  0.000
ASP HD12  0.000  0.000
ASP OD2  -0.550 -0.760
ASP HD21  0.000  0.000
ASP HD22  0.440  0.000
