# Supplementary material for: Extending the Stochastic Titration CpHMD to CHARMM36m
Source: J Phys Chem B. 2022 Oct 3;126(40):7870–82. doi: 10.1021/acs.jpcb.2c04529 (PMC9776569; doi:10.1021/acs.jpcb.2c04529)
Supplement: Supplementary file 2 — jp2c04529_si_002.zip [file jp2c04529_si_002.zip › CpHMD_G54A7_and_CHARMM36m/CpH-MD_v2.2_CHARMM/St-CHARMM36_Fit/CTRtau3.st]

0.3363
CTR C    0.720  0.340
CTR OT1 -0.550 -0.670
CTR HT11 0.000  0.000
CTR HT12 0.440  0.000
CTR OT2 -0.610 -0.670
CTR HT21 0.000  0.000
CTR HT22 0.000  0.000
