# Supplementary material for: Extending the Stochastic Titration CpHMD to CHARMM36m
Source: J Phys Chem B. 2022 Oct 3;126(40):7870–82. doi: 10.1021/acs.jpcb.2c04529 (PMC9776569; doi:10.1021/acs.jpcb.2c04529)
Supplement: Supplementary file 2 — jp2c04529_si_002.zip [file jp2c04529_si_002.zip › CpHMD_G54A7_and_CHARMM36m/CpH-MD_v2.2_CHARMM/St-CHARMM36_Fit/CYStau3.st]

7.9789
CYS  CB -0.110 -0.380
CYS HB1  0.090  0.090
CYS HB2  0.090  0.090
CYS  SG -0.230 -0.800
CYS HG1  0.000  0.000
CYS HG2  0.000  0.000
CYS HG3  0.160  0.000
