# Supplementary material for: Extending the Stochastic Titration CpHMD to CHARMM36m
Source: J Phys Chem B. 2022 Oct 3;126(40):7870–82. doi: 10.1021/acs.jpcb.2c04529 (PMC9776569; doi:10.1021/acs.jpcb.2c04529)
Supplement: Supplementary file 2 — jp2c04529_si_002.zip [file jp2c04529_si_002.zip › CpHMD_G54A7_and_CHARMM36m/CpH-MD_v2.2_CHARMM/St-CHARMM36_Fit/HIStau1.st]

7.3049
HIS  CB -0.050 -0.090
HIS HB1  0.090  0.090
HIS HB2  0.090  0.090
HIS CD2  0.190  0.220
HIS HD2  0.130  0.100
HIS  CG  0.190 -0.050
HIS NE2 -0.510 -0.700
HIS HE2  0.440  0.000
HIS ND1 -0.510 -0.360
HIS HD1  0.440  0.320
HIS CE1  0.320  0.250
HIS HE1  0.180  0.130
