# Supplementary material for: Extending the Stochastic Titration CpHMD to CHARMM36m
Source: J Phys Chem B. 2022 Oct 3;126(40):7870–82. doi: 10.1021/acs.jpcb.2c04529 (PMC9776569; doi:10.1021/acs.jpcb.2c04529)
Supplement: Supplementary file 2 — jp2c04529_si_002.zip [file jp2c04529_si_002.zip › CpHMD_G54A7_and_CHARMM36m/CpH-MD_v2.2_CHARMM/St-CHARMM36_Fit/LOGBOOK]

Calibration Procedure For CHARMM36 force field:

The following residues were corrected according to ALA-pentapeptides
experimental data: GLU, CYS, HIS, LYS, TYR, N-ter and C-ter

Thurlkill_2006_PS_15_1214.pdf

The ASP residue was later on corrected in another publication:

Grimsley_2009_PS_18_247.pdf

Thurlkill_2006_PS_15_1214.pdf
Asp	  3.94*
Glu	  4.25
His	  6.54
Cys	  8.55
Lys	 10.40
Tyr	  9.84
NTR	  8.00
CTR	  3.67
*Grimsley_2009_PS_18_247.pdf

The older values are from Nozaki and Tanford (1967):
Arginine     12.0
Aspartate     4.0
Glutamate     4.4
Histidine     6.3
Lysine       10.4
Tyrosine      9.6
N-terminus    7.5
C-terminus    3.8
_____________________________________________________________________________

The rule to obtain the correct tautomeric pKmod is as follows:

Carboxylic: 2+2 tautomers - the backwards protons have an occupancy of 5.5%

pKmodTAUT(front) = pKmod - log10(2/(1-0.055))
pKmodTAUT(back) = pKmod - log10(2/(0.055))

log10(2/(1-0.055)) = 0.3256
log10(2/(0.055))   = 1.5607

--------------------------
TYR: two tautomeric forms (anionic)

pKmodTAUT = pKmod - log10(2)

log10(2) = 0.3010

--------------------------
LYS & N-ter: three tautomeric forms (cationic)

pKmodTAUT = pKmod + log10(3)

log10(3) = 0.4771

--------------------------
N-ter-PRO: two tautomeric forms (cationic)

pKmodTAUT = pKmod + log10(2)
log10(2) = 0.3010

--------------------------
HIS: two real tautomeric forms (cationic) - a partition of 30%/70% can be used.

pKmodTAUT(Ndelta) = pKmod + log10(1/(0.3))
pKmodTAUT(Nepsilon) = pKmod + log10(1/(1-0.3))

log10(1/(0.3))   = 0.5229
log10(1/(1-0.3)) = 0.1549

--------------------------
CYS: three tautomeric forms (anionic) 

pKmodTAUT = pKmod - log10(3)

log10(3) = 0.4771

--------------------------
ARG: not titrating
log10(4) = 0.6021

## Results for CHARMM36 ##

Calibration made with DelPhi with a convergence criteria of
maxc = 0.01. Data fitted to a Henderson-Hasselbalch

Res.       pK(Exp)   Err(Exp) Shift-from-zero*   pKmod
ASP          3.94     0.04         0.00          0.000
CYS          8.55     0.03         0.00          0.000
GLU          4.25     0.05         0.00          0.000
HIS          6.54     0.04         0.00          0.000
LYS         10.40     0.08         0.00          0.000
TYR          9.84     0.11         0.00          0.000
N-ter        8.00     0.03         0.00          0.000
C-ter        3.67     0.03         0.00          0.000

*Observed shifts of the sites considering an initial pKmod of 0.0

############################################################
