# Supplementary material for: Extending the Stochastic Titration CpHMD to CHARMM36m
Source: J Phys Chem B. 2022 Oct 3;126(40):7870–82. doi: 10.1021/acs.jpcb.2c04529 (PMC9776569; doi:10.1021/acs.jpcb.2c04529)
Supplement: Supplementary file 2 — jp2c04529_si_002.zip [file jp2c04529_si_002.zip › CpHMD_G54A7_and_CHARMM36m/CpH-MD_v2.2_CHARMM/St-CHARMM36_Fit/LYStau3.st]

10.9671
LYS  CB -0.180 -0.180 
LYS HB1  0.090  0.090 
LYS HB2  0.090  0.090 
LYS  CG -0.180 -0.180 
LYS HG1  0.090  0.090 
LYS HG2  0.090  0.090 
LYS  CD -0.180 -0.180 
LYS HD1  0.090  0.090 
LYS HD2  0.090  0.090 
LYS  CE  0.210  0.130 
LYS HE1  0.050  0.075 
LYS HE2  0.050  0.075 
LYS  NZ -0.300 -0.960 
LYS HZ1  0.330  0.340 
LYS HZ2  0.330  0.340 
LYS HZ3  0.330  0.000 
