# Supplementary material for: Extending the Stochastic Titration CpHMD to CHARMM36m
Source: J Phys Chem B. 2022 Oct 3;126(40):7870–82. doi: 10.1021/acs.jpcb.2c04529 (PMC9776569; doi:10.1021/acs.jpcb.2c04529)
Supplement: Supplementary file 2 — jp2c04529_si_002.zip [file jp2c04529_si_002.zip › CpHMD_G54A7_and_CHARMM36m/CpH-MD_v2.2_CHARMM/St-CHARMM36_Fit/NTRtau2.st]

9.4901
NTR N  -0.300 -0.960
NTR H1  0.330  0.340
NTR H2  0.330  0.000
NTR H3  0.330  0.340
NTR CA  0.210  0.190
NTR HA  0.100  0.090
