# Supplementary material for: Extending the Stochastic Titration CpHMD to CHARMM36m
Source: J Phys Chem B. 2022 Oct 3;126(40):7870–82. doi: 10.1021/acs.jpcb.2c04529 (PMC9776569; doi:10.1021/acs.jpcb.2c04529)
Supplement: Supplementary file 2 — jp2c04529_si_002.zip [file jp2c04529_si_002.zip › CpHMD_G54A7_and_CHARMM36m/CpH-MD_v2.2_CHARMM/St-CHARMM36_Fit/TYRtau2.st]

9.0150
TYR  CB -0.180 -0.180
TYR HB1  0.090  0.090
TYR HB2  0.090  0.090
TYR  CG  0.000  0.000
TYR CD1 -0.115 -0.115
TYR HD1  0.115  0.115
TYR CE1 -0.115 -0.600
TYR HE1  0.115  0.280
TYR  CZ  0.110  0.400
TYR  OH -0.540 -0.760
TYR HH1  0.000  0.000
TYR HH2  0.430  0.000
TYR CD2 -0.115 -0.115
TYR HD2  0.115  0.115
TYR CE2 -0.115 -0.600
TYR HE2  0.115  0.280
