# Supplementary material for: Extending the Stochastic Titration CpHMD to CHARMM36m
Source: J Phys Chem B. 2022 Oct 3;126(40):7870–82. doi: 10.1021/acs.jpcb.2c04529 (PMC9776569; doi:10.1021/acs.jpcb.2c04529)
Supplement: Supplementary file 2 — jp2c04529_si_002.zip [file jp2c04529_si_002.zip › CpHMD_G54A7_and_CHARMM36m/CpH-MD_v2.2_CHARMM/templates/MyProtein_001.pHmdp]

#
# --      This is the parameters file for Constant-pH MD package         --
#
# -- This file should be named as "System Name"_"Block Identifier".pHmdp --
# --         Please keep the "_" character as the separator.             --
#
#  Force field to be used - available are:
#
#   G54a7pH    --> GROMOS 54a7
#   CHARMM36pH --> CHARMM 36m
#
export ffID=G54a7pH
#
#
# -- Simulation Parameters --
#
# Solution pH
export pH=7.0
#
# Temperature (Kelvin)
export temp=310.0
#
# Ionic Strength (moles/litre)
export ionicstr=0.1
#
# Define total CpHMD simulation time (in nanoseconds) of this segment:
export Segtime=1
# 
# Number of dimensions in the Poisson-Boltzmann PBC settings (integer): 0 or 2 
# 0 stands for proteins in solution and 2 for lipid bilayers
export PBdim=2
#
# -- Input File Location --
# 
# The initial (gro) file coming from the initiation run
# or from the previous simulation segment
export GROin=MyGROFile.gro
#
# The topology of your system
export TOPin=MyTopology.top
#
# The index file of your system:
export NDXin=""
#
# Path to your GROMACS Binaries
# TODO: rename var to GromacsDIR

export GroDIR="/gromacs/gromacs-5.1.5_pH_I/bin"
#
# Parallelization occurs in the PB part (meadT) and in the MD part (mdrun)
# Number of CPU threads/cores:
export nCPU=4
#
# Define which command should be used for parallel run
mdrun="$GroDIR mdrun -nt $nCPU -pin auto"
#
# -- End of Parameters File --
