# Supplementary material for: Extending the Stochastic Titration CpHMD to CHARMM36m
Source: J Phys Chem B. 2022 Oct 3;126(40):7870–82. doi: 10.1021/acs.jpcb.2c04529 (PMC9776569; doi:10.1021/acs.jpcb.2c04529)
Supplement: Supplementary file 2 — jp2c04529_si_002.zip [file jp2c04529_si_002.zip › CpHMD_G54A7_and_CHARMM36m/DelphiTools_v2.0/DataBaseT.crg]

!crg file modified by VT 2014/03/25
!aminoacids from 54a7
atom__resnumbc_charge_
CN1   CHL       0.420
CN2   CHL       0.420
CN3   CHL       0.420
NTM   CHL      -0.580
CB    CHL       0.320
CA    PJ2       0.390
OA    PJ2      -0.690
P     PJ2       1.710
OB    PJ2      -0.900
HB    PJ2       0.000
OG    PJ2      -0.900
HG    PJ2       0.000
OD    PJ2      -0.610
CA    ACE       0.000
C     ACE       0.450
O     ACE      -0.450
N     NTR       0.129
H1    NTR       0.248
H2    NTR       0.248
H3    NTR       0.248
CA    NTR       0.127
C     NTR       0.450
O     NTR      -0.450
N     NT0      -0.660
H1    NT0       0.000
H2    NT0       0.440
H3    NT0       0.440
CA    NT0      -0.220
C     NT0       0.450
O     NT0      -0.450
N     NT1      -0.660
H1    NT1       0.440
H2    NT1       0.000
H3    NT1       0.440
CA    NT1      -0.220
C     NT1       0.450
O     NT1      -0.450
N     NT2      -0.660
H1    NT2       0.440
H2    NT2       0.440
H3    NT2       0.000
CA    NT2      -0.220
C     NT2       0.450
O     NT2      -0.450
N     NT3       0.129
H1    NT3       0.248
H2    NT3       0.248
H3    NT3       0.248
CA    NT3       0.127
C     NT3       0.450
O     NT3      -0.450
N     ALA      -0.310
H     ALA       0.310
CA    ALA       0.000
CB    ALA       0.000
C     ALA       0.450
O     ALA      -0.450
N     AR4      -0.310
H     AR4       0.310
CA    AR4       0.000
CB    AR4       0.000
CG    AR4       0.000
CD    AR4       0.090
NE    AR4      -0.110
HE    AR4       0.240
CZ    AR4       0.340
NH1   AR4      -0.260
HH11  AR4       0.240
HH12  AR4       0.240
NH2   AR4      -0.260
HH21  AR4       0.240
HH22  AR4       0.240
C     AR4       0.450
O     AR4      -0.450
N     ARG      -0.310
H     ARG       0.310
CA    ARG       0.000
CB    ARG       0.000
CG    ARG       0.000
CD    ARG       0.090
NE    ARG      -0.110
HE    ARG       0.240
CZ    ARG       0.340
NH1   ARG      -0.260
HH11  ARG       0.240
HH12  ARG       0.240
NH2   ARG      -0.260
HH21  ARG       0.240
HH22  ARG       0.240
C     ARG       0.450
O     ARG      -0.450
N     AS0      -0.310
H     AS0       0.310
CA    AS0       0.000
CB    AS0       0.000
CG    AS0       0.330
OD1   AS0      -0.288
OD2   AS0      -0.450
HD11  AS0       0.408
HD21  AS0       0.000
HD12  AS0       0.000
HD22  AS0       0.000
C     AS0       0.450
O     AS0      -0.450
N     AS1      -0.310
H     AS1       0.310
CA    AS1       0.000
CB    AS1       0.000
CG    AS1       0.330
OD1   AS1      -0.450
OD2   AS1      -0.288
HD11  AS1       0.000
HD21  AS1       0.408
HD12  AS1       0.000
HD22  AS1       0.000
C     AS1       0.450
O     AS1      -0.450
N     AS2      -0.310
H     AS2       0.310
CA    AS2       0.000
CB    AS2       0.000
CG    AS2       0.330
OD1   AS2      -0.288
OD2   AS2      -0.450
HD11  AS2       0.000
HD21  AS2       0.000
HD12  AS2       0.408
HD22  AS2       0.000
C     AS2       0.450
O     AS2      -0.450
N     AS3      -0.310
H     AS3       0.310
CA    AS3       0.000
CB    AS3       0.000
CG    AS3       0.330
OD1   AS3      -0.450
OD2   AS3      -0.288
HD11  AS3       0.000
HD21  AS3       0.000
HD12  AS3       0.000
HD22  AS3       0.408
C     AS3       0.450
O     AS3      -0.450
N     AS4      -0.310
H     AS4       0.310
CA    AS4       0.000
CB    AS4       0.000
CG    AS4       0.270
OD1   AS4      -0.635
OD2   AS4      -0.635
HD11  AS4       0.000
HD21  AS4       0.000
HD12  AS4       0.000
HD22  AS4       0.000
C     AS4       0.450
O     AS4      -0.450
N     ASP      -0.310
H     ASP       0.310
CA    ASP       0.000
CB    ASP       0.000
CG    ASP       0.270
OD1   ASP      -0.635
OD2   ASP      -0.635
C     ASP       0.450
O     ASP      -0.450
N     ASN      -0.310
H     ASN       0.310
CA    ASN       0.000
CB    ASN       0.000
CG    ASN       0.290
OD1   ASN      -0.450
ND2   ASN      -0.720
HD21  ASN       0.440
HD22  ASN       0.440
C     ASN       0.450
O     ASN      -0.450
N     CYS      -0.310
H     CYS       0.310
CA    CYS       0.000
CB    CYS       0.000
SG    CYS       0.000
C     CYS       0.450
O     CYS      -0.450
N     CY0      -0.310
H     CY0       0.310
CA    CY0       0.000
CB    CY0       0.150
SG    CY0      -0.370
HG1   CY0       0.220
HG2   CY0       0.000
HG3   CY0       0.000
C     CY0       0.450
O     CY0      -0.450
N     CY1      -0.310
H     CY1       0.310
CA    CY1       0.000
CB    CY1       0.150
SG    CY1      -0.370
HG1   CY1       0.000
HG2   CY1       0.220
HG3   CY1       0.000
C     CY1       0.450
O     CY1      -0.450
N     CY2      -0.310
H     CY2       0.310
CA    CY2       0.000
CB    CY2       0.150
SG    CY2      -0.370
HG1   CY2       0.000
HG2   CY2       0.000
HG3   CY2       0.220
C     CY2       0.450
O     CY2      -0.450
N     CY3      -0.310
H     CY3       0.310
CA    CY3       0.000
CB    CY3      -0.200
SG    CY3      -0.800
HG1   CY3       0.000
HG2   CY3       0.000
HG3   CY3       0.000
C     CY3       0.450
O     CY3      -0.450
N     GL0      -0.310
H     GL0       0.310
CA    GL0       0.000
CB    GL0       0.000
CG    GL0       0.000
CD    GL0       0.330
OE1   GL0      -0.288
OE2   GL0      -0.450
HE11  GL0       0.408
HE21  GL0       0.000
HE12  GL0       0.000
HE22  GL0       0.000
C     GL0       0.450
O     GL0      -0.450
N     GL1      -0.310
H     GL1       0.310
CA    GL1       0.000
CB    GL1       0.000
CG    GL1       0.000
CD    GL1       0.330
OE1   GL1      -0.450
OE2   GL1      -0.288
HE11  GL1       0.000
HE21  GL1       0.408
HE12  GL1       0.000
HE22  GL1       0.000
C     GL1       0.450
O     GL1      -0.450
N     GL2      -0.310
H     GL2       0.310
CA    GL2       0.000
CB    GL2       0.000
CG    GL2       0.000
CD    GL2       0.330
OE1   GL2      -0.288
OE2   GL2      -0.450
HE11  GL2       0.000
HE21  GL2       0.000
HE12  GL2       0.408
HE22  GL2       0.000
C     GL2       0.450
O     GL2      -0.450
N     GL3      -0.310
H     GL3       0.310
CA    GL3       0.000
CB    GL3       0.000
CG    GL3       0.000
CD    GL3       0.330
OE1   GL3      -0.450
OE2   GL3      -0.288
HE11  GL3       0.000
HE21  GL3       0.000
HE12  GL3       0.000
HE22  GL3       0.408
C     GL3       0.450
O     GL3      -0.450
N     GL4      -0.310
H     GL4       0.310
CA    GL4       0.000
CB    GL4       0.000
CG    GL4       0.000
CD    GL4       0.270
OE1   GL4      -0.635
OE2   GL4      -0.635
HE11  GL4       0.000
HE21  GL4       0.000
HE12  GL4       0.000
HE22  GL4       0.000
C     GL4       0.450
O     GL4      -0.450
N     GLU      -0.310
H     GLU       0.310
CA    GLU       0.000
CB    GLU       0.000
CG    GLU       0.000
CD    GLU       0.270
OE1   GLU      -0.635
OE2   GLU      -0.635
C     GLU       0.450
O     GLU      -0.450
N     GLN      -0.310
H     GLN       0.310
CA    GLN       0.000
CB    GLN       0.000
CG    GLN       0.000
CD    GLN       0.290
OE1   GLN      -0.450
NE2   GLN      -0.720
HE21  GLN       0.440
HE22  GLN       0.440
C     GLN       0.450
O     GLN      -0.450
N     GLY      -0.310
H     GLY       0.310
CA    GLY       0.000
C     GLY       0.450
O     GLY      -0.450
N     HI0      -0.310
H     HI0       0.310
CA    HI0       0.000
CB    HI0       0.000
CG    HI0       0.000
ND1   HI0      -0.050
HD1   HI0       0.310
CD2   HI0       0.000
HD2   HI0       0.140
CE1   HI0       0.000
HE1   HI0       0.140
NE2   HI0      -0.540
HE2   HI0       0.000
C     HI0       0.450
O     HI0      -0.450
N     HI1      -0.310
H     HI1       0.310
CA    HI1       0.000
CB    HI1       0.000
CG    HI1       0.000
ND1   HI1      -0.540
HD1   HI1       0.000
CD2   HI1       0.000
HD2   HI1       0.140
CE1   HI1       0.000
HE1   HI1       0.140
NE2   HI1      -0.050
HE2   HI1       0.310
C     HI1       0.450
O     HI1      -0.450
N     HI2      -0.310
H     HI2       0.310
CA    HI2       0.000
CB    HI2       0.000
CG    HI2      -0.050
ND1   HI2       0.380
HD1   HI2       0.300
CD2   HI2      -0.100
HD2   HI2       0.100
CE1   HI2      -0.340
HE1   HI2       0.100
NE2   HI2       0.310
HE2   HI2       0.300
C     HI2       0.450
O     HI2      -0.450
N     ILE      -0.310
H     ILE       0.310
CA    ILE       0.000
CB    ILE       0.000
CG1   ILE       0.000
CG2   ILE       0.000
CD    ILE       0.000
C     ILE       0.450
O     ILE      -0.450
N     LEU      -0.310
H     LEU       0.310
CA    LEU       0.000
CB    LEU       0.000
CG    LEU       0.000
CD1   LEU       0.000
CD2   LEU       0.000
C     LEU       0.450
O     LEU      -0.450
N     LYS      -0.310
H     LYS       0.310
CA    LYS       0.000
CB    LYS       0.000
CG    LYS       0.000
CD    LYS       0.000
CE    LYS       0.127
NZ    LYS       0.129
HZ1   LYS       0.248
HZ2   LYS       0.248
HZ3   LYS       0.248
C     LYS       0.450
O     LYS      -0.450
N     LY0      -0.310
H     LY0       0.310
CA    LY0       0.000
CB    LY0       0.000
CG    LY0       0.000
CD    LY0       0.000
CE    LY0      -0.240
NZ    LY0      -0.640
HZ1   LY0       0.000
HZ2   LY0       0.440
HZ3   LY0       0.440
C     LY0       0.450
O     LY0      -0.450
N     LY1      -0.310
H     LY1       0.310
CA    LY1       0.000
CB    LY1       0.000
CG    LY1       0.000
CD    LY1       0.000
CE    LY1      -0.240
NZ    LY1      -0.640
HZ1   LY1       0.440
HZ2   LY1       0.000
HZ3   LY1       0.440
C     LY1       0.450
O     LY1      -0.450
N     LY2      -0.310
H     LY2       0.310
CA    LY2       0.000
CB    LY2       0.000
CG    LY2       0.000
CD    LY2       0.000
CE    LY2      -0.240
NZ    LY2      -0.640
HZ1   LY2       0.440
HZ2   LY2       0.440
HZ3   LY2       0.000
C     LY2       0.450
O     LY2      -0.450
N     LY3      -0.310
H     LY3       0.310
CA    LY3       0.000
CB    LY3       0.000
CG    LY3       0.000
CD    LY3       0.000
CE    LY3       0.127
NZ    LY3       0.129
HZ1   LY3       0.248
HZ2   LY3       0.248
HZ3   LY3       0.248
C     LY3       0.450
O     LY3      -0.450
N     MET      -0.310
H     MET       0.310
CA    MET       0.000
CB    MET       0.000
CG    MET       0.241
SD    MET      -0.482
CE    MET       0.241
C     MET       0.450
O     MET      -0.450
N     PHE      -0.310
H     PHE       0.310
CA    PHE       0.000
CB    PHE       0.000
CG    PHE       0.000
CD1   PHE      -0.140
HD1   PHE       0.140
CD2   PHE      -0.140
HD2   PHE       0.140
CE1   PHE      -0.140
HE1   PHE       0.140
CE2   PHE      -0.140
HE2   PHE       0.140
CZ    PHE      -0.140
HZ    PHE       0.140
C     PHE       0.450
O     PHE      -0.450
N     PRO       0.000
CA    PRO       0.000
CB    PRO       0.000
CG    PRO       0.000
CD    PRO       0.000
C     PRO       0.450
O     PRO      -0.450
N     SER      -0.310
H     SER       0.310
CA    SER       0.000
CB    SER       0.266
OG    SER      -0.674
HG    SER       0.408
C     SER       0.450
O     SER      -0.450
N     THR      -0.310
H     THR       0.310
CA    THR       0.000
CB    THR       0.266
OG1   THR      -0.674
HG1   THR       0.408
CG2   THR       0.000
C     THR       0.450
O     THR      -0.450
N     TRP      -0.310
H     TRP       0.310
CA    TRP       0.000
CB    TRP       0.000
CG    TRP      -0.210
CD1   TRP      -0.140
HD1   TRP       0.140
CD2   TRP       0.000
NE1   TRP      -0.100
HE1   TRP       0.310
CE2   TRP       0.000
CE3   TRP      -0.140
HE3   TRP       0.140
CZ2   TRP      -0.140
HZ2   TRP       0.140
CZ3   TRP      -0.140
HZ3   TRP       0.140
CH2   TRP      -0.140
HH2   TRP       0.140
C     TRP       0.450
O     TRP      -0.450
N     TY0      -0.310
H     TY0       0.310
CA    TY0       0.000
CB    TY0       0.000
CG    TY0       0.000
CD1   TY0      -0.140
HD1   TY0       0.140
CD2   TY0      -0.140
HD2   TY0       0.140
CE1   TY0      -0.140
HE1   TY0       0.140
CE2   TY0      -0.140
HE2   TY0       0.140
CZ    TY0       0.203
OH    TY0      -0.611
HH1   TY0       0.408
HH2   TY0       0.000
C     TY0       0.450
O     TY0      -0.450
N     TY1      -0.310
H     TY1       0.310
CA    TY1       0.000
CB    TY1       0.000
CG    TY1       0.000
CD1   TY1      -0.140
HD1   TY1       0.140
CD2   TY1      -0.140
HD2   TY1       0.140
CE1   TY1      -0.140
HE1   TY1       0.140
CE2   TY1      -0.140
HE2   TY1       0.140
CZ    TY1       0.203
OH    TY1      -0.611
HH1   TY1       0.000
HH2   TY1       0.408
C     TY1       0.450
O     TY1      -0.450
N     TY2      -0.310
H     TY2       0.310
CA    TY2       0.000
CB    TY2       0.000
CG    TY2       0.000
CD1   TY2      -0.140
HD1   TY2       0.140
CD2   TY2      -0.140
HD2   TY2       0.140
CE1   TY2      -0.140
HE1   TY2       0.140
CE2   TY2      -0.140
HE2   TY2       0.140
CZ    TY2      -0.200
OH    TY2      -0.800
HH1   TY2       0.000
HH2   TY2       0.000
C     TY2       0.450
O     TY2      -0.450
N     TYR      -0.310
H     TYR       0.310
CA    TYR       0.000
CB    TYR       0.000
CG    TYR       0.000
CD1   TYR      -0.140
HD1   TYR       0.140
CD2   TYR      -0.140
HD2   TYR       0.140
CE1   TYR      -0.140
HE1   TYR       0.140
CE2   TYR      -0.140
HE2   TYR       0.140
CZ    TYR       0.203
OH    TYR      -0.611
HH    TYR       0.408
C     TYR       0.450
O     TYR      -0.450
N     VAL      -0.310
H     VAL       0.310
CA    VAL       0.000
CB    VAL       0.000
CG1   VAL       0.000
CG2   VAL       0.000
C     VAL       0.450
O     VAL      -0.450
CT    CT0       0.330
OT1   CT0      -0.288
OT2   CT0      -0.450
HO11  CT0       0.408
HO21  CT0       0.000
HO12  CT0       0.000
HO22  CT0       0.000
CT    CT1       0.330
OT1   CT1      -0.450
OT2   CT1      -0.288
HO11  CT1       0.000
HO21  CT1       0.408
HO12  CT1       0.000
HO22  CT1       0.000
CT    CT2       0.330
OT1   CT2      -0.288
OT2   CT2      -0.450
HO11  CT2       0.000
HO21  CT2       0.000
HO12  CT2       0.408
HO22  CT2       0.000
CT    CT3       0.330
OT1   CT3      -0.450
OT2   CT3      -0.288
HO11  CT3       0.000
HO21  CT3       0.000
HO12  CT3       0.000
HO22  CT3       0.408
CT    CT4       0.270
OT1   CT4      -0.635
OT2   CT4      -0.635
HO11  CT4       0.000
HO21  CT4       0.000
HO12  CT4       0.000
HO22  CT4       0.000
CT              0.270
OT1            -0.635
OT2            -0.635
HO11            0.000
HO21            0.000
HO12            0.000
HO22            0.000
N     NH2      -0.830
H1    NH2       0.415
H2    NH2       0.415
CD    POX       0.210
CE    POX       0.420
OE    POX      -0.750
C1A   POX       0.850
O1A   POX      -0.730
C1B   POX       0.000
C1C   POX       0.000
C1D   POX       0.000
C1E   POX       0.000
C1F   POX       0.000
C1G   POX       0.000
C1H   POX       0.000
C1I   POX       0.000
C1J   POX       0.000
C1K   POX       0.000
C1L   POX       0.000
C1M   POX       0.000
C1N   POX       0.000
C1O   POX       0.000
C1P   POX       0.000
C1Q   POX       0.000
C1R   POX       0.000
CZ    POX       0.410
OZ    POX      -0.560
C2A   POX       0.830
O2A   POX      -0.680
C2B   POX       0.000
C2C   POX       0.000
C2D   POX       0.000
C2E   POX       0.000
C2F   POX       0.000
C2G   POX       0.000
C2H   POX       0.000
C2I   POX       0.000
C2J   POX       0.000
C2K   POX       0.000
C2L   POX       0.000
C2M   POX       0.000
C2N   POX       0.000
C2O   POX       0.000
C2P   POX       0.000
 N9   AT0      -0.200
 C4   AT0       0.200
 N3   AT0      -0.360
 C2   AT0       0.360
 N1   AT0      -0.360
 C6   AT0       0.360
 N6   AT0      -0.830
H61   AT0       0.415
H62   AT0       0.415
 C5   AT0       0.000
 N7   AT0      -0.360
 C8   AT0       0.360
C1S   AT0       0.200
O4S   AT0      -0.360
C4S   AT0       0.160
C2S   AT0       0.150
O2S   AT0      -0.548
H2S   AT0       0.398
C3S   AT0       0.150
O3S   AT0      -0.548
H3S   AT0       0.398
C5S   AT0       0.000
O5S   AT0      -0.375
 PA   AT0       0.705
O1A   AT0      -0.665
O2A   AT0      -0.665
O3A   AT0      -0.375
 PB   AT0       0.705
O1B   AT0      -0.665
O2B   AT0      -0.665
O3B   AT0      -0.050
 PG   AT0       0.870
O1G   AT0      -0.310
H1G   AT0       0.230
O2G   AT0      -0.870
H2G   AT0       0.000
O3G   AT0      -0.870
H3G   AT0       0.000
 N9   AT1      -0.200
 C4   AT1       0.200
 N3   AT1      -0.360
 C2   AT1       0.360
 N1   AT1      -0.360
 C6   AT1       0.360
 N6   AT1      -0.830
H61   AT1       0.415
H62   AT1       0.415
 C5   AT1       0.000
 N7   AT1      -0.360
 C8   AT1       0.360
C1S   AT1       0.200
O4S   AT1      -0.360
C4S   AT1       0.160
C2S   AT1       0.150
O2S   AT1      -0.548
H2S   AT1       0.398
C3S   AT1       0.150
O3S   AT1      -0.548
H3S   AT1       0.398
C5S   AT1       0.000
O5S   AT1      -0.375
 PA   AT1       0.705
O1A   AT1      -0.665
O2A   AT1      -0.665
O3A   AT1      -0.375
 PB   AT1       0.705
O1B   AT1      -0.665
O2B   AT1      -0.665
O3B   AT1      -0.050
 PG   AT1       0.870
O1G   AT1      -0.870
H1G   AT1       0.000
O2G   AT1      -0.310
H2G   AT1       0.230
O3G   AT1      -0.870
H3G   AT1       0.000
 N9   AT2      -0.200
 C4   AT2       0.200
 N3   AT2      -0.360
 C2   AT2       0.360
 N1   AT2      -0.360
 C6   AT2       0.360
 N6   AT2      -0.830
H61   AT2       0.415
H62   AT2       0.415
 C5   AT2       0.000
 N7   AT2      -0.360
 C8   AT2       0.360
C1S   AT2       0.200
O4S   AT2      -0.360
C4S   AT2       0.160
C2S   AT2       0.150
O2S   AT2      -0.548
H2S   AT2       0.398
C3S   AT2       0.150
O3S   AT2      -0.548
H3S   AT2       0.398
C5S   AT2       0.000
O5S   AT2      -0.375
 PA   AT2       0.705
O1A   AT2      -0.665
O2A   AT2      -0.665
O3A   AT2      -0.375
 PB   AT2       0.705
O1B   AT2      -0.665
O2B   AT2      -0.665
O3B   AT2      -0.050
 PG   AT2       0.870
O1G   AT2      -0.870
H1G   AT2       0.000
O2G   AT2      -0.870
H2G   AT2       0.000
O3G   AT2      -0.310
H3G   AT2       0.230
 N9   AT3      -0.200
 C4   AT3       0.200
 N3   AT3      -0.360
 C2   AT3       0.360
 N1   AT3      -0.360
 C6   AT3       0.360
 N6   AT3      -0.830
H61   AT3       0.415
H62   AT3       0.415
 C5   AT3       0.000
 N7   AT3      -0.360
 C8   AT3       0.360
C1S   AT3       0.200
O4S   AT3      -0.360
C4S   AT3       0.160
C2S   AT3       0.150
O2S   AT3      -0.548
H2S   AT3       0.398
C3S   AT3       0.150
O3S   AT3      -0.548
H3S   AT3       0.398
C5S   AT3       0.000
O5S   AT3      -0.375
 PA   AT3       0.705
O1A   AT3      -0.665
O2A   AT3      -0.665
O3A   AT3      -0.375
 PB   AT3       0.705
O1B   AT3      -0.665
O2B   AT3      -0.665
O3B   AT3      -0.520
 PG   AT3       1.130
O1G   AT3      -0.870
H1G   AT3       0.000
O2G   AT3      -0.870
H2G   AT3       0.000
O3G   AT3      -0.870
H3G   AT3       0.000
 N9   AD0      -0.200
 C4   AD0       0.200
 N3   AD0      -0.360
 C2   AD0       0.360
 N1   AD0      -0.360
 C6   AD0       0.360
 N6   AD0      -0.830
H61   AD0       0.415
H62   AD0       0.415
 C5   AD0       0.000
 N7   AD0      -0.360
 C8   AD0       0.360
C1S   AD0       0.200
O4S   AD0      -0.360
C4S   AD0       0.160
C2S   AD0       0.150
O2S   AD0      -0.548
H2S   AD0       0.398
C3S   AD0       0.150
O3S   AD0      -0.548
H3S   AD0       0.398
C5S   AD0       0.000
O5S   AD0      -0.375
 PA   AD0       0.705
O1A   AD0      -0.665
O2A   AD0      -0.665
O3A   AD0      -0.050
 PB   AD0       0.870
O1B   AD0      -0.310
H1B   AD0       0.230
O2B   AD0      -0.870
H2B   AD0       0.000
O3B   AD0      -0.870
H3B   AD0       0.000
 N9   AD1      -0.200
 C4   AD1       0.200
 N3   AD1      -0.360
 C2   AD1       0.360
 N1   AD1      -0.360
 C6   AD1       0.360
 N6   AD1      -0.830
H61   AD1       0.415
H62   AD1       0.415
 C5   AD1       0.000
 N7   AD1      -0.360
 C8   AD1       0.360
C1S   AD1       0.200
O4S   AD1      -0.360
C4S   AD1       0.160
C2S   AD1       0.150
O2S   AD1      -0.548
H2S   AD1       0.398
C3S   AD1       0.150
O3S   AD1      -0.548
H3S   AD1       0.398
C5S   AD1       0.000
O5S   AD1      -0.375
 PA   AD1       0.705
O1A   AD1      -0.665
O2A   AD1      -0.665
O3A   AD1      -0.050
 PB   AD1       0.870
O1B   AD1      -0.870
H1B   AD1       0.000
O2B   AD1      -0.310
H2B   AD1       0.230
O3B   AD1      -0.870
H3B   AD1       0.000
 N9   AD2      -0.200
 C4   AD2       0.200
 N3   AD2      -0.360
 C2   AD2       0.360
 N1   AD2      -0.360
 C6   AD2       0.360
 N6   AD2      -0.830
H61   AD2       0.415
H62   AD2       0.415
 C5   AD2       0.000
 N7   AD2      -0.360
 C8   AD2       0.360
C1S   AD2       0.200
O4S   AD2      -0.360
C4S   AD2       0.160
C2S   AD2       0.150
O2S   AD2      -0.548
H2S   AD2       0.398
C3S   AD2       0.150
O3S   AD2      -0.548
H3S   AD2       0.398
C5S   AD2       0.000
O5S   AD2      -0.375
 PA   AD2       0.705
O1A   AD2      -0.665
O2A   AD2      -0.665
O3A   AD2      -0.050
 PB   AD2       0.870
O1B   AD2      -0.870
H1B   AD2       0.000
O2B   AD2      -0.870
H2B   AD2       0.000
O3B   AD2      -0.310
H3B   AD2       0.230
 N9   AD3      -0.200
 C4   AD3       0.200
 N3   AD3      -0.360
 C2   AD3       0.360
 N1   AD3      -0.360
 C6   AD3       0.360
 N6   AD3      -0.830
H61   AD3       0.415
H62   AD3       0.415
 C5   AD3       0.000
 N7   AD3      -0.360
 C8   AD3       0.360
C1S   AD3       0.200
O4S   AD3      -0.360
C4S   AD3       0.160
C2S   AD3       0.150
O2S   AD3      -0.548
H2S   AD3       0.398
C3S   AD3       0.150
O3S   AD3      -0.548
H3S   AD3       0.398
C5S   AD3       0.000
O5S   AD3      -0.375
 PA   AD3       0.705
O1A   AD3      -0.665
O2A   AD3      -0.665
O3A   AD3      -0.520
 PB   AD3       1.130
O1B   AD3      -0.870
H1B   AD3       0.000
O2B   AD3      -0.870
H2B   AD3       0.000
O3B   AD3      -0.870
H3B   AD3       0.000
N     GD0      -0.310
H     GD0       0.310
CA    GD0       0.000
CB    GD0       0.000
CG    GD0       0.000
CD    GD0       0.330
OE1   GD0      -0.288
OE2   GD0      -0.450
HE11  GD0       0.408
HE21  GD0       0.000
HE12  GD0       0.000
HE22  GD0       0.000
C     GD0       0.450
O     GD0      -0.450
N     GD1      -0.310
H     GD1       0.310
CA    GD1       0.000
CB    GD1       0.000
CG    GD1       0.000
CD    GD1       0.330
OE1   GD1      -0.450
OE2   GD1      -0.288
HE11  GD1       0.000
HE21  GD1       0.408
HE12  GD1       0.000
HE22  GD1       0.000
C     GD1       0.450
O     GD1      -0.450
N     GD2      -0.310
H     GD2       0.310
CA    GD2       0.000
CB    GD2       0.000
CG    GD2       0.000
CD    GD2       0.330
OE1   GD2      -0.288
OE2   GD2      -0.450
HE11  GD2       0.000
HE21  GD2       0.000
HE12  GD2       0.408
HE22  GD2       0.000
C     GD2       0.450
O     GD2      -0.450
N     GD3      -0.310
H     GD3       0.310
CA    GD3       0.000
CB    GD3       0.000
CG    GD3       0.000
CD    GD3       0.330
OE1   GD3      -0.450
OE2   GD3      -0.288
HE11  GD3       0.000
HE21  GD3       0.000
HE12  GD3       0.000
HE22  GD3       0.408
C     GD3       0.450
O     GD3      -0.450
N     GD4      -0.310
H     GD4       0.310
CA    GD4       0.000
CB    GD4       0.000
CG    GD4       0.000
CD    GD4       0.270
OE1   GD4      -0.635
OE2   GD4      -0.635
HE11  GD4       0.000
HE21  GD4       0.000
HE12  GD4       0.000
HE22  GD4       0.000
C     GD4       0.450
O     GD4      -0.450
