# Supplementary material for: Extending the Stochastic Titration CpHMD to CHARMM36m
Source: J Phys Chem B. 2022 Oct 3;126(40):7870–82. doi: 10.1021/acs.jpcb.2c04529 (PMC9776569; doi:10.1021/acs.jpcb.2c04529)
Supplement: Supplementary file 2 — jp2c04529_si_002.zip [file jp2c04529_si_002.zip › CpHMD_G54A7_and_CHARMM36m/DelphiTools_v2.0/DataBaseT.siz]

!siz file modified by VT 2013/03/15
!Hydrogen atoms have 0.001 radii because
! DelPhi complains if H has charge and no
! radii. It does not change final results
atom__res_radius_
CN1   CHL   1.702
CN2   CHL   1.702
CN3   CHL   1.702
NTM   CHL   1.621
CB    CHL   1.760
CA    PJ2   1.760
OA    PJ2   1.350
P     PJ2   1.638
OB    PJ2   1.471
HB    PJ2   0.001
OG    PJ2   1.471
HG    PJ2   0.001
OD    PJ2   1.350
CA    ACE   1.702
C     ACE   1.525
O     ACE   1.326
N     NTR   1.621
H1    NTR   0.001
H2    NTR   0.001
H3    NTR   0.001
CA    NTR   1.945
C     NTR   1.525
O     NTR   1.326
N     NT0   1.621
H1    NT0   0.001
H2    NT0   0.001
H3    NT0   0.001
CA    NT0   1.945
C     NT0   1.525
O     NT0   1.326
N     NT1   1.621
H1    NT1   0.001
H2    NT1   0.001
H3    NT1   0.001
CA    NT1   1.945
C     NT1   1.525
O     NT1   1.326
N     NT2   1.621
H1    NT2   0.001
H2    NT2   0.001
H3    NT2   0.001
CA    NT2   1.945
C     NT2   1.525
O     NT2   1.326
N     NT3   1.621
H1    NT3   0.001
H2    NT3   0.001
H3    NT3   0.001
CA    NT3   1.945
C     NT3   1.525
O     NT3   1.326
N     ALA   1.483
H     ALA   0.001
CA    ALA   1.945
CB    ALA   1.702
C     ALA   1.525
O     ALA   1.326
N     AR4   1.483
H     AR4   0.001
CA    AR4   1.945
CB    AR4   1.760
CG    AR4   1.760
CD    AR4   1.760
NE    AR4   1.489
HE    AR4   0.001
CZ    AR4   1.525
NH1   AR4   1.513
HH11  AR4   0.001
HH12  AR4   0.001
NH2   AR4   1.513
HH21  AR4   0.001
HH22  AR4   0.001
C     AR4   1.525
O     AR4   1.326
N     ARG   1.483
H     ARG   0.001
CA    ARG   1.945
CB    ARG   1.760
CG    ARG   1.760
CD    ARG   1.760
NE    ARG   1.489
HE    ARG   0.001
CZ    ARG   1.525
NH1   ARG   1.513
HH11  ARG   0.001
HH12  ARG   0.001
NH2   ARG   1.513
HH21  ARG   0.001
HH22  ARG   0.001
C     ARG   1.525
O     ARG   1.326
N     AS0   1.483
H     AS0   0.001
CA    AS0   1.945
CB    AS0   1.760
CG    AS0   1.525
OD1   AS0   1.471
OD2   AS0   1.471
HD11  AS0   0.001
HD21  AS0   0.001
HD12  AS0   0.001
HD22  AS0   0.001
C     AS0   1.525
O     AS0   1.326
N     AS1   1.483
H     AS1   0.001
CA    AS1   1.945
CB    AS1   1.760
CG    AS1   1.525
OD1   AS1   1.471
OD2   AS1   1.471
HD11  AS1   0.001
HD21  AS1   0.001
HD12  AS1   0.001
HD22  AS1   0.001
C     AS1   1.525
O     AS1   1.326
N     AS2   1.483
H     AS2   0.001
CA    AS2   1.945
CB    AS2   1.760
CG    AS2   1.525
OD1   AS2   1.471
OD2   AS2   1.471
HD11  AS2   0.001
HD21  AS2   0.001
HD12  AS2   0.001
HD22  AS2   0.001
C     AS2   1.525
O     AS2   1.326
N     AS3   1.483
H     AS3   0.001
CA    AS3   1.945
CB    AS3   1.760
CG    AS3   1.525
OD1   AS3   1.471
OD2   AS3   1.471
HD11  AS3   0.001
HD21  AS3   0.001
HD12  AS3   0.001
HD22  AS3   0.001
C     AS3   1.525
O     AS3   1.326
N     AS4   1.483
H     AS4   0.001
CA    AS4   1.945
CB    AS4   1.760
CG    AS4   1.525
OD1   AS4   1.471
OD2   AS4   1.471
HD11  AS4   0.001
HD21  AS4   0.001
HD12  AS4   0.001
HD22  AS4   0.001
C     AS4   1.525
O     AS4   1.326
N     ASP   1.483
H     ASP   0.001
CA    ASP   1.945
CB    ASP   1.760
CG    ASP   1.525
OD1   ASP   1.471
OD2   ASP   1.471
C     ASP   1.525
O     ASP   1.326
N     ASN   1.483
H     ASN   0.001
CA    ASN   1.945
CB    ASN   1.760
CG    ASN   1.525
OD1   ASN   1.326
ND2   ASN   1.527
HD21  ASN   0.001
HD22  ASN   0.001
C     ASN   1.525
O     ASN   1.326
N     CYS   1.483
H     CYS   0.001
CA    CYS   1.945
CB    CYS   1.760
SG    CYS   1.581
C     CYS   1.525
O     CYS   1.326
N     CY0   1.483
H     CY0   0.001
CA    CY0   1.945
CB    CY0   1.760
SG    CY0   1.581
HG1   CY0   0.001
HG2   CY0   0.001
HG3   CY0   0.001
C     CY0   1.525
O     CY0   1.326
N     CY1   1.483
H     CY1   0.001
CA    CY1   1.945
CB    CY1   1.760
SG    CY1   1.581
HG1   CY1   0.001
HG2   CY1   0.001
HG3   CY1   0.001
C     CY1   1.525
O     CY1   1.326
N     CY2   1.483
H     CY2   0.001
CA    CY2   1.945
CB    CY2   1.760
SG    CY2   1.581
HG1   CY2   0.001
HG2   CY2   0.001
HG3   CY2   0.001
C     CY2   1.525
O     CY2   1.326
N     CY3   1.483
H     CY3   0.001
CA    CY3   1.945
CB    CY3   1.760
SG    CY3   1.581
HG1   CY3   0.001
HG2   CY3   0.001
HG3   CY3   0.001
C     CY3   1.525
O     CY3   1.326
N     GL0   1.483
H     GL0   0.001
CA    GL0   1.945
CB    GL0   1.760
CG    GL0   1.760
CD    GL0   1.525
OE1   GL0   1.471
OE2   GL0   1.471
HE11  GL0   0.001
HE21  GL0   0.001
HE12  GL0   0.001
HE22  GL0   0.001
C     GL0   1.525
O     GL0   1.326
N     GL1   1.483
H     GL1   0.001
CA    GL1   1.945
CB    GL1   1.760
CG    GL1   1.760
CD    GL1   1.525
OE1   GL1   1.471
OE2   GL1   1.471
HE11  GL1   0.001
HE21  GL1   0.001
HE12  GL1   0.001
HE22  GL1   0.001
C     GL1   1.525
O     GL1   1.326
N     GL2   1.483
H     GL2   0.001
CA    GL2   1.945
CB    GL2   1.760
CG    GL2   1.760
CD    GL2   1.525
OE1   GL2   1.471
OE2   GL2   1.471
HE11  GL2   0.001
HE21  GL2   0.001
HE12  GL2   0.001
HE22  GL2   0.001
C     GL2   1.525
O     GL2   1.326
N     GL3   1.483
H     GL3   0.001
CA    GL3   1.945
CB    GL3   1.760
CG    GL3   1.760
CD    GL3   1.525
OE1   GL3   1.471
OE2   GL3   1.471
HE11  GL3   0.001
HE21  GL3   0.001
HE12  GL3   0.001
HE22  GL3   0.001
C     GL3   1.525
O     GL3   1.326
N     GL4   1.483
H     GL4   0.001
CA    GL4   1.945
CB    GL4   1.760
CG    GL4   1.760
CD    GL4   1.525
OE1   GL4   1.471
OE2   GL4   1.471
HE11  GL4   0.001
HE21  GL4   0.001
HE12  GL4   0.001
HE22  GL4   0.001
C     GL4   1.525
O     GL4   1.326
N     GLU   1.483
H     GLU   0.001
CA    GLU   1.945
CB    GLU   1.760
CG    GLU   1.760
CD    GLU   1.525
OE1   GLU   1.471
OE2   GLU   1.471
C     GLU   1.525
O     GLU   1.326
N     GLN   1.483
H     GLN   0.001
CA    GLN   1.945
CB    GLN   1.760
CG    GLN   1.760
CD    GLN   1.525
OE1   GLN   1.326
NE2   GLN   1.527
HE21  GLN   0.001
HE22  GLN   0.001
C     GLN   1.525
O     GLN   1.326
N     GLY   1.483
H     GLY   0.001
CA    GLY   1.760
C     GLY   1.525
O     GLY   1.326
N     HI0   1.483
H     HI0   0.001
CA    HI0   1.945
CB    HI0   1.760
CG    HI0   1.525
ND1   HI0   1.466
HD1   HI0   0.001
CD2   HI0   1.525
HD2   HI0   0.910
CE1   HI0   1.525
HE1   HI0   0.910
NE2   HI0   1.466
HE2   HI0   0.001
C     HI0   1.525
O     HI0   1.326
N     HI1   1.483
H     HI1   0.001
CA    HI1   1.945
CB    HI1   1.760
CG    HI1   1.525
ND1   HI1   1.466
HD1   HI1   0.001
CD2   HI1   1.525
HD2   HI1   0.910
CE1   HI1   1.525
HE1   HI1   0.910
NE2   HI1   1.466
HE2   HI1   0.001
C     HI1   1.525
O     HI1   1.326
N     HI2   1.483
H     HI2   0.001
CA    HI2   1.945
CB    HI2   1.760
CG    HI2   1.525
ND1   HI2   1.466
HD1   HI2   0.001
CD2   HI2   1.525
HD2   HI2   0.910
CE1   HI2   1.525
HE1   HI2   0.910
NE2   HI2   1.466
HE2   HI2   0.001
C     HI2   1.525
O     HI2   1.326
N     ILE   1.483
H     ILE   0.001
CA    ILE   1.945
CB    ILE   1.945
CG1   ILE   1.760
CG2   ILE   1.702
CD    ILE   1.702
C     ILE   1.525
O     ILE   1.326
N     LEU   1.483
H     LEU   0.001
CA    LEU   1.945
CB    LEU   1.760
CG    LEU   1.945
CD1   LEU   1.702
CD2   LEU   1.702
C     LEU   1.525
O     LEU   1.326
N     LYS   1.483
H     LYS   0.001
CA    LYS   1.945
CB    LYS   1.760
CG    LYS   1.760
CD    LYS   1.760
CE    LYS   1.760
NZ    LYS   1.621
HZ1   LYS   0.001
HZ2   LYS   0.001
HZ3   LYS   0.001
C     LYS   1.525
O     LYS   1.326
N     LY0   1.483
H     LY0   0.001
CA    LY0   1.945
CB    LY0   1.760
CG    LY0   1.760
CD    LY0   1.760
CE    LY0   1.760
NZ    LY0   1.621
HZ1   LY0   0.001
HZ2   LY0   0.001
HZ3   LY0   0.001
C     LY0   1.525
O     LY0   1.326
N     LY1   1.483
H     LY1   0.001
CA    LY1   1.945
CB    LY1   1.760
CG    LY1   1.760
CD    LY1   1.760
CE    LY1   1.760
NZ    LY1   1.621
HZ1   LY1   0.001
HZ2   LY1   0.001
HZ3   LY1   0.001
C     LY1   1.525
O     LY1   1.326
N     LY2   1.483
H     LY2   0.001
CA    LY2   1.945
CB    LY2   1.760
CG    LY2   1.760
CD    LY2   1.760
CE    LY2   1.760
NZ    LY2   1.621
HZ1   LY2   0.001
HZ2   LY2   0.001
HZ3   LY2   0.001
C     LY2   1.525
O     LY2   1.326
N     LY3   1.483
H     LY3   0.001
CA    LY3   1.945
CB    LY3   1.760
CG    LY3   1.760
CD    LY3   1.760
CE    LY3   1.760
NZ    LY3   1.621
HZ1   LY3   0.001
HZ2   LY3   0.001
HZ3   LY3   0.001
C     LY3   1.525
O     LY3   1.326
N     MET   1.483
H     MET   0.001
CA    MET   1.945
CB    MET   1.760
CG    MET   1.760
SD    MET   1.581
CE    MET   1.702
C     MET   1.525
O     MET   1.326
N     PHE   1.483
H     PHE   0.001
CA    PHE   1.945
CB    PHE   1.760
CG    PHE   1.525
CD1   PHE   1.525
HD1   PHE   0.910
CD2   PHE   1.525
HD2   PHE   0.910
CE1   PHE   1.525
HE1   PHE   0.910
CE2   PHE   1.525
HE2   PHE   0.910
CZ    PHE   1.525
HZ    PHE   0.910
C     PHE   1.525
O     PHE   1.326
N     PRO   1.483
CA    PRO   1.945
CB    PRO   1.730
CG    PRO   1.730
CD    PRO   1.730
C     PRO   1.525
O     PRO   1.326
N     SER   1.483
H     SER   0.001
CA    SER   1.945
CB    SER   1.760
OG    SER   1.350
HG    SER   0.001
C     SER   1.525
O     SER   1.326
N     THR   1.483
H     THR   0.001
CA    THR   1.945
CB    THR   1.945
OG1   THR   1.350
HG1   THR   0.001
CG2   THR   1.702
C     THR   1.525
O     THR   1.326
N     TRP   1.483
H     TRP   0.001
CA    TRP   1.945
CB    TRP   1.760
CG    TRP   1.525
CD1   TRP   1.525
HD1   TRP   0.910
CD2   TRP   1.525
NE1   TRP   1.466
HE1   TRP   0.001
CE2   TRP   1.525
CE3   TRP   1.525
HE3   TRP   0.910
CZ2   TRP   1.525
HZ2   TRP   0.910
CZ3   TRP   1.525
HZ3   TRP   0.910
CH2   TRP   1.525
HH2   TRP   0.910
C     TRP   1.525
O     TRP   1.326
N     TY0   1.483
H     TY0   0.001
CA    TY0   1.945
CB    TY0   1.760
CG    TY0   1.525
CD1   TY0   1.525
HD1   TY0   0.910
CD2   TY0   1.525
HD2   TY0   0.910
CE1   TY0   1.525
HE1   TY0   0.910
CE2   TY0   1.525
HE2   TY0   0.910
CZ    TY0   1.525
OH    TY0   1.350
HH1   TY0   0.001
HH2   TY0   0.001
C     TY0   1.525
O     TY0   1.326
N     TY1   1.483
H     TY1   0.001
CA    TY1   1.945
CB    TY1   1.760
CG    TY1   1.525
CD1   TY1   1.525
HD1   TY1   0.910
CD2   TY1   1.525
HD2   TY1   0.910
CE1   TY1   1.525
HE1   TY1   0.910
CE2   TY1   1.525
HE2   TY1   0.910
CZ    TY1   1.525
OH    TY1   1.350
HH1   TY1   0.001
HH2   TY1   0.001
C     TY1   1.525
O     TY1   1.326
N     TY2   1.483
H     TY2   0.001
CA    TY2   1.945
CB    TY2   1.760
CG    TY2   1.525
CD1   TY2   1.525
HD1   TY2   0.910
CD2   TY2   1.525
HD2   TY2   0.910
CE1   TY2   1.525
HE1   TY2   0.910
CE2   TY2   1.525
HE2   TY2   0.910
CZ    TY2   1.525
OH    TY2   1.350
HH1   TY2   0.001
HH2   TY2   0.001
C     TY2   1.525
O     TY2   1.326
N     TYR   1.483
H     TYR   0.001
CA    TYR   1.945
CB    TYR   1.760
CG    TYR   1.525
CD1   TYR   1.525
HD1   TYR   0.910
CD2   TYR   1.525
HD2   TYR   0.910
CE1   TYR   1.525
HE1   TYR   0.910
CE2   TYR   1.525
HE2   TYR   0.910
CZ    TYR   1.525
OH    TYR   1.350
HH    TYR   0.001
C     TYR   1.525
O     TYR   1.326
N     VAL   1.483
H     VAL   0.001
CA    VAL   1.945
CB    VAL   1.945
CG1   VAL   1.702
CG2   VAL   1.702
C     VAL   1.525
O     VAL   1.326
CT    CT0   1.525
OT1   CT0   1.471
OT2   CT0   1.471
HO11  CT0   0.001
HO21  CT0   0.001
HO12  CT0   0.001
HO22  CT0   0.001
CT    CT1   1.525
OT1   CT1   1.471
OT2   CT1   1.471
HO11  CT1   0.001
HO21  CT1   0.001
HO12  CT1   0.001
HO22  CT1   0.001
CT    CT2   1.525
OT1   CT2   1.471
OT2   CT2   1.471
HO11  CT2   0.001
HO21  CT2   0.001
HO12  CT2   0.001
HO22  CT2   0.001
CT    CT3   1.525
OT1   CT3   1.471
OT2   CT3   1.471
HO11  CT3   0.001
HO21  CT3   0.001
HO12  CT3   0.001
HO22  CT3   0.001
CT    CT4   1.525
OT1   CT4   1.471
OT2   CT4   1.471
HO11  CT4   0.001
HO21  CT4   0.001
HO12  CT4   0.001
HO22  CT4   0.001
CT          1.525
OT1         1.471
OT2         1.471
HO11        0.001
HO21        0.001
HO12        0.001
HO22        0.001
N     NH2   1.527
H1    NH2   0.001
H2    NH2   0.001
CD    POX   1.760
CE    POX   1.945
OE    POX   1.350
C1A   POX   1.525
O1A   POX   1.326
C1B   POX   1.760
C1C   POX   1.760
C1D   POX   1.760
C1E   POX   1.760
C1F   POX   1.760
C1G   POX   1.760
C1H   POX   1.760
C1I   POX   1.648
C1J   POX   1.648
C1K   POX   1.760
C1L   POX   1.760
C1M   POX   1.760
C1N   POX   1.760
C1O   POX   1.760
C1P   POX   1.760
C1Q   POX   1.760
C1R   POX   1.702
CZ    POX   1.760
OZ    POX   1.350
C2A   POX   1.525
O2A   POX   1.326
C2B   POX   1.760
C2C   POX   1.760
C2D   POX   1.760
C2E   POX   1.760
C2F   POX   1.760
C2G   POX   1.760
C2H   POX   1.760
C2I   POX   1.760
C2J   POX   1.760
C2K   POX   1.760
C2L   POX   1.760
C2M   POX   1.760
C2N   POX   1.760
C2O   POX   1.760
C2P   POX   1.702
 N9   AT0   2.890   
 C4   AT0   2.949   
 N3   AT0   2.890   
 C2   AT0   3.072   
 N1   AT0   2.890   
 C6   AT0   2.949   
 N6   AT0   2.951   
H61   AT0   0.000   
H62   AT0   0.000   
 C5   AT0   2.949   
 N7   AT0   2.890   
 C8   AT0   3.072   
C1S   AT0   3.370   
O4S   AT0   2.774   
C4S   AT0   3.370   
C2S   AT0   3.370   
O2S   AT0   2.774   
H2S   AT0   0.000   
C3S   AT0   3.370   
O3S   AT0   2.774   
H3S   AT0   0.000   
C5S   AT0   3.184   
O5S   AT0   2.774   
 PA   AT0   3.062   
O1A   AT0   2.895   
O2A   AT0   2.895   
O3A   AT0   2.774   
 PB   AT0   3.062   
O1B   AT0   2.895   
O2B   AT0   2.895   
O3B   AT0   2.774   
 PG   AT0   3.062   
O1G   AT0   2.895   
H1G   AT0   0.000   
O2G   AT0   2.895   
H2G   AT0   0.000   
O3G   AT0   2.895   
H3G   AT0   0.000   
 N9   AT1   2.890   
 C4   AT1   2.949   
 N3   AT1   2.890   
 C2   AT1   3.072   
 N1   AT1   2.890   
 C6   AT1   2.949   
 N6   AT1   2.951   
H61   AT1   0.000   
H62   AT1   0.000   
 C5   AT1   2.949   
 N7   AT1   2.890   
 C8   AT1   3.072   
C1S   AT1   3.370   
O4S   AT1   2.774   
C4S   AT1   3.370   
C2S   AT1   3.370   
O2S   AT1   2.774   
H2S   AT1   0.000   
C3S   AT1   3.370   
O3S   AT1   2.774   
H3S   AT1   0.000   
C5S   AT1   3.184   
O5S   AT1   2.774   
 PA   AT1   3.062   
O1A   AT1   2.895   
O2A   AT1   2.895   
O3A   AT1   2.774   
 PB   AT1   3.062   
O1B   AT1   2.895   
O2B   AT1   2.895   
O3B   AT1   2.774   
 PG   AT1   3.062   
O1G   AT1   2.895   
H1G   AT1   0.000   
O2G   AT1   2.895   
H2G   AT1   0.000   
O3G   AT1   2.895   
H3G   AT1   0.000   
 N9   AT2   2.890   
 C4   AT2   2.949   
 N3   AT2   2.890   
 C2   AT2   3.072   
 N1   AT2   2.890   
 C6   AT2   2.949   
 N6   AT2   2.951   
H61   AT2   0.000   
H62   AT2   0.000   
 C5   AT2   2.949   
 N7   AT2   2.890   
 C8   AT2   3.072   
C1S   AT2   3.370   
O4S   AT2   2.774   
C4S   AT2   3.370   
C2S   AT2   3.370   
O2S   AT2   2.774   
H2S   AT2   0.000   
C3S   AT2   3.370   
O3S   AT2   2.774   
H3S   AT2   0.000   
C5S   AT2   3.184   
O5S   AT2   2.774   
 PA   AT2   3.062   
O1A   AT2   2.895   
O2A   AT2   2.895   
O3A   AT2   2.774   
 PB   AT2   3.062   
O1B   AT2   2.895   
O2B   AT2   2.895   
O3B   AT2   2.774   
 PG   AT2   3.062   
O1G   AT2   2.895   
H1G   AT2   0.000   
O2G   AT2   2.895   
H2G   AT2   0.000   
O3G   AT2   2.895   
H3G   AT2   0.000   
 N9   AT3   2.890   
 C4   AT3   2.949   
 N3   AT3   2.890   
 C2   AT3   3.072   
 N1   AT3   2.890   
 C6   AT3   2.949   
 N6   AT3   2.951   
H61   AT3   0.000   
H62   AT3   0.000   
 C5   AT3   2.949   
 N7   AT3   2.890   
 C8   AT3   3.072   
C1S   AT3   3.370   
O4S   AT3   2.774   
C4S   AT3   3.370   
C2S   AT3   3.370   
O2S   AT3   2.774   
H2S   AT3   0.000   
C3S   AT3   3.370   
O3S   AT3   2.774   
H3S   AT3   0.000   
C5S   AT3   3.184   
O5S   AT3   2.774   
 PA   AT3   3.062   
O1A   AT3   2.895   
O2A   AT3   2.895   
O3A   AT3   2.774   
 PB   AT3   3.062   
O1B   AT3   2.895   
O2B   AT3   2.895   
O3B   AT3   2.774   
 PG   AT3   3.062   
O1G   AT3   2.895   
H1G   AT3   0.000   
O2G   AT3   2.895   
H2G   AT3   0.000   
O3G   AT3   2.895   
H3G   AT3   0.000
 N9   AD0   2.890
 C4   AD0   2.949
 N3   AD0   2.890
 C2   AD0   3.072
 N1   AD0   2.890
 C6   AD0   2.949
 N6   AD0   2.951
H61   AD0   0.000
H62   AD0   0.000
 C5   AD0   2.949
 N7   AD0   2.890
 C8   AD0   3.072
C1S   AD0   3.370
O4S   AD0   2.774
C4S   AD0   3.370
C2S   AD0   3.370
O2S   AD0   2.774
H2S   AD0   0.000
C3S   AD0   3.370
O3S   AD0   2.774
H3S   AD0   0.000
C5S   AD0   3.184
O5S   AD0   2.774
 PA   AD0   3.062
O1A   AD0   2.895
O2A   AD0   2.895
O3A   AD0   2.774
 PB   AD0   3.062
O1B   AD0   2.895
H1B   AD0   0.000
O2B   AD0   2.895
H2B   AD0   0.000
O3B   AD0   2.895
H3B   AD0   0.000
 N9   AD1   2.890
 C4   AD1   2.949
 N3   AD1   2.890
 C2   AD1   3.072
 N1   AD1   2.890
 C6   AD1   2.949
 N6   AD1   2.951
H61   AD1   0.000
H62   AD1   0.000
 C5   AD1   2.949
 N7   AD1   2.890
 C8   AD1   3.072
C1S   AD1   3.370
O4S   AD1   2.774
C4S   AD1   3.370
C2S   AD1   3.370
O2S   AD1   2.774
H2S   AD1   0.000
C3S   AD1   3.370
O3S   AD1   2.774
H3S   AD1   0.000
C5S   AD1   3.184
O5S   AD1   2.774
 PA   AD1   3.062
O1A   AD1   2.895
O2A   AD1   2.895
O3A   AD1   2.774
 PB   AD1   3.062
O1B   AD1   2.895
H1B   AD1   0.000
O2B   AD1   2.895
H2B   AD1   0.000
O3B   AD1   2.895
H3B   AD1   0.000
 N9   AD2   2.890
 C4   AD2   2.949
 N3   AD2   2.890
 C2   AD2   3.072
 N1   AD2   2.890
 C6   AD2   2.949
 N6   AD2   2.951
H61   AD2   0.000
H62   AD2   0.000
 C5   AD2   2.949
 N7   AD2   2.890
 C8   AD2   3.072
C1S   AD2   3.370
O4S   AD2   2.774
C4S   AD2   3.370
C2S   AD2   3.370
O2S   AD2   2.774
H2S   AD2   0.000
C3S   AD2   3.370
O3S   AD2   2.774
H3S   AD2   0.000
C5S   AD2   3.184
O5S   AD2   2.774
 PA   AD2   3.062
O1A   AD2   2.895
O2A   AD2   2.895
O3A   AD2   2.774
 PB   AD2   3.062
O1B   AD2   2.895
H1B   AD2   0.000
O2B   AD2   2.895
H2B   AD2   0.000
O3B   AD2   2.895
H3B   AD2   0.000
 N9   AD3   2.890
 C4   AD3   2.949
 N3   AD3   2.890
 C2   AD3   3.072
 N1   AD3   2.890
 C6   AD3   2.949
 N6   AD3   2.951
H61   AD3   0.000
H62   AD3   0.000
 C5   AD3   2.949
 N7   AD3   2.890
 C8   AD3   3.072
C1S   AD3   3.370
O4S   AD3   2.774
C4S   AD3   3.370
C2S   AD3   3.370
O2S   AD3   2.774
H2S   AD3   0.000
C3S   AD3   3.370
O3S   AD3   2.774
H3S   AD3   0.000
C5S   AD3   3.184
O5S   AD3   2.774
 PA   AD3   3.062
O1A   AD3   2.895
O2A   AD3   2.895
O3A   AD3   2.774
 PB   AD3   3.062
O1B   AD3   2.895
H1B   AD3   0.000
O2B   AD3   2.895
H2B   AD3   0.000
O3B   AD3   2.895
H3B   AD3   0.000
N     GD0   1.483
H     GD0   0.001
CA    GD0   1.945
CB    GD0   1.760
CG    GD0   1.760
CD    GD0   1.525
OE1   GD0   1.471
OE2   GD0   1.471
HE11  GD0   0.001
HE21  GD0   0.001
HE12  GD0   0.001
HE22  GD0   0.001
C     GD0   1.525
O     GD0   1.326
N     GD1   1.483
H     GD1   0.001
CA    GD1   1.945
CB    GD1   1.760
CG    GD1   1.760
CD    GD1   1.525
OE1   GD1   1.471
OE2   GD1   1.471
HE11  GD1   0.001
HE21  GD1   0.001
HE12  GD1   0.001
HE22  GD1   0.001
C     GD1   1.525
O     GD1   1.326
N     GD2   1.483
H     GD2   0.001
CA    GD2   1.945
CB    GD2   1.760
CG    GD2   1.760
CD    GD2   1.525
OE1   GD2   1.471
OE2   GD2   1.471
HE11  GD2   0.001
HE21  GD2   0.001
HE12  GD2   0.001
HE22  GD2   0.001
C     GD2   1.525
O     GD2   1.326
N     GD3   1.483
H     GD3   0.001
CA    GD3   1.945
CB    GD3   1.760
CG    GD3   1.760
CD    GD3   1.525
OE1   GD3   1.471
OE2   GD3   1.471
HE11  GD3   0.001
HE21  GD3   0.001
HE12  GD3   0.001
HE22  GD3   0.001
C     GD3   1.525
O     GD3   1.326
N     GD4   1.483
H     GD4   0.001
CA    GD4   1.945
CB    GD4   1.760
CG    GD4   1.760
CD    GD4   1.525
OE1   GD4   1.471
OE2   GD4   1.471
HE11  GD4   0.001
HE21  GD4   0.001
HE12  GD4   0.001
HE22  GD4   0.001
C     GD4   1.525
O     GD4   1.326
