# Supplementary material for: Extending the Stochastic Titration CpHMD to CHARMM36m
Source: J Phys Chem B. 2022 Oct 3;126(40):7870–82. doi: 10.1021/acs.jpcb.2c04529 (PMC9776569; doi:10.1021/acs.jpcb.2c04529)
Supplement: Supplementary file 2 — jp2c04529_si_002.zip [file jp2c04529_si_002.zip › CpHMD_G54A7_and_CHARMM36m/DelphiTools_v2.0/delphi_pgf90.txt]

You need to request a license to run delphi_pgf90 binaries.
https://honiglab.c2b2.columbia.edu/software/cgi-bin/software.pl?input=DelPhi
